# Supplementary material for: Mono- and Intralink Filter (Mi-Filter) To Reduce False Identifications in Cross-Linking Mass Spectrometry Data
Source: Anal Chem. 2022 Dec 12;94(51):17751–6. doi: 10.1021/acs.analchem.2c00494 (PMC9798375; doi:10.1021/acs.analchem.2c00494)
Supplement: Supplementary file 2 — ac2c00494_si_002.xlsx [file ac2c00494_si_002.xlsx]

## Sheet: Table 1
Supplementary Data 1
Containing Supplemental Tables 1 to 5 (xlsx), showing identified
crosslinks of the 26S proteasome from S. cerevisiae crosslinked with and without mi-filter.
Dataset referring to Figure 3A, 3B, 4 and Figure S2.

## Sheet: Table 2
Supplemental Data 1: Protein crosslinks of the 26S proteasome without mi-filter
Data referring to Figure 2, Figure 3A, 3B.
Crosslink Id	Protein1	Protein2	Type	XLType	Spectrum	AbsPos1	AbsPos2	deltaAA	Annotation	deltaS	ld-Score	uxID
NIPLPSYTKAGATEGPK-K9-K17	decoy_reverse_sp|P40327|PRS4_YEAST	-	intralink	decoy intralink	F1807_kammerk_004.016750.016750.3_F1807_kammerk_004.014104.014104.3	393	401	8	F1807_kammerk_004_matched	0	-0.18	decoy_reverse_sp|P40327|PRS4_YEAST:393:x:decoy_reverse_sp|P40327|PRS4_YEAST:401
TGEFDFEAAVKMSDGFNGADIRNCATEAGFFAIR-K11-156	sp|P53549|PRS10_YEAST	-	monolink	monolink	F1807_kammerk_007.018740.018740.3_F1807_kammerk_007.017051.017051.3	381		-	F1807_kammerk_007_matched	0	-0.57	sp|P53549|PRS10_YEAST:381
QKAQDVDVSMQD-MSRDAPIKADK-a2-b8	sp|O13563|RPN13_YEAST	sp|Q12250|RPN5_YEAST	xlink	inter-protein xl	F1807_kammerk_007.012575.012575.3_F1807_kammerk_007.011896.011896.3	146	8	138	F1807_kammerk_007_matched	0.6	1.78	sp|O13563|RPN13_YEAST:146:x:sp|Q12250|RPN5_YEAST:8
KGDADSASQSSADVSAK-EKGPNEEEK-a1-b2	decoy_reverse_sp|Q12377|RPN6_YEAST	sp|P32565|RPN2_YEAST	xlink	decoy inter-protein xl	F1807_kammerk_008.007385.007385.3_F1807_kammerk_008.007297.007297.3	386	821	435	F1807_kammerk_008_matched	0	1.74	decoy_reverse_sp|Q12377|RPN6_YEAST:386:x:sp|P32565|RPN2_YEAST:821
EDGWGKIEASLENMVKEK-ENDEEFYKNK-a6-b8	decoy_reverse_sp|Q06103|RPN7_YEAST	sp|P32565|RPN2_YEAST	xlink	decoy inter-protein xl	F1807_kammerk_008.010362.010362.3_F1807_kammerk_008.010864.010864.3	230	858	628	F1807_kammerk_008_matched	0	1.74	decoy_reverse_sp|Q06103|RPN7_YEAST:230:x:sp|P32565|RPN2_YEAST:858
ITNSFYSTNSQYFKFK-QYTKASEEIQMVYSK-a14-b4	sp|Q04062|RPN9_YEAST	decoy_reverse_sp|P32565|RPN2_YEAST	xlink	decoy inter-protein xl	F1807_kammerk_009.010047.010047.3_F1807_kammerk_009.010247.010247.3	180	831	651	F1807_kammerk_009_matched	0.77	1.74	decoy_reverse_sp|P32565|RPN2_YEAST:831:x:sp|Q04062|RPN9_YEAST:180
ELNLTGPKVPEDIYKSHLDNSK-VKEEEGSFNNVIG-a15-b2	sp|P38764|RPN1_YEAST	sp|P30656|PSB5_YEAST	xlink	inter-protein xl	F1807_kammerk_008.007963.007963.3_F1807_kammerk_008.007517.007517.3	359	276	83	F1807_kammerk_008_matched	0.78	1.72	sp|P30656|PSB5_YEAST:276:x:sp|P38764|RPN1_YEAST:359
ERAACGELTGMVYKCGMVDGNASK-AEAKNFR-a14-b4	decoy_reverse_sp|Q01939|PRS8_YEAST	decoy_reverse_sp|Q06103|RPN7_YEAST	xlink	decoy inter-protein xl	F1807_kammerk_007.020000.020000.3_F1807_kammerk_007.021675.021675.3	47	205	158	F1807_kammerk_007_matched	0.94	1.71	decoy_reverse_sp|Q01939|PRS8_YEAST:47:x:decoy_reverse_sp|Q06103|RPN7_YEAST:205
EKEAAESPEEADVEMS-KQDSCTVIVK-a2-b1	sp|P32379|PSA5_YEAST	decoy_reverse_sp|P21243|PSA6_YEAST	xlink	decoy inter-protein xl	F1807_kammerk_008.009030.009030.3_F1807_kammerk_008.008505.008505.3	246	196	50	F1807_kammerk_008_matched	0	1.7	decoy_reverse_sp|P21243|PSA6_YEAST:196:x:sp|P32379|PSA5_YEAST:246
KLFKNIAEAQVSTK-KDDMADDEEEEK-a1-b1	decoy_reverse_sp|Q01939|PRS8_YEAST	decoy_reverse_sp|P23638|PSA4_YEAST	xlink	decoy inter-protein xl	F1807_kammerk_009.011213.011213.3_F1807_kammerk_009.010693.010693.3	1	1	0	F1807_kammerk_009_matched	0.75	1.69	decoy_reverse_sp|P23638|PSA4_YEAST:1:x:decoy_reverse_sp|Q01939|PRS8_YEAST:1
KDDMADDEEEEKK-QTLEYIEGKK-a1-b9	decoy_reverse_sp|P23638|PSA4_YEAST	decoy_reverse_sp|P53549|PRS10_YEAST	xlink	decoy inter-protein xl	F1807_kammerk_009.011106.011106.3_F1807_kammerk_009.011102.011102.3	1	11	10	F1807_kammerk_009_matched	0	1.68	decoy_reverse_sp|P23638|PSA4_YEAST:1:x:decoy_reverse_sp|P53549|PRS10_YEAST:11
NPDCKIKIAHGTTTLAFR-ETKENDEEFYK-a5-b3	sp|P30656|PSB5_YEAST	sp|P32565|RPN2_YEAST	xlink	inter-protein xl	F1807_kammerk_009.000749.000749.3_F1807_kammerk_009.001142.001142.3	69	850	781	F1807_kammerk_009_matched	0.66	1.66	sp|P30656|PSB5_YEAST:69:x:sp|P32565|RPN2_YEAST:850
SVMKENLETAASKEMDYEYK-WYHFDHNDKK-a13-b9	decoy_reverse_sp|P43588|RPN11_YEAST	sp|P23724|PSB1_YEAST	xlink	decoy inter-protein xl	F1807_kammerk_006.010037.010037.3_F1807_kammerk_006.010087.010087.3	74	101	27	F1807_kammerk_006_matched	0.85	1.65	decoy_reverse_sp|P43588|RPN11_YEAST:74:x:sp|P23724|PSB1_YEAST:101
SEDEEQEELEAKKK-FDQELYNELCKK-a12-b11	decoy_reverse_sp|P38764|RPN1_YEAST	sp|Q06103|RPN7_YEAST	xlink	decoy inter-protein xl	F1807_kammerk_007.023084.023084.3_F1807_kammerk_007.022897.022897.3	962	104	858	F1807_kammerk_007_matched	0.66	1.65	decoy_reverse_sp|P38764|RPN1_YEAST:962:x:sp|Q06103|RPN7_YEAST:104
KHSEGADNTLMMVHSADVSDVSM-KKQDQQEEQK-a1-b1	decoy_reverse_sp|P40016|RPN3_YEAST	decoy_reverse_sp|P40303|PSA7_YEAST	xlink	decoy inter-protein xl	F1807_kammerk_009.007569.007569.3_F1807_kammerk_009.008247.008247.3	501	6	495	F1807_kammerk_009_matched	0.45	1.65	decoy_reverse_sp|P40016|RPN3_YEAST:501:x:decoy_reverse_sp|P40303|PSA7_YEAST:6
ESDSDSVSEGDKQSKDK-YSSKPYKVDNMTR-a15-b7	decoy_reverse_sp|Q08723|RPN8_YEAST	sp|P32565|RPN2_YEAST	xlink	decoy inter-protein xl	F1807_kammerk_007.021491.021491.3_F1807_kammerk_007.019989.019989.3	30	867	837	F1807_kammerk_007_matched	0	1.62	decoy_reverse_sp|Q08723|RPN8_YEAST:30:x:sp|P32565|RPN2_YEAST:867
YTYDGDSTPVEIGKR-NSVKWYHFDHNDKK-a14-b4	decoy_reverse_sp|P30656|PSB5_YEAST	sp|P23724|PSB1_YEAST	xlink	decoy inter-protein xl	F1807_kammerk_010.005697.005697.3_F1807_kammerk_010.005686.005686.3	106	92	14	F1807_kammerk_010_matched	0.67	1.62	decoy_reverse_sp|P30656|PSB5_YEAST:106:x:sp|P23724|PSB1_YEAST:92
YKAPLEDDDKKPDDDK-KNLQVENMKWDFAK-a2-b1	sp|P33299|PRS7_YEAST	sp|P30657|PSB4_YEAST	xlink	inter-protein xl	F1807_kammerk_006.022137.022137.3_F1807_kammerk_006.023866.023866.3	11	243	232	F1807_kammerk_006_matched	0.32	1.61	sp|P30657|PSB4_YEAST:243:x:sp|P33299|PRS7_YEAST:11
SSDKDATTDGKNDDEEEEK-KAPEDDDLK-a4-b1	sp|P38764|RPN1_YEAST	decoy_reverse_sp|P33299|PRS7_YEAST	xlink	decoy inter-protein xl	F1807_kammerk_009.005673.005673.3_F1807_kammerk_009.006608.006608.3	713	449	264	F1807_kammerk_009_matched	0	1.61	decoy_reverse_sp|P33299|PRS7_YEAST:449:x:sp|P38764|RPN1_YEAST:713
SSDKDATTDGKNDDEEEEK-KIYVGQYNLGDVPR-a4-b1	sp|P38764|RPN1_YEAST	decoy_reverse_sp|P22141|PSB2_YEAST	xlink	decoy inter-protein xl	F1807_kammerk_006.028830.028830.3_F1807_kammerk_006.028986.028986.3	713	90	623	F1807_kammerk_006_matched	0.87	1.59	decoy_reverse_sp|P22141|PSB2_YEAST:90:x:sp|P38764|RPN1_YEAST:713
ETLDKASTSGFSDAFGSEK-FDQELYNELCKK-a5-b11	decoy_reverse_sp|P38764|RPN1_YEAST	sp|Q06103|RPN7_YEAST	xlink	decoy inter-protein xl	F1807_kammerk_007.023149.023149.3_F1807_kammerk_007.024055.024055.3	797	104	693	F1807_kammerk_007_matched	0.44	1.59	decoy_reverse_sp|P38764|RPN1_YEAST:797:x:sp|Q06103|RPN7_YEAST:104
SKTPIHSFMQEMFEYAR-KNGESLEGEEIK-a2-b1	decoy_reverse_sp|Q12377|RPN6_YEAST	sp|P38764|RPN1_YEAST	xlink	decoy inter-protein xl	F1807_kammerk_006.021510.021510.3_F1807_kammerk_006.020412.020412.3	345	691	346	F1807_kammerk_006_matched	0	1.57	decoy_reverse_sp|Q12377|RPN6_YEAST:345:x:sp|P38764|RPN1_YEAST:691
MGSAFDIGNDKETFVFEDAAGKK-MPPKEDWEK-a11-b4	decoy_reverse_sp|P53549|PRS10_YEAST	sp|P33299|PRS7_YEAST	xlink	decoy inter-protein xl	F1807_kammerk_007.022847.022847.3_F1807_kammerk_007.023961.023961.3	57	4	53	F1807_kammerk_007_matched	0	1.56	decoy_reverse_sp|P53549|PRS10_YEAST:57:x:sp|P33299|PRS7_YEAST:4
IKTEILQEKPFQEYK-QSKVSDDSESESGDK-a2-b3	decoy_reverse_sp|Q01939|PRS8_YEAST	sp|Q08723|RPN8_YEAST	xlink	decoy inter-protein xl	F1807_kammerk_007.014729.014729.3_F1807_kammerk_007.015681.015681.3	373	312	61	F1807_kammerk_007_matched	0	1.56	decoy_reverse_sp|Q01939|PRS8_YEAST:373:x:sp|Q08723|RPN8_YEAST:312
EKEAAESPEEADVEMS-ELNLTGPKVPEDIYK-a2-b8	sp|P32379|PSA5_YEAST	sp|P38764|RPN1_YEAST	xlink	inter-protein xl	F1807_kammerk_007.017174.017174.3_F1807_kammerk_007.018422.018422.3	246	352	106	F1807_kammerk_007_matched	0	1.53	sp|P32379|PSA5_YEAST:246:x:sp|P38764|RPN1_YEAST:352
DDTVSGGYLPTEKEADMEVK-YIVKASSGPR-a13-b4	decoy_reverse_sp|P33297|PRS6A_YEAST	sp|P53549|PRS10_YEAST	xlink	decoy inter-protein xl	F1807_kammerk_007.013048.013048.3_F1807_kammerk_007.014049.014049.3	260	120	140	F1807_kammerk_007_matched	0.79	1.52	decoy_reverse_sp|P33297|PRS6A_YEAST:260:x:sp|P53549|PRS10_YEAST:120
FDQELYNELCKKNESK-KPAGYYDCVDMLKYR-a12-b1	sp|Q06103|RPN7_YEAST	decoy_reverse_sp|P21243|PSA6_YEAST	xlink	decoy inter-protein xl	F1807_kammerk_008.010963.010963.3_F1807_kammerk_008.011285.011285.3	105	134	29	F1807_kammerk_008_matched	0.93	1.51	decoy_reverse_sp|P21243|PSA6_YEAST:134:x:sp|Q06103|RPN7_YEAST:105
EKLEAVNSMIEKGGDWER-SEDEEQEELEAKKK-a12-b13	sp|Q06103|RPN7_YEAST	decoy_reverse_sp|P38764|RPN1_YEAST	xlink	decoy inter-protein xl	F1807_kammerk_007.023787.023787.3_F1807_kammerk_007.021992.021992.3	200	963	763	F1807_kammerk_007_matched	0.66	1.49	decoy_reverse_sp|P38764|RPN1_YEAST:963:x:sp|Q06103|RPN7_YEAST:200
KPAGYYDCVDMLK-RCGCENLVVKGK-a1-b10	decoy_reverse_sp|P21243|PSA6_YEAST	decoy_reverse_sp|P40303|PSA7_YEAST	xlink	decoy inter-protein xl	F1807_kammerk_009.008798.008798.3_F1807_kammerk_009.008884.008884.3	134	216	82	F1807_kammerk_009_matched	0.67	1.49	decoy_reverse_sp|P21243|PSA6_YEAST:134:x:decoy_reverse_sp|P40303|PSA7_YEAST:216
KSSQLYENDARK-KNDHYHDWFK-a1-b1	decoy_reverse_sp|P40302|PSA1_YEAST	decoy_reverse_sp|P23724|PSB1_YEAST	xlink	decoy inter-protein xl	F1807_kammerk_009.005890.005890.3_F1807_kammerk_009.006539.006539.3	174	141	33	F1807_kammerk_009_matched	0	1.49	decoy_reverse_sp|P23724|PSB1_YEAST:141:x:decoy_reverse_sp|P40302|PSA1_YEAST:174
AACGELTGMVYKCGMVDGNASK-NKYSSKPYK-a12-b2	decoy_reverse_sp|Q01939|PRS8_YEAST	sp|P32565|RPN2_YEAST	xlink	decoy inter-protein xl	F1807_kammerk_007.024069.024069.3_F1807_kammerk_007.025439.025439.3	47	860	813	F1807_kammerk_007_matched	0	1.49	decoy_reverse_sp|Q01939|PRS8_YEAST:47:x:sp|P32565|RPN2_YEAST:860
ASTSGFSDAFGSEKSEDSSDATDGEK-KILEVDK-a14-b1	decoy_reverse_sp|P38764|RPN1_YEAST	decoy_reverse_sp|Q12250|RPN5_YEAST	xlink	decoy inter-protein xl	F1807_kammerk_006.020508.020508.3_F1807_kammerk_006.021089.021089.3	811	299	512	F1807_kammerk_006_matched	0	1.47	decoy_reverse_sp|P38764|RPN1_YEAST:811:x:decoy_reverse_sp|Q12250|RPN5_YEAST:299
DEYDEAEQMDHMEKEK-SSLKGTLKNDAEK-a14-b4	decoy_reverse_sp|P32496|RPN12_YEAST	decoy_reverse_sp|Q06103|RPN7_YEAST	xlink	decoy inter-protein xl	F1807_kammerk_007.021500.021500.3_F1807_kammerk_007.023332.023332.3	33	274	241	F1807_kammerk_007_matched	0.81	1.4	decoy_reverse_sp|P32496|RPN12_YEAST:33:x:decoy_reverse_sp|Q06103|RPN7_YEAST:274
DEYDEAEQMDHMEKEK-KLFKNIAEAQVSTK-a14-b4	decoy_reverse_sp|P32496|RPN12_YEAST	decoy_reverse_sp|Q01939|PRS8_YEAST	xlink	decoy inter-protein xl	F1807_kammerk_006.023974.023974.3_F1807_kammerk_006.023646.023646.3	33	4	29	F1807_kammerk_006_matched	0.91	1.39	decoy_reverse_sp|P32496|RPN12_YEAST:33:x:decoy_reverse_sp|Q01939|PRS8_YEAST:4
KDEDEEADEDMK-KFESAIK-a1-b1	sp|P23638|PSA4_YEAST	decoy_reverse_sp|Q12377|RPN6_YEAST	xlink	decoy inter-protein xl	F1807_kammerk_004.027623.027623.3_F1807_kammerk_004.025654.025654.3	247	309	62	F1807_kammerk_004_matched	0	1.36	decoy_reverse_sp|Q12377|RPN6_YEAST:309:x:sp|P23638|PSA4_YEAST:247
EKEAAESPEEADVEMS-KVTSTLLEQDTSTEK-a2-b1	sp|P32379|PSA5_YEAST	sp|P23638|PSA4_YEAST	xlink	inter-protein xl	F1807_kammerk_006.019991.019991.3_F1807_kammerk_006.021297.021297.3	246	51	195	F1807_kammerk_006_matched	0	1.36	sp|P23638|PSA4_YEAST:51:x:sp|P32379|PSA5_YEAST:246
LMMNSKVGSADTGRDDTK-RKGDADSASQSSADVSAK-a6-b2	sp|P43588|RPN11_YEAST	decoy_reverse_sp|Q12377|RPN6_YEAST	xlink	decoy inter-protein xl	F1807_kammerk_007.021393.021393.3_F1807_kammerk_007.021440.021440.3	12	386	374	F1807_kammerk_007_matched	0	1.32	decoy_reverse_sp|Q12377|RPN6_YEAST:386:x:sp|P43588|RPN11_YEAST:12
KPAGYYDCVDMLKYR-NKVEENLEGLYL-a13-b2	decoy_reverse_sp|P21243|PSA6_YEAST	sp|P40327|PRS4_YEAST	xlink	decoy inter-protein xl	F1807_kammerk_007.020406.020406.3_F1807_kammerk_007.021967.021967.3	146	427	281	F1807_kammerk_007_matched	0	1.3	decoy_reverse_sp|P21243|PSA6_YEAST:146:x:sp|P40327|PRS4_YEAST:427
EEEMAPYYKYLCEEYLVNNGQSDLEHDEK-KHSEGADNTLMMVHSADVSDVSM-a9-b1	sp|Q06103|RPN7_YEAST	decoy_reverse_sp|P40016|RPN3_YEAST	xlink	decoy inter-protein xl	F1807_kammerk_002.009427.009427.5_F1807_kammerk_002.007918.007918.5	64	501	437	F1807_kammerk_002_matched	0	1.27	decoy_reverse_sp|P40016|RPN3_YEAST:501:x:sp|Q06103|RPN7_YEAST:64
ENEDEEDKDTGTADKSSDK-FGKPYEQVPKSPK-a15-b3	decoy_reverse_sp|P38764|RPN1_YEAST	decoy_reverse_sp|P40327|PRS4_YEAST	xlink	decoy inter-protein xl	F1807_kammerk_006.020838.020838.3_F1807_kammerk_006.020194.020194.3	281	408	127	F1807_kammerk_006_matched	0	1.25	decoy_reverse_sp|P38764|RPN1_YEAST:281:x:decoy_reverse_sp|P40327|PRS4_YEAST:408
DQEKLLLEEYDTQEYIK-SEDEEQEELEAKK-a4-b12	decoy_reverse_sp|P33298|PRS6B_YEAST	decoy_reverse_sp|P38764|RPN1_YEAST	xlink	decoy inter-protein xl	F1807_kammerk_008.003026.003026.3_F1807_kammerk_008.002566.002566.3	360	962	602	F1807_kammerk_008_matched	0	1.23	decoy_reverse_sp|P33298|PRS6B_YEAST:360:x:decoy_reverse_sp|P38764|RPN1_YEAST:962
QFDGKSILQADTENCNLK-KDDMADDEEEEKK-a5-b12	decoy_reverse_sp|P32379|PSA5_YEAST	decoy_reverse_sp|P23638|PSA4_YEAST	xlink	decoy inter-protein xl	F1807_kammerk_007.018175.018175.3_F1807_kammerk_007.016531.016531.3	37	12	25	F1807_kammerk_007_matched	0	1.23	decoy_reverse_sp|P23638|PSA4_YEAST:12:x:decoy_reverse_sp|P32379|PSA5_YEAST:37
DSSQSSAAAGASVDDKRR-QFDGKSILQADTENCNLK-a16-b5	sp|Q12377|RPN6_YEAST	decoy_reverse_sp|P32379|PSA5_YEAST	xlink	decoy inter-protein xl	F1807_kammerk_008.011019.011019.3_F1807_kammerk_008.011343.011343.3	49	37	12	F1807_kammerk_008_matched	-0.4	1.21	decoy_reverse_sp|P32379|PSA5_YEAST:37:x:sp|Q12377|RPN6_YEAST:49
AQPILEATKESDSDSVSEGDK-KFSSTSRYMQYN-a9-b1	decoy_reverse_sp|Q08723|RPN8_YEAST	sp|P33299|PRS7_YEAST	xlink	decoy inter-protein xl	F1807_kammerk_006.014568.014568.3_F1807_kammerk_006.014182.014182.3	15	456	441	F1807_kammerk_006_matched	0	1.2	decoy_reverse_sp|Q08723|RPN8_YEAST:15:x:sp|P33299|PRS7_YEAST:456
VVLEEWNDQRDKMK-KNDHYHDWFK-a12-b1	decoy_reverse_sp|Q04062|RPN9_YEAST	decoy_reverse_sp|P23724|PSB1_YEAST	xlink	decoy inter-protein xl	F1807_kammerk_006.024784.024784.3_F1807_kammerk_006.023953.023953.3	27	141	114	F1807_kammerk_006_matched	0	1.18	decoy_reverse_sp|P23724|PSB1_YEAST:141:x:decoy_reverse_sp|Q04062|RPN9_YEAST:27
KGSVAAQANVTTWR-KDEDEEADEDMK-a1-b1	decoy_reverse_sp|P30656|PSB5_YEAST	sp|P23638|PSA4_YEAST	xlink	decoy inter-protein xl	F1807_kammerk_007.018557.018557.3_F1807_kammerk_007.020098.020098.3	181	247	66	F1807_kammerk_007_matched	0	1.18	decoy_reverse_sp|P30656|PSB5_YEAST:181:x:sp|P23638|PSA4_YEAST:247
DKQSKVSDDSESESGDK-CGMVDGNASKVEAK-a2-b10	sp|Q08723|RPN8_YEAST	decoy_reverse_sp|Q01939|PRS8_YEAST	xlink	decoy inter-protein xl	F1807_kammerk_008.004491.004491.3_F1807_kammerk_008.004853.004853.3	309	57	252	F1807_kammerk_008_matched	0	1.18	decoy_reverse_sp|Q01939|PRS8_YEAST:57:x:sp|Q08723|RPN8_YEAST:309
EEEEQLSEEDAKLK-SKIDHINEESWEK-a12-b2	sp|P38764|RPN1_YEAST	sp|P21243|PSA6_YEAST	xlink	inter-protein xl	F1807_kammerk_007.021347.021347.3_F1807_kammerk_007.020005.020005.3	44	190	146	F1807_kammerk_007_matched	0	1.13	sp|P21243|PSA6_YEAST:190:x:sp|P38764|RPN1_YEAST:44
ADYEDEMMHEEDQKTNIIEK-VTDKLTRVHDK-a14-b4	sp|P32496|RPN12_YEAST	sp|P38624|PSB6_YEAST	xlink	inter-protein xl	F1807_kammerk_009.010215.010215.3_F1807_kammerk_009.010247.010247.3	256	52	204	F1807_kammerk_009_matched	0.57	1.1	sp|P32496|RPN12_YEAST:256:x:sp|P38624|PSB6_YEAST:52
ASTSGFSDAFGSEKSEDSSDATDGEK-GKVVIDAFR-a14-b2	decoy_reverse_sp|P38764|RPN1_YEAST	sp|P43588|RPN11_YEAST	xlink	decoy inter-protein xl	F1807_kammerk_007.021117.021117.3_F1807_kammerk_007.020403.020403.3	811	150	661	F1807_kammerk_007_matched	0.71	1.09	decoy_reverse_sp|P38764|RPN1_YEAST:811:x:sp|P43588|RPN11_YEAST:150
KDDMADDEEEEK-KLEFNQYCLEDK-a1-b1	decoy_reverse_sp|P23638|PSA4_YEAST	decoy_reverse_sp|Q06103|RPN7_YEAST	xlink	decoy inter-protein xl	F1807_kammerk_004.027774.027774.3_F1807_kammerk_004.026979.026979.3	1	326	325	F1807_kammerk_004_matched	0	1.08	decoy_reverse_sp|P23638|PSA4_YEAST:1:x:decoy_reverse_sp|Q06103|RPN7_YEAST:326
MGSAFDIGNDKETFVFEDAAGK-LDTKDLDLEDLR-a11-b4	decoy_reverse_sp|P53549|PRS10_YEAST	decoy_reverse_sp|Q04062|RPN9_YEAST	xlink	decoy inter-protein xl	F1807_kammerk_007.016130.016130.3_F1807_kammerk_007.017016.017016.3	57	239	182	F1807_kammerk_007_matched	0	1.08	decoy_reverse_sp|P53549|PRS10_YEAST:57:x:decoy_reverse_sp|Q04062|RPN9_YEAST:239
SYSKNKFEYNEEDK-VPEDIYKSHLDNSK-a6-b7	decoy_reverse_sp|P32565|RPN2_YEAST	sp|P38764|RPN1_YEAST	xlink	decoy inter-protein xl	F1807_kammerk_006.022578.022578.3_F1807_kammerk_006.022621.022621.3	88	359	271	F1807_kammerk_006_matched	0	1.07	decoy_reverse_sp|P32565|RPN2_YEAST:88:x:sp|P38764|RPN1_YEAST:359
KEGPTIYYVDSDGTR-KDDMADDEEEEK-a1-b1	sp|P30656|PSB5_YEAST	decoy_reverse_sp|P23638|PSA4_YEAST	xlink	decoy inter-protein xl	F1807_kammerk_005.027832.027832.3_F1807_kammerk_005.027763.027763.3	182	1	181	F1807_kammerk_005_matched	0	1.07	decoy_reverse_sp|P23638|PSA4_YEAST:1:x:sp|P30656|PSB5_YEAST:182
QVMEEKLDENNAQLSCITK-QYTKDEQFYTK-a6-b4	sp|P32379|PSA5_YEAST	sp|P32565|RPN2_YEAST	xlink	inter-protein xl	F1807_kammerk_006.022215.022215.3_F1807_kammerk_006.022922.022922.3	211	119	92	F1807_kammerk_006_matched	0	1.05	sp|P32379|PSA5_YEAST:211:x:sp|P32565|RPN2_YEAST:119
EQWQSGLKMYDYEEK-EESIWDEIHNKSK-a8-b11	sp|P43588|RPN11_YEAST	decoy_reverse_sp|P21243|PSA6_YEAST	xlink	decoy inter-protein xl	F1807_kammerk_006.011291.011291.3_F1807_kammerk_006.011631.011631.3	226	63	163	F1807_kammerk_006_matched	0	1.01	decoy_reverse_sp|P21243|PSA6_YEAST:63:x:sp|P43588|RPN11_YEAST:226
ESDSDSVSEGDKQSK-KGVSDGQGSQM-a12-b1	decoy_reverse_sp|Q08723|RPN8_YEAST	decoy_reverse_sp|P40327|PRS4_YEAST	xlink	decoy inter-protein xl	F1807_kammerk_008.009079.009079.3_F1807_kammerk_008.008568.008568.3	27	427	400	F1807_kammerk_008_matched	0	1.01	decoy_reverse_sp|P40327|PRS4_YEAST:427:x:decoy_reverse_sp|Q08723|RPN8_YEAST:27
ETLDKASTSGFSDAFGSEK-KSEDLSKYHPFYSNNK-a5-b1	decoy_reverse_sp|P38764|RPN1_YEAST	decoy_reverse_sp|P32496|RPN12_YEAST	xlink	decoy inter-protein xl	F1807_kammerk_008.009987.009987.3_F1807_kammerk_008.010158.010158.3	797	174	623	F1807_kammerk_008_matched	0.21	0.91	decoy_reverse_sp|P32496|RPN12_YEAST:174:x:decoy_reverse_sp|P38764|RPN1_YEAST:797
KMTTDDDINWQELAR-SYSKNKFEYNEEDK-a1-b4	sp|P33297|PRS6A_YEAST	decoy_reverse_sp|P32565|RPN2_YEAST	xlink	decoy inter-protein xl	F1807_kammerk_007.019306.019306.3_F1807_kammerk_007.020403.020403.3	367	86	281	F1807_kammerk_007_matched	0	0.88	decoy_reverse_sp|P32565|RPN2_YEAST:86:x:sp|P33297|PRS6A_YEAST:367
REDGWGKIEASLENMVK-KDDMADDEEEEK-a7-b1	decoy_reverse_sp|Q06103|RPN7_YEAST	decoy_reverse_sp|P23638|PSA4_YEAST	xlink	decoy inter-protein xl	F1807_kammerk_006.021260.021260.3_F1807_kammerk_006.020394.020394.3	230	1	229	F1807_kammerk_006_matched	0	0.83	decoy_reverse_sp|P23638|PSA4_YEAST:1:x:decoy_reverse_sp|Q06103|RPN7_YEAST:230
EKEAAESPEEADVEMS-KVTSTLLEQDTSTEK-a2-b1	sp|P32379|PSA5_YEAST	sp|P23638|PSA4_YEAST	xlink	inter-protein xl	F1807_kammerk_007.020276.020276.3_F1807_kammerk_007.019336.019336.3	246	51	195	F1807_kammerk_007_matched	0.12	0.82	sp|P23638|PSA4_YEAST:51:x:sp|P32379|PSA5_YEAST:246
DSSQSSAAAGASVDDKR-YDFKSVFNDLYR-a16-b4	sp|Q12377|RPN6_YEAST	decoy_reverse_sp|Q04062|RPN9_YEAST	xlink	decoy inter-protein xl	F1807_kammerk_008.001404.001404.3_F1807_kammerk_008.000706.000706.3	49	326	277	F1807_kammerk_008_matched	0	0.81	decoy_reverse_sp|Q04062|RPN9_YEAST:326:x:sp|Q12377|RPN6_YEAST:49
EIAFAAFDIDGGICVKK-KDDMADDEEEEKK-a16-b12	decoy_reverse_sp|P33299|PRS7_YEAST	decoy_reverse_sp|P23638|PSA4_YEAST	xlink	decoy inter-protein xl	F1807_kammerk_007.026982.026982.3_F1807_kammerk_007.026550.026550.3	166	12	154	F1807_kammerk_007_matched	0	0.78	decoy_reverse_sp|P23638|PSA4_YEAST:12:x:decoy_reverse_sp|P33299|PRS7_YEAST:166
KGDADSASQSSADVSAK-LKSEDEEQEELEAK-a1-b2	decoy_reverse_sp|Q12377|RPN6_YEAST	decoy_reverse_sp|P38764|RPN1_YEAST	xlink	decoy inter-protein xl	F1807_kammerk_007.014825.014825.3_F1807_kammerk_007.015130.015130.3	386	950	564	F1807_kammerk_007_matched	0	0.64	decoy_reverse_sp|P38764|RPN1_YEAST:950:x:decoy_reverse_sp|Q12377|RPN6_YEAST:386
SVMKENLETAASKEMDYEYK-KSSSPLAMSETLSK-a4-b1	decoy_reverse_sp|P43588|RPN11_YEAST	sp|P23639|PSA2_YEAST	xlink	decoy inter-protein xl	F1807_kammerk_007.024409.024409.3_F1807_kammerk_007.025359.025359.3	65	50	15	F1807_kammerk_007_matched	0.78	0.63	decoy_reverse_sp|P43588|RPN11_YEAST:65:x:sp|P23639|PSA2_YEAST:50
NGQSSVKHEDFVEGISEVQAR-ETKENDEEFYKNK-a7-b3	sp|P33297|PRS6A_YEAST	sp|P32565|RPN2_YEAST	xlink	inter-protein xl	F1807_kammerk_006.022114.022114.3_F1807_kammerk_006.021997.021997.3	411	850	439	F1807_kammerk_006_matched	0.27	0.63	sp|P32565|RPN2_YEAST:850:x:sp|P33297|PRS6A_YEAST:411
EIAFAAFDIDGGICVKK-KDDMADDEEEEKK-a16-b1	decoy_reverse_sp|P33299|PRS7_YEAST	decoy_reverse_sp|P23638|PSA4_YEAST	xlink	decoy inter-protein xl	F1807_kammerk_006.026756.026756.3_F1807_kammerk_006.026426.026426.3	166	1	165	F1807_kammerk_006_matched	0	0.62	decoy_reverse_sp|P23638|PSA4_YEAST:1:x:decoy_reverse_sp|P33299|PRS7_YEAST:166
KGVNEAITATVKILVGSTGQK-KPLKYLSVEEVIKLVR-a1-b13	decoy_reverse_sp|P23639|PSA2_YEAST	sp|P23724|PSB1_YEAST	xlink	decoy inter-protein xl	F1807_kammerk_010.010521.010521.3_F1807_kammerk_010.010508.010508.3	202	201	1	F1807_kammerk_010_matched	0.18	0.56	decoy_reverse_sp|P23639|PSA2_YEAST:202:x:sp|P23724|PSB1_YEAST:201
EDGWGKIEASLENMVKEK-EKEAAESPEEADVEMS-a16-b2	decoy_reverse_sp|Q06103|RPN7_YEAST	sp|P32379|PSA5_YEAST	xlink	decoy inter-protein xl	F1807_kammerk_006.019055.019055.3_F1807_kammerk_006.019148.019148.3	240	246	6	F1807_kammerk_006_matched	0.13	0.54	decoy_reverse_sp|Q06103|RPN7_YEAST:240:x:sp|P32379|PSA5_YEAST:246
ETLDKASTSGFSDAFGSEKSEDSSDATDGEK-ESDSDSVSEGDKQSK-a5-b12	decoy_reverse_sp|P38764|RPN1_YEAST	decoy_reverse_sp|Q08723|RPN8_YEAST	xlink	decoy inter-protein xl	F1807_kammerk_005.014995.014995.4_F1807_kammerk_005.014210.014210.4	797	27	770	F1807_kammerk_005_matched	0	0.52	decoy_reverse_sp|P38764|RPN1_YEAST:797:x:decoy_reverse_sp|Q08723|RPN8_YEAST:27
EKEAAESPEEADVEMS-KVTSTLLEQDTSTEK-a2-b1	sp|P32379|PSA5_YEAST	sp|P23638|PSA4_YEAST	xlink	inter-protein xl	F1807_kammerk_007.020276.020276.3_F1807_kammerk_007.021536.021536.3	246	51	195	F1807_kammerk_007_matched	0.22	0.51	sp|P23638|PSA4_YEAST:51:x:sp|P32379|PSA5_YEAST:246
EIAFAAFDIDGGICVKKTR-DDMADDEEEEKK-a16-b11	decoy_reverse_sp|P33299|PRS7_YEAST	decoy_reverse_sp|P23638|PSA4_YEAST	xlink	decoy inter-protein xl	F1807_kammerk_006.022889.022889.3_F1807_kammerk_006.023960.023960.3	166	12	154	F1807_kammerk_006_matched	0	0.47	decoy_reverse_sp|P23638|PSA4_YEAST:12:x:decoy_reverse_sp|P33299|PRS7_YEAST:166
EEPAMSVEDSAEAEKEK-KGANDGEVYQK-a15-b1	decoy_reverse_sp|P32379|PSA5_YEAST	sp|P23638|PSA4_YEAST	xlink	decoy inter-protein xl	F1807_kammerk_006.021342.021342.3_F1807_kammerk_006.021273.021273.3	15	218	203	F1807_kammerk_006_matched	0	0.46	decoy_reverse_sp|P32379|PSA5_YEAST:15:x:sp|P23638|PSA4_YEAST:218
NLEDDSLLSYPIKLDR-KNDHYHDWFK-a13-b1	sp|P32496|RPN12_YEAST	decoy_reverse_sp|P23724|PSB1_YEAST	xlink	decoy inter-protein xl	F1807_kammerk_006.021891.021891.3_F1807_kammerk_006.021766.021766.3	147	141	6	F1807_kammerk_006_matched	0	0.36	decoy_reverse_sp|P23724|PSB1_YEAST:141:x:sp|P32496|RPN12_YEAST:147
INIETKDEYDEAEQMDHMEK-KTREMAFELR-a6-b1	decoy_reverse_sp|P32496|RPN12_YEAST	decoy_reverse_sp|P33299|PRS7_YEAST	xlink	decoy inter-protein xl	F1807_kammerk_011.001837.001837.3_F1807_kammerk_011.001813.001813.3	19	167	148	F1807_kammerk_011_matched	0	0.34	decoy_reverse_sp|P32496|RPN12_YEAST:19:x:decoy_reverse_sp|P33299|PRS7_YEAST:167
DDTVSGGYLPTEKEADMEVK-KNGFGGMVFYK-a13-b1	decoy_reverse_sp|P33297|PRS6A_YEAST	decoy_reverse_sp|P23724|PSB1_YEAST	xlink	decoy inter-protein xl	F1807_kammerk_007.020254.020254.3_F1807_kammerk_007.021516.021516.3	260	157	103	F1807_kammerk_007_matched	0	0.29	decoy_reverse_sp|P23724|PSB1_YEAST:157:x:decoy_reverse_sp|P33297|PRS6A_YEAST:260
LKIEDQKCYDTDPSVGVGK-KDDMADDEEEEKK-a7-b1	decoy_reverse_sp|P33299|PRS7_YEAST	decoy_reverse_sp|P23638|PSA4_YEAST	xlink	decoy inter-protein xl	F1807_kammerk_007.018740.018740.3_F1807_kammerk_007.019312.019312.3	253	1	252	F1807_kammerk_007_matched	0	0.2	decoy_reverse_sp|P23638|PSA4_YEAST:1:x:decoy_reverse_sp|P33299|PRS7_YEAST:253
MGSAFDIGNDKETFVFEDAAGK-NKFEYNEEDK-a11-b2	decoy_reverse_sp|P53549|PRS10_YEAST	decoy_reverse_sp|P32565|RPN2_YEAST	xlink	decoy inter-protein xl	F1807_kammerk_006.012939.012939.3_F1807_kammerk_006.014942.014942.3	57	88	31	F1807_kammerk_006_matched	0	0.11	decoy_reverse_sp|P32565|RPN2_YEAST:88:x:decoy_reverse_sp|P53549|PRS10_YEAST:57
KDDMADDEEEEKK-KNLQVENMK-a1-b1	decoy_reverse_sp|P23638|PSA4_YEAST	sp|P30657|PSB4_YEAST	xlink	decoy inter-protein xl	F1807_kammerk_009.007452.007452.3_F1807_kammerk_009.007805.007805.3	1	243	242	F1807_kammerk_009_matched	0	2.09	decoy_reverse_sp|P23638|PSA4_YEAST:1:x:sp|P30657|PSB4_YEAST:243
ETKTAKYSLIYHHYDNR-IVDKDGIRQVDDFQAQ-a3-b4	decoy_reverse_sp|P43588|RPN11_YEAST	sp|P22141|PSB2_YEAST	xlink	decoy inter-protein xl	F1807_kammerk_007.021282.021282.3_F1807_kammerk_007.019824.019824.3	99	186	87	F1807_kammerk_007_matched	0.51	2.09	decoy_reverse_sp|P43588|RPN11_YEAST:99:x:sp|P22141|PSB2_YEAST:186
ENEDEEDKDTGTADK-EKHLNEIADYIK-a8-b2	decoy_reverse_sp|P38764|RPN1_YEAST	decoy_reverse_sp|P21242|PSA3_YEAST	xlink	decoy inter-protein xl	F1807_kammerk_007.017712.017712.3_F1807_kammerk_007.016744.016744.3	274	81	193	F1807_kammerk_007_matched	0.58	2.09	decoy_reverse_sp|P21242|PSA3_YEAST:81:x:decoy_reverse_sp|P38764|RPN1_YEAST:274
KGDADSASQSSADVSAK-KDDMADDEEEEKK-a1-b1	decoy_reverse_sp|Q12377|RPN6_YEAST	decoy_reverse_sp|P23638|PSA4_YEAST	xlink	decoy inter-protein xl	F1807_kammerk_004.027106.027106.3_F1807_kammerk_004.025363.025363.3	386	1	385	F1807_kammerk_004_matched	0	2.09	decoy_reverse_sp|P23638|PSA4_YEAST:1:x:decoy_reverse_sp|Q12377|RPN6_YEAST:386
EQWQSGLKMYDYEEK-KEDWLQHHK-a8-b1	sp|P43588|RPN11_YEAST	decoy_reverse_sp|Q12250|RPN5_YEAST	xlink	decoy inter-protein xl	F1807_kammerk_007.023807.023807.3_F1807_kammerk_007.025141.025141.3	226	103	123	F1807_kammerk_007_matched	0	2.09	decoy_reverse_sp|Q12250|RPN5_YEAST:103:x:sp|P43588|RPN11_YEAST:226
KDDMADDEEEEK-KAPEDDDLKYK-a1-b9	decoy_reverse_sp|P23638|PSA4_YEAST	decoy_reverse_sp|P33299|PRS7_YEAST	xlink	decoy inter-protein xl	F1807_kammerk_004.012713.012713.3_F1807_kammerk_004.012760.012760.3	1	457	456	F1807_kammerk_004_matched	0	2.09	decoy_reverse_sp|P23638|PSA4_YEAST:1:x:decoy_reverse_sp|P33299|PRS7_YEAST:457
EDGWGKIEASLENMVKEK-NSVKWYHFDHNDK-a16-b4	decoy_reverse_sp|Q06103|RPN7_YEAST	sp|P23724|PSB1_YEAST	xlink	decoy inter-protein xl	F1807_kammerk_008.010979.010979.3_F1807_kammerk_008.010188.010188.3	240	92	148	F1807_kammerk_008_matched	0.74	2.08	decoy_reverse_sp|Q06103|RPN7_YEAST:240:x:sp|P23724|PSB1_YEAST:92
EKADYEDEMMHEEDQK-VMNNELQKK-a2-b8	sp|P32496|RPN12_YEAST	decoy_reverse_sp|P30657|PSB4_YEAST	xlink	decoy inter-protein xl	F1807_kammerk_004.020774.020774.3_F1807_kammerk_004.020625.020625.3	242	24	218	F1807_kammerk_004_matched	0	2.07	decoy_reverse_sp|P30657|PSB4_YEAST:24:x:sp|P32496|RPN12_YEAST:242
KSKIDHINEESWEK-SYSKNKFEYNEEDK-a3-b4	sp|P21243|PSA6_YEAST	decoy_reverse_sp|P32565|RPN2_YEAST	xlink	decoy inter-protein xl	F1807_kammerk_009.006162.006162.3_F1807_kammerk_009.006258.006258.3	190	86	104	F1807_kammerk_009_matched	0.86	2.07	decoy_reverse_sp|P32565|RPN2_YEAST:86:x:sp|P21243|PSA6_YEAST:190
EKEAAESPEEADVEMS-DMGIKFKDAR-a2-b5	sp|P32379|PSA5_YEAST	decoy_reverse_sp|P33297|PRS6A_YEAST	xlink	decoy inter-protein xl	F1807_kammerk_008.006011.006011.3_F1807_kammerk_008.005858.005858.3	246	227	19	F1807_kammerk_008_matched	0.54	2.05	decoy_reverse_sp|P33297|PRS6A_YEAST:227:x:sp|P32379|PSA5_YEAST:246
IEDQKCYDTDPSVGVGK-NDHYHDWFKNSVKFR-a5-b13	decoy_reverse_sp|P33299|PRS7_YEAST	decoy_reverse_sp|P23724|PSB1_YEAST	xlink	decoy inter-protein xl	F1807_kammerk_007.011666.011666.3_F1807_kammerk_007.012985.012985.3	253	154	99	F1807_kammerk_007_matched	0.63	2.03	decoy_reverse_sp|P23724|PSB1_YEAST:154:x:decoy_reverse_sp|P33299|PRS7_YEAST:253
IEDQKCYDTDPSVGVGK-QYEKELMGDELTR-a5-b4	decoy_reverse_sp|P33299|PRS7_YEAST	sp|Q12377|RPN6_YEAST	xlink	decoy inter-protein xl	F1807_kammerk_007.021025.021025.3_F1807_kammerk_007.022443.022443.3	253	323	70	F1807_kammerk_007_matched	0.51	2.03	decoy_reverse_sp|P33299|PRS7_YEAST:253:x:sp|Q12377|RPN6_YEAST:323
EIQKDLAGPGDQMVTYDVK-MKDRLVEWNDQVEK-a4-b2	decoy_reverse_sp|P33298|PRS6B_YEAST	sp|Q04062|RPN9_YEAST	xlink	decoy inter-protein xl	F1807_kammerk_006.017027.017027.3_F1807_kammerk_006.016973.016973.3	248	367	119	F1807_kammerk_006_matched	0.73	2.02	decoy_reverse_sp|P33298|PRS6B_YEAST:248:x:sp|Q04062|RPN9_YEAST:367
DKQSKVSDDSESESGDK-NSYPASFYSVNTEKK-a2-b14	sp|Q08723|RPN8_YEAST	sp|P40016|RPN3_YEAST	xlink	inter-protein xl	F1807_kammerk_007.021180.021180.3_F1807_kammerk_007.022601.022601.3	309	125	184	F1807_kammerk_007_matched	0	2.02	sp|P40016|RPN3_YEAST:125:x:sp|Q08723|RPN8_YEAST:309
ENEDEEDKDTGTADKSSDK-QEQQEQDKKK-a15-b9	decoy_reverse_sp|P38764|RPN1_YEAST	sp|P40303|PSA7_YEAST	xlink	decoy inter-protein xl	F1807_kammerk_006.020421.020421.3_F1807_kammerk_006.020304.020304.3	281	249	32	F1807_kammerk_006_matched	0.72	2.02	decoy_reverse_sp|P38764|RPN1_YEAST:281:x:sp|P40303|PSA7_YEAST:249
APEDDDLKYKEPWDK-QYTKDEQFYTK-a8-b4	decoy_reverse_sp|P33299|PRS7_YEAST	sp|P32565|RPN2_YEAST	xlink	decoy inter-protein xl	F1807_kammerk_006.023493.023493.3_F1807_kammerk_006.021812.021812.3	457	119	338	F1807_kammerk_006_matched	0	2.02	decoy_reverse_sp|P33299|PRS7_YEAST:457:x:sp|P32565|RPN2_YEAST:119
ESDSDSVSEGDKQSKDK-SKLDQDSTSENVK-a15-b2	decoy_reverse_sp|Q08723|RPN8_YEAST	sp|P32565|RPN2_YEAST	xlink	decoy inter-protein xl	F1807_kammerk_008.006374.006374.3_F1807_kammerk_008.006388.006388.3	30	173	143	F1807_kammerk_008_matched	0.71	2	decoy_reverse_sp|Q08723|RPN8_YEAST:30:x:sp|P32565|RPN2_YEAST:173
ELKEKEAAESPEEADVEMS-KKGEEEPNK-a3-b1	sp|P32379|PSA5_YEAST	decoy_reverse_sp|P32565|RPN2_YEAST	xlink	decoy inter-protein xl	F1807_kammerk_006.022359.022359.3_F1807_kammerk_006.021118.021118.3	244	117	127	F1807_kammerk_006_matched	0	1.96	decoy_reverse_sp|P32565|RPN2_YEAST:117:x:sp|P32379|PSA5_YEAST:244
SEEKEESLIEGEGNK-MPPKEDWEKYK-a4-b4	decoy_reverse_sp|P38764|RPN1_YEAST	sp|P33299|PRS7_YEAST	xlink	decoy inter-protein xl	F1807_kammerk_006.014426.014426.3_F1807_kammerk_006.014415.014415.3	292	4	288	F1807_kammerk_006_matched	0.78	1.95	decoy_reverse_sp|P38764|RPN1_YEAST:292:x:sp|P33299|PRS7_YEAST:4
EPPATVEECVKLTVR-SEDEEQEELEAKK-a11-b12	sp|P40303|PSA7_YEAST	decoy_reverse_sp|P38764|RPN1_YEAST	xlink	decoy inter-protein xl	F1807_kammerk_007.012221.012221.3_F1807_kammerk_007.013445.013445.3	193	962	769	F1807_kammerk_007_matched	0.59	1.94	decoy_reverse_sp|P38764|RPN1_YEAST:962:x:sp|P40303|PSA7_YEAST:193
INIETKDEYDEAEQMDHMEK-SPKGNQSK-a6-b3	decoy_reverse_sp|P32496|RPN12_YEAST	decoy_reverse_sp|P40327|PRS4_YEAST	xlink	decoy inter-protein xl	F1807_kammerk_007.021452.021452.3_F1807_kammerk_007.021256.021256.3	19	418	399	F1807_kammerk_007_matched	0.77	1.93	decoy_reverse_sp|P32496|RPN12_YEAST:19:x:decoy_reverse_sp|P40327|PRS4_YEAST:418
DTGTADKSSDKGK-KDDMADDEEEEKK-a11-b1	decoy_reverse_sp|P38764|RPN1_YEAST	decoy_reverse_sp|P23638|PSA4_YEAST	xlink	decoy inter-protein xl	F1807_kammerk_007.012067.012067.3_F1807_kammerk_007.009968.009968.3	285	1	284	F1807_kammerk_007_matched	0	1.92	decoy_reverse_sp|P23638|PSA4_YEAST:1:x:decoy_reverse_sp|P38764|RPN1_YEAST:285
EKLEAVNSMIEKGGDWER-DSKDFDESLK-a2-b3	sp|Q06103|RPN7_YEAST	sp|Q04062|RPN9_YEAST	xlink	inter-protein xl	F1807_kammerk_006.022686.022686.3_F1807_kammerk_006.022888.022888.3	190	90	100	F1807_kammerk_006_matched	0	1.92	sp|Q04062|RPN9_YEAST:90:x:sp|Q06103|RPN7_YEAST:190
KEPPATVEECVKLTVR-EQWQSGLKMYDYEEK-a1-b8	sp|P40303|PSA7_YEAST	sp|P43588|RPN11_YEAST	xlink	inter-protein xl	F1807_kammerk_010.004827.004827.3_F1807_kammerk_010.004707.004707.3	182	226	44	F1807_kammerk_010_matched	0.82	1.91	sp|P40303|PSA7_YEAST:182:x:sp|P43588|RPN11_YEAST:226
DSSQSSAAAGASVDDKR-GIRSVSMEKIHSR-a16-b9	sp|Q12377|RPN6_YEAST	decoy_reverse_sp|P33299|PRS7_YEAST	xlink	decoy inter-protein xl	F1807_kammerk_007.017870.017870.3_F1807_kammerk_007.017317.017317.3	49	74	25	F1807_kammerk_007_matched	0.77	1.9	decoy_reverse_sp|P33299|PRS7_YEAST:74:x:sp|Q12377|RPN6_YEAST:49
DKQSKVSDDSESESGDK-KVKGGPTEYNNQK-a2-b1	sp|Q08723|RPN8_YEAST	decoy_reverse_sp|P23724|PSB1_YEAST	xlink	decoy inter-protein xl	F1807_kammerk_007.012948.012948.3_F1807_kammerk_007.012881.012881.3	309	54	255	F1807_kammerk_007_matched	0.43	1.9	decoy_reverse_sp|P23724|PSB1_YEAST:54:x:sp|Q08723|RPN8_YEAST:309
MIGVLNNSSESDEEESNDEKQKAQDVDVSMQD-MNGCSGADVKGVCTEAGMYALRER-a22-b10	sp|O13563|RPN13_YEAST	sp|Q01939|PRS8_YEAST	xlink	inter-protein xl	F1807_kammerk_002.009361.009361.7_F1807_kammerk_002.010954.010954.7	146	359	213	F1807_kammerk_002_matched	0	1.89	sp|O13563|RPN13_YEAST:146:x:sp|Q01939|PRS8_YEAST:359
EKEAAESPEEADVEMS-FETEEAFLNSIKDK-a2-b12	sp|P32379|PSA5_YEAST	decoy_reverse_sp|P21243|PSA6_YEAST	xlink	decoy inter-protein xl	F1807_kammerk_007.023922.023922.3_F1807_kammerk_007.024069.024069.3	246	21	225	F1807_kammerk_007_matched	0.7	1.87	decoy_reverse_sp|P21243|PSA6_YEAST:21:x:sp|P32379|PSA5_YEAST:246
KDDMADDEEEEK-KCEELLVQK-a1-b1	decoy_reverse_sp|P23638|PSA4_YEAST	decoy_reverse_sp|P22141|PSB2_YEAST	xlink	decoy inter-protein xl	F1807_kammerk_006.020507.020507.3_F1807_kammerk_006.022331.022331.3	1	29	28	F1807_kammerk_006_matched	0	1.85	decoy_reverse_sp|P22141|PSB2_YEAST:29:x:decoy_reverse_sp|P23638|PSA4_YEAST:1
MGSAFDIGNDKETFVFEDAAGKK-MPPKEDWEK-a22-b4	decoy_reverse_sp|P53549|PRS10_YEAST	sp|P33299|PRS7_YEAST	xlink	decoy inter-protein xl	F1807_kammerk_007.022847.022847.3_F1807_kammerk_007.023016.023016.3	68	4	64	F1807_kammerk_007_matched	0	1.84	decoy_reverse_sp|P53549|PRS10_YEAST:68:x:sp|P33299|PRS7_YEAST:4
DVTNMKPYKSYSK-KFSSTSRYMQYN-a9-b1	decoy_reverse_sp|P32565|RPN2_YEAST	sp|P33299|PRS7_YEAST	xlink	decoy inter-protein xl	F1807_kammerk_008.006282.006282.3_F1807_kammerk_008.006540.006540.3	82	456	374	F1807_kammerk_008_matched	0.76	1.83	decoy_reverse_sp|P32565|RPN2_YEAST:82:x:sp|P33299|PRS7_YEAST:456
NFRENMSKEETVDFIK-NADELSSYQKK-a8-b10	sp|P38624|PSB6_YEAST	sp|P40302|PSA1_YEAST	xlink	inter-protein xl	F1807_kammerk_007.023860.023860.3_F1807_kammerk_007.022064.022064.3	167	61	106	F1807_kammerk_007_matched	0.87	1.8	sp|P38624|PSB6_YEAST:167:x:sp|P40302|PSA1_YEAST:61
EEPAMSVEDSAEAEKEK-FEKLVSSSGQLGNR-a15-b3	decoy_reverse_sp|P32379|PSA5_YEAST	decoy_reverse_sp|P25451|PSB3_YEAST	xlink	decoy inter-protein xl	F1807_kammerk_006.022299.022299.3_F1807_kammerk_006.022664.022664.3	15	167	152	F1807_kammerk_006_matched	0.74	1.8	decoy_reverse_sp|P25451|PSB3_YEAST:167:x:decoy_reverse_sp|P32379|PSA5_YEAST:15
SYSKNKFEYNEEDK-NYDKLEEFRTVK-a4-b4	decoy_reverse_sp|P32565|RPN2_YEAST	decoy_reverse_sp|P40303|PSA7_YEAST	xlink	decoy inter-protein xl	F1807_kammerk_007.021424.021424.3_F1807_kammerk_007.020429.020429.3	86	78	8	F1807_kammerk_007_matched	0.79	1.8	decoy_reverse_sp|P32565|RPN2_YEAST:86:x:decoy_reverse_sp|P40303|PSA7_YEAST:78
ENMSKEETVDFIK-EPWDKEPM-a5-b5	sp|P38624|PSB6_YEAST	decoy_reverse_sp|P33299|PRS7_YEAST	xlink	decoy inter-protein xl	F1807_kammerk_009.009867.009867.3_F1807_kammerk_009.010773.010773.3	167	464	297	F1807_kammerk_009_matched	0	4.59	decoy_reverse_sp|P33299|PRS7_YEAST:464:x:sp|P38624|PSB6_YEAST:167
QKDENEGESDVESLNENSIMSK-KVALANSVTHLR-a2-b1	decoy_reverse_sp|O13563|RPN13_YEAST	decoy_reverse_sp|P40302|PSA1_YEAST	xlink	decoy inter-protein xl	F1807_kammerk_006.013803.013803.3_F1807_kammerk_006.012792.012792.3	13	185	172	F1807_kammerk_006_matched	0.88	4.59	decoy_reverse_sp|O13563|RPN13_YEAST:13:x:decoy_reverse_sp|P40302|PSA1_YEAST:185
ADDQDSQVMVKQK-DSKDFDESLK-a11-b3	decoy_reverse_sp|O13563|RPN13_YEAST	sp|Q04062|RPN9_YEAST	xlink	decoy inter-protein xl	F1807_kammerk_005.023186.023186.3_F1807_kammerk_005.021364.021364.3	11	90	79	F1807_kammerk_005_matched	0	4.58	decoy_reverse_sp|O13563|RPN13_YEAST:11:x:sp|Q04062|RPN9_YEAST:90
ANCKPSIDTAGQVR-FKSTSSIVMM-a4-b2	decoy_reverse_sp|P25043|PSB7_YEAST	decoy_reverse_sp|O13563|RPN13_YEAST	xlink	decoy inter-protein xl	F1807_kammerk_004.021614.021614.3_F1807_kammerk_004.024028.024028.3	204	148	56	F1807_kammerk_004_matched	0.77	4.58	decoy_reverse_sp|O13563|RPN13_YEAST:148:x:decoy_reverse_sp|P25043|PSB7_YEAST:204
DEYDEAEQMDHMEKEK-KGKSSDK-a14-b1	decoy_reverse_sp|P32496|RPN12_YEAST	sp|P38764|RPN1_YEAST	xlink	decoy inter-protein xl	F1807_kammerk_005.012139.012139.3_F1807_kammerk_005.010295.010295.3	33	707	674	F1807_kammerk_005_matched	0.88	4.57	decoy_reverse_sp|P32496|RPN12_YEAST:33:x:sp|P38764|RPN1_YEAST:707
RFGKPYEQVPK-ENDEEFYKNK-a4-b8	decoy_reverse_sp|P40327|PRS4_YEAST	sp|P32565|RPN2_YEAST	xlink	decoy inter-protein xl	F1807_kammerk_008.008125.008125.3_F1807_kammerk_008.008812.008812.3	408	858	450	F1807_kammerk_008_matched	0.95	4.57	decoy_reverse_sp|P40327|PRS4_YEAST:408:x:sp|P32565|RPN2_YEAST:858
DKQSKVSDDSESESGDK-VKDLNNAR-a2-b2	sp|Q08723|RPN8_YEAST	decoy_reverse_sp|Q01939|PRS8_YEAST	xlink	decoy inter-protein xl	F1807_kammerk_004.027193.027193.3_F1807_kammerk_004.029803.029803.3	309	352	43	F1807_kammerk_004_matched	0	4.57	decoy_reverse_sp|Q01939|PRS8_YEAST:352:x:sp|Q08723|RPN8_YEAST:309
KLEFNQYCLEDK-KGEEEPNK-a1-b1	decoy_reverse_sp|Q06103|RPN7_YEAST	decoy_reverse_sp|P32565|RPN2_YEAST	xlink	decoy inter-protein xl	F1807_kammerk_006.015376.015376.3_F1807_kammerk_006.016419.016419.3	326	118	208	F1807_kammerk_006_matched	0.62	4.56	decoy_reverse_sp|P32565|RPN2_YEAST:118:x:decoy_reverse_sp|Q06103|RPN7_YEAST:326
GKSSDKDATTDGK-YGYDMPCDVLAKR-a2-b12	sp|P38764|RPN1_YEAST	sp|P21243|PSA6_YEAST	xlink	inter-protein xl	F1807_kammerk_004.019877.019877.3_F1807_kammerk_004.018491.018491.3	709	119	590	F1807_kammerk_004_matched	0.95	4.56	sp|P21243|PSA6_YEAST:119:x:sp|P38764|RPN1_YEAST:709
YLCEEYLVNNGQSDLEHDEKSDSLNEWIK-KHSEGADNTLMMVHSADVSDVSM-a20-b1	sp|Q06103|RPN7_YEAST	decoy_reverse_sp|P40016|RPN3_YEAST	xlink	decoy inter-protein xl	F1807_kammerk_003.009149.009149.7_F1807_kammerk_003.008986.008986.7	84	501	417	F1807_kammerk_003_matched	0.23	4.56	decoy_reverse_sp|P40016|RPN3_YEAST:501:x:sp|Q06103|RPN7_YEAST:84
MYEEASGKEVEK-KNPDYR-a8-b1	sp|P32565|RPN2_YEAST	sp|P38764|RPN1_YEAST	xlink	inter-protein xl	F1807_kammerk_008.012832.012832.3_F1807_kammerk_008.013334.013334.3	794	985	191	F1807_kammerk_008_matched	0	4.56	sp|P32565|RPN2_YEAST:794:x:sp|P38764|RPN1_YEAST:985
ADKAPDIRSM-AQFQELDSKK-a3-b9	decoy_reverse_sp|Q12250|RPN5_YEAST	sp|Q04062|RPN9_YEAST	xlink	decoy inter-protein xl	F1807_kammerk_004.023618.023618.3_F1807_kammerk_004.022039.022039.3	438	112	326	F1807_kammerk_004_matched	0.85	4.56	decoy_reverse_sp|Q12250|RPN5_YEAST:438:x:sp|Q04062|RPN9_YEAST:112
GSNEYDGSRKGAIGEVDTPFIDNIEIASAVK-SSDKDATTDGKNDDEEEEK-a10-b11	decoy_reverse_sp|P40327|PRS4_YEAST	sp|P38764|RPN1_YEAST	xlink	decoy inter-protein xl	F1807_kammerk_002.008347.008347.5_F1807_kammerk_002.008253.008253.5	148	720	572	F1807_kammerk_002_matched	0.75	4.56	decoy_reverse_sp|P40327|PRS4_YEAST:148:x:sp|P38764|RPN1_YEAST:720
DEYDEAEQMDHMEKEK-SSDKGKK-a14-b6	decoy_reverse_sp|P32496|RPN12_YEAST	decoy_reverse_sp|P38764|RPN1_YEAST	xlink	decoy inter-protein xl	F1807_kammerk_005.014872.014872.3_F1807_kammerk_005.015159.015159.3	33	287	254	F1807_kammerk_005_matched	0	4.55	decoy_reverse_sp|P32496|RPN12_YEAST:33:x:decoy_reverse_sp|P38764|RPN1_YEAST:287
MKDRLVEWNDQVEK-KKQDQQEEQK-a2-b1	sp|Q04062|RPN9_YEAST	decoy_reverse_sp|P40303|PSA7_YEAST	xlink	decoy inter-protein xl	F1807_kammerk_006.022894.022894.3_F1807_kammerk_006.020973.020973.3	367	6	361	F1807_kammerk_006_matched	0.83	4.55	decoy_reverse_sp|P40303|PSA7_YEAST:6:x:sp|Q04062|RPN9_YEAST:367
DYLDLKEDDFSLK-GSDKDSEFRK-a6-b4	decoy_reverse_sp|Q04062|RPN9_YEAST	decoy_reverse_sp|P33297|PRS6A_YEAST	xlink	decoy inter-protein xl	F1807_kammerk_005.033810.033810.3_F1807_kammerk_005.034941.034941.3	297	140	157	F1807_kammerk_005_matched	0.93	4.55	decoy_reverse_sp|P33297|PRS6A_YEAST:140:x:decoy_reverse_sp|Q04062|RPN9_YEAST:297
SYSKNKFEYNEEDK-QKYLDQDR-a4-b2	decoy_reverse_sp|P32565|RPN2_YEAST	decoy_reverse_sp|P53549|PRS10_YEAST	xlink	decoy inter-protein xl	F1807_kammerk_005.027271.027271.3_F1807_kammerk_005.026805.026805.3	86	363	277	F1807_kammerk_005_matched	0.81	4.54	decoy_reverse_sp|P32565|RPN2_YEAST:86:x:decoy_reverse_sp|P53549|PRS10_YEAST:363
TLSKTTDSSALTYDR-KEEQEKKPEFK-a4-b1	sp|P23638|PSA4_YEAST	decoy_reverse_sp|P40327|PRS4_YEAST	xlink	decoy inter-protein xl	F1807_kammerk_007.023063.023063.3_F1807_kammerk_007.022983.022983.3	199	345	146	F1807_kammerk_007_matched	0.84	4.53	decoy_reverse_sp|P40327|PRS4_YEAST:345:x:sp|P23638|PSA4_YEAST:199
DTGTADKSSDKGK-DSKDFDESLK-a11-b3	decoy_reverse_sp|P38764|RPN1_YEAST	sp|Q04062|RPN9_YEAST	xlink	decoy inter-protein xl	F1807_kammerk_005.021935.021935.3_F1807_kammerk_005.023045.023045.3	285	90	195	F1807_kammerk_005_matched	0.8	4.53	decoy_reverse_sp|P38764|RPN1_YEAST:285:x:sp|Q04062|RPN9_YEAST:90
KEPPATVEECVK-MMDMLKQTGR-a1-b6	sp|P40303|PSA7_YEAST	sp|P43588|RPN11_YEAST	xlink	inter-protein xl	F1807_kammerk_004.021245.021245.3_F1807_kammerk_004.018879.018879.3	182	96	86	F1807_kammerk_004_matched	0	4.52	sp|P40303|PSA7_YEAST:182:x:sp|P43588|RPN11_YEAST:96
KPAGYYDCVDMLK-MMDMLKQTGR-a1-b6	decoy_reverse_sp|P21243|PSA6_YEAST	sp|P43588|RPN11_YEAST	xlink	decoy inter-protein xl	F1807_kammerk_004.034301.034301.3_F1807_kammerk_004.035892.035892.3	134	96	38	F1807_kammerk_004_matched	0.83	4.52	decoy_reverse_sp|P21243|PSA6_YEAST:134:x:sp|P43588|RPN11_YEAST:96
QSKVSDDSESESGDK-LEQDTNKLK-a3-b7	sp|Q08723|RPN8_YEAST	decoy_reverse_sp|P33299|PRS7_YEAST	xlink	decoy inter-protein xl	F1807_kammerk_004.037331.037331.3_F1807_kammerk_004.037038.037038.3	312	418	106	F1807_kammerk_004_matched	0	4.52	decoy_reverse_sp|P33299|PRS7_YEAST:418:x:sp|Q08723|RPN8_YEAST:312
IKCPDNRTASDHDR-KKQDQQEEQK-a2-b2	decoy_reverse_sp|P30656|PSB5_YEAST	decoy_reverse_sp|P40303|PSA7_YEAST	xlink	decoy inter-protein xl	F1807_kammerk_005.033701.033701.3_F1807_kammerk_005.035134.035134.3	219	7	212	F1807_kammerk_005_matched	0.89	4.51	decoy_reverse_sp|P30656|PSB5_YEAST:219:x:decoy_reverse_sp|P40303|PSA7_YEAST:7
YEMSAPSEDFYEAGKSFMQNCYGAQADIKPR-QKDENEGESDVESLNENSIMSK-a15-b2	decoy_reverse_sp|P32565|RPN2_YEAST	decoy_reverse_sp|O13563|RPN13_YEAST	xlink	decoy inter-protein xl	F1807_kammerk_002.010537.010537.6_F1807_kammerk_002.011939.011939.6	168	13	155	F1807_kammerk_002_matched	0	4.51	decoy_reverse_sp|O13563|RPN13_YEAST:13:x:decoy_reverse_sp|P32565|RPN2_YEAST:168
SGFSQNLLQKHNSPAKR-KPAGYYDCVDMLK-a16-b1	decoy_reverse_sp|P40016|RPN3_YEAST	decoy_reverse_sp|P21243|PSA6_YEAST	xlink	decoy inter-protein xl	F1807_kammerk_006.022597.022597.3_F1807_kammerk_006.022504.022504.3	225	134	91	F1807_kammerk_006_matched	0.44	4.51	decoy_reverse_sp|P21243|PSA6_YEAST:134:x:decoy_reverse_sp|P40016|RPN3_YEAST:225
SSDKDATTDGKNDDEEEEK-DLFKAVETKR-a4-b4	sp|P38764|RPN1_YEAST	decoy_reverse_sp|P33299|PRS7_YEAST	xlink	decoy inter-protein xl	F1807_kammerk_004.034376.034376.4_F1807_kammerk_004.034235.034235.4	713	27	686	F1807_kammerk_004_matched	0.94	4.51	decoy_reverse_sp|P33299|PRS7_YEAST:27:x:sp|P38764|RPN1_YEAST:713
KSSQLYENDAR-LAFEKTEEK-a1-b5	decoy_reverse_sp|P40302|PSA1_YEAST	decoy_reverse_sp|P32496|RPN12_YEAST	xlink	decoy inter-protein xl	F1807_kammerk_004.034553.034553.3_F1807_kammerk_004.034134.034134.3	174	56	118	F1807_kammerk_004_matched	0	4.51	decoy_reverse_sp|P32496|RPN12_YEAST:56:x:decoy_reverse_sp|P40302|PSA1_YEAST:174
SYSKNKFEYNEEDK-KNDHYHDWFK-a4-b1	decoy_reverse_sp|P32565|RPN2_YEAST	decoy_reverse_sp|P23724|PSB1_YEAST	xlink	decoy inter-protein xl	F1807_kammerk_005.029091.029091.3_F1807_kammerk_005.026752.026752.3	86	141	55	F1807_kammerk_005_matched	0	4.5	decoy_reverse_sp|P23724|PSB1_YEAST:141:x:decoy_reverse_sp|P32565|RPN2_YEAST:86
ESDSDSVSEGDKQSK-KNESKIK-a12-b1	decoy_reverse_sp|Q08723|RPN8_YEAST	sp|Q06103|RPN7_YEAST	xlink	decoy inter-protein xl	F1807_kammerk_005.017279.017279.3_F1807_kammerk_005.015154.015154.3	27	105	78	F1807_kammerk_005_matched	0	4.5	decoy_reverse_sp|Q08723|RPN8_YEAST:27:x:sp|Q06103|RPN7_YEAST:105
DDTRGTDASVGKSLMMNR-GKDCTVVISQK-a12-b2	decoy_reverse_sp|P43588|RPN11_YEAST	sp|P21243|PSA6_YEAST	xlink	decoy inter-protein xl	F1807_kammerk_006.007570.007570.3_F1807_kammerk_006.008393.008393.3	295	48	247	F1807_kammerk_006_matched	0.44	4.5	decoy_reverse_sp|P43588|RPN11_YEAST:295:x:sp|P21243|PSA6_YEAST:48
NGESLEGEEIKSEEKK-KAPEDDDLK-a11-b1	sp|P38764|RPN1_YEAST	decoy_reverse_sp|P33299|PRS7_YEAST	xlink	decoy inter-protein xl	F1807_kammerk_007.005602.005602.3_F1807_kammerk_007.006970.006970.3	702	449	253	F1807_kammerk_007_matched	0	4.49	decoy_reverse_sp|P33299|PRS7_YEAST:449:x:sp|P38764|RPN1_YEAST:702
KDDMADDEEEEKK-GKDCTVVISQKK-a12-b2	decoy_reverse_sp|P23638|PSA4_YEAST	sp|P21243|PSA6_YEAST	xlink	decoy inter-protein xl	F1807_kammerk_007.023206.023206.3_F1807_kammerk_007.021179.021179.3	12	48	36	F1807_kammerk_007_matched	0.74	4.49	decoy_reverse_sp|P23638|PSA4_YEAST:12:x:sp|P21243|PSA6_YEAST:48
KPVAYGGYTYDK-GEEEPNKEKK-a1-b9	decoy_reverse_sp|P21243|PSA6_YEAST	decoy_reverse_sp|P32565|RPN2_YEAST	xlink	decoy inter-protein xl	F1807_kammerk_005.023196.023196.3_F1807_kammerk_005.023090.023090.3	86	127	41	F1807_kammerk_005_matched	0.88	4.49	decoy_reverse_sp|P21243|PSA6_YEAST:86:x:decoy_reverse_sp|P32565|RPN2_YEAST:127
EKEAAESPEEADVEMS-YLDDLKAQFQELDSKK-a2-b15	sp|P32379|PSA5_YEAST	sp|Q04062|RPN9_YEAST	xlink	inter-protein xl	F1807_kammerk_006.028663.028663.3_F1807_kammerk_006.027948.027948.3	246	112	134	F1807_kammerk_006_matched	0.6	4.48	sp|P32379|PSA5_YEAST:246:x:sp|Q04062|RPN9_YEAST:112
SDSYMLHKVLENK-QKPDRVYGR-a8-b2	sp|Q01939|PRS8_YEAST	decoy_reverse_sp|P43588|RPN11_YEAST	xlink	decoy inter-protein xl	F1807_kammerk_004.009589.009589.3_F1807_kammerk_004.010937.010937.3	124	31	93	F1807_kammerk_004_matched	0	4.48	decoy_reverse_sp|P43588|RPN11_YEAST:31:x:sp|Q01939|PRS8_YEAST:124
ENEDEEDKDTGTADK-KNLQVENMK-a8-b1	decoy_reverse_sp|P38764|RPN1_YEAST	sp|P30657|PSB4_YEAST	xlink	decoy inter-protein xl	F1807_kammerk_009.007526.007526.3_F1807_kammerk_009.008153.008153.3	274	243	31	F1807_kammerk_009_matched	0.7	4.48	decoy_reverse_sp|P38764|RPN1_YEAST:274:x:sp|P30657|PSB4_YEAST:243
MPPKEDWEK-KQEEEK-a4-b1	sp|P33299|PRS7_YEAST	sp|P40327|PRS4_YEAST	xlink	inter-protein xl	F1807_kammerk_006.012407.012407.3_F1807_kammerk_006.010519.010519.3	4	88	84	F1807_kammerk_006_matched	0.73	4.48	sp|P33299|PRS7_YEAST:4:x:sp|P40327|PRS4_YEAST:88
RYEMSAPSEDFYEAGKSFMQNCYGAQADIKPR-ADYEDEMMHEEDQKTNIIEK-a16-b14	decoy_reverse_sp|P32565|RPN2_YEAST	sp|P32496|RPN12_YEAST	xlink	decoy inter-protein xl	F1807_kammerk_003.012066.012066.6_F1807_kammerk_003.012235.012235.6	168	256	88	F1807_kammerk_003_matched	0	4.47	decoy_reverse_sp|P32565|RPN2_YEAST:168:x:sp|P32496|RPN12_YEAST:256
YKAPLEDDDKKPDDDK-EEKQKSYK-a2-b5	sp|P33299|PRS7_YEAST	sp|P25043|PSB7_YEAST	xlink	inter-protein xl	F1807_kammerk_009.005665.005665.3_F1807_kammerk_009.005998.005998.3	11	230	219	F1807_kammerk_009_matched	0.79	4.47	sp|P25043|PSB7_YEAST:230:x:sp|P33299|PRS7_YEAST:11
KEEEEQLSEEDAK-CIWCKVHDRLTK-a1-b5	sp|P38764|RPN1_YEAST	decoy_reverse_sp|P38624|PSB6_YEAST	xlink	decoy inter-protein xl	F1807_kammerk_005.024613.024613.3_F1807_kammerk_005.026635.026635.3	32	157	125	F1807_kammerk_005_matched	0.51	4.47	decoy_reverse_sp|P38624|PSB6_YEAST:157:x:sp|P38764|RPN1_YEAST:32
YEMSAPSEDFYEAGKSFMQNCYGAQADIKPR-VQLACKSTHEESHLFNAYNEYTSFTSFYFK-a29-b6	decoy_reverse_sp|P32565|RPN2_YEAST	decoy_reverse_sp|Q12377|RPN6_YEAST	xlink	decoy inter-protein xl	F1807_kammerk_002.015098.015098.7_F1807_kammerk_002.014483.014483.7	182	178	4	F1807_kammerk_002_matched	0	4.47	decoy_reverse_sp|P32565|RPN2_YEAST:182:x:decoy_reverse_sp|Q12377|RPN6_YEAST:178
DDRDHINPDDLMKAVR-QDGFKIYDNEK-a13-b5	sp|P53549|PRS10_YEAST	sp|P32379|PSA5_YEAST	xlink	inter-protein xl	F1807_kammerk_006.022947.022947.3_F1807_kammerk_006.022826.022826.3	417	229	188	F1807_kammerk_006_matched	0.72	4.47	sp|P32379|PSA5_YEAST:229:x:sp|P53549|PRS10_YEAST:417
CTKIIKGNGESDETTTDNNNSGNSNSNSNQQSTDADEDDEDAK-IFDSSYLLPLTDSEDKVPLNVGNDK-a3-b16	sp|P33299|PRS7_YEAST	decoy_reverse_sp|P33297|PRS6A_YEAST	xlink	decoy inter-protein xl	F1807_kammerk_002.014143.014143.7_F1807_kammerk_002.013502.013502.7	104	285	181	F1807_kammerk_002_matched	0	4.46	decoy_reverse_sp|P33297|PRS6A_YEAST:285:x:sp|P33299|PRS7_YEAST:104
VDPEQEAHNKALNQFK-CGCENLVVKGK-a10-b9	sp|P53549|PRS10_YEAST	decoy_reverse_sp|P40303|PSA7_YEAST	xlink	decoy inter-protein xl	F1807_kammerk_006.012918.012918.3_F1807_kammerk_006.014958.014958.3	55	216	161	F1807_kammerk_006_matched	0.43	4.46	decoy_reverse_sp|P40303|PSA7_YEAST:216:x:sp|P53549|PRS10_YEAST:55
YYQNMRSFSTSKK-WISQGVREMAKK-a12-b11	decoy_reverse_sp|P33299|PRS7_YEAST	decoy_reverse_sp|Q04062|RPN9_YEAST	xlink	decoy inter-protein xl	F1807_kammerk_005.020628.020628.3_F1807_kammerk_005.020337.020337.3	12	11	1	F1807_kammerk_005_matched	0	4.46	decoy_reverse_sp|P33299|PRS7_YEAST:12:x:decoy_reverse_sp|Q04062|RPN9_YEAST:11
HYYSLNIDYHKTAKETK-GPNEEEKK-a14-b7	sp|P43588|RPN11_YEAST	sp|P32565|RPN2_YEAST	xlink	inter-protein xl	F1807_kammerk_009.010688.010688.3_F1807_kammerk_009.011141.011141.3	208	828	620	F1807_kammerk_009_matched	0.78	4.45	sp|P32565|RPN2_YEAST:828:x:sp|P43588|RPN11_YEAST:208
LDRKIEFPLPSEDSR-EKFVNSNQYK-a4-b2	sp|P33297|PRS6A_YEAST	decoy_reverse_sp|P32496|RPN12_YEAST	xlink	decoy inter-protein xl	F1807_kammerk_007.025532.025532.3_F1807_kammerk_007.024029.024029.3	346	35	311	F1807_kammerk_007_matched	0.85	4.45	decoy_reverse_sp|P32496|RPN12_YEAST:35:x:sp|P33297|PRS6A_YEAST:346
GIDAMKAVAEAYNNR-KFSSTSRYMQYN-a6-b1	sp|Q12377|RPN6_YEAST	sp|P33299|PRS7_YEAST	xlink	inter-protein xl	F1807_kammerk_007.023940.023940.3_F1807_kammerk_007.025411.025411.3	300	456	156	F1807_kammerk_007_matched	0	4.44	sp|P33299|PRS7_YEAST:456:x:sp|Q12377|RPN6_YEAST:300
DDTRGTDASVGKSLMMNR-TKDSDDK-a12-b2	decoy_reverse_sp|P43588|RPN11_YEAST	decoy_reverse_sp|P22141|PSB2_YEAST	xlink	decoy inter-protein xl	F1807_kammerk_005.013670.013670.3_F1807_kammerk_005.015162.015162.3	295	165	130	F1807_kammerk_005_matched	0	4.44	decoy_reverse_sp|P22141|PSB2_YEAST:165:x:decoy_reverse_sp|P43588|RPN11_YEAST:295
LKSEDEEQEELEAK-ELSEEKYIVK-a2-b6	decoy_reverse_sp|P38764|RPN1_YEAST	sp|P53549|PRS10_YEAST	xlink	decoy inter-protein xl	F1807_kammerk_006.023809.023809.3_F1807_kammerk_006.022712.022712.3	950	116	834	F1807_kammerk_006_matched	0.73	4.44	decoy_reverse_sp|P38764|RPN1_YEAST:950:x:sp|P53549|PRS10_YEAST:116
EKEAAESPEEADVEMS-DKAAAYLK-a2-b2	sp|P32379|PSA5_YEAST	decoy_reverse_sp|P32565|RPN2_YEAST	xlink	decoy inter-protein xl	F1807_kammerk_004.030715.030715.3_F1807_kammerk_004.030789.030789.3	246	860	614	F1807_kammerk_004_matched	0	4.44	decoy_reverse_sp|P32565|RPN2_YEAST:860:x:sp|P32379|PSA5_YEAST:246
AVKHDPDDMNLIR-TKDSDDKLSIGVR-a3-b2	decoy_reverse_sp|P53549|PRS10_YEAST	decoy_reverse_sp|P22141|PSB2_YEAST	xlink	decoy inter-protein xl	F1807_kammerk_007.020532.020532.3_F1807_kammerk_007.018817.018817.3	21	165	144	F1807_kammerk_007_matched	0.78	4.44	decoy_reverse_sp|P22141|PSB2_YEAST:165:x:decoy_reverse_sp|P53549|PRS10_YEAST:21
NKFEYNEEDKETK-KFSSTSR-a2-b1	decoy_reverse_sp|P32565|RPN2_YEAST	sp|P33299|PRS7_YEAST	xlink	decoy inter-protein xl	F1807_kammerk_005.016042.016042.3_F1807_kammerk_005.014129.014129.3	88	456	368	F1807_kammerk_005_matched	0.78	4.44	decoy_reverse_sp|P32565|RPN2_YEAST:88:x:sp|P33299|PRS7_YEAST:456
EEPAMSVEDSAEAEKEK-KTGEFDFEAAVK-a15-b1	decoy_reverse_sp|P32379|PSA5_YEAST	sp|P53549|PRS10_YEAST	xlink	decoy inter-protein xl	F1807_kammerk_007.028942.028942.3_F1807_kammerk_007.028935.028935.3	15	370	355	F1807_kammerk_007_matched	0.9	4.44	decoy_reverse_sp|P32379|PSA5_YEAST:15:x:sp|P53549|PRS10_YEAST:370
FDQELYNELCKK-LYDNFVSKFYDK-a11-b8	sp|Q06103|RPN7_YEAST	sp|Q04062|RPN9_YEAST	xlink	inter-protein xl	F1807_kammerk_006.024191.024191.3_F1807_kammerk_006.023925.023925.3	104	68	36	F1807_kammerk_006_matched	0.55	4.43	sp|Q04062|RPN9_YEAST:68:x:sp|Q06103|RPN7_YEAST:104
LIYVNKDSTNSNASDGSDQNAESSNDNTEDNNEGDNTEDTGQK-VIGMENAMPWNLPADLAWFKR-a6-b20	decoy_reverse_sp|P33299|PRS7_YEAST	5UB	xlink	decoy inter-protein xl	F1807_kammerk_002.016628.016628.7_F1807_kammerk_002.017124.017124.7	324	419	95	F1807_kammerk_002_matched	0.68	4.43	5UB:419:x:decoy_reverse_sp|P33299|PRS7_YEAST:324
CTKIIKGNGESDETTTDNNNSGNSNSNSNQQSTDADEDDEDAK-GNTATIESVGIKNAFVQVEYR-a6-b12	sp|P33299|PRS7_YEAST	decoy_reverse_sp|P21242|PSA3_YEAST	xlink	decoy inter-protein xl	F1807_kammerk_002.015468.015468.6_F1807_kammerk_002.015318.015318.6	107	260	153	F1807_kammerk_002_matched	0	4.43	decoy_reverse_sp|P21242|PSA3_YEAST:260:x:sp|P33299|PRS7_YEAST:107
EKADYEDEMMHEEDQKTNIIEK-YEPPVQSKFGR-a2-b8	sp|P32496|RPN12_YEAST	sp|P40327|PRS4_YEAST	xlink	inter-protein xl	F1807_kammerk_005.029365.029365.4_F1807_kammerk_005.027715.027715.4	242	30	212	F1807_kammerk_005_matched	0.93	4.43	sp|P32496|RPN12_YEAST:242:x:sp|P40327|PRS4_YEAST:30
QKDENEGESDVESLNENSIMSK-GDVKVIMATNK-a2-b4	decoy_reverse_sp|O13563|RPN13_YEAST	sp|P40327|PRS4_YEAST	xlink	decoy inter-protein xl	F1807_kammerk_005.026966.026966.4_F1807_kammerk_005.025929.025929.4	13	323	310	F1807_kammerk_005_matched	0.88	4.42	decoy_reverse_sp|O13563|RPN13_YEAST:13:x:sp|P40327|PRS4_YEAST:323
LKSEDEEQEELEAK-EKLIGWYHSGPK-a2-b2	decoy_reverse_sp|P38764|RPN1_YEAST	sp|Q08723|RPN8_YEAST	xlink	decoy inter-protein xl	F1807_kammerk_007.020525.020525.3_F1807_kammerk_007.020432.020432.3	950	88	862	F1807_kammerk_007_matched	0.82	4.42	decoy_reverse_sp|P38764|RPN1_YEAST:950:x:sp|Q08723|RPN8_YEAST:88
QSKVSDDSESESGDK-KSFEAEARGR-a3-b1	sp|Q08723|RPN8_YEAST	decoy_reverse_sp|P21242|PSA3_YEAST	xlink	decoy inter-protein xl	F1807_kammerk_004.035222.035222.3_F1807_kammerk_004.034410.034410.3	312	189	123	F1807_kammerk_004_matched	0	4.42	decoy_reverse_sp|P21242|PSA3_YEAST:189:x:sp|Q08723|RPN8_YEAST:312
KNDHYHDWFK-DPNYKK-a1-b5	decoy_reverse_sp|P23724|PSB1_YEAST	decoy_reverse_sp|P38764|RPN1_YEAST	xlink	decoy inter-protein xl	F1807_kammerk_005.014119.014119.4_F1807_kammerk_005.014145.014145.4	141	9	132	F1807_kammerk_005_matched	0.85	4.41	decoy_reverse_sp|P23724|PSB1_YEAST:141:x:decoy_reverse_sp|P38764|RPN1_YEAST:9
KDDMADDEEEEK-KAPEDDDLKYK-a1-b9	decoy_reverse_sp|P23638|PSA4_YEAST	decoy_reverse_sp|P33299|PRS7_YEAST	xlink	decoy inter-protein xl	F1807_kammerk_004.012713.012713.3_F1807_kammerk_004.015431.015431.3	1	457	456	F1807_kammerk_004_matched	0	4.39	decoy_reverse_sp|P23638|PSA4_YEAST:1:x:decoy_reverse_sp|P33299|PRS7_YEAST:457
KDDMADDEEEEK-AVRKVAEVK-a1-b4	decoy_reverse_sp|P23638|PSA4_YEAST	sp|P53549|PRS10_YEAST	xlink	decoy inter-protein xl	F1807_kammerk_005.032862.032862.3_F1807_kammerk_005.033528.033528.3	1	421	420	F1807_kammerk_005_matched	0	4.39	decoy_reverse_sp|P23638|PSA4_YEAST:1:x:sp|P53549|PRS10_YEAST:421
ESDSDSVSEGDKQSK-KKGSNQKPK-a12-b1	decoy_reverse_sp|Q08723|RPN8_YEAST	sp|P40327|PRS4_YEAST	xlink	decoy inter-protein xl	F1807_kammerk_006.021617.021617.3_F1807_kammerk_006.021234.021234.3	27	14	13	F1807_kammerk_006_matched	0.82	4.38	decoy_reverse_sp|Q08723|RPN8_YEAST:27:x:sp|P40327|PRS4_YEAST:14
QMKDVNAPLPTPFK-KDDMADDEEEEK-a3-b1	sp|P32565|RPN2_YEAST	decoy_reverse_sp|P23638|PSA4_YEAST	xlink	decoy inter-protein xl	F1807_kammerk_004.027752.027752.3_F1807_kammerk_004.026080.026080.3	924	1	923	F1807_kammerk_004_matched	0.78	4.37	decoy_reverse_sp|P23638|PSA4_YEAST:1:x:sp|P32565|RPN2_YEAST:924
KSFEAEARGR-NKFEYNEEDK-a1-b2	decoy_reverse_sp|P21242|PSA3_YEAST	decoy_reverse_sp|P32565|RPN2_YEAST	xlink	decoy inter-protein xl	F1807_kammerk_005.015729.015729.3_F1807_kammerk_005.015610.015610.3	189	88	101	F1807_kammerk_005_matched	0	4.37	decoy_reverse_sp|P21242|PSA3_YEAST:189:x:decoy_reverse_sp|P32565|RPN2_YEAST:88
KDEDEEADEDMK-YISFIKDDR-a1-b6	sp|P23638|PSA4_YEAST	sp|P32565|RPN2_YEAST	xlink	inter-protein xl	F1807_kammerk_009.004267.004267.3_F1807_kammerk_009.004213.004213.3	247	886	639	F1807_kammerk_009_matched	0.87	4.36	sp|P23638|PSA4_YEAST:247:x:sp|P32565|RPN2_YEAST:886
CYDTDPSVGVGKMPELVDTYR-QTPNKKDK-a12-b6	decoy_reverse_sp|P33299|PRS7_YEAST	sp|P38764|RPN1_YEAST	xlink	decoy inter-protein xl	F1807_kammerk_005.023972.023972.3_F1807_kammerk_005.023900.023900.3	265	28	237	F1807_kammerk_005_matched	0.89	4.36	decoy_reverse_sp|P33299|PRS7_YEAST:265:x:sp|P38764|RPN1_YEAST:28
ENMSKEETVDFIK-ETKENDEEFYKNK-a5-b3	sp|P38624|PSB6_YEAST	sp|P32565|RPN2_YEAST	xlink	inter-protein xl	F1807_kammerk_006.017664.017664.3_F1807_kammerk_006.016713.016713.3	167	850	683	F1807_kammerk_006_matched	0.8	4.36	sp|P32565|RPN2_YEAST:850:x:sp|P38624|PSB6_YEAST:167
DATTDGKNDDEEEEK-AAVVKTSSR-a7-b5	sp|P38764|RPN1_YEAST	sp|P33297|PRS6A_YEAST	xlink	inter-protein xl	F1807_kammerk_006.010288.010288.3_F1807_kammerk_006.011562.011562.3	720	120	600	F1807_kammerk_006_matched	0.79	4.36	sp|P33297|PRS6A_YEAST:120:x:sp|P38764|RPN1_YEAST:720
EKEAAESPEEADVEMS-GPNEEEKK-a2-b7	sp|P32379|PSA5_YEAST	sp|P32565|RPN2_YEAST	xlink	inter-protein xl	F1807_kammerk_005.032605.032605.3_F1807_kammerk_005.030903.030903.3	246	828	582	F1807_kammerk_005_matched	0.89	4.35	sp|P32379|PSA5_YEAST:246:x:sp|P32565|RPN2_YEAST:828
RAQPILEATKESDSDSVSEGDK-KSFEAEAR-a10-b1	decoy_reverse_sp|Q08723|RPN8_YEAST	decoy_reverse_sp|P21242|PSA3_YEAST	xlink	decoy inter-protein xl	F1807_kammerk_005.027745.027745.3_F1807_kammerk_005.026781.026781.3	15	189	174	F1807_kammerk_005_matched	0.79	4.35	decoy_reverse_sp|P21242|PSA3_YEAST:189:x:decoy_reverse_sp|Q08723|RPN8_YEAST:15
DATTDGKNDDEEEEK-EKHLNEIADYIK-a7-b2	sp|P38764|RPN1_YEAST	decoy_reverse_sp|P21242|PSA3_YEAST	xlink	decoy inter-protein xl	F1807_kammerk_007.017712.017712.3_F1807_kammerk_007.017928.017928.3	720	81	639	F1807_kammerk_007_matched	0.65	4.35	decoy_reverse_sp|P21242|PSA3_YEAST:81:x:sp|P38764|RPN1_YEAST:720
AVKHDPDDMNLIRDDR-VHDKIWCCR-a3-b4	decoy_reverse_sp|P53549|PRS10_YEAST	sp|P38624|PSB6_YEAST	xlink	decoy inter-protein xl	F1807_kammerk_008.007422.007422.3_F1807_kammerk_008.008278.008278.3	21	59	38	F1807_kammerk_008_matched	0	4.35	decoy_reverse_sp|P53549|PRS10_YEAST:21:x:sp|P38624|PSB6_YEAST:59
ADDQDSQVMVKQK-NDHYHDWFKNSVK-a11-b9	decoy_reverse_sp|O13563|RPN13_YEAST	decoy_reverse_sp|P23724|PSB1_YEAST	xlink	decoy inter-protein xl	F1807_kammerk_004.027989.027989.3_F1807_kammerk_004.026763.026763.3	11	150	139	F1807_kammerk_004_matched	0.85	4.34	decoy_reverse_sp|O13563|RPN13_YEAST:11:x:decoy_reverse_sp|P23724|PSB1_YEAST:150
DIKGYGTQK-DSDDKTR-a3-b5	sp|P30657|PSB4_YEAST	sp|P22141|PSB2_YEAST	xlink	inter-protein xl	F1807_kammerk_007.009452.009452.3_F1807_kammerk_007.009725.009725.3	259	34	225	F1807_kammerk_007_matched	0	4.34	sp|P22141|PSB2_YEAST:34:x:sp|P30657|PSB4_YEAST:259
YKYGYDMPCDVLAKR-NQYEPGTNGKVK-a2-b10	sp|P21243|PSA6_YEAST	sp|P23724|PSB1_YEAST	xlink	inter-protein xl	F1807_kammerk_004.027262.027262.3_F1807_kammerk_004.025788.025788.3	107	186	79	F1807_kammerk_004_matched	0	4.33	sp|P21243|PSA6_YEAST:107:x:sp|P23724|PSB1_YEAST:186
KDDMADDEEEEKK-VTDKLTR-a1-b4	decoy_reverse_sp|P23638|PSA4_YEAST	sp|P38624|PSB6_YEAST	xlink	decoy inter-protein xl	F1807_kammerk_004.029582.029582.3_F1807_kammerk_004.028430.028430.3	1	52	51	F1807_kammerk_004_matched	0	4.32	decoy_reverse_sp|P23638|PSA4_YEAST:1:x:sp|P38624|PSB6_YEAST:52
EQDVAGNYGKR-KENKTTQR-a10-b4	decoy_reverse_sp|P23638|PSA4_YEAST	decoy_reverse_sp|Q08723|RPN8_YEAST	xlink	decoy inter-protein xl	F1807_kammerk_004.020171.020171.3_F1807_kammerk_004.019723.019723.3	41	311	270	F1807_kammerk_004_matched	0.84	4.31	decoy_reverse_sp|P23638|PSA4_YEAST:41:x:decoy_reverse_sp|Q08723|RPN8_YEAST:311
DDEVVLYKLK-LYDKTENDIK-a8-b4	decoy_reverse_sp|Q08723|RPN8_YEAST	sp|P53549|PRS10_YEAST	xlink	decoy inter-protein xl	F1807_kammerk_004.017543.017543.3_F1807_kammerk_004.019936.019936.3	134	90	44	F1807_kammerk_004_matched	0.81	4.31	decoy_reverse_sp|Q08723|RPN8_YEAST:134:x:sp|P53549|PRS10_YEAST:90
KDDMADDEEEEK-SYGAAPYAAKLK-a1-b10	decoy_reverse_sp|P23638|PSA4_YEAST	sp|P33299|PRS7_YEAST	xlink	decoy inter-protein xl	F1807_kammerk_005.030903.030903.3_F1807_kammerk_005.030342.030342.3	1	48	47	F1807_kammerk_005_matched	0.57	4.31	decoy_reverse_sp|P23638|PSA4_YEAST:1:x:sp|P33299|PRS7_YEAST:48
NSVKWYHFDHNDKK-MPPKEDWEKYK-a4-b4	sp|P23724|PSB1_YEAST	sp|P33299|PRS7_YEAST	xlink	inter-protein xl	F1807_kammerk_004.024072.024072.3_F1807_kammerk_004.025269.025269.3	92	4	88	F1807_kammerk_004_matched	0.76	4.31	sp|P23724|PSB1_YEAST:92:x:sp|P33299|PRS7_YEAST:4
EESIWDEIHNKSK-KDDMADDEEEEKK-a11-b1	decoy_reverse_sp|P21243|PSA6_YEAST	decoy_reverse_sp|P23638|PSA4_YEAST	xlink	decoy inter-protein xl	F1807_kammerk_005.016805.016805.4_F1807_kammerk_005.018629.018629.4	63	1	62	F1807_kammerk_005_matched	0.87	4.3	decoy_reverse_sp|P21243|PSA6_YEAST:63:x:decoy_reverse_sp|P23638|PSA4_YEAST:1
MYEEASGKEVEK-YKEPWDKEPM-a8-b7	sp|P32565|RPN2_YEAST	decoy_reverse_sp|P33299|PRS7_YEAST	xlink	decoy inter-protein xl	F1807_kammerk_004.037407.037407.3_F1807_kammerk_004.036347.036347.3	794	464	330	F1807_kammerk_004_matched	0	4.3	decoy_reverse_sp|P33299|PRS7_YEAST:464:x:sp|P32565|RPN2_YEAST:794
KDDMADDEEEEK-SQARGKTGAGAK-a1-b6	decoy_reverse_sp|P23638|PSA4_YEAST	decoy_reverse_sp|P21242|PSA3_YEAST	xlink	decoy inter-protein xl	F1807_kammerk_007.021560.021560.3_F1807_kammerk_007.021959.021959.3	1	122	121	F1807_kammerk_007_matched	0.83	4.29	decoy_reverse_sp|P21242|PSA3_YEAST:122:x:decoy_reverse_sp|P23638|PSA4_YEAST:1
QTLEYIEGKKEVVAK-YIEDNKQFDGK-a9-b6	decoy_reverse_sp|P53549|PRS10_YEAST	decoy_reverse_sp|P32379|PSA5_YEAST	xlink	decoy inter-protein xl	F1807_kammerk_007.021329.021329.3_F1807_kammerk_007.020432.020432.3	11	32	21	F1807_kammerk_007_matched	0.93	4.29	decoy_reverse_sp|P32379|PSA5_YEAST:32:x:decoy_reverse_sp|P53549|PRS10_YEAST:11
ESDSDSVSEGDKQSKDK-DYSQILKEEFPK-a15-b7	decoy_reverse_sp|Q08723|RPN8_YEAST	sp|Q12250|RPN5_YEAST	xlink	decoy inter-protein xl	F1807_kammerk_004.027882.027882.4_F1807_kammerk_004.027688.027688.4	30	18	12	F1807_kammerk_004_matched	0.84	4.29	decoy_reverse_sp|Q08723|RPN8_YEAST:30:x:sp|Q12250|RPN5_YEAST:18
KNDHYHDWFK-SPKGNQSK-a1-b3	decoy_reverse_sp|P23724|PSB1_YEAST	decoy_reverse_sp|P40327|PRS4_YEAST	xlink	decoy inter-protein xl	F1807_kammerk_006.028142.028142.3_F1807_kammerk_006.029515.029515.3	141	418	277	F1807_kammerk_006_matched	0.91	4.29	decoy_reverse_sp|P23724|PSB1_YEAST:141:x:decoy_reverse_sp|P40327|PRS4_YEAST:418
FDNESTLMMEGNDSDLGDDDDSLDIGLDDLDKTEQNQK-DCVAIACDLRLGSQSLGVSNKFEK-a32-b21	decoy_reverse_sp|P40016|RPN3_YEAST	sp|P25451|PSB3_YEAST	xlink	decoy inter-protein xl	F1807_kammerk_002.015436.015436.7_F1807_kammerk_002.014618.014618.7	32	39	7	F1807_kammerk_002_matched	0.9	4.29	decoy_reverse_sp|P40016|RPN3_YEAST:32:x:sp|P25451|PSB3_YEAST:39
GTDASVGKSLMMNR-EHEEKEKER-a8-b7	decoy_reverse_sp|P43588|RPN11_YEAST	sp|P32565|RPN2_YEAST	xlink	decoy inter-protein xl	F1807_kammerk_005.031681.031681.3_F1807_kammerk_005.033689.033689.3	295	837	542	F1807_kammerk_005_matched	0	4.29	decoy_reverse_sp|P43588|RPN11_YEAST:295:x:sp|P32565|RPN2_YEAST:837
QSKVSDDSESESGDK-VKEEEGSFNNVIG-a3-b2	sp|Q08723|RPN8_YEAST	sp|P30656|PSB5_YEAST	xlink	inter-protein xl	F1807_kammerk_004.032494.032494.3_F1807_kammerk_004.030916.030916.3	312	276	36	F1807_kammerk_004_matched	0	4.29	sp|P30656|PSB5_YEAST:276:x:sp|Q08723|RPN8_YEAST:312
GKSSDKDATTDGK-GKNCVVLGCER-a2-b2	sp|P38764|RPN1_YEAST	sp|P40303|PSA7_YEAST	xlink	inter-protein xl	F1807_kammerk_004.025762.025762.3_F1807_kammerk_004.025663.025663.3	709	39	670	F1807_kammerk_004_matched	0	4.29	sp|P38764|RPN1_YEAST:709:x:sp|P40303|PSA7_YEAST:39
FEYNEEDKETK-LSESDKK-a8-b6	decoy_reverse_sp|P32565|RPN2_YEAST	sp|P32496|RPN12_YEAST	xlink	decoy inter-protein xl	F1807_kammerk_006.023939.023939.3_F1807_kammerk_006.022595.022595.3	96	101	5	F1807_kammerk_006_matched	0	4.28	decoy_reverse_sp|P32565|RPN2_YEAST:96:x:sp|P32496|RPN12_YEAST:101
SVFDATSDPVMHKQLAYILAAQKTSFEYEGVQDIIGNGK-ADDQDSQVMVKQKDENEGESDVESLNENSIMSK-a13-b11	sp|P38764|RPN1_YEAST	decoy_reverse_sp|O13563|RPN13_YEAST	xlink	decoy inter-protein xl	F1807_kammerk_004.022572.022572.7_F1807_kammerk_004.022480.022480.7	308	11	297	F1807_kammerk_004_matched	0.84	4.28	decoy_reverse_sp|O13563|RPN13_YEAST:11:x:sp|P38764|RPN1_YEAST:308
KDDMADDEEEEK-IISLTYKK-a1-b7	decoy_reverse_sp|P23638|PSA4_YEAST	sp|P40016|RPN3_YEAST	xlink	decoy inter-protein xl	F1807_kammerk_005.023899.023899.3_F1807_kammerk_005.025578.025578.3	1	400	399	F1807_kammerk_005_matched	0.9	4.28	decoy_reverse_sp|P23638|PSA4_YEAST:1:x:sp|P40016|RPN3_YEAST:400
MIGVLNNSSESDEEESNDEKQK-EYLKNFESVVGHR-a20-b4	sp|O13563|RPN13_YEAST	decoy_reverse_sp|P33298|PRS6B_YEAST	xlink	decoy inter-protein xl	F1807_kammerk_004.027619.027619.4_F1807_kammerk_004.029789.029789.4	144	184	40	F1807_kammerk_004_matched	0.6	4.28	decoy_reverse_sp|P33298|PRS6B_YEAST:184:x:sp|O13563|RPN13_YEAST:144
EQVRGSDKDSEFR-EKHEEEK-a8-b2	decoy_reverse_sp|P33297|PRS6A_YEAST	decoy_reverse_sp|P32565|RPN2_YEAST	xlink	decoy inter-protein xl	F1807_kammerk_007.025818.025818.3_F1807_kammerk_007.024518.024518.3	140	111	29	F1807_kammerk_007_matched	0.77	4.28	decoy_reverse_sp|P32565|RPN2_YEAST:111:x:decoy_reverse_sp|P33297|PRS6A_YEAST:140
GSDKDSEFR-KCEELLVQK-a4-b1	decoy_reverse_sp|P33297|PRS6A_YEAST	decoy_reverse_sp|P22141|PSB2_YEAST	xlink	decoy inter-protein xl	F1807_kammerk_007.014766.014766.3_F1807_kammerk_007.014709.014709.3	140	29	111	F1807_kammerk_007_matched	0.83	4.27	decoy_reverse_sp|P22141|PSB2_YEAST:29:x:decoy_reverse_sp|P33297|PRS6A_YEAST:140
KSFDFLMNMPNCDYLTLNK-DPNYKK-a1-b5	sp|P32565|RPN2_YEAST	decoy_reverse_sp|P38764|RPN1_YEAST	xlink	decoy inter-protein xl	F1807_kammerk_006.021283.021283.3_F1807_kammerk_006.020963.020963.3	209	9	200	F1807_kammerk_006_matched	0.84	4.26	decoy_reverse_sp|P38764|RPN1_YEAST:9:x:sp|P32565|RPN2_YEAST:209
ESDSDSVSEGDKQSK-SKSVSFYA-a12-b2	decoy_reverse_sp|Q08723|RPN8_YEAST	sp|P33297|PRS6A_YEAST	xlink	decoy inter-protein xl	F1807_kammerk_005.018160.018160.3_F1807_kammerk_005.019686.019686.3	27	428	401	F1807_kammerk_005_matched	0.72	4.26	decoy_reverse_sp|Q08723|RPN8_YEAST:27:x:sp|P33297|PRS6A_YEAST:428
IIKGNGESDETTTDNNNSGNSNSNSNQQSTDADEDDEDAK-KLSINSAAR-a3-b1	sp|P33299|PRS7_YEAST	sp|P23724|PSB1_YEAST	xlink	inter-protein xl	F1807_kammerk_003.005311.005311.7_F1807_kammerk_003.005230.005230.7	107	102	5	F1807_kammerk_003_matched	0	4.25	sp|P23724|PSB1_YEAST:102:x:sp|P33299|PRS7_YEAST:107
EEEEQLSEEDAKLK-VKEEEGSFNNVIG-a12-b2	sp|P38764|RPN1_YEAST	sp|P30656|PSB5_YEAST	xlink	inter-protein xl	F1807_kammerk_005.022235.022235.3_F1807_kammerk_005.020285.020285.3	44	276	232	F1807_kammerk_005_matched	0.92	4.24	sp|P30656|PSB5_YEAST:276:x:sp|P38764|RPN1_YEAST:44
NYDRKEPPATVEECVK-KEHEEKEK-a5-b1	sp|P40303|PSA7_YEAST	sp|P32565|RPN2_YEAST	xlink	inter-protein xl	F1807_kammerk_008.008751.008751.3_F1807_kammerk_008.008726.008726.3	182	830	648	F1807_kammerk_008_matched	0.78	4.24	sp|P32565|RPN2_YEAST:830:x:sp|P40303|PSA7_YEAST:182
KNEIENKK-YKEPWDK-a1-b2	decoy_reverse_sp|O94742|SEM1_YEAST	decoy_reverse_sp|P33299|PRS7_YEAST	xlink	decoy inter-protein xl	F1807_kammerk_007.006866.006866.3_F1807_kammerk_007.006730.006730.3	64	459	395	F1807_kammerk_007_matched	0.88	4.23	decoy_reverse_sp|O94742|SEM1_YEAST:64:x:decoy_reverse_sp|P33299|PRS7_YEAST:459
EESIWDEIHNKSKK-KDEDEEADEDMK-a13-b1	decoy_reverse_sp|P21243|PSA6_YEAST	sp|P23638|PSA4_YEAST	xlink	decoy inter-protein xl	F1807_kammerk_004.016812.016812.4_F1807_kammerk_004.017385.017385.4	65	247	182	F1807_kammerk_004_matched	0.88	4.22	decoy_reverse_sp|P21243|PSA6_YEAST:65:x:sp|P23638|PSA4_YEAST:247
IKEEEMAPYYK-AQFQELDSKK-a2-b9	sp|Q06103|RPN7_YEAST	sp|Q04062|RPN9_YEAST	xlink	inter-protein xl	F1807_kammerk_005.022758.022758.3_F1807_kammerk_005.020761.020761.3	55	112	57	F1807_kammerk_005_matched	0	4.22	sp|Q04062|RPN9_YEAST:112:x:sp|Q06103|RPN7_YEAST:55
DTGTADKSSDKGK-ENMSKEETVDFIK-a11-b5	decoy_reverse_sp|P38764|RPN1_YEAST	sp|P38624|PSB6_YEAST	xlink	decoy inter-protein xl	F1807_kammerk_006.003800.003800.3_F1807_kammerk_006.003720.003720.3	285	167	118	F1807_kammerk_006_matched	0.94	4.22	decoy_reverse_sp|P38764|RPN1_YEAST:285:x:sp|P38624|PSB6_YEAST:167
KDEYICMHWNSNVNDFLNEMK-QSASDSALRTKK-a1-b11	decoy_reverse_sp|Q08723|RPN8_YEAST	decoy_reverse_sp|Q12250|RPN5_YEAST	xlink	decoy inter-protein xl	F1807_kammerk_004.032579.032579.4_F1807_kammerk_004.032393.032393.4	258	401	143	F1807_kammerk_004_matched	0	4.22	decoy_reverse_sp|Q08723|RPN8_YEAST:258:x:decoy_reverse_sp|Q12250|RPN5_YEAST:401
ENLETAASKEMDYEYK-MPPKEDWEK-a9-b4	decoy_reverse_sp|P43588|RPN11_YEAST	sp|P33299|PRS7_YEAST	xlink	decoy inter-protein xl	F1807_kammerk_004.030245.030245.3_F1807_kammerk_004.029268.029268.3	74	4	70	F1807_kammerk_004_matched	0	4.22	decoy_reverse_sp|P43588|RPN11_YEAST:74:x:sp|P33299|PRS7_YEAST:4
DATTDGKNDDEEEEK-EPPATVEECVKLTVR-a7-b11	sp|P38764|RPN1_YEAST	sp|P40303|PSA7_YEAST	xlink	inter-protein xl	F1807_kammerk_004.022861.022861.3_F1807_kammerk_004.022732.022732.3	720	193	527	F1807_kammerk_004_matched	0	4.21	sp|P38764|RPN1_YEAST:720:x:sp|P40303|PSA7_YEAST:193
EEEEQLSEEDAKLK-EKLIGWYHSGPK-a12-b2	sp|P38764|RPN1_YEAST	sp|Q08723|RPN8_YEAST	xlink	inter-protein xl	F1807_kammerk_006.020362.020362.3_F1807_kammerk_006.020189.020189.3	44	88	44	F1807_kammerk_006_matched	0.65	4.21	sp|P38764|RPN1_YEAST:44:x:sp|Q08723|RPN8_YEAST:88
GSDKDSEFR-KFESAIK-a4-b1	decoy_reverse_sp|P33297|PRS6A_YEAST	decoy_reverse_sp|Q12377|RPN6_YEAST	xlink	decoy inter-protein xl	F1807_kammerk_007.021521.021521.3_F1807_kammerk_007.020488.020488.3	140	309	169	F1807_kammerk_007_matched	0	4.21	decoy_reverse_sp|P33297|PRS6A_YEAST:140:x:decoy_reverse_sp|Q12377|RPN6_YEAST:309
GEEEPNKEK-TVKNSR-a7-b3	decoy_reverse_sp|P32565|RPN2_YEAST	decoy_reverse_sp|P40303|PSA7_YEAST	xlink	decoy inter-protein xl	F1807_kammerk_007.019780.019780.3_F1807_kammerk_007.019325.019325.3	125	86	39	F1807_kammerk_007_matched	0	4.21	decoy_reverse_sp|P32565|RPN2_YEAST:125:x:decoy_reverse_sp|P40303|PSA7_YEAST:86
SSDKDATTDGK-DEQRHLKR-a4-b7	sp|P38764|RPN1_YEAST	sp|P33298|PRS6B_YEAST	xlink	inter-protein xl	F1807_kammerk_007.016680.016680.3_F1807_kammerk_007.017206.017206.3	713	76	637	F1807_kammerk_007_matched	0.95	4.2	sp|P33298|PRS6B_YEAST:76:x:sp|P38764|RPN1_YEAST:713
ESDSDSVSEGDKQSK-WYHFDHNDKK-a12-b9	decoy_reverse_sp|Q08723|RPN8_YEAST	sp|P23724|PSB1_YEAST	xlink	decoy inter-protein xl	F1807_kammerk_004.025073.025073.3_F1807_kammerk_004.023560.023560.3	27	101	74	F1807_kammerk_004_matched	0.68	4.2	decoy_reverse_sp|Q08723|RPN8_YEAST:27:x:sp|P23724|PSB1_YEAST:101
SSDKDATTDGKNDDEEEEK-IKNESKK-a11-b6	sp|P38764|RPN1_YEAST	decoy_reverse_sp|Q06103|RPN7_YEAST	xlink	decoy inter-protein xl	F1807_kammerk_004.032524.032524.3_F1807_kammerk_004.030507.030507.3	720	325	395	F1807_kammerk_004_matched	0	4.19	decoy_reverse_sp|Q06103|RPN7_YEAST:325:x:sp|P38764|RPN1_YEAST:720
LELGEDTMKEQYK-DKEIYNK-a9-b2	decoy_reverse_sp|Q12377|RPN6_YEAST	sp|O13563|RPN13_YEAST	xlink	decoy inter-protein xl	F1807_kammerk_008.011847.011847.3_F1807_kammerk_008.011788.011788.3	112	119	7	F1807_kammerk_008_matched	0.92	4.18	decoy_reverse_sp|Q12377|RPN6_YEAST:112:x:sp|O13563|RPN13_YEAST:119
EEPAMSVEDSAEAEKEK-KTGEFDFEAAVK-a15-b1	decoy_reverse_sp|P32379|PSA5_YEAST	sp|P53549|PRS10_YEAST	xlink	decoy inter-protein xl	F1807_kammerk_006.028842.028842.3_F1807_kammerk_006.028858.028858.3	15	370	355	F1807_kammerk_006_matched	0	4.18	decoy_reverse_sp|P32379|PSA5_YEAST:15:x:sp|P53549|PRS10_YEAST:370
CETPAPVEVEKR-NEIQTDSLKR-a11-b9	decoy_reverse_sp|P40303|PSA7_YEAST	decoy_reverse_sp|P23639|PSA2_YEAST	xlink	decoy inter-protein xl	F1807_kammerk_009.006285.006285.3_F1807_kammerk_009.006279.006279.3	73	14	59	F1807_kammerk_009_matched	0.64	4.18	decoy_reverse_sp|P23639|PSA2_YEAST:14:x:decoy_reverse_sp|P40303|PSA7_YEAST:73
QSKVSDDSESESGDK-KTREMAFELR-a3-b1	sp|Q08723|RPN8_YEAST	decoy_reverse_sp|P33299|PRS7_YEAST	xlink	decoy inter-protein xl	F1807_kammerk_007.004120.004120.3_F1807_kammerk_007.004076.004076.3	312	167	145	F1807_kammerk_007_matched	0.86	4.17	decoy_reverse_sp|P33299|PRS7_YEAST:167:x:sp|Q08723|RPN8_YEAST:312
KAPEDDDLKYK-MVDESDKK-a9-b7	decoy_reverse_sp|P33299|PRS7_YEAST	sp|P38764|RPN1_YEAST	xlink	decoy inter-protein xl	F1807_kammerk_004.027239.027239.3_F1807_kammerk_004.027335.027335.3	457	7	450	F1807_kammerk_004_matched	0	4.16	decoy_reverse_sp|P33299|PRS7_YEAST:457:x:sp|P38764|RPN1_YEAST:7
MPPKEDWEK-VHDKIWCCR-a4-b4	sp|P33299|PRS7_YEAST	sp|P38624|PSB6_YEAST	xlink	inter-protein xl	F1807_kammerk_007.014793.014793.3_F1807_kammerk_007.015717.015717.3	4	59	55	F1807_kammerk_007_matched	0	4.15	sp|P33299|PRS7_YEAST:4:x:sp|P38624|PSB6_YEAST:59
QSKVSDDSESESGDK-EFLEKNYDRK-a3-b5	sp|Q08723|RPN8_YEAST	sp|P40303|PSA7_YEAST	xlink	inter-protein xl	F1807_kammerk_005.029686.029686.3_F1807_kammerk_005.028670.028670.3	312	177	135	F1807_kammerk_005_matched	0.74	4.15	sp|P40303|PSA7_YEAST:177:x:sp|Q08723|RPN8_YEAST:312
SFMQNCYGAQADIKPR-KQDQQEEQK-a14-b1	decoy_reverse_sp|P32565|RPN2_YEAST	decoy_reverse_sp|P40303|PSA7_YEAST	xlink	decoy inter-protein xl	F1807_kammerk_007.024645.024645.3_F1807_kammerk_007.024049.024049.3	182	7	175	F1807_kammerk_007_matched	0.89	4.15	decoy_reverse_sp|P32565|RPN2_YEAST:182:x:decoy_reverse_sp|P40303|PSA7_YEAST:7
CTKIIKGNGESDETTTDNNNSGNSNSNSNQQSTDADEDDEDAK-AVAHHTDCKFIR-a3-b9	sp|P33299|PRS7_YEAST	sp|Q01939|PRS8_YEAST	xlink	inter-protein xl	F1807_kammerk_003.009170.009170.7_F1807_kammerk_003.010137.010137.7	104	209	105	F1807_kammerk_003_matched	0.7	4.14	sp|P33299|PRS7_YEAST:104:x:sp|Q01939|PRS8_YEAST:209
LRYTYDGDSTPVEIGKR-GKSSDKDATTDGK-a16-b2	decoy_reverse_sp|P30656|PSB5_YEAST	sp|P38764|RPN1_YEAST	xlink	decoy inter-protein xl	F1807_kammerk_006.021912.021912.3_F1807_kammerk_006.021828.021828.3	106	709	603	F1807_kammerk_006_matched	0.53	4.14	decoy_reverse_sp|P30656|PSB5_YEAST:106:x:sp|P38764|RPN1_YEAST:709
KDDMADDEEEEKK-RYDDQLKQR-a12-b7	decoy_reverse_sp|P23638|PSA4_YEAST	sp|P53549|PRS10_YEAST	xlink	decoy inter-protein xl	F1807_kammerk_005.030737.030737.3_F1807_kammerk_005.032013.032013.3	12	75	63	F1807_kammerk_005_matched	0	4.14	decoy_reverse_sp|P23638|PSA4_YEAST:12:x:sp|P53549|PRS10_YEAST:75
VQIEFSSTVKEDFDIR-CGCENLVVKGK-a10-b9	decoy_reverse_sp|P32565|RPN2_YEAST	decoy_reverse_sp|P40303|PSA7_YEAST	xlink	decoy inter-protein xl	F1807_kammerk_005.022126.022126.3_F1807_kammerk_005.022233.022233.3	852	216	636	F1807_kammerk_005_matched	0.9	4.13	decoy_reverse_sp|P32565|RPN2_YEAST:852:x:decoy_reverse_sp|P40303|PSA7_YEAST:216
KPAGYYDCVDMLK-FDSEKSGDR-a1-b5	decoy_reverse_sp|P21243|PSA6_YEAST	sp|P33297|PRS6A_YEAST	xlink	decoy inter-protein xl	F1807_kammerk_006.020507.020507.3_F1807_kammerk_006.021617.021617.3	134	295	161	F1807_kammerk_006_matched	0	4.13	decoy_reverse_sp|P21243|PSA6_YEAST:134:x:sp|P33297|PRS6A_YEAST:295
CGMVDGNASKVEAK-KIEEALQHMGK-a10-b1	decoy_reverse_sp|Q01939|PRS8_YEAST	decoy_reverse_sp|Q12250|RPN5_YEAST	xlink	decoy inter-protein xl	F1807_kammerk_004.034767.034767.3_F1807_kammerk_004.034665.034665.3	57	1	56	F1807_kammerk_004_matched	0.63	4.13	decoy_reverse_sp|Q01939|PRS8_YEAST:57:x:decoy_reverse_sp|Q12250|RPN5_YEAST:1
LLPPIKIELIKNNLLIPDLSIQNDIYLNDLMITK-QRLSIPLEHAQFIKQIVSK-a11-b14	sp|P32496|RPN12_YEAST	decoy_reverse_sp|Q04062|RPN9_YEAST	xlink	decoy inter-protein xl	F1807_kammerk_002.009663.009663.7_F1807_kammerk_002.009896.009896.7	36	118	82	F1807_kammerk_002_matched	0.91	4.13	decoy_reverse_sp|Q04062|RPN9_YEAST:118:x:sp|P32496|RPN12_YEAST:36
QKAQDVDVSMQD-ADKAPDIRSM-a2-b3	sp|O13563|RPN13_YEAST	decoy_reverse_sp|Q12250|RPN5_YEAST	xlink	decoy inter-protein xl	F1807_kammerk_006.015115.015115.3_F1807_kammerk_006.015907.015907.3	146	438	292	F1807_kammerk_006_matched	0	4.12	decoy_reverse_sp|Q12250|RPN5_YEAST:438:x:sp|O13563|RPN13_YEAST:146
IFKEQDVAGNYGK-QEEEKK-a3-b5	decoy_reverse_sp|P23638|PSA4_YEAST	sp|P40327|PRS4_YEAST	xlink	decoy inter-protein xl	F1807_kammerk_005.023651.023651.3_F1807_kammerk_005.021168.021168.3	31	93	62	F1807_kammerk_005_matched	0.93	4.12	decoy_reverse_sp|P23638|PSA4_YEAST:31:x:sp|P40327|PRS4_YEAST:93
DATTDGKNDDEEEEK-SNLLTDKSSK-a7-b7	sp|P38764|RPN1_YEAST	decoy_reverse_sp|Q12250|RPN5_YEAST	xlink	decoy inter-protein xl	F1807_kammerk_005.022010.022010.3_F1807_kammerk_005.021111.021111.3	720	338	382	F1807_kammerk_005_matched	0	4.12	decoy_reverse_sp|Q12250|RPN5_YEAST:338:x:sp|P38764|RPN1_YEAST:720
VTLASILTTAVGLVSPSFMLKHHQLFYMLNAGIRPK-LSIGVRVTAKIVQAVDSSLSR-a21-b10	sp|P38764|RPN1_YEAST	decoy_reverse_sp|P22141|PSB2_YEAST	xlink	decoy inter-protein xl	F1807_kammerk_002.009244.009244.6_F1807_kammerk_002.009334.009334.6	896	180	716	F1807_kammerk_002_matched	0.8	4.12	decoy_reverse_sp|P22141|PSB2_YEAST:180:x:sp|P38764|RPN1_YEAST:896
KSEEKEESLIEGEGNK-KDEDEEADEDMK-a1-b1	decoy_reverse_sp|P38764|RPN1_YEAST	sp|P23638|PSA4_YEAST	xlink	decoy inter-protein xl	F1807_kammerk_004.023928.023928.3_F1807_kammerk_004.024454.024454.3	288	247	41	F1807_kammerk_004_matched	0	4.11	decoy_reverse_sp|P38764|RPN1_YEAST:288:x:sp|P23638|PSA4_YEAST:247
FQMNCYAKEDAFSYPR-GSDKDSEFRK-a8-b4	sp|P32565|RPN2_YEAST	decoy_reverse_sp|P33297|PRS6A_YEAST	xlink	decoy inter-protein xl	F1807_kammerk_004.028079.028079.3_F1807_kammerk_004.026326.026326.3	778	140	638	F1807_kammerk_004_matched	0	4.11	decoy_reverse_sp|P33297|PRS6A_YEAST:140:x:sp|P32565|RPN2_YEAST:778
ESDSDSVSEGDKQSK-KEAAEFVLAK-a12-b1	decoy_reverse_sp|Q08723|RPN8_YEAST	sp|Q06103|RPN7_YEAST	xlink	decoy inter-protein xl	F1807_kammerk_009.009293.009293.3_F1807_kammerk_009.009141.009141.3	27	44	17	F1807_kammerk_009_matched	0.92	4.11	decoy_reverse_sp|Q08723|RPN8_YEAST:27:x:sp|Q06103|RPN7_YEAST:44
KHSEGADNTLMMVHSADVSDVSM-EKNAIKK-a1-b6	decoy_reverse_sp|P40016|RPN3_YEAST	decoy_reverse_sp|Q08723|RPN8_YEAST	xlink	decoy inter-protein xl	F1807_kammerk_006.012053.012053.3_F1807_kammerk_006.013251.013251.3	501	257	244	F1807_kammerk_006_matched	0.84	4.1	decoy_reverse_sp|P40016|RPN3_YEAST:501:x:decoy_reverse_sp|Q08723|RPN8_YEAST:257
AVKHDPDDMNLIRDDR-WYHFDHNDKK-a3-b9	decoy_reverse_sp|P53549|PRS10_YEAST	sp|P23724|PSB1_YEAST	xlink	decoy inter-protein xl	F1807_kammerk_006.019093.019093.3_F1807_kammerk_006.019813.019813.3	21	101	80	F1807_kammerk_006_matched	0	4.1	decoy_reverse_sp|P53549|PRS10_YEAST:21:x:sp|P23724|PSB1_YEAST:101
SEEKEESLIEGEGNK-QYTKDEQFYTK-a4-b4	decoy_reverse_sp|P38764|RPN1_YEAST	sp|P32565|RPN2_YEAST	xlink	decoy inter-protein xl	F1807_kammerk_006.027006.027006.3_F1807_kammerk_006.026758.026758.3	292	119	173	F1807_kammerk_006_matched	0	4.1	decoy_reverse_sp|P38764|RPN1_YEAST:292:x:sp|P32565|RPN2_YEAST:119
EYVLMKSIQMLIQYK-TEQNQKKEPDYR-a6-b7	decoy_reverse_sp|Q12250|RPN5_YEAST	decoy_reverse_sp|P40016|RPN3_YEAST	xlink	decoy inter-protein xl	F1807_kammerk_005.030091.030091.3_F1807_kammerk_005.029466.029466.3	347	39	308	F1807_kammerk_005_matched	0.74	4.1	decoy_reverse_sp|P40016|RPN3_YEAST:39:x:decoy_reverse_sp|Q12250|RPN5_YEAST:347
VKEEEGSFNNVIG-EKEKHEEEK-a2-b2	sp|P30656|PSB5_YEAST	decoy_reverse_sp|P32565|RPN2_YEAST	xlink	decoy inter-protein xl	F1807_kammerk_004.021105.021105.3_F1807_kammerk_004.018762.018762.3	276	109	167	F1807_kammerk_004_matched	0.36	4.09	decoy_reverse_sp|P32565|RPN2_YEAST:109:x:sp|P30656|PSB5_YEAST:276
EESIWDEIHNKSK-KFSSTSR-a11-b1	decoy_reverse_sp|P21243|PSA6_YEAST	sp|P33299|PRS7_YEAST	xlink	decoy inter-protein xl	F1807_kammerk_004.031977.031977.3_F1807_kammerk_004.031711.031711.3	63	456	393	F1807_kammerk_004_matched	0.9	4.09	decoy_reverse_sp|P21243|PSA6_YEAST:63:x:sp|P33299|PRS7_YEAST:456
LMMNSKVGSADTGRDDTK-KDEDEEADEDMK-a6-b1	sp|P43588|RPN11_YEAST	sp|P23638|PSA4_YEAST	xlink	inter-protein xl	F1807_kammerk_005.012484.012484.3_F1807_kammerk_005.012685.012685.3	12	247	235	F1807_kammerk_005_matched	0	4.09	sp|P23638|PSA4_YEAST:247:x:sp|P43588|RPN11_YEAST:12
NESKKLEFNQYCLEDK-KMTTDDDINWQELAR-a5-b1	decoy_reverse_sp|Q06103|RPN7_YEAST	sp|P33297|PRS6A_YEAST	xlink	decoy inter-protein xl	F1807_kammerk_006.019109.019109.3_F1807_kammerk_006.020324.020324.3	326	367	41	F1807_kammerk_006_matched	0	4.09	decoy_reverse_sp|Q06103|RPN7_YEAST:326:x:sp|P33297|PRS6A_YEAST:367
DDMADDEEEEKK-DGVRKEFYELK-a11-b5	decoy_reverse_sp|P23638|PSA4_YEAST	sp|P23724|PSB1_YEAST	xlink	decoy inter-protein xl	F1807_kammerk_008.010535.010535.3_F1807_kammerk_008.011128.011128.3	12	233	221	F1807_kammerk_008_matched	0.94	4.08	decoy_reverse_sp|P23638|PSA4_YEAST:12:x:sp|P23724|PSB1_YEAST:233
SEDEEQEELEAKK-KGSNQKPK-a12-b1	decoy_reverse_sp|P38764|RPN1_YEAST	sp|P40327|PRS4_YEAST	xlink	decoy inter-protein xl	F1807_kammerk_008.004269.004269.3_F1807_kammerk_008.003817.003817.3	962	15	947	F1807_kammerk_008_matched	0.88	4.08	decoy_reverse_sp|P38764|RPN1_YEAST:962:x:sp|P40327|PRS4_YEAST:15
ETKENDEEFYKNK-KKISDTEPFLNLK-a11-b2	sp|P32565|RPN2_YEAST	decoy_reverse_sp|P40327|PRS4_YEAST	xlink	decoy inter-protein xl	F1807_kammerk_005.019071.019071.3_F1807_kammerk_005.017585.017585.3	858	80	778	F1807_kammerk_005_matched	0	4.06	decoy_reverse_sp|P40327|PRS4_YEAST:80:x:sp|P32565|RPN2_YEAST:858
EFIPHSTEYMMQFAKSK-QEQQEQDKKK-a15-b9	sp|Q12377|RPN6_YEAST	sp|P40303|PSA7_YEAST	xlink	inter-protein xl	F1807_kammerk_005.023985.023985.3_F1807_kammerk_005.023931.023931.3	90	249	159	F1807_kammerk_005_matched	0.58	4.06	sp|P40303|PSA7_YEAST:249:x:sp|Q12377|RPN6_YEAST:90
KTGEFDFEAAVK-SSDKDATTDGK-a1-b4	sp|P53549|PRS10_YEAST	sp|P38764|RPN1_YEAST	xlink	inter-protein xl	F1807_kammerk_007.015214.015214.3_F1807_kammerk_007.014938.014938.3	370	713	343	F1807_kammerk_007_matched	0	4.06	sp|P38764|RPN1_YEAST:713:x:sp|P53549|PRS10_YEAST:370
GIDAMKAVAEAYNNR-WDFAKDIKGYGTQK-a6-b5	sp|Q12377|RPN6_YEAST	sp|P30657|PSB4_YEAST	xlink	inter-protein xl	F1807_kammerk_007.023053.023053.3_F1807_kammerk_007.022005.022005.3	300	256	44	F1807_kammerk_007_matched	0.77	4.05	sp|P30657|PSB4_YEAST:256:x:sp|Q12377|RPN6_YEAST:300
KVAEKMNGCSGADVK-DTGTADKSSDK-a1-b7	sp|Q01939|PRS8_YEAST	decoy_reverse_sp|P38764|RPN1_YEAST	xlink	decoy inter-protein xl	F1807_kammerk_005.028876.028876.3_F1807_kammerk_005.029853.029853.3	345	281	64	F1807_kammerk_005_matched	0	4.05	decoy_reverse_sp|P38764|RPN1_YEAST:281:x:sp|Q01939|PRS8_YEAST:345
QSKVSDDSESESGDK-NEIENKKK-a3-b7	sp|Q08723|RPN8_YEAST	decoy_reverse_sp|O94742|SEM1_YEAST	xlink	decoy inter-protein xl	F1807_kammerk_004.025837.025837.3_F1807_kammerk_004.028138.028138.3	312	71	241	F1807_kammerk_004_matched	0.91	4.05	decoy_reverse_sp|O94742|SEM1_YEAST:71:x:sp|Q08723|RPN8_YEAST:312
QSKVSDDSESESGDK-IFKEQDVAGNYGK-a3-b3	sp|Q08723|RPN8_YEAST	decoy_reverse_sp|P23638|PSA4_YEAST	xlink	decoy inter-protein xl	F1807_kammerk_005.023609.023609.4_F1807_kammerk_005.025610.025610.4	312	31	281	F1807_kammerk_005_matched	0.84	4.05	decoy_reverse_sp|P23638|PSA4_YEAST:31:x:sp|Q08723|RPN8_YEAST:312
KEEEEQLSEEDAK-VKDLNNARELAQR-a1-b2	sp|P38764|RPN1_YEAST	decoy_reverse_sp|Q01939|PRS8_YEAST	xlink	decoy inter-protein xl	F1807_kammerk_007.020575.020575.3_F1807_kammerk_007.020414.020414.3	32	352	320	F1807_kammerk_007_matched	0.7	4.05	decoy_reverse_sp|Q01939|PRS8_YEAST:352:x:sp|P38764|RPN1_YEAST:32
KAPEDDDLK-EFYELKRD-a1-b6	decoy_reverse_sp|P33299|PRS7_YEAST	sp|P23724|PSB1_YEAST	xlink	decoy inter-protein xl	F1807_kammerk_007.012908.012908.3_F1807_kammerk_007.012226.012226.3	449	239	210	F1807_kammerk_007_matched	0	4.04	decoy_reverse_sp|P33299|PRS7_YEAST:449:x:sp|P23724|PSB1_YEAST:239
KSSQLYENDAR-YSSKPYK-a1-b4	decoy_reverse_sp|P40302|PSA1_YEAST	sp|P32565|RPN2_YEAST	xlink	decoy inter-protein xl	F1807_kammerk_006.007291.007291.3_F1807_kammerk_006.007155.007155.3	174	864	690	F1807_kammerk_006_matched	0	4.04	decoy_reverse_sp|P40302|PSA1_YEAST:174:x:sp|P32565|RPN2_YEAST:864
MGQGVSSGQDKK-MYEEASGKEVEK-a11-b8	sp|P40327|PRS4_YEAST	sp|P32565|RPN2_YEAST	xlink	inter-protein xl	F1807_kammerk_007.007515.007515.3_F1807_kammerk_007.006442.006442.3	11	794	783	F1807_kammerk_007_matched	0	4.04	sp|P32565|RPN2_YEAST:794:x:sp|P40327|PRS4_YEAST:11
GMDAIREQTSYKYTK-KEKGPNEEEK-a12-b3	decoy_reverse_sp|Q12377|RPN6_YEAST	sp|P32565|RPN2_YEAST	xlink	decoy inter-protein xl	F1807_kammerk_006.023173.023173.3_F1807_kammerk_006.022813.022813.3	147	821	674	F1807_kammerk_006_matched	0.81	4.04	decoy_reverse_sp|Q12377|RPN6_YEAST:147:x:sp|P32565|RPN2_YEAST:821
DFYFKVTTDNDK-KAPHNSK-a5-b1	decoy_reverse_sp|P33298|PRS6B_YEAST	sp|P40016|RPN3_YEAST	xlink	decoy inter-protein xl	F1807_kammerk_005.019518.019518.3_F1807_kammerk_005.017789.017789.3	6	299	293	F1807_kammerk_005_matched	0	4.04	decoy_reverse_sp|P33298|PRS6B_YEAST:6:x:sp|P40016|RPN3_YEAST:299
ESDSDSVSEGDKQSK-DCTVVISQKK-a12-b9	decoy_reverse_sp|Q08723|RPN8_YEAST	sp|P21243|PSA6_YEAST	xlink	decoy inter-protein xl	F1807_kammerk_005.029520.029520.3_F1807_kammerk_005.027922.027922.3	27	57	30	F1807_kammerk_005_matched	0.93	4.04	decoy_reverse_sp|Q08723|RPN8_YEAST:27:x:sp|P21243|PSA6_YEAST:57
QDSCTVIVKGR-YKEPWDKEPM-a9-b7	decoy_reverse_sp|P21243|PSA6_YEAST	decoy_reverse_sp|P33299|PRS7_YEAST	xlink	decoy inter-protein xl	F1807_kammerk_005.030957.030957.3_F1807_kammerk_005.030077.030077.3	205	464	259	F1807_kammerk_005_matched	0	4.03	decoy_reverse_sp|P21243|PSA6_YEAST:205:x:decoy_reverse_sp|P33299|PRS7_YEAST:464
FITSNHKSSVPGSAELR-ENEDEEDKDTGTADK-a7-b8	sp|P40016|RPN3_YEAST	decoy_reverse_sp|P38764|RPN1_YEAST	xlink	decoy inter-protein xl	F1807_kammerk_002.012772.012772.4_F1807_kammerk_002.014639.014639.4	101	274	173	F1807_kammerk_002_matched	0.8	4.03	decoy_reverse_sp|P38764|RPN1_YEAST:274:x:sp|P40016|RPN3_YEAST:101
NADELSSYQKK-DSKDFDESLK-a10-b3	sp|P40302|PSA1_YEAST	sp|Q04062|RPN9_YEAST	xlink	inter-protein xl	F1807_kammerk_005.015729.015729.3_F1807_kammerk_005.016793.016793.3	61	90	29	F1807_kammerk_005_matched	0.89	4.03	sp|P40302|PSA1_YEAST:61:x:sp|Q04062|RPN9_YEAST:90
YGYDMPCDVLAKR-AVAHHTDCKFIR-a12-b9	sp|P21243|PSA6_YEAST	sp|Q01939|PRS8_YEAST	xlink	inter-protein xl	F1807_kammerk_005.020115.020115.3_F1807_kammerk_005.022165.022165.3	119	209	90	F1807_kammerk_005_matched	0.93	4.03	sp|P21243|PSA6_YEAST:119:x:sp|Q01939|PRS8_YEAST:209
KMTTDDDINWQELAR-KSVDEDM-a1-b1	sp|P33297|PRS6A_YEAST	decoy_reverse_sp|P38764|RPN1_YEAST	xlink	decoy inter-protein xl	F1807_kammerk_005.027926.027926.3_F1807_kammerk_005.027850.027850.3	367	987	620	F1807_kammerk_005_matched	0	4.03	decoy_reverse_sp|P38764|RPN1_YEAST:987:x:sp|P33297|PRS6A_YEAST:367
MGQGVSSGQDKK-KGEEEPNKEK-a11-b1	sp|P40327|PRS4_YEAST	decoy_reverse_sp|P32565|RPN2_YEAST	xlink	decoy inter-protein xl	F1807_kammerk_004.036646.036646.3_F1807_kammerk_004.036494.036494.3	11	118	107	F1807_kammerk_004_matched	0.85	4.03	decoy_reverse_sp|P32565|RPN2_YEAST:118:x:sp|P40327|PRS4_YEAST:11
EEEEQLSEEDAKLK-KEHEEK-a12-b1	sp|P38764|RPN1_YEAST	sp|P32565|RPN2_YEAST	xlink	inter-protein xl	F1807_kammerk_009.009004.009004.3_F1807_kammerk_009.008232.008232.3	44	830	786	F1807_kammerk_009_matched	0.89	4.03	sp|P32565|RPN2_YEAST:830:x:sp|P38764|RPN1_YEAST:44
DVTNMKPYK-KGKSSDK-a6-b3	decoy_reverse_sp|P32565|RPN2_YEAST	sp|P38764|RPN1_YEAST	xlink	decoy inter-protein xl	F1807_kammerk_006.010686.010686.3_F1807_kammerk_006.011797.011797.3	79	709	630	F1807_kammerk_006_matched	0	4.02	decoy_reverse_sp|P32565|RPN2_YEAST:79:x:sp|P38764|RPN1_YEAST:709
FDSEKSGDREVQR-KNEIENKK-a5-b7	sp|P33297|PRS6A_YEAST	decoy_reverse_sp|O94742|SEM1_YEAST	xlink	decoy inter-protein xl	F1807_kammerk_005.015164.015164.3_F1807_kammerk_005.017669.017669.3	295	70	225	F1807_kammerk_005_matched	0.9	4.02	decoy_reverse_sp|O94742|SEM1_YEAST:70:x:sp|P33297|PRS6A_YEAST:295
MYEEASGKEVEK-KDFYFK-a8-b1	sp|P32565|RPN2_YEAST	decoy_reverse_sp|P33298|PRS6B_YEAST	xlink	decoy inter-protein xl	F1807_kammerk_004.026628.026628.3_F1807_kammerk_004.026554.026554.3	794	1	793	F1807_kammerk_004_matched	0.78	4.02	decoy_reverse_sp|P33298|PRS6B_YEAST:1:x:sp|P32565|RPN2_YEAST:794
INIETKDEYDEAEQMDHMEK-KLYEEFK-a6-b1	decoy_reverse_sp|P32496|RPN12_YEAST	decoy_reverse_sp|P23724|PSB1_YEAST	xlink	decoy inter-protein xl	F1807_kammerk_004.027452.027452.3_F1807_kammerk_004.026162.026162.3	19	3	16	F1807_kammerk_004_matched	0	4.01	decoy_reverse_sp|P23724|PSB1_YEAST:3:x:decoy_reverse_sp|P32496|RPN12_YEAST:19
QSKVSDDSESESGDK-NQYEPGTNGKVK-a3-b10	sp|Q08723|RPN8_YEAST	sp|P23724|PSB1_YEAST	xlink	inter-protein xl	F1807_kammerk_005.030783.030783.3_F1807_kammerk_005.028979.028979.3	312	186	126	F1807_kammerk_005_matched	0	4.01	sp|P23724|PSB1_YEAST:186:x:sp|Q08723|RPN8_YEAST:312
GMDAIREQTSYKYTK-KDDMADDEEEEK-a12-b1	decoy_reverse_sp|Q12377|RPN6_YEAST	decoy_reverse_sp|P23638|PSA4_YEAST	xlink	decoy inter-protein xl	F1807_kammerk_004.027626.027626.3_F1807_kammerk_004.029952.029952.3	147	1	146	F1807_kammerk_004_matched	0	4.01	decoy_reverse_sp|P23638|PSA4_YEAST:1:x:decoy_reverse_sp|Q12377|RPN6_YEAST:147
FDNESTLMMEGNDSDLGDDDDSLDIGLDDLDKTEQNQKK-MVDESDKKQQTIDEQSQISPEK-a38-b7	decoy_reverse_sp|P40016|RPN3_YEAST	sp|P38764|RPN1_YEAST	xlink	decoy inter-protein xl	F1807_kammerk_002.016005.016005.7_F1807_kammerk_002.015798.015798.7	38	7	31	F1807_kammerk_002_matched	0.05	4	decoy_reverse_sp|P40016|RPN3_YEAST:38:x:sp|P38764|RPN1_YEAST:7
DSTNSNASDGSDQNAESSNDNTEDNNEGDNTEDTGQKIIK-LEAVNSMIEKGGDWERR-a37-b10	decoy_reverse_sp|P33299|PRS7_YEAST	sp|Q06103|RPN7_YEAST	xlink	decoy inter-protein xl	F1807_kammerk_003.009208.009208.6_F1807_kammerk_003.009475.009475.6	361	200	161	F1807_kammerk_003_matched	0.86	4	decoy_reverse_sp|P33299|PRS7_YEAST:361:x:sp|Q06103|RPN7_YEAST:200
KDDMADDEEEEKK-STMMKFLKIASLK-a12-b5	decoy_reverse_sp|P23638|PSA4_YEAST	sp|P40016|RPN3_YEAST	xlink	decoy inter-protein xl	F1807_kammerk_007.023240.023240.3_F1807_kammerk_007.022889.022889.3	12	216	204	F1807_kammerk_007_matched	0	4	decoy_reverse_sp|P23638|PSA4_YEAST:12:x:sp|P40016|RPN3_YEAST:216
TDNTVDKFDFYK-MPPKEDWEKYK-a7-b4	sp|P33298|PRS6B_YEAST	sp|P33299|PRS7_YEAST	xlink	inter-protein xl	F1807_kammerk_009.009968.009968.3_F1807_kammerk_009.010440.010440.3	423	4	419	F1807_kammerk_009_matched	0.72	4	sp|P33298|PRS6B_YEAST:423:x:sp|P33299|PRS7_YEAST:4
VFDCGDNIVMSANGFAADGDALVKRFK-KPDDDK-a24-b1	sp|P23724|PSB1_YEAST	sp|P33299|PRS7_YEAST	xlink	inter-protein xl	F1807_kammerk_007.024470.024470.3_F1807_kammerk_007.025598.025598.3	85	20	65	F1807_kammerk_007_matched	0.71	4	sp|P23724|PSB1_YEAST:85:x:sp|P33299|PRS7_YEAST:20
KDEDEEADEDMK-YISFIKDDR-a1-b6	sp|P23638|PSA4_YEAST	sp|P32565|RPN2_YEAST	xlink	inter-protein xl	F1807_kammerk_008.004134.004134.3_F1807_kammerk_008.004061.004061.3	247	886	639	F1807_kammerk_008_matched	0.76	3.99	sp|P23638|PSA4_YEAST:247:x:sp|P32565|RPN2_YEAST:886
DDMADDEEEEKK-DIKGYGTQK-a11-b3	decoy_reverse_sp|P23638|PSA4_YEAST	sp|P30657|PSB4_YEAST	xlink	decoy inter-protein xl	F1807_kammerk_007.018662.018662.3_F1807_kammerk_007.018454.018454.3	12	259	247	F1807_kammerk_007_matched	0.86	3.99	decoy_reverse_sp|P23638|PSA4_YEAST:12:x:sp|P30657|PSB4_YEAST:259
AVAHHTDCKFIR-EPWDKEPM-a9-b5	sp|Q01939|PRS8_YEAST	decoy_reverse_sp|P33299|PRS7_YEAST	xlink	decoy inter-protein xl	F1807_kammerk_006.015414.015414.3_F1807_kammerk_006.016916.016916.3	209	464	255	F1807_kammerk_006_matched	0	3.99	decoy_reverse_sp|P33299|PRS7_YEAST:464:x:sp|Q01939|PRS8_YEAST:209
QSKVSDDSESESGDK-YKEPWDKEPM-a3-b7	sp|Q08723|RPN8_YEAST	decoy_reverse_sp|P33299|PRS7_YEAST	xlink	decoy inter-protein xl	F1807_kammerk_004.027898.027898.3_F1807_kammerk_004.027801.027801.3	312	464	152	F1807_kammerk_004_matched	0	3.99	decoy_reverse_sp|P33299|PRS7_YEAST:464:x:sp|Q08723|RPN8_YEAST:312
IEEEKELTEEELKTR-YKEPWDKEPM-a5-b2	sp|P43588|RPN11_YEAST	decoy_reverse_sp|P33299|PRS7_YEAST	xlink	decoy inter-protein xl	F1807_kammerk_007.018327.018327.3_F1807_kammerk_007.017078.017078.3	259	459	200	F1807_kammerk_007_matched	0.62	3.99	decoy_reverse_sp|P33299|PRS7_YEAST:459:x:sp|P43588|RPN11_YEAST:259
CTKIIKGNGESDETTTDNNNSGNSNSNSNQQSTDADEDDEDAK-ETFVFEDAAGKKVK-a6-b12	sp|P33299|PRS7_YEAST	decoy_reverse_sp|P53549|PRS10_YEAST	xlink	decoy inter-protein xl	F1807_kammerk_003.009702.009702.6_F1807_kammerk_003.009558.009558.6	107	69	38	F1807_kammerk_003_matched	0.9	3.98	decoy_reverse_sp|P53549|PRS10_YEAST:69:x:sp|P33299|PRS7_YEAST:107
GKNCVVLGCERR-LTRVHDKIWCCR-a2-b7	sp|P40303|PSA7_YEAST	sp|P38624|PSB6_YEAST	xlink	inter-protein xl	F1807_kammerk_007.022040.022040.3_F1807_kammerk_007.020432.020432.3	39	59	20	F1807_kammerk_007_matched	0.94	3.98	sp|P38624|PSB6_YEAST:59:x:sp|P40303|PSA7_YEAST:39
YKAPLEDDDKKPDDDK-EQDVAGNYGKR-a11-b10	sp|P33299|PRS7_YEAST	decoy_reverse_sp|P23638|PSA4_YEAST	xlink	decoy inter-protein xl	F1807_kammerk_004.017012.017012.3_F1807_kammerk_004.014898.014898.3	20	41	21	F1807_kammerk_004_matched	0.88	3.97	decoy_reverse_sp|P23638|PSA4_YEAST:41:x:sp|P33299|PRS7_YEAST:20
FDQELYNELCKKNESK-EKHEEEK-a12-b2	sp|Q06103|RPN7_YEAST	decoy_reverse_sp|P32565|RPN2_YEAST	xlink	decoy inter-protein xl	F1807_kammerk_004.033810.033810.3_F1807_kammerk_004.035258.035258.3	105	111	6	F1807_kammerk_004_matched	0.34	3.97	decoy_reverse_sp|P32565|RPN2_YEAST:111:x:sp|Q06103|RPN7_YEAST:105
KDDMADDEEEEKK-NSKTVREFLEK-a12-b3	decoy_reverse_sp|P23638|PSA4_YEAST	sp|P40303|PSA7_YEAST	xlink	decoy inter-protein xl	F1807_kammerk_004.029442.029442.3_F1807_kammerk_004.028947.028947.3	12	169	157	F1807_kammerk_004_matched	0	3.96	decoy_reverse_sp|P23638|PSA4_YEAST:12:x:sp|P40303|PSA7_YEAST:169
QVMEEKLDENNAQLSCITK-KNPDYR-a6-b1	sp|P32379|PSA5_YEAST	sp|P38764|RPN1_YEAST	xlink	inter-protein xl	F1807_kammerk_005.027628.027628.3_F1807_kammerk_005.028189.028189.3	211	985	774	F1807_kammerk_005_matched	0.89	3.96	sp|P32379|PSA5_YEAST:211:x:sp|P38764|RPN1_YEAST:985
EEPAMSVEDSAEAEKEK-HHWEDLQKR-a15-b8	decoy_reverse_sp|P32379|PSA5_YEAST	sp|Q12250|RPN5_YEAST	xlink	decoy inter-protein xl	F1807_kammerk_006.026992.026992.3_F1807_kammerk_006.026754.026754.3	15	343	328	F1807_kammerk_006_matched	0.8	3.96	decoy_reverse_sp|P32379|PSA5_YEAST:15:x:sp|Q12250|RPN5_YEAST:343
DDMADDEEEEKK-LYEEFKR-a11-b6	decoy_reverse_sp|P23638|PSA4_YEAST	decoy_reverse_sp|P23724|PSB1_YEAST	xlink	decoy inter-protein xl	F1807_kammerk_004.025202.025202.3_F1807_kammerk_004.023694.023694.3	12	9	3	F1807_kammerk_004_matched	0.83	3.95	decoy_reverse_sp|P23638|PSA4_YEAST:12:x:decoy_reverse_sp|P23724|PSB1_YEAST:9
KQYKDSLALINDLLR-KPAGYYDCVDMLK-a1-b1	sp|Q12377|RPN6_YEAST	decoy_reverse_sp|P21243|PSA6_YEAST	xlink	decoy inter-protein xl	F1807_kammerk_006.022308.022308.3_F1807_kammerk_006.022236.022236.3	149	134	15	F1807_kammerk_006_matched	0.74	3.95	decoy_reverse_sp|P21243|PSA6_YEAST:134:x:sp|Q12377|RPN6_YEAST:149
DLEKLYDKTENDIK-KQEFQALSDK-a8-b1	sp|P53549|PRS10_YEAST	decoy_reverse_sp|Q04062|RPN9_YEAST	xlink	decoy inter-protein xl	F1807_kammerk_007.021146.021146.3_F1807_kammerk_007.022799.022799.3	90	282	192	F1807_kammerk_007_matched	0.93	3.95	decoy_reverse_sp|Q04062|RPN9_YEAST:282:x:sp|P53549|PRS10_YEAST:90
ENEDEEDKDTGTADK-KCEELLVQK-a8-b1	decoy_reverse_sp|P38764|RPN1_YEAST	decoy_reverse_sp|P22141|PSB2_YEAST	xlink	decoy inter-protein xl	F1807_kammerk_008.006485.006485.3_F1807_kammerk_008.005972.005972.3	274	29	245	F1807_kammerk_008_matched	0.08	3.95	decoy_reverse_sp|P22141|PSB2_YEAST:29:x:decoy_reverse_sp|P38764|RPN1_YEAST:274
ENEDEEDKDTGTADKSSDK-KMEARGQSIWV-a8-b1	decoy_reverse_sp|P38764|RPN1_YEAST	sp|Q04062|RPN9_YEAST	xlink	decoy inter-protein xl	F1807_kammerk_007.021500.021500.3_F1807_kammerk_007.020240.020240.3	274	383	109	F1807_kammerk_007_matched	0.9	3.93	decoy_reverse_sp|P38764|RPN1_YEAST:274:x:sp|Q04062|RPN9_YEAST:383
YKYGYDMPCDVLAK-KEFYELKR-a2-b1	sp|P21243|PSA6_YEAST	sp|P23724|PSB1_YEAST	xlink	inter-protein xl	F1807_kammerk_007.005629.005629.3_F1807_kammerk_007.006987.006987.3	107	233	126	F1807_kammerk_007_matched	0.88	3.93	sp|P21243|PSA6_YEAST:107:x:sp|P23724|PSB1_YEAST:233
GNGESDETTTDNNNSGNSNSNSNQQSTDADEDDEDAKYVINLK-MVPLAMGIVSVSDPQMKVFDTLTR-a37-b17	sp|P33299|PRS7_YEAST	sp|P38764|RPN1_YEAST	xlink	inter-protein xl	F1807_kammerk_003.014880.014880.7_F1807_kammerk_003.015553.015553.7	144	791	647	F1807_kammerk_003_matched	0.68	3.92	sp|P33299|PRS7_YEAST:144:x:sp|P38764|RPN1_YEAST:791
SSDKDATTDGKNDDEEEEK-FYEEKLWFQLSESLTK-a11-b5	sp|P38764|RPN1_YEAST	sp|Q04062|RPN9_YEAST	xlink	inter-protein xl	F1807_kammerk_005.026579.026579.4_F1807_kammerk_005.025004.025004.4	720	36	684	F1807_kammerk_005_matched	0.63	3.92	sp|P38764|RPN1_YEAST:720:x:sp|Q04062|RPN9_YEAST:36
NLQVENMKWDFAK-YEPPVQSKFGRK-a8-b8	sp|P30657|PSB4_YEAST	sp|P40327|PRS4_YEAST	xlink	inter-protein xl	F1807_kammerk_006.022194.022194.3_F1807_kammerk_006.023833.023833.3	251	30	221	F1807_kammerk_006_matched	0.8	3.91	sp|P30657|PSB4_YEAST:251:x:sp|P40327|PRS4_YEAST:30
SFMQNCYGAQADIKPR-KNGFGGMVFYK-a14-b1	decoy_reverse_sp|P32565|RPN2_YEAST	decoy_reverse_sp|P23724|PSB1_YEAST	xlink	decoy inter-protein xl	F1807_kammerk_005.022220.022220.3_F1807_kammerk_005.020173.020173.3	182	157	25	F1807_kammerk_005_matched	0	3.91	decoy_reverse_sp|P23724|PSB1_YEAST:157:x:decoy_reverse_sp|P32565|RPN2_YEAST:182
NKNDATIGAGIDVDLYK-KTGEFDFEAAVK-a2-b1	decoy_reverse_sp|P38624|PSB6_YEAST	sp|P53549|PRS10_YEAST	xlink	decoy inter-protein xl	F1807_kammerk_004.036155.036155.3_F1807_kammerk_004.035540.035540.3	92	370	278	F1807_kammerk_004_matched	0	3.91	decoy_reverse_sp|P38624|PSB6_YEAST:92:x:sp|P53549|PRS10_YEAST:370
LDQVQIGTGEIKFHCVEIEISIPSIEKLSCAYTLSDLEHLNNFR-DEYDEAEQMDHMEKEKFVNSNQYK-a12-b14	decoy_reverse_sp|Q12377|RPN6_YEAST	decoy_reverse_sp|P32496|RPN12_YEAST	xlink	decoy inter-protein xl	F1807_kammerk_002.015317.015317.7_F1807_kammerk_002.015412.015412.7	71	33	38	F1807_kammerk_002_matched	0.94	3.9	decoy_reverse_sp|P32496|RPN12_YEAST:33:x:decoy_reverse_sp|Q12377|RPN6_YEAST:71
CGCENLVVKGK-KGEEEPNKEK-a9-b1	decoy_reverse_sp|P40303|PSA7_YEAST	decoy_reverse_sp|P32565|RPN2_YEAST	xlink	decoy inter-protein xl	F1807_kammerk_005.014547.014547.3_F1807_kammerk_005.014314.014314.3	216	118	98	F1807_kammerk_005_matched	0	3.9	decoy_reverse_sp|P32565|RPN2_YEAST:118:x:decoy_reverse_sp|P40303|PSA7_YEAST:216
LYNSPKEKTFK-NKFEYNEEDK-a8-b2	decoy_reverse_sp|Q12250|RPN5_YEAST	decoy_reverse_sp|P32565|RPN2_YEAST	xlink	decoy inter-protein xl	F1807_kammerk_007.008884.008884.3_F1807_kammerk_007.008991.008991.3	237	88	149	F1807_kammerk_007_matched	0.39	3.9	decoy_reverse_sp|P32565|RPN2_YEAST:88:x:decoy_reverse_sp|Q12250|RPN5_YEAST:237
KGDADSASQSSADVSAK-CIWCKVHDR-a1-b5	decoy_reverse_sp|Q12377|RPN6_YEAST	decoy_reverse_sp|P38624|PSB6_YEAST	xlink	decoy inter-protein xl	F1807_kammerk_004.019877.019877.3_F1807_kammerk_004.019046.019046.3	386	157	229	F1807_kammerk_004_matched	0.49	3.88	decoy_reverse_sp|P38624|PSB6_YEAST:157:x:decoy_reverse_sp|Q12377|RPN6_YEAST:386
EFEYKLPEFDHPEFQSMELAR-KEHEEK-a5-b1	decoy_reverse_sp|Q04062|RPN9_YEAST	sp|P32565|RPN2_YEAST	xlink	decoy inter-protein xl	F1807_kammerk_007.019989.019989.3_F1807_kammerk_007.021728.021728.3	363	830	467	F1807_kammerk_007_matched	0.92	3.88	decoy_reverse_sp|Q04062|RPN9_YEAST:363:x:sp|P32565|RPN2_YEAST:830
KNDHYHDWFK-EHEEKEKER-a1-b7	decoy_reverse_sp|P23724|PSB1_YEAST	sp|P32565|RPN2_YEAST	xlink	decoy inter-protein xl	F1807_kammerk_004.019350.019350.3_F1807_kammerk_004.018194.018194.3	141	837	696	F1807_kammerk_004_matched	0.5	3.88	decoy_reverse_sp|P23724|PSB1_YEAST:141:x:sp|P32565|RPN2_YEAST:837
DKQSKVSDDSESESGDK-QKPDRVYGRTK-a2-b2	sp|Q08723|RPN8_YEAST	decoy_reverse_sp|P43588|RPN11_YEAST	xlink	decoy inter-protein xl	F1807_kammerk_007.007787.007787.3_F1807_kammerk_007.008551.008551.3	309	31	278	F1807_kammerk_007_matched	0.48	3.86	decoy_reverse_sp|P43588|RPN11_YEAST:31:x:sp|Q08723|RPN8_YEAST:309
KDEDEEADEDMK-EKELKETLAIK-a1-b2	sp|P23638|PSA4_YEAST	decoy_reverse_sp|P32379|PSA5_YEAST	xlink	decoy inter-protein xl	F1807_kammerk_008.008069.008069.3_F1807_kammerk_008.008710.008710.3	247	17	230	F1807_kammerk_008_matched	0.76	3.86	decoy_reverse_sp|P32379|PSA5_YEAST:17:x:sp|P23638|PSA4_YEAST:247
KAIVGGSGYATANATYNFGLAR-SKSVSFYA-a1-b2	decoy_reverse_sp|P32565|RPN2_YEAST	sp|P33297|PRS6A_YEAST	xlink	decoy inter-protein xl	F1807_kammerk_006.021064.021064.3_F1807_kammerk_006.020342.020342.3	377	428	51	F1807_kammerk_006_matched	0.74	3.85	decoy_reverse_sp|P32565|RPN2_YEAST:377:x:sp|P33297|PRS6A_YEAST:428
ENLETAASKEMDYEYK-GKKSEEK-a9-b2	decoy_reverse_sp|P43588|RPN11_YEAST	decoy_reverse_sp|P38764|RPN1_YEAST	xlink	decoy inter-protein xl	F1807_kammerk_004.028549.028549.3_F1807_kammerk_004.027104.027104.3	74	287	213	F1807_kammerk_004_matched	0	3.85	decoy_reverse_sp|P38764|RPN1_YEAST:287:x:decoy_reverse_sp|P43588|RPN11_YEAST:74
KGSVAAQANVTTWR-DTGTADKSSDK-a1-b7	decoy_reverse_sp|P30656|PSB5_YEAST	decoy_reverse_sp|P38764|RPN1_YEAST	xlink	decoy inter-protein xl	F1807_kammerk_005.016778.016778.3_F1807_kammerk_005.014117.014117.3	181	281	100	F1807_kammerk_005_matched	0.75	3.85	decoy_reverse_sp|P30656|PSB5_YEAST:181:x:decoy_reverse_sp|P38764|RPN1_YEAST:281
ESDSDSVSEGDKQSK-YTKINLNAK-a12-b3	decoy_reverse_sp|Q08723|RPN8_YEAST	decoy_reverse_sp|Q12377|RPN6_YEAST	xlink	decoy inter-protein xl	F1807_kammerk_004.021425.021425.3_F1807_kammerk_004.021693.021693.3	27	150	123	F1807_kammerk_004_matched	0.88	3.85	decoy_reverse_sp|Q08723|RPN8_YEAST:27:x:decoy_reverse_sp|Q12377|RPN6_YEAST:150
EQWQSGLKMYDYEEK-KNPDYR-a8-b1	sp|P43588|RPN11_YEAST	sp|P38764|RPN1_YEAST	xlink	inter-protein xl	F1807_kammerk_005.010628.010628.4_F1807_kammerk_005.009666.009666.4	226	985	759	F1807_kammerk_005_matched	0	3.85	sp|P38764|RPN1_YEAST:985:x:sp|P43588|RPN11_YEAST:226
TKLLEEETEKIEEER-RFDSEKSGDR-a2-b6	decoy_reverse_sp|P43588|RPN11_YEAST	sp|P33297|PRS6A_YEAST	xlink	decoy inter-protein xl	F1807_kammerk_005.020459.020459.3_F1807_kammerk_005.020337.020337.3	40	295	255	F1807_kammerk_005_matched	0.85	3.84	decoy_reverse_sp|P43588|RPN11_YEAST:40:x:sp|P33297|PRS6A_YEAST:295
KSVAPYNSEYSTNFR-QSKVSDDSESESGDK-a1-b3	decoy_reverse_sp|P40016|RPN3_YEAST	sp|Q08723|RPN8_YEAST	xlink	decoy inter-protein xl	F1807_kammerk_004.024396.024396.3_F1807_kammerk_004.024268.024268.3	399	312	87	F1807_kammerk_004_matched	0	3.84	decoy_reverse_sp|P40016|RPN3_YEAST:399:x:sp|Q08723|RPN8_YEAST:312
EDWEKYKAPLEDDDK-YTQGGKDIK-a5-b6	sp|P33299|PRS7_YEAST	decoy_reverse_sp|P30657|PSB4_YEAST	xlink	decoy inter-protein xl	F1807_kammerk_004.027411.027411.3_F1807_kammerk_004.025356.025356.3	9	8	1	F1807_kammerk_004_matched	0.93	3.84	decoy_reverse_sp|P30657|PSB4_YEAST:8:x:sp|P33299|PRS7_YEAST:9
EDWEKYKAPLEDDDK-SKSSLDGK-a5-b2	sp|P33299|PRS7_YEAST	sp|P32565|RPN2_YEAST	xlink	inter-protein xl	F1807_kammerk_004.033880.033880.3_F1807_kammerk_004.033845.033845.3	9	318	309	F1807_kammerk_004_matched	0	3.84	sp|P32565|RPN2_YEAST:318:x:sp|P33299|PRS7_YEAST:9
DKQSKVSDDSESESGDK-VISGYKK-a5-b6	sp|Q08723|RPN8_YEAST	sp|P33299|PRS7_YEAST	xlink	inter-protein xl	F1807_kammerk_004.024494.024494.3_F1807_kammerk_004.026990.026990.3	312	455	143	F1807_kammerk_004_matched	0.78	3.83	sp|P33299|PRS7_YEAST:455:x:sp|Q08723|RPN8_YEAST:312
KDEDEEADEDMK-KLDITK-a1-b1	sp|P23638|PSA4_YEAST	decoy_reverse_sp|O94742|SEM1_YEAST	xlink	decoy inter-protein xl	F1807_kammerk_007.008056.008056.3_F1807_kammerk_007.007436.007436.3	247	72	175	F1807_kammerk_007_matched	0	3.83	decoy_reverse_sp|O94742|SEM1_YEAST:72:x:sp|P23638|PSA4_YEAST:247
ELKEKEAAESPEEADVEMS-KSVDEDM-a5-b1	sp|P32379|PSA5_YEAST	decoy_reverse_sp|P38764|RPN1_YEAST	xlink	decoy inter-protein xl	F1807_kammerk_005.029661.029661.3_F1807_kammerk_005.030097.030097.3	246	987	741	F1807_kammerk_005_matched	0	3.82	decoy_reverse_sp|P38764|RPN1_YEAST:987:x:sp|P32379|PSA5_YEAST:246
LIYVNKDSTNSNASDGSDQNAESSNDNTEDNNEGDNTEDTGQKIIK-NDHYHDWFKNSVKFR-a6-b13	decoy_reverse_sp|P33299|PRS7_YEAST	decoy_reverse_sp|P23724|PSB1_YEAST	xlink	decoy inter-protein xl	F1807_kammerk_002.014826.014826.7_F1807_kammerk_002.014807.014807.7	324	154	170	F1807_kammerk_002_matched	0	3.82	decoy_reverse_sp|P23724|PSB1_YEAST:154:x:decoy_reverse_sp|P33299|PRS7_YEAST:324
IFKEQDVAGNYGKR-KKGVSDGQGSQM-a3-b1	decoy_reverse_sp|P23638|PSA4_YEAST	decoy_reverse_sp|P40327|PRS4_YEAST	xlink	decoy inter-protein xl	F1807_kammerk_006.023551.023551.3_F1807_kammerk_006.023610.023610.3	31	426	395	F1807_kammerk_006_matched	0.93	3.82	decoy_reverse_sp|P23638|PSA4_YEAST:31:x:decoy_reverse_sp|P40327|PRS4_YEAST:426
GKSSDKDATTDGK-QKYLDQDR-a2-b2	sp|P38764|RPN1_YEAST	decoy_reverse_sp|P53549|PRS10_YEAST	xlink	decoy inter-protein xl	F1807_kammerk_004.023795.023795.3_F1807_kammerk_004.024552.024552.3	709	363	346	F1807_kammerk_004_matched	0.63	3.82	decoy_reverse_sp|P53549|PRS10_YEAST:363:x:sp|P38764|RPN1_YEAST:709
ENEDEEDKDTGTADK-YAYEEEPMKIK-a8-b9	decoy_reverse_sp|P38764|RPN1_YEAST	decoy_reverse_sp|Q06103|RPN7_YEAST	xlink	decoy inter-protein xl	F1807_kammerk_004.027846.027846.3_F1807_kammerk_004.027505.027505.3	274	375	101	F1807_kammerk_004_matched	0	3.81	decoy_reverse_sp|P38764|RPN1_YEAST:274:x:decoy_reverse_sp|Q06103|RPN7_YEAST:375
TKLLEEETEK-SKSVSFYA-a2-b2	decoy_reverse_sp|P43588|RPN11_YEAST	sp|P33297|PRS6A_YEAST	xlink	decoy inter-protein xl	F1807_kammerk_006.015899.015899.3_F1807_kammerk_006.015810.015810.3	40	428	388	F1807_kammerk_006_matched	0	3.81	decoy_reverse_sp|P43588|RPN11_YEAST:40:x:sp|P33297|PRS6A_YEAST:428
GTDASVGKSLMMNRLQR-YDLKDELR-a8-b4	decoy_reverse_sp|P43588|RPN11_YEAST	decoy_reverse_sp|P53549|PRS10_YEAST	xlink	decoy inter-protein xl	F1807_kammerk_007.022996.022996.3_F1807_kammerk_007.022943.022943.3	295	352	57	F1807_kammerk_007_matched	0.69	3.81	decoy_reverse_sp|P43588|RPN11_YEAST:295:x:decoy_reverse_sp|P53549|PRS10_YEAST:352
EKFVNSNQYK-KEHEEKEK-a2-b6	decoy_reverse_sp|P32496|RPN12_YEAST	sp|P32565|RPN2_YEAST	xlink	decoy inter-protein xl	F1807_kammerk_005.018869.018869.3_F1807_kammerk_005.017495.017495.3	35	835	800	F1807_kammerk_005_matched	0.91	3.8	decoy_reverse_sp|P32496|RPN12_YEAST:35:x:sp|P32565|RPN2_YEAST:835
KQQQPDEQDQQQPEQSQQHEQR-AVKHDPDDMNLIR-a1-b3	decoy_reverse_sp|P38886|RPN10_YEAST	decoy_reverse_sp|P53549|PRS10_YEAST	xlink	decoy inter-protein xl	F1807_kammerk_006.022095.022095.3_F1807_kammerk_006.021878.021878.3	1	21	20	F1807_kammerk_006_matched	0	3.8	decoy_reverse_sp|P38886|RPN10_YEAST:1:x:decoy_reverse_sp|P53549|PRS10_YEAST:21
RFGKPYEQVPKSPK-FEYNEEDKETK-a4-b8	decoy_reverse_sp|P40327|PRS4_YEAST	decoy_reverse_sp|P32565|RPN2_YEAST	xlink	decoy inter-protein xl	F1807_kammerk_007.022017.022017.3_F1807_kammerk_007.020715.020715.3	408	96	312	F1807_kammerk_007_matched	0.74	3.8	decoy_reverse_sp|P32565|RPN2_YEAST:96:x:decoy_reverse_sp|P40327|PRS4_YEAST:408
QEQQEQDKK-KFSSTSR-a8-b1	sp|P40303|PSA7_YEAST	sp|P33299|PRS7_YEAST	xlink	inter-protein xl	F1807_kammerk_006.014469.014469.3_F1807_kammerk_006.015527.015527.3	248	456	208	F1807_kammerk_006_matched	0.92	3.8	sp|P33299|PRS7_YEAST:456:x:sp|P40303|PSA7_YEAST:248
CVGVILGDANSSTIRVTNSFALPFEEDEKNSDVWFLDHNYIENMNEMCK-QKAQDVDVSMQD-a29-b2	sp|Q08723|RPN8_YEAST	sp|O13563|RPN13_YEAST	xlink	inter-protein xl	F1807_kammerk_002.014940.014940.7_F1807_kammerk_002.013833.013833.7	61	146	85	F1807_kammerk_002_matched	0.1	3.8	sp|O13563|RPN13_YEAST:146:x:sp|Q08723|RPN8_YEAST:61
APEDDDLKYKEPWDK-SEEKEESLIEGEGNK-a8-b4	decoy_reverse_sp|P33299|PRS7_YEAST	decoy_reverse_sp|P38764|RPN1_YEAST	xlink	decoy inter-protein xl	F1807_kammerk_005.020878.020878.3_F1807_kammerk_005.020827.020827.3	457	292	165	F1807_kammerk_005_matched	0	3.8	decoy_reverse_sp|P33299|PRS7_YEAST:457:x:decoy_reverse_sp|P38764|RPN1_YEAST:292
KGVSDGQGSQM-YIEDNKQFDGK-a1-b6	decoy_reverse_sp|P40327|PRS4_YEAST	decoy_reverse_sp|P32379|PSA5_YEAST	xlink	decoy inter-protein xl	F1807_kammerk_006.020900.020900.3_F1807_kammerk_006.021303.021303.3	427	32	395	F1807_kammerk_006_matched	0	3.8	decoy_reverse_sp|P32379|PSA5_YEAST:32:x:decoy_reverse_sp|P40327|PRS4_YEAST:427
DAEDETSSDGSKSDGSAATSGFEFSK-KSSSPLAMSETLSK-a12-b1	sp|P38764|RPN1_YEAST	sp|P23639|PSA2_YEAST	xlink	inter-protein xl	F1807_kammerk_006.020828.020828.3_F1807_kammerk_006.020694.020694.3	183	50	133	F1807_kammerk_006_matched	0.89	3.8	sp|P23639|PSA2_YEAST:50:x:sp|P38764|RPN1_YEAST:183
ESDSDSVSEGDKQSK-AKLLDNEIR-a12-b2	decoy_reverse_sp|Q08723|RPN8_YEAST	sp|P33297|PRS6A_YEAST	xlink	decoy inter-protein xl	F1807_kammerk_008.008855.008855.3_F1807_kammerk_008.009009.009009.3	27	35	8	F1807_kammerk_008_matched	0.83	3.79	decoy_reverse_sp|Q08723|RPN8_YEAST:27:x:sp|P33297|PRS6A_YEAST:35
EEPAMSVEDSAEAEKEK-KFSSTSRYMQYN-a15-b1	decoy_reverse_sp|P32379|PSA5_YEAST	sp|P33299|PRS7_YEAST	xlink	decoy inter-protein xl	F1807_kammerk_004.026455.026455.4_F1807_kammerk_004.026840.026840.4	15	456	441	F1807_kammerk_004_matched	0	3.79	decoy_reverse_sp|P32379|PSA5_YEAST:15:x:sp|P33299|PRS7_YEAST:456
DEYDEAEQMDHMEKEK-NKYSSKPYK-a14-b6	decoy_reverse_sp|P32496|RPN12_YEAST	sp|P32565|RPN2_YEAST	xlink	decoy inter-protein xl	F1807_kammerk_004.029000.029000.4_F1807_kammerk_004.026946.026946.4	33	864	831	F1807_kammerk_004_matched	0	3.78	decoy_reverse_sp|P32496|RPN12_YEAST:33:x:sp|P32565|RPN2_YEAST:864
ENEDEEDKDTGTADK-AVDKVISGYK-a8-b4	decoy_reverse_sp|P38764|RPN1_YEAST	sp|P33299|PRS7_YEAST	xlink	decoy inter-protein xl	F1807_kammerk_007.013652.013652.3_F1807_kammerk_007.013533.013533.3	274	449	175	F1807_kammerk_007_matched	0.9	3.77	decoy_reverse_sp|P38764|RPN1_YEAST:274:x:sp|P33299|PRS7_YEAST:449
KEEEEQLSEEDAKLK-EKLIGWYHSGPK-a1-b2	sp|P38764|RPN1_YEAST	sp|Q08723|RPN8_YEAST	xlink	inter-protein xl	F1807_kammerk_007.021352.021352.3_F1807_kammerk_007.019829.019829.3	32	88	56	F1807_kammerk_007_matched	0.84	3.77	sp|P38764|RPN1_YEAST:32:x:sp|Q08723|RPN8_YEAST:88
EKADYEDEMMHEEDQKTNIIEK-KVYHATSK-a2-b1	sp|P32496|RPN12_YEAST	decoy_reverse_sp|P23639|PSA2_YEAST	xlink	decoy inter-protein xl	F1807_kammerk_004.026980.026980.4_F1807_kammerk_004.025905.025905.4	242	153	89	F1807_kammerk_004_matched	0.89	3.77	decoy_reverse_sp|P23639|PSA2_YEAST:153:x:sp|P32496|RPN12_YEAST:242
DATTDGKNDDEEEEK-STSKVAVAK-a7-b4	sp|P38764|RPN1_YEAST	decoy_reverse_sp|P33297|PRS6A_YEAST	xlink	decoy inter-protein xl	F1807_kammerk_005.024696.024696.3_F1807_kammerk_005.026446.026446.3	720	315	405	F1807_kammerk_005_matched	0.61	3.77	decoy_reverse_sp|P33297|PRS6A_YEAST:315:x:sp|P38764|RPN1_YEAST:720
EKADYEDEMMHEEDQK-KGGPATAEK-a2-b1	sp|P32496|RPN12_YEAST	sp|P40327|PRS4_YEAST	xlink	inter-protein xl	F1807_kammerk_004.019922.019922.3_F1807_kammerk_004.019877.019877.3	242	37	205	F1807_kammerk_004_matched	0.36	3.76	sp|P32496|RPN12_YEAST:242:x:sp|P40327|PRS4_YEAST:37
LKSEDEEQEELEAK-YDDQLKQRR-a2-b6	decoy_reverse_sp|P38764|RPN1_YEAST	sp|P53549|PRS10_YEAST	xlink	decoy inter-protein xl	F1807_kammerk_007.024745.024745.3_F1807_kammerk_007.023226.023226.3	950	75	875	F1807_kammerk_007_matched	0.46	3.74	decoy_reverse_sp|P38764|RPN1_YEAST:950:x:sp|P53549|PRS10_YEAST:75
SKTPIHSFMQEMFEYAR-KEDWLQHHK-a2-b1	decoy_reverse_sp|Q12377|RPN6_YEAST	decoy_reverse_sp|Q12250|RPN5_YEAST	xlink	decoy inter-protein xl	F1807_kammerk_004.027771.027771.3_F1807_kammerk_004.027853.027853.3	345	103	242	F1807_kammerk_004_matched	0.79	3.74	decoy_reverse_sp|Q12250|RPN5_YEAST:103:x:decoy_reverse_sp|Q12377|RPN6_YEAST:345
EYELLTLQEDYIKDEQR-KGVSDGQGSQM-a13-b1	sp|P33298|PRS6B_YEAST	decoy_reverse_sp|P40327|PRS4_YEAST	xlink	decoy inter-protein xl	F1807_kammerk_007.023084.023084.3_F1807_kammerk_007.023763.023763.3	69	427	358	F1807_kammerk_007_matched	0.85	3.74	decoy_reverse_sp|P40327|PRS4_YEAST:427:x:sp|P33298|PRS6B_YEAST:69
ENEDEEDKDTGTADKSSDK-KVATEKDFLK-a15-b6	decoy_reverse_sp|P38764|RPN1_YEAST	sp|P33299|PRS7_YEAST	xlink	decoy inter-protein xl	F1807_kammerk_007.021347.021347.3_F1807_kammerk_007.021350.021350.3	281	441	160	F1807_kammerk_007_matched	0.32	3.74	decoy_reverse_sp|P38764|RPN1_YEAST:281:x:sp|P33299|PRS7_YEAST:441
ESDSDSVSEGDKQSK-CLKASELK-a12-b3	decoy_reverse_sp|Q08723|RPN8_YEAST	sp|P32565|RPN2_YEAST	xlink	decoy inter-protein xl	F1807_kammerk_005.024272.024272.3_F1807_kammerk_005.021654.021654.3	27	146	119	F1807_kammerk_005_matched	0	3.74	decoy_reverse_sp|Q08723|RPN8_YEAST:27:x:sp|P32565|RPN2_YEAST:146
GNGESDETTTDNNNSGNSNSNSNQQSTDADEDDEDAKYVINLK-LPYAIAGSGSTFIYGYCDKNFR-a37-b19	sp|P33299|PRS7_YEAST	sp|P38624|PSB6_YEAST	xlink	inter-protein xl	F1807_kammerk_002.016290.016290.7_F1807_kammerk_002.016203.016203.7	144	159	15	F1807_kammerk_002_matched	0	3.73	sp|P33299|PRS7_YEAST:144:x:sp|P38624|PSB6_YEAST:159
QYTKDEQFYTK-GTQKMLMMDK-a4-b4	sp|P32565|RPN2_YEAST	decoy_reverse_sp|P43588|RPN11_YEAST	xlink	decoy inter-protein xl	F1807_kammerk_004.020538.020538.3_F1807_kammerk_004.021286.021286.3	119	211	92	F1807_kammerk_004_matched	0.54	3.72	decoy_reverse_sp|P43588|RPN11_YEAST:211:x:sp|P32565|RPN2_YEAST:119
EIQKDLAGPGDQMVTYDVK-YKAPLEDDDK-a4-b2	decoy_reverse_sp|P33298|PRS6B_YEAST	sp|P33299|PRS7_YEAST	xlink	decoy inter-protein xl	F1807_kammerk_006.023744.023744.3_F1807_kammerk_006.021790.021790.3	248	11	237	F1807_kammerk_006_matched	0.75	3.71	decoy_reverse_sp|P33298|PRS6B_YEAST:248:x:sp|P33299|PRS7_YEAST:11
TKDSDDKLSIGVR-KDEDEEADEDMK-a7-b1	decoy_reverse_sp|P22141|PSB2_YEAST	sp|P23638|PSA4_YEAST	xlink	decoy inter-protein xl	F1807_kammerk_009.001500.001500.3_F1807_kammerk_009.001395.001395.3	170	247	77	F1807_kammerk_009_matched	0.85	3.71	decoy_reverse_sp|P22141|PSB2_YEAST:170:x:sp|P23638|PSA4_YEAST:247
DVNAPLPTPFKVDDNVDFPSA-SSDKDATTDGKNDDEEEEK-a11-b4	sp|P32565|RPN2_YEAST	sp|P38764|RPN1_YEAST	xlink	inter-protein xl	F1807_kammerk_002.019203.019203.5_F1807_kammerk_002.019229.019229.5	935	713	222	F1807_kammerk_002_matched	0	3.7	sp|P32565|RPN2_YEAST:935:x:sp|P38764|RPN1_YEAST:713
KGEVSLGTSIMAVTFK-EKQAKFQDAVETMR-a1-b2	sp|P38624|PSB6_YEAST	decoy_reverse_sp|P40327|PRS4_YEAST	xlink	decoy inter-protein xl	F1807_kammerk_007.022494.022494.3_F1807_kammerk_007.022440.022440.3	13	18	5	F1807_kammerk_007_matched	0.67	3.7	decoy_reverse_sp|P40327|PRS4_YEAST:18:x:sp|P38624|PSB6_YEAST:13
RKGDADSASQSSADVSAK-ADKAPDIRSM-a2-b3	decoy_reverse_sp|Q12377|RPN6_YEAST	decoy_reverse_sp|Q12250|RPN5_YEAST	xlink	decoy inter-protein xl	F1807_kammerk_005.023942.023942.3_F1807_kammerk_005.025417.025417.3	386	438	52	F1807_kammerk_005_matched	0	3.7	decoy_reverse_sp|Q12250|RPN5_YEAST:438:x:decoy_reverse_sp|Q12377|RPN6_YEAST:386
KDDMADDEEEEK-YKEPWDK-a1-b2	decoy_reverse_sp|P23638|PSA4_YEAST	decoy_reverse_sp|P33299|PRS7_YEAST	xlink	decoy inter-protein xl	F1807_kammerk_004.030315.030315.3_F1807_kammerk_004.030246.030246.3	1	459	458	F1807_kammerk_004_matched	0.86	3.69	decoy_reverse_sp|P23638|PSA4_YEAST:1:x:decoy_reverse_sp|P33299|PRS7_YEAST:459
DSSQSSAAAGASVDDKR-QLLLKDDTYQLCVR-a16-b5	sp|Q12377|RPN6_YEAST	sp|P40016|RPN3_YEAST	xlink	inter-protein xl	F1807_kammerk_007.020654.020654.3_F1807_kammerk_007.020056.020056.3	49	373	324	F1807_kammerk_007_matched	0.79	3.69	sp|P40016|RPN3_YEAST:373:x:sp|Q12377|RPN6_YEAST:49
APEDDDLKYKEPWDK-KGEEEPNK-a8-b1	decoy_reverse_sp|P33299|PRS7_YEAST	decoy_reverse_sp|P32565|RPN2_YEAST	xlink	decoy inter-protein xl	F1807_kammerk_004.000584.000584.4_F1807_kammerk_004.000599.000599.4	457	118	339	F1807_kammerk_004_matched	0.84	3.69	decoy_reverse_sp|P32565|RPN2_YEAST:118:x:decoy_reverse_sp|P33299|PRS7_YEAST:457
ENMSKEETVDFIK-YYQNMRSFSTSKK-a5-b12	sp|P38624|PSB6_YEAST	decoy_reverse_sp|P33299|PRS7_YEAST	xlink	decoy inter-protein xl	F1807_kammerk_007.013771.013771.3_F1807_kammerk_007.015737.015737.3	167	12	155	F1807_kammerk_007_matched	0.77	3.68	decoy_reverse_sp|P33299|PRS7_YEAST:12:x:sp|P38624|PSB6_YEAST:167
YYQNMRSFSTSKK-KSFEAEAR-a12-b1	decoy_reverse_sp|P33299|PRS7_YEAST	decoy_reverse_sp|P21242|PSA3_YEAST	xlink	decoy inter-protein xl	F1807_kammerk_004.024788.024788.3_F1807_kammerk_004.025579.025579.3	12	189	177	F1807_kammerk_004_matched	0	3.67	decoy_reverse_sp|P21242|PSA3_YEAST:189:x:decoy_reverse_sp|P33299|PRS7_YEAST:12
IQDKEGIPPDQQR-APEDDDLKYK-a4-b8	5UB,5UB,5UB,5UB,5UB	decoy_reverse_sp|P33299|PRS7_YEAST	xlink	decoy inter-protein xl	F1807_kammerk_006.017085.017085.3_F1807_kammerk_006.015535.015535.3	33+109+185+261+337,33+109+185+261+337,33+109+185+261+337,33+109+185+261+337,33+109+185+261+337	457	424	F1807_kammerk_006_matched	0.82	3.67	5UB:33+109+185+261+337:|:5UB:33+109+185+261+337:|:5UB:33+109+185+261+337:|:5UB:33+109+185+261+337:|:5UB:33+109+185+261+337:x:decoy_reverse_sp|P33299|PRS7_YEAST:457
KAPEDDDLK-KNEIENK-a1-b1	decoy_reverse_sp|P33299|PRS7_YEAST	decoy_reverse_sp|O94742|SEM1_YEAST	xlink	decoy inter-protein xl	F1807_kammerk_007.012223.012223.3_F1807_kammerk_007.010688.010688.3	449	64	385	F1807_kammerk_007_matched	0	3.67	decoy_reverse_sp|O94742|SEM1_YEAST:64:x:decoy_reverse_sp|P33299|PRS7_YEAST:449
ETKENDEEFYKNK-KAPEDDDLK-a3-b1	sp|P32565|RPN2_YEAST	decoy_reverse_sp|P33299|PRS7_YEAST	xlink	decoy inter-protein xl	F1807_kammerk_009.009598.009598.3_F1807_kammerk_009.009137.009137.3	850	449	401	F1807_kammerk_009_matched	0	3.66	decoy_reverse_sp|P33299|PRS7_YEAST:449:x:sp|P32565|RPN2_YEAST:850
DATTDGKNDDEEEEK-LELGEDTMKEQYK-a7-b9	sp|P38764|RPN1_YEAST	decoy_reverse_sp|Q12377|RPN6_YEAST	xlink	decoy inter-protein xl	F1807_kammerk_004.016534.016534.4_F1807_kammerk_004.016993.016993.4	720	112	608	F1807_kammerk_004_matched	0	3.65	decoy_reverse_sp|Q12377|RPN6_YEAST:112:x:sp|P38764|RPN1_YEAST:720
SSDKDATTDGKNDDEEEEK-KNGFGGMVFYK-a4-b1	sp|P38764|RPN1_YEAST	decoy_reverse_sp|P23724|PSB1_YEAST	xlink	decoy inter-protein xl	F1807_kammerk_005.024491.024491.3_F1807_kammerk_005.024387.024387.3	713	157	556	F1807_kammerk_005_matched	0.92	3.65	decoy_reverse_sp|P23724|PSB1_YEAST:157:x:sp|P38764|RPN1_YEAST:713
DLEKLYDKTENDIK-KNDHYHDWFK-a8-b1	sp|P53549|PRS10_YEAST	decoy_reverse_sp|P23724|PSB1_YEAST	xlink	decoy inter-protein xl	F1807_kammerk_006.018864.018864.3_F1807_kammerk_006.019843.019843.3	90	141	51	F1807_kammerk_006_matched	0.76	3.65	decoy_reverse_sp|P23724|PSB1_YEAST:141:x:sp|P53549|PRS10_YEAST:90
KPAGYYDCVDMLK-KQDQQEEQK-a1-b1	decoy_reverse_sp|P21243|PSA6_YEAST	decoy_reverse_sp|P40303|PSA7_YEAST	xlink	decoy inter-protein xl	F1807_kammerk_004.032907.032907.3_F1807_kammerk_004.034790.034790.3	134	7	127	F1807_kammerk_004_matched	0	3.64	decoy_reverse_sp|P21243|PSA6_YEAST:134:x:decoy_reverse_sp|P40303|PSA7_YEAST:7
ENLETAASKEMDYEYK-NKFEYNEEDK-a9-b2	decoy_reverse_sp|P43588|RPN11_YEAST	decoy_reverse_sp|P32565|RPN2_YEAST	xlink	decoy inter-protein xl	F1807_kammerk_004.011545.011545.4_F1807_kammerk_004.013254.013254.4	74	88	14	F1807_kammerk_004_matched	0.69	3.64	decoy_reverse_sp|P32565|RPN2_YEAST:88:x:decoy_reverse_sp|P43588|RPN11_YEAST:74
YEPPVQSKFGR-KNPDYREEE-a8-b1	sp|P40327|PRS4_YEAST	sp|P38764|RPN1_YEAST	xlink	inter-protein xl	F1807_kammerk_004.025929.025929.3_F1807_kammerk_004.028153.028153.3	30	985	955	F1807_kammerk_004_matched	0	3.63	sp|P38764|RPN1_YEAST:985:x:sp|P40327|PRS4_YEAST:30
SYSKNKFEYNEEDK-KGVSDGQGSQM-a4-b1	decoy_reverse_sp|P32565|RPN2_YEAST	decoy_reverse_sp|P40327|PRS4_YEAST	xlink	decoy inter-protein xl	F1807_kammerk_005.024236.024236.3_F1807_kammerk_005.024103.024103.3	86	427	341	F1807_kammerk_005_matched	0	3.63	decoy_reverse_sp|P32565|RPN2_YEAST:86:x:decoy_reverse_sp|P40327|PRS4_YEAST:427
LKSEDEEQEELEAK-VENLKDLYMHSSR-a2-b5	decoy_reverse_sp|P38764|RPN1_YEAST	decoy_reverse_sp|Q01939|PRS8_YEAST	xlink	decoy inter-protein xl	F1807_kammerk_006.023792.023792.3_F1807_kammerk_006.021891.021891.3	950	282	668	F1807_kammerk_006_matched	0.68	3.63	decoy_reverse_sp|P38764|RPN1_YEAST:950:x:decoy_reverse_sp|Q01939|PRS8_YEAST:282
CGMVDGNASKVEAK-EQDVAGNYGKR-a10-b10	decoy_reverse_sp|Q01939|PRS8_YEAST	decoy_reverse_sp|P23638|PSA4_YEAST	xlink	decoy inter-protein xl	F1807_kammerk_007.013429.013429.3_F1807_kammerk_007.015150.015150.3	57	41	16	F1807_kammerk_007_matched	0.64	3.62	decoy_reverse_sp|P23638|PSA4_YEAST:41:x:decoy_reverse_sp|Q01939|PRS8_YEAST:57
IRIADEKLEQDTNK-ATNGVVIATEKK-a7-b11	decoy_reverse_sp|P33299|PRS7_YEAST	sp|P23639|PSA2_YEAST	xlink	decoy inter-protein xl	F1807_kammerk_006.020224.020224.3_F1807_kammerk_006.020235.020235.3	411	49	362	F1807_kammerk_006_matched	0.92	3.62	decoy_reverse_sp|P33299|PRS7_YEAST:411:x:sp|P23639|PSA2_YEAST:49
LHPDGLIDSWAGTDSMEKVAGKEK-EKEKHEEEK-a22-b4	decoy_reverse_sp|P33299|PRS7_YEAST	decoy_reverse_sp|P32565|RPN2_YEAST	xlink	decoy inter-protein xl	F1807_kammerk_006.022163.022163.3_F1807_kammerk_006.020556.020556.3	402	111	291	F1807_kammerk_006_matched	0.94	3.61	decoy_reverse_sp|P32565|RPN2_YEAST:111:x:decoy_reverse_sp|P33299|PRS7_YEAST:402
LQIQPSRDVTNMKPYK-QSKVSDDSESESGDK-a13-b3	decoy_reverse_sp|P32565|RPN2_YEAST	sp|Q08723|RPN8_YEAST	xlink	decoy inter-protein xl	F1807_kammerk_007.021725.021725.3_F1807_kammerk_007.022456.022456.3	79	312	233	F1807_kammerk_007_matched	0.46	3.6	decoy_reverse_sp|P32565|RPN2_YEAST:79:x:sp|Q08723|RPN8_YEAST:312
DSKDFDESLKYLDDLK-KCEELLVQK-a10-b1	sp|Q04062|RPN9_YEAST	decoy_reverse_sp|P22141|PSB2_YEAST	xlink	decoy inter-protein xl	F1807_kammerk_007.023133.023133.3_F1807_kammerk_007.021294.021294.3	97	29	68	F1807_kammerk_007_matched	0.93	3.6	decoy_reverse_sp|P22141|PSB2_YEAST:29:x:sp|Q04062|RPN9_YEAST:97
FDQELYNELCKKNESK-ELKETLAIK-a11-b3	sp|Q06103|RPN7_YEAST	decoy_reverse_sp|P32379|PSA5_YEAST	xlink	decoy inter-protein xl	F1807_kammerk_007.023083.023083.3_F1807_kammerk_007.023714.023714.3	104	20	84	F1807_kammerk_007_matched	0.95	3.59	decoy_reverse_sp|P32379|PSA5_YEAST:20:x:sp|Q06103|RPN7_YEAST:104
IKSHVNNELEMLR-YPEDKKTQQNEK-a2-b5	decoy_reverse_sp|P33297|PRS6A_YEAST	sp|P40016|RPN3_YEAST	xlink	decoy inter-protein xl	F1807_kammerk_006.021064.021064.3_F1807_kammerk_006.020201.020201.3	374	485	111	F1807_kammerk_006_matched	0.92	3.59	decoy_reverse_sp|P33297|PRS6A_YEAST:374:x:sp|P40016|RPN3_YEAST:485
EKEAAESPEEADVEMS-KEFLTKVGSAAK-a2-b1	sp|P32379|PSA5_YEAST	decoy_reverse_sp|P23639|PSA2_YEAST	xlink	decoy inter-protein xl	F1807_kammerk_009.011171.011171.3_F1807_kammerk_009.010688.010688.3	246	74	172	F1807_kammerk_009_matched	0.52	3.59	decoy_reverse_sp|P23639|PSA2_YEAST:74:x:sp|P32379|PSA5_YEAST:246
NSVKWYHFDHNDK-KGNLGLEK-a4-b1	sp|P23724|PSB1_YEAST	decoy_reverse_sp|P32565|RPN2_YEAST	xlink	decoy inter-protein xl	F1807_kammerk_004.023147.023147.3_F1807_kammerk_004.023104.023104.3	92	563	471	F1807_kammerk_004_matched	0	3.58	decoy_reverse_sp|P32565|RPN2_YEAST:563:x:sp|P23724|PSB1_YEAST:92
SKIQDKEGIPPDQQR-LCVQELEKR-a2-b8	5UB,5UB,5UB,5UB,5UB	sp|P22141|PSB2_YEAST	xlink	inter-protein xl	F1807_kammerk_007.019200.019200.3_F1807_kammerk_007.017977.017977.3	29+105+181+257+333,29+105+181+257+333,29+105+181+257+333,29+105+181+257+333,29+105+181+257+333	170	141	F1807_kammerk_007_matched	0.83	3.58	5UB:29+105+181+257+333:|:5UB:29+105+181+257+333:|:5UB:29+105+181+257+333:|:5UB:29+105+181+257+333:|:5UB:29+105+181+257+333:x:sp|P22141|PSB2_YEAST:170
QKAQDVDVSMQD-GTQKMLMMDK-a2-b4	sp|O13563|RPN13_YEAST	decoy_reverse_sp|P43588|RPN11_YEAST	xlink	decoy inter-protein xl	F1807_kammerk_004.023852.023852.3_F1807_kammerk_004.025802.025802.3	146	211	65	F1807_kammerk_004_matched	0	3.57	decoy_reverse_sp|P43588|RPN11_YEAST:211:x:sp|O13563|RPN13_YEAST:146
EQYKSLDLLFTANR-ELKRAQEEVK-a4-b3	decoy_reverse_sp|Q12377|RPN6_YEAST	sp|P33298|PRS6B_YEAST	xlink	decoy inter-protein xl	F1807_kammerk_007.022943.022943.3_F1807_kammerk_007.022771.022771.3	116	80	36	F1807_kammerk_007_matched	0.69	3.56	decoy_reverse_sp|Q12377|RPN6_YEAST:116:x:sp|P33298|PRS6B_YEAST:80
KDEDEEADEDMK-KFESAIK-a1-b1	sp|P23638|PSA4_YEAST	decoy_reverse_sp|Q12377|RPN6_YEAST	xlink	decoy inter-protein xl	F1807_kammerk_005.021938.021938.3_F1807_kammerk_005.024443.024443.3	247	309	62	F1807_kammerk_005_matched	0	3.56	decoy_reverse_sp|Q12377|RPN6_YEAST:309:x:sp|P23638|PSA4_YEAST:247
TEIPDAIFTAILGDIKEK-SKIDHINEESWEK-a16-b2	decoy_reverse_sp|P33297|PRS6A_YEAST	sp|P21243|PSA6_YEAST	xlink	decoy inter-protein xl	F1807_kammerk_007.022396.022396.3_F1807_kammerk_007.023762.023762.3	162	190	28	F1807_kammerk_007_matched	0.74	3.56	decoy_reverse_sp|P33297|PRS6A_YEAST:162:x:sp|P21243|PSA6_YEAST:190
ENEDEEDKDTGTADKSSDK-KNLQVENMK-a15-b1	decoy_reverse_sp|P38764|RPN1_YEAST	sp|P30657|PSB4_YEAST	xlink	decoy inter-protein xl	F1807_kammerk_004.010098.010098.4_F1807_kammerk_004.009867.009867.4	281	243	38	F1807_kammerk_004_matched	0.93	3.55	decoy_reverse_sp|P38764|RPN1_YEAST:281:x:sp|P30657|PSB4_YEAST:243
IISGDQITKMKDR-KDDMADDEEEEKK-a11-b1	sp|Q04062|RPN9_YEAST	decoy_reverse_sp|P23638|PSA4_YEAST	xlink	decoy inter-protein xl	F1807_kammerk_004.024895.024895.3_F1807_kammerk_004.024805.024805.3	367	1	366	F1807_kammerk_004_matched	0.91	3.55	decoy_reverse_sp|P23638|PSA4_YEAST:1:x:sp|Q04062|RPN9_YEAST:367
CTKIIKGNGESDETTTDNNNSGNSNSNSNQQSTDADEDDEDAK-NSGNLPLNELSAKDK-a6-b13	sp|P33299|PRS7_YEAST	sp|O13563|RPN13_YEAST	xlink	inter-protein xl	F1807_kammerk_002.009823.009823.6_F1807_kammerk_002.010481.010481.6	107	117	10	F1807_kammerk_002_matched	0	3.55	sp|O13563|RPN13_YEAST:117:x:sp|P33299|PRS7_YEAST:107
KGDADSASQSSADVSAK-KEFYELK-a1-b1	decoy_reverse_sp|Q12377|RPN6_YEAST	sp|P23724|PSB1_YEAST	xlink	decoy inter-protein xl	F1807_kammerk_004.023444.023444.3_F1807_kammerk_004.021068.021068.3	386	233	153	F1807_kammerk_004_matched	0.89	3.55	decoy_reverse_sp|Q12377|RPN6_YEAST:386:x:sp|P23724|PSB1_YEAST:233
LEQDTNKLKAAYYGSAAPK-AVKHDPDDMNLIRDDR-a7-b3	decoy_reverse_sp|P33299|PRS7_YEAST	decoy_reverse_sp|P53549|PRS10_YEAST	xlink	decoy inter-protein xl	F1807_kammerk_006.022508.022508.3_F1807_kammerk_006.022154.022154.3	418	21	397	F1807_kammerk_006_matched	0.7	3.55	decoy_reverse_sp|P33299|PRS7_YEAST:418:x:decoy_reverse_sp|P53549|PRS10_YEAST:21
RFDSEKSGDR-HHWEDLQKR-a6-b8	sp|P33297|PRS6A_YEAST	sp|Q12250|RPN5_YEAST	xlink	inter-protein xl	F1807_kammerk_005.016281.016281.3_F1807_kammerk_005.015536.015536.3	295	343	48	F1807_kammerk_005_matched	0	3.54	sp|P33297|PRS6A_YEAST:295:x:sp|Q12250|RPN5_YEAST:343
GIKETKENDEEFYK-GIRSVSMEKIHSR-a3-b9	sp|P32565|RPN2_YEAST	decoy_reverse_sp|P33299|PRS7_YEAST	xlink	decoy inter-protein xl	F1807_kammerk_006.019057.019057.3_F1807_kammerk_006.019510.019510.3	847	74	773	F1807_kammerk_006_matched	0.92	3.54	decoy_reverse_sp|P33299|PRS7_YEAST:74:x:sp|P32565|RPN2_YEAST:847
EKEAAESPEEADVEMS-DSKDFDESLK-a2-b3	sp|P32379|PSA5_YEAST	sp|Q04062|RPN9_YEAST	xlink	inter-protein xl	F1807_kammerk_006.005070.005070.3_F1807_kammerk_006.006560.006560.3	246	90	156	F1807_kammerk_006_matched	0	3.54	sp|P32379|PSA5_YEAST:246:x:sp|Q04062|RPN9_YEAST:90
CGMVDGNASKVEAK-LYDNFVSKFYDK-a10-b8	decoy_reverse_sp|Q01939|PRS8_YEAST	sp|Q04062|RPN9_YEAST	xlink	decoy inter-protein xl	F1807_kammerk_007.020194.020194.3_F1807_kammerk_007.018837.018837.3	57	68	11	F1807_kammerk_007_matched	0.73	3.53	decoy_reverse_sp|Q01939|PRS8_YEAST:57:x:sp|Q04062|RPN9_YEAST:68
SFMQNCYGAQADIKPR-NQYEPGTNGKVK-a14-b10	decoy_reverse_sp|P32565|RPN2_YEAST	sp|P23724|PSB1_YEAST	xlink	decoy inter-protein xl	F1807_kammerk_007.023051.023051.3_F1807_kammerk_007.024351.024351.3	182	186	4	F1807_kammerk_007_matched	0.81	3.52	decoy_reverse_sp|P32565|RPN2_YEAST:182:x:sp|P23724|PSB1_YEAST:186
FYEEKLWFQLSESLTK-ADKAPDIRSM-a5-b3	sp|Q04062|RPN9_YEAST	decoy_reverse_sp|Q12250|RPN5_YEAST	xlink	decoy inter-protein xl	F1807_kammerk_009.008992.008992.3_F1807_kammerk_009.008397.008397.3	36	438	402	F1807_kammerk_009_matched	0.65	3.52	decoy_reverse_sp|Q12250|RPN5_YEAST:438:x:sp|Q04062|RPN9_YEAST:36
MIGVLNNSSESDEEESNDEKQK-AQFQELDSKKQR-a20-b10	sp|O13563|RPN13_YEAST	sp|Q04062|RPN9_YEAST	xlink	inter-protein xl	F1807_kammerk_007.018349.018349.3_F1807_kammerk_007.017089.017089.3	144	113	31	F1807_kammerk_007_matched	0.92	3.51	sp|O13563|RPN13_YEAST:144:x:sp|Q04062|RPN9_YEAST:113
EKADYEDEMMHEEDQK-DMGIKFKDAR-a2-b5	sp|P32496|RPN12_YEAST	decoy_reverse_sp|P33297|PRS6A_YEAST	xlink	decoy inter-protein xl	F1807_kammerk_004.011898.011898.3_F1807_kammerk_004.013293.013293.3	242	227	15	F1807_kammerk_004_matched	0	3.5	decoy_reverse_sp|P33297|PRS6A_YEAST:227:x:sp|P32496|RPN12_YEAST:242
KGVSDGQGSQM-LYDKTENDIK-a1-b4	decoy_reverse_sp|P40327|PRS4_YEAST	sp|P53549|PRS10_YEAST	xlink	decoy inter-protein xl	F1807_kammerk_009.007305.007305.3_F1807_kammerk_009.006985.006985.3	427	90	337	F1807_kammerk_009_matched	0	3.5	decoy_reverse_sp|P40327|PRS4_YEAST:427:x:sp|P53549|PRS10_YEAST:90
LISTKGVDAVFNVCEK-VEAEKTVIELEVPEGM-a5-b5	decoy_reverse_sp|P21242|PSA3_YEAST	decoy_reverse_sp|P33298|PRS6B_YEAST	xlink	decoy inter-protein xl	F1807_kammerk_009.001146.001146.3_F1807_kammerk_009.000857.000857.3	237	417	180	F1807_kammerk_009_matched	0.89	3.5	decoy_reverse_sp|P21242|PSA3_YEAST:237:x:decoy_reverse_sp|P33298|PRS6B_YEAST:417
KTGEFDFEAAVK-ENDEEFYKNK-a1-b8	sp|P53549|PRS10_YEAST	sp|P32565|RPN2_YEAST	xlink	inter-protein xl	F1807_kammerk_004.024202.024202.3_F1807_kammerk_004.023975.023975.3	370	858	488	F1807_kammerk_004_matched	0.9	3.49	sp|P32565|RPN2_YEAST:858:x:sp|P53549|PRS10_YEAST:370
SEESIDPLPFKR-CIWCKVHDR-a11-b5	decoy_reverse_sp|P33297|PRS6A_YEAST	decoy_reverse_sp|P38624|PSB6_YEAST	xlink	decoy inter-protein xl	F1807_kammerk_004.031705.031705.3_F1807_kammerk_004.030283.030283.3	89	157	68	F1807_kammerk_004_matched	0.88	3.49	decoy_reverse_sp|P33297|PRS6A_YEAST:89:x:decoy_reverse_sp|P38624|PSB6_YEAST:157
VPEDIYKSHLDNSK-YGYDMPCDVLAKR-a7-b12	sp|P38764|RPN1_YEAST	sp|P21243|PSA6_YEAST	xlink	inter-protein xl	F1807_kammerk_004.021965.021965.3_F1807_kammerk_004.022897.022897.3	359	119	240	F1807_kammerk_004_matched	0.79	3.49	sp|P21243|PSA6_YEAST:119:x:sp|P38764|RPN1_YEAST:359
EKADYEDEMMHEEDQK-FKDMGIRAPK-a2-b2	sp|P32496|RPN12_YEAST	sp|P33297|PRS6A_YEAST	xlink	inter-protein xl	F1807_kammerk_006.025200.025200.3_F1807_kammerk_006.023826.023826.3	242	208	34	F1807_kammerk_006_matched	0	3.48	sp|P32496|RPN12_YEAST:242:x:sp|P33297|PRS6A_YEAST:208
KDEDEEADEDMK-LKGLSQKSLK-a1-b2	sp|P23638|PSA4_YEAST	decoy_reverse_sp|Q08723|RPN8_YEAST	xlink	decoy inter-protein xl	F1807_kammerk_004.029218.029218.3_F1807_kammerk_004.029903.029903.3	247	136	111	F1807_kammerk_004_matched	0.93	3.47	decoy_reverse_sp|Q08723|RPN8_YEAST:136:x:sp|P23638|PSA4_YEAST:247
KPAGYYDCVDMLK-FDSEKSGDR-a1-b5	decoy_reverse_sp|P21243|PSA6_YEAST	sp|P33297|PRS6A_YEAST	xlink	decoy inter-protein xl	F1807_kammerk_006.020507.020507.3_F1807_kammerk_006.020262.020262.3	134	295	161	F1807_kammerk_006_matched	0	3.47	decoy_reverse_sp|P21243|PSA6_YEAST:134:x:sp|P33297|PRS6A_YEAST:295
DRLVEWNDQVEKLGK-NKFEYNEEDK-a12-b2	sp|Q04062|RPN9_YEAST	decoy_reverse_sp|P32565|RPN2_YEAST	xlink	decoy inter-protein xl	F1807_kammerk_007.023972.023972.3_F1807_kammerk_007.024220.024220.3	379	88	291	F1807_kammerk_007_matched	0.75	3.47	decoy_reverse_sp|P32565|RPN2_YEAST:88:x:sp|Q04062|RPN9_YEAST:379
YKAPLEDDDK-KNPDYREEE-a2-b1	sp|P33299|PRS7_YEAST	sp|P38764|RPN1_YEAST	xlink	inter-protein xl	F1807_kammerk_004.020215.020215.3_F1807_kammerk_004.022862.022862.3	11	985	974	F1807_kammerk_004_matched	0.63	3.47	sp|P33299|PRS7_YEAST:11:x:sp|P38764|RPN1_YEAST:985
KPAGYYDCVDMLK-KKGVSDGQGSQM-a1-b1	decoy_reverse_sp|P21243|PSA6_YEAST	decoy_reverse_sp|P40327|PRS4_YEAST	xlink	decoy inter-protein xl	F1807_kammerk_004.026427.026427.3_F1807_kammerk_004.024856.024856.3	134	426	292	F1807_kammerk_004_matched	0	3.46	decoy_reverse_sp|P21243|PSA6_YEAST:134:x:decoy_reverse_sp|P40327|PRS4_YEAST:426
DAEDETSSDGSKSDGSAATSGFEFSK-YAYEEEPMKIK-a12-b9	sp|P38764|RPN1_YEAST	decoy_reverse_sp|Q06103|RPN7_YEAST	xlink	decoy inter-protein xl	F1807_kammerk_004.019608.019608.4_F1807_kammerk_004.019316.019316.4	183	375	192	F1807_kammerk_004_matched	0.66	3.46	decoy_reverse_sp|Q06103|RPN7_YEAST:375:x:sp|P38764|RPN1_YEAST:183
FDNESTLMMEGNDSDLGDDDDSLDIGLDDLDKTEQNQK-DSKDFDESLKYLDDLK-a32-b3	decoy_reverse_sp|P40016|RPN3_YEAST	sp|Q04062|RPN9_YEAST	xlink	decoy inter-protein xl	F1807_kammerk_002.009896.009896.7_F1807_kammerk_002.010264.010264.7	32	90	58	F1807_kammerk_002_matched	0.92	3.46	decoy_reverse_sp|P40016|RPN3_YEAST:32:x:sp|Q04062|RPN9_YEAST:90
SSDKDATTDGKNDDEEEEK-VGVIKDMPFMR-a11-b5	sp|P38764|RPN1_YEAST	decoy_reverse_sp|P22141|PSB2_YEAST	xlink	decoy inter-protein xl	F1807_kammerk_007.011609.011609.3_F1807_kammerk_007.010255.010255.3	720	22	698	F1807_kammerk_007_matched	0.8	3.45	decoy_reverse_sp|P22141|PSB2_YEAST:22:x:sp|P38764|RPN1_YEAST:720
KMTTDDDINWQELAR-LGKKMEAR-a1-b3	sp|P33297|PRS6A_YEAST	sp|Q04062|RPN9_YEAST	xlink	inter-protein xl	F1807_kammerk_009.008822.008822.3_F1807_kammerk_009.008855.008855.3	367	382	15	F1807_kammerk_009_matched	0.8	3.45	sp|P33297|PRS6A_YEAST:367:x:sp|Q04062|RPN9_YEAST:382
AQKAGLDHLCR-ADKAPDIRSM-a3-b3	decoy_reverse_sp|P40302|PSA1_YEAST	decoy_reverse_sp|Q12250|RPN5_YEAST	xlink	decoy inter-protein xl	F1807_kammerk_005.019691.019691.3_F1807_kammerk_005.019534.019534.3	120	438	318	F1807_kammerk_005_matched	0.88	3.45	decoy_reverse_sp|P40302|PSA1_YEAST:120:x:decoy_reverse_sp|Q12250|RPN5_YEAST:438
TQQNEKSENGENDDDTLDGDLMDDMSDISDLDDLGFL-ADPLVSLMMVEKVPDSTYDMVGGLTK-a6-b12	sp|P40016|RPN3_YEAST	sp|Q01939|PRS8_YEAST	xlink	inter-protein xl	F1807_kammerk_003.016872.016872.6_F1807_kammerk_003.015537.015537.6	492	141	351	F1807_kammerk_003_matched	0.85	3.45	sp|P40016|RPN3_YEAST:492:x:sp|Q01939|PRS8_YEAST:141
NFKGYIDLFITCAYPSSGGAYK-GKVTGGVACR-a3-b2	decoy_reverse_sp|P38624|PSB6_YEAST	decoy_reverse_sp|P40303|PSA7_YEAST	xlink	decoy inter-protein xl	F1807_kammerk_006.015141.015141.3_F1807_kammerk_006.015917.015917.3	57	218	161	F1807_kammerk_006_matched	0.8	3.44	decoy_reverse_sp|P38624|PSB6_YEAST:57:x:decoy_reverse_sp|P40303|PSA7_YEAST:218
KNGESLEGEEIKSEEK-QKEERNYPNVTLR-a1-b2	sp|P38764|RPN1_YEAST	decoy_reverse_sp|P25043|PSB7_YEAST	xlink	decoy inter-protein xl	F1807_kammerk_007.017110.017110.3_F1807_kammerk_007.018398.018398.3	691	34	657	F1807_kammerk_007_matched	0.88	3.44	decoy_reverse_sp|P25043|PSB7_YEAST:34:x:sp|P38764|RPN1_YEAST:691
GNGESDETTTDNNNSGNSNSNSNQQSTDADEDDEDAKYVINLK-KMWPAGMFLAAPEINDVWLNR-a37-b1	sp|P33299|PRS7_YEAST	decoy_reverse_5UB	xlink	decoy inter-protein xl	F1807_kammerk_002.017217.017217.7_F1807_kammerk_002.017124.017124.7	144	174	30	F1807_kammerk_002_matched	0.66	3.43	decoy_reverse_5UB:174:x:sp|P33299|PRS7_YEAST:144
FQMNCYAKEDAFSYPR-LEKEYELLTLQEDYIK-a8-b3	sp|P32565|RPN2_YEAST	sp|P33298|PRS6B_YEAST	xlink	inter-protein xl	F1807_kammerk_004.029625.029625.4_F1807_kammerk_004.030398.030398.4	778	56	722	F1807_kammerk_004_matched	0	3.43	sp|P32565|RPN2_YEAST:778:x:sp|P33298|PRS6B_YEAST:56
AKAEAAEFR-DVTNMKPYK-a2-b6	sp|P21243|PSA6_YEAST	decoy_reverse_sp|P32565|RPN2_YEAST	xlink	decoy inter-protein xl	F1807_kammerk_004.033814.033814.3_F1807_kammerk_004.032214.032214.3	98	79	19	F1807_kammerk_004_matched	0	3.42	decoy_reverse_sp|P32565|RPN2_YEAST:79:x:sp|P21243|PSA6_YEAST:98
GSDQAIPKFQMNCYAK-QKYLDQDRR-a8-b2	sp|P32565|RPN2_YEAST	decoy_reverse_sp|P53549|PRS10_YEAST	xlink	decoy inter-protein xl	F1807_kammerk_006.023030.023030.3_F1807_kammerk_006.022783.022783.3	770	363	407	F1807_kammerk_006_matched	0	3.42	decoy_reverse_sp|P53549|PRS10_YEAST:363:x:sp|P32565|RPN2_YEAST:770
CTKIIKGNGESDETTTDNNNSGNSNSNSNQQSTDADEDDEDAK-MEELGIVTPVEKAVEEKPAVK-a6-b12	sp|P33299|PRS7_YEAST	sp|P33298|PRS6B_YEAST	xlink	inter-protein xl	F1807_kammerk_003.016872.016872.6_F1807_kammerk_003.016383.016383.6	107	12	95	F1807_kammerk_003_matched	0.63	3.42	sp|P33298|PRS6B_YEAST:12:x:sp|P33299|PRS7_YEAST:107
EEILQKKEEQEK-KDEDEEADEDMK-a7-b1	decoy_reverse_sp|P40327|PRS4_YEAST	sp|P23638|PSA4_YEAST	xlink	decoy inter-protein xl	F1807_kammerk_004.025293.025293.3_F1807_kammerk_004.024937.024937.3	345	247	98	F1807_kammerk_004_matched	0	3.42	decoy_reverse_sp|P40327|PRS4_YEAST:345:x:sp|P23638|PSA4_YEAST:247
QVMEEKLDENNAQLSCITK-EKHEEEKK-a6-b2	sp|P32379|PSA5_YEAST	decoy_reverse_sp|P32565|RPN2_YEAST	xlink	decoy inter-protein xl	F1807_kammerk_007.006384.006384.3_F1807_kammerk_007.007449.007449.3	211	111	100	F1807_kammerk_007_matched	0.93	3.42	decoy_reverse_sp|P32565|RPN2_YEAST:111:x:sp|P32379|PSA5_YEAST:211
SVMKENLETAASKEMDYEYK-IDRKVEFSLPDLEGR-a4-b4	decoy_reverse_sp|P43588|RPN11_YEAST	sp|P33299|PRS7_YEAST	xlink	decoy inter-protein xl	F1807_kammerk_006.026272.026272.3_F1807_kammerk_006.026233.026233.3	65	374	309	F1807_kammerk_006_matched	0.74	3.41	decoy_reverse_sp|P43588|RPN11_YEAST:65:x:sp|P33299|PRS7_YEAST:374
KDDMADDEEEEKK-DLEKLYDK-a1-b4	decoy_reverse_sp|P23638|PSA4_YEAST	sp|P53549|PRS10_YEAST	xlink	decoy inter-protein xl	F1807_kammerk_004.028615.028615.3_F1807_kammerk_004.031104.031104.3	1	86	85	F1807_kammerk_004_matched	0	3.41	decoy_reverse_sp|P23638|PSA4_YEAST:1:x:sp|P53549|PRS10_YEAST:86
EIAFAAFDIDGGICVKK-YTYDGDSTPVEIGKR-a16-b14	decoy_reverse_sp|P33299|PRS7_YEAST	decoy_reverse_sp|P30656|PSB5_YEAST	xlink	decoy inter-protein xl	F1807_kammerk_007.023751.023751.3_F1807_kammerk_007.022102.022102.3	166	106	60	F1807_kammerk_007_matched	0.89	3.41	decoy_reverse_sp|P30656|PSB5_YEAST:106:x:decoy_reverse_sp|P33299|PRS7_YEAST:166
LMMNSKVGSADTGRDDTK-LTVKCETPAPVEVEKR-a6-b15	sp|P43588|RPN11_YEAST	decoy_reverse_sp|P40303|PSA7_YEAST	xlink	decoy inter-protein xl	F1807_kammerk_007.020762.020762.3_F1807_kammerk_007.020611.020611.3	12	73	61	F1807_kammerk_007_matched	0.56	3.4	decoy_reverse_sp|P40303|PSA7_YEAST:73:x:sp|P43588|RPN11_YEAST:12
ETLDKASTSGFSDAFGSEKSEDSSDATDGEK-QSKVSDDSESESGDK-a5-b3	decoy_reverse_sp|P38764|RPN1_YEAST	sp|Q08723|RPN8_YEAST	xlink	decoy inter-protein xl	F1807_kammerk_005.014995.014995.4_F1807_kammerk_005.013217.013217.4	797	312	485	F1807_kammerk_005_matched	0.8	3.4	decoy_reverse_sp|P38764|RPN1_YEAST:797:x:sp|Q08723|RPN8_YEAST:312
EIAFAAFDIDGGICVKK-DTGTADKSSDKGK-a16-b11	decoy_reverse_sp|P33299|PRS7_YEAST	decoy_reverse_sp|P38764|RPN1_YEAST	xlink	decoy inter-protein xl	F1807_kammerk_007.004618.004618.3_F1807_kammerk_007.005397.005397.3	166	285	119	F1807_kammerk_007_matched	0.95	3.39	decoy_reverse_sp|P33299|PRS7_YEAST:166:x:decoy_reverse_sp|P38764|RPN1_YEAST:285
DDMADDEEEEKK-SPKGNQSK-a11-b3	decoy_reverse_sp|P23638|PSA4_YEAST	decoy_reverse_sp|P40327|PRS4_YEAST	xlink	decoy inter-protein xl	F1807_kammerk_007.004892.004892.3_F1807_kammerk_007.003164.003164.3	12	418	406	F1807_kammerk_007_matched	0	3.39	decoy_reverse_sp|P23638|PSA4_YEAST:12:x:decoy_reverse_sp|P40327|PRS4_YEAST:418
KDDMADDEEEEK-YKEPWDK-a1-b2	decoy_reverse_sp|P23638|PSA4_YEAST	decoy_reverse_sp|P33299|PRS7_YEAST	xlink	decoy inter-protein xl	F1807_kammerk_005.030232.030232.3_F1807_kammerk_005.030217.030217.3	1	459	458	F1807_kammerk_005_matched	0.88	3.38	decoy_reverse_sp|P23638|PSA4_YEAST:1:x:decoy_reverse_sp|P33299|PRS7_YEAST:459
DAEDETSSDGSKSDGSAATSGFEFSKEDTLR-SVSMEKIHSR-a26-b6	sp|P38764|RPN1_YEAST	decoy_reverse_sp|P33299|PRS7_YEAST	xlink	decoy inter-protein xl	F1807_kammerk_005.026348.026348.4_F1807_kammerk_005.026338.026338.4	197	74	123	F1807_kammerk_005_matched	0	3.36	decoy_reverse_sp|P33299|PRS7_YEAST:74:x:sp|P38764|RPN1_YEAST:197
MGQGVSSGQDKKK-MVDESDKK-a11-b7	sp|P40327|PRS4_YEAST	sp|P38764|RPN1_YEAST	xlink	inter-protein xl	F1807_kammerk_005.014876.014876.3_F1807_kammerk_005.017637.017637.3	11	7	4	F1807_kammerk_005_matched	0	3.35	sp|P38764|RPN1_YEAST:7:x:sp|P40327|PRS4_YEAST:11
ENDEEFYKNKYSSKPYK-YDLKDELR-a14-b4	sp|P32565|RPN2_YEAST	decoy_reverse_sp|P53549|PRS10_YEAST	xlink	decoy inter-protein xl	F1807_kammerk_007.023051.023051.3_F1807_kammerk_007.023872.023872.3	864	352	512	F1807_kammerk_007_matched	0.74	3.35	decoy_reverse_sp|P53549|PRS10_YEAST:352:x:sp|P32565|RPN2_YEAST:864
ANGDQSETFLRDTATNEIQDLWDMKR-KKGEEEPNK-a25-b2	decoy_reverse_sp|P33297|PRS6A_YEAST	decoy_reverse_sp|P32565|RPN2_YEAST	xlink	decoy inter-protein xl	F1807_kammerk_007.013276.013276.3_F1807_kammerk_007.013554.013554.3	68	118	50	F1807_kammerk_007_matched	0.8	3.34	decoy_reverse_sp|P32565|RPN2_YEAST:118:x:decoy_reverse_sp|P33297|PRS6A_YEAST:68
KGVSDGQGSQM-DKAAAYLK-a1-b2	decoy_reverse_sp|P40327|PRS4_YEAST	decoy_reverse_sp|P32565|RPN2_YEAST	xlink	decoy inter-protein xl	F1807_kammerk_007.015755.015755.3_F1807_kammerk_007.015729.015729.3	427	860	433	F1807_kammerk_007_matched	0	3.33	decoy_reverse_sp|P32565|RPN2_YEAST:860:x:decoy_reverse_sp|P40327|PRS4_YEAST:427
GKSSDKDATTDGK-ETKENDEEFYK-a2-b3	sp|P38764|RPN1_YEAST	sp|P32565|RPN2_YEAST	xlink	inter-protein xl	F1807_kammerk_004.035459.035459.3_F1807_kammerk_004.033835.033835.3	709	850	141	F1807_kammerk_004_matched	0	3.33	sp|P32565|RPN2_YEAST:850:x:sp|P38764|RPN1_YEAST:709
AMEVDEKPTETYSDVGGLDK-EHEEKEKER-a7-b7	sp|P33297|PRS6A_YEAST	sp|P32565|RPN2_YEAST	xlink	inter-protein xl	F1807_kammerk_008.009861.009861.3_F1807_kammerk_008.009962.009962.3	175	837	662	F1807_kammerk_008_matched	0.87	3.33	sp|P32565|RPN2_YEAST:837:x:sp|P33297|PRS6A_YEAST:175
WYHFDHNDKK-KCEELLVQK-a9-b1	sp|P23724|PSB1_YEAST	decoy_reverse_sp|P22141|PSB2_YEAST	xlink	decoy inter-protein xl	F1807_kammerk_004.027408.027408.3_F1807_kammerk_004.027202.027202.3	101	29	72	F1807_kammerk_004_matched	0	3.32	decoy_reverse_sp|P22141|PSB2_YEAST:29:x:sp|P23724|PSB1_YEAST:101
DVTNMKPYKSYSK-KVQAEER-a9-b1	decoy_reverse_sp|P32565|RPN2_YEAST	decoy_reverse_sp|P33298|PRS6B_YEAST	xlink	decoy inter-protein xl	F1807_kammerk_004.018154.018154.3_F1807_kammerk_004.017785.017785.3	82	342	260	F1807_kammerk_004_matched	0	3.32	decoy_reverse_sp|P32565|RPN2_YEAST:82:x:decoy_reverse_sp|P33298|PRS6B_YEAST:342
DATTDGKNDDEEEEK-FKDMGIRAPK-a7-b2	sp|P38764|RPN1_YEAST	sp|P33297|PRS6A_YEAST	xlink	inter-protein xl	F1807_kammerk_006.008789.008789.3_F1807_kammerk_006.008037.008037.3	720	208	512	F1807_kammerk_006_matched	0	3.32	sp|P33297|PRS6A_YEAST:208:x:sp|P38764|RPN1_YEAST:720
NKFEYNEEDKETK-ADKAPDIRSM-a10-b3	decoy_reverse_sp|P32565|RPN2_YEAST	decoy_reverse_sp|Q12250|RPN5_YEAST	xlink	decoy inter-protein xl	F1807_kammerk_006.013699.013699.3_F1807_kammerk_006.013616.013616.3	96	438	342	F1807_kammerk_006_matched	0.89	3.31	decoy_reverse_sp|P32565|RPN2_YEAST:96:x:decoy_reverse_sp|Q12250|RPN5_YEAST:438
ENMSKEETVDFIK-KEKGPNEEEK-a5-b1	sp|P38624|PSB6_YEAST	sp|P32565|RPN2_YEAST	xlink	inter-protein xl	F1807_kammerk_004.028252.028252.3_F1807_kammerk_004.028449.028449.3	167	819	652	F1807_kammerk_004_matched	0	3.31	sp|P32565|RPN2_YEAST:819:x:sp|P38624|PSB6_YEAST:167
DTATNEIQDLWDMKR-RQKYLDQDR-a14-b3	decoy_reverse_sp|P33297|PRS6A_YEAST	decoy_reverse_sp|P53549|PRS10_YEAST	xlink	decoy inter-protein xl	F1807_kammerk_006.025262.025262.3_F1807_kammerk_006.023782.023782.3	68	363	295	F1807_kammerk_006_matched	0.92	3.3	decoy_reverse_sp|P33297|PRS6A_YEAST:68:x:decoy_reverse_sp|P53549|PRS10_YEAST:363
SEDEEQEELEAKK-SSAVYFKSK-a12-b7	decoy_reverse_sp|P38764|RPN1_YEAST	decoy_reverse_sp|P33297|PRS6A_YEAST	xlink	decoy inter-protein xl	F1807_kammerk_006.020788.020788.3_F1807_kammerk_006.019233.019233.3	962	7	955	F1807_kammerk_006_matched	0.72	3.3	decoy_reverse_sp|P33297|PRS6A_YEAST:7:x:decoy_reverse_sp|P38764|RPN1_YEAST:962
DSSQSSAAAGASVDDKR-LKSEDEEQEELEAKK-a16-b2	sp|Q12377|RPN6_YEAST	decoy_reverse_sp|P38764|RPN1_YEAST	xlink	decoy inter-protein xl	F1807_kammerk_006.027387.027387.3_F1807_kammerk_006.026248.026248.3	49	950	901	F1807_kammerk_006_matched	0.47	3.3	decoy_reverse_sp|P38764|RPN1_YEAST:950:x:sp|Q12377|RPN6_YEAST:49
DATTDGKNDDEEEEK-NDLEVGVATKDK-a7-b10	sp|P38764|RPN1_YEAST	sp|P21243|PSA6_YEAST	xlink	inter-protein xl	F1807_kammerk_005.027168.027168.3_F1807_kammerk_005.025014.025014.3	720	230	490	F1807_kammerk_005_matched	0.92	3.29	sp|P21243|PSA6_YEAST:230:x:sp|P38764|RPN1_YEAST:720
EKADYEDEMMHEEDQK-KGGPATAEK-a2-b1	sp|P32496|RPN12_YEAST	sp|P40327|PRS4_YEAST	xlink	inter-protein xl	F1807_kammerk_004.017584.017584.3_F1807_kammerk_004.019877.019877.3	242	37	205	F1807_kammerk_004_matched	0	3.29	sp|P32496|RPN12_YEAST:242:x:sp|P40327|PRS4_YEAST:37
HEDFVEGISEVQARKSK-EPWDKEPM-a15-b5	sp|P33297|PRS6A_YEAST	decoy_reverse_sp|P33299|PRS7_YEAST	xlink	decoy inter-protein xl	F1807_kammerk_004.026135.026135.3_F1807_kammerk_004.025687.025687.3	426	464	38	F1807_kammerk_004_matched	0	3.26	decoy_reverse_sp|P33299|PRS7_YEAST:464:x:sp|P33297|PRS6A_YEAST:426
MGSAFDIGNDKETFVFEDAAGK-FIKCHAADTHVR-a11-b3	decoy_reverse_sp|P53549|PRS10_YEAST	decoy_reverse_sp|Q01939|PRS8_YEAST	xlink	decoy inter-protein xl	F1807_kammerk_007.020456.020456.3_F1807_kammerk_007.019335.019335.3	57	197	140	F1807_kammerk_007_matched	0.45	3.26	decoy_reverse_sp|P53549|PRS10_YEAST:57:x:decoy_reverse_sp|Q01939|PRS8_YEAST:197
MNGCSGADVKGVCTEAGMYALR-GEEEPNKEK-a10-b7	sp|Q01939|PRS8_YEAST	decoy_reverse_sp|P32565|RPN2_YEAST	xlink	decoy inter-protein xl	F1807_kammerk_004.022155.022155.4_F1807_kammerk_004.021943.021943.4	359	125	234	F1807_kammerk_004_matched	0	3.25	decoy_reverse_sp|P32565|RPN2_YEAST:125:x:sp|Q01939|PRS8_YEAST:359
SSKSGRIFALVFSSNER-WYHFDHNDKK-a3-b9	sp|O13563|RPN13_YEAST	sp|P23724|PSB1_YEAST	xlink	inter-protein xl	F1807_kammerk_007.022978.022978.3_F1807_kammerk_007.023899.023899.3	82	101	19	F1807_kammerk_007_matched	0.82	3.25	sp|O13563|RPN13_YEAST:82:x:sp|P23724|PSB1_YEAST:101
DFYFKVTTDNDK-EKGPNEEEKK-a5-b9	decoy_reverse_sp|P33298|PRS6B_YEAST	sp|P32565|RPN2_YEAST	xlink	decoy inter-protein xl	F1807_kammerk_004.029991.029991.3_F1807_kammerk_004.031950.031950.3	6	828	822	F1807_kammerk_004_matched	0.71	3.24	decoy_reverse_sp|P33298|PRS6B_YEAST:6:x:sp|P32565|RPN2_YEAST:828
GNGESDETTTDNNNSGNSNSNSNQQSTDADEDDEDAKYVINLK-DSKDFDESLKYLDDLK-a37-b10	sp|P33299|PRS7_YEAST	sp|Q04062|RPN9_YEAST	xlink	inter-protein xl	F1807_kammerk_003.012323.012323.6_F1807_kammerk_003.011891.011891.6	144	97	47	F1807_kammerk_003_matched	0	3.24	sp|P33299|PRS7_YEAST:144:x:sp|Q04062|RPN9_YEAST:97
TGITKKDEDEEADEDMK-YKRENQ-a6-b2	sp|P23638|PSA4_YEAST	sp|O94742|SEM1_YEAST	xlink	inter-protein xl	F1807_kammerk_005.021779.021779.3_F1807_kammerk_005.022025.022025.3	247	85	162	F1807_kammerk_005_matched	0	3.23	sp|O94742|SEM1_YEAST:85:x:sp|P23638|PSA4_YEAST:247
ASTSGFSDAFGSEKSEDSSDATDGEK-NDHYHDWFKNSVK-a14-b9	decoy_reverse_sp|P38764|RPN1_YEAST	decoy_reverse_sp|P23724|PSB1_YEAST	xlink	decoy inter-protein xl	F1807_kammerk_003.019430.019430.5_F1807_kammerk_003.017689.017689.5	811	150	661	F1807_kammerk_003_matched	0	3.23	decoy_reverse_sp|P23724|PSB1_YEAST:150:x:decoy_reverse_sp|P38764|RPN1_YEAST:811
NYDRKEPPATVEECVK-DIKGYGTQKI-a5-b9	sp|P40303|PSA7_YEAST	sp|P30657|PSB4_YEAST	xlink	inter-protein xl	F1807_kammerk_006.023882.023882.3_F1807_kammerk_006.023782.023782.3	182	265	83	F1807_kammerk_006_matched	0.82	3.22	sp|P30657|PSB4_YEAST:265:x:sp|P40303|PSA7_YEAST:182
EKEAAESPEEADVEMS-SEEKEESLIEGEGNK-a2-b4	sp|P32379|PSA5_YEAST	decoy_reverse_sp|P38764|RPN1_YEAST	xlink	decoy inter-protein xl	F1807_kammerk_006.020212.020212.3_F1807_kammerk_006.019786.019786.3	246	292	46	F1807_kammerk_006_matched	0	3.21	decoy_reverse_sp|P38764|RPN1_YEAST:292:x:sp|P32379|PSA5_YEAST:246
VAEKMNGCSGADVK-CETPAPVEVEKR-a4-b11	sp|Q01939|PRS8_YEAST	decoy_reverse_sp|P40303|PSA7_YEAST	xlink	decoy inter-protein xl	F1807_kammerk_005.027407.027407.3_F1807_kammerk_005.026856.026856.3	349	73	276	F1807_kammerk_005_matched	0	3.2	decoy_reverse_sp|P40303|PSA7_YEAST:73:x:sp|Q01939|PRS8_YEAST:349
SDGSAATSGFEFSKEDTLR-KSQIAYEKSVMK-a14-b1	sp|P38764|RPN1_YEAST	decoy_reverse_sp|P43588|RPN11_YEAST	xlink	decoy inter-protein xl	F1807_kammerk_006.020399.020399.3_F1807_kammerk_006.019832.019832.3	197	54	143	F1807_kammerk_006_matched	0.86	3.19	decoy_reverse_sp|P43588|RPN11_YEAST:54:x:sp|P38764|RPN1_YEAST:197
ETKENDEEFYK-GKVVIDAFR-a3-b2	sp|P32565|RPN2_YEAST	sp|P43588|RPN11_YEAST	xlink	inter-protein xl	F1807_kammerk_008.000983.000983.3_F1807_kammerk_008.000944.000944.3	850	150	700	F1807_kammerk_008_matched	0.76	3.19	sp|P32565|RPN2_YEAST:850:x:sp|P43588|RPN11_YEAST:150
KLDDLTIYLILSDNNMIQNPLNIKIIELKPPILLK-DAPVLVLDLRLNTAVAKVR-a1-b17	decoy_reverse_sp|P32496|RPN12_YEAST	decoy_reverse_sp|P33297|PRS6A_YEAST	xlink	decoy inter-protein xl	F1807_kammerk_002.007964.007964.6_F1807_kammerk_002.008908.008908.6	216	113	103	F1807_kammerk_002_matched	0	3.19	decoy_reverse_sp|P32496|RPN12_YEAST:216:x:decoy_reverse_sp|P33297|PRS6A_YEAST:113
GIKETKENDEEFYK-AKAEAAEFR-a3-b2	sp|P32565|RPN2_YEAST	sp|P21243|PSA6_YEAST	xlink	inter-protein xl	F1807_kammerk_004.029886.029886.3_F1807_kammerk_004.029736.029736.3	847	98	749	F1807_kammerk_004_matched	0	3.18	sp|P21243|PSA6_YEAST:98:x:sp|P32565|RPN2_YEAST:847
ENEDEEDKDTGTADKSSDK-VSISAAAREKER-a8-b10	decoy_reverse_sp|P38764|RPN1_YEAST	decoy_reverse_sp|P30656|PSB5_YEAST	xlink	decoy inter-protein xl	F1807_kammerk_006.020028.020028.3_F1807_kammerk_006.021842.021842.3	274	142	132	F1807_kammerk_006_matched	0.38	3.18	decoy_reverse_sp|P30656|PSB5_YEAST:142:x:decoy_reverse_sp|P38764|RPN1_YEAST:274
ELKEKEAAESPEEADVEMS-NQYEPGTNGKVK-a3-b10	sp|P32379|PSA5_YEAST	sp|P23724|PSB1_YEAST	xlink	inter-protein xl	F1807_kammerk_007.027541.027541.3_F1807_kammerk_007.026406.026406.3	244	186	58	F1807_kammerk_007_matched	0.82	3.16	sp|P23724|PSB1_YEAST:186:x:sp|P32379|PSA5_YEAST:244
INIETKDEYDEAEQMDHMEK-ILFENPDLSTKK-a6-b11	decoy_reverse_sp|P32496|RPN12_YEAST	sp|P40327|PRS4_YEAST	xlink	decoy inter-protein xl	F1807_kammerk_006.028702.028702.3_F1807_kammerk_006.028712.028712.3	19	358	339	F1807_kammerk_006_matched	0.74	3.15	decoy_reverse_sp|P32496|RPN12_YEAST:19:x:sp|P40327|PRS4_YEAST:358
FDQELYNELCKKNESK-EPIYTGLYDLQKNK-a11-b12	sp|Q06103|RPN7_YEAST	decoy_reverse_sp|P22141|PSB2_YEAST	xlink	decoy inter-protein xl	F1807_kammerk_006.014618.014618.3_F1807_kammerk_006.013850.013850.3	104	86	18	F1807_kammerk_006_matched	0.89	3.14	decoy_reverse_sp|P22141|PSB2_YEAST:86:x:sp|Q06103|RPN7_YEAST:104
EIQKDLAGPGDQMVTYDVK-GSDKDSEFRK-a4-b4	decoy_reverse_sp|P33298|PRS6B_YEAST	decoy_reverse_sp|P33297|PRS6A_YEAST	xlink	decoy inter-protein xl	F1807_kammerk_006.022665.022665.3_F1807_kammerk_006.022899.022899.3	248	140	108	F1807_kammerk_006_matched	0.37	3.12	decoy_reverse_sp|P33297|PRS6A_YEAST:140:x:decoy_reverse_sp|P33298|PRS6B_YEAST:248
AHTDDSRNPDCKIK-IEEEKELTEEELK-a12-b5	sp|P30656|PSB5_YEAST	sp|P43588|RPN11_YEAST	xlink	inter-protein xl	F1807_kammerk_007.021366.021366.3_F1807_kammerk_007.020353.020353.3	69	259	190	F1807_kammerk_007_matched	0	3.11	sp|P30656|PSB5_YEAST:69:x:sp|P43588|RPN11_YEAST:259
GEFVIENEGNSKVK-KKEEEEQLSEEDAK-a12-b2	decoy_reverse_sp|P30656|PSB5_YEAST	sp|P38764|RPN1_YEAST	xlink	decoy inter-protein xl	F1807_kammerk_007.013520.013520.3_F1807_kammerk_007.012151.012151.3	12	32	20	F1807_kammerk_007_matched	0.74	3.1	decoy_reverse_sp|P30656|PSB5_YEAST:12:x:sp|P38764|RPN1_YEAST:32
IADEKLEQDTNK-MGQGVSSGQDKK-a5-b11	decoy_reverse_sp|P33299|PRS7_YEAST	sp|P40327|PRS4_YEAST	xlink	decoy inter-protein xl	F1807_kammerk_004.029317.029317.3_F1807_kammerk_004.028458.028458.3	411	11	400	F1807_kammerk_004_matched	0	3.1	decoy_reverse_sp|P33299|PRS7_YEAST:411:x:sp|P40327|PRS4_YEAST:11
KTREMAFELR-WYHFDHNDKK-a1-b9	decoy_reverse_sp|P33299|PRS7_YEAST	sp|P23724|PSB1_YEAST	xlink	decoy inter-protein xl	F1807_kammerk_006.009874.009874.3_F1807_kammerk_006.008836.008836.3	167	101	66	F1807_kammerk_006_matched	0.89	3.1	decoy_reverse_sp|P33299|PRS7_YEAST:167:x:sp|P23724|PSB1_YEAST:101
FDQELYNELCKKNESK-KQDQQEEQK-a11-b1	sp|Q06103|RPN7_YEAST	decoy_reverse_sp|P40303|PSA7_YEAST	xlink	decoy inter-protein xl	F1807_kammerk_007.022870.022870.3_F1807_kammerk_007.024262.024262.3	104	7	97	F1807_kammerk_007_matched	0.72	3.09	decoy_reverse_sp|P40303|PSA7_YEAST:7:x:sp|Q06103|RPN7_YEAST:104
DSTNSNASDGSDQNAESSNDNTEDNNEGDNTEDTGQKIIK-LLNMCFNLFTPDSNDYMKRSLISR-a37-b18	decoy_reverse_sp|P33299|PRS7_YEAST	decoy_reverse_sp|P32565|RPN2_YEAST	xlink	decoy inter-protein xl	F1807_kammerk_002.016148.016148.7_F1807_kammerk_002.015967.015967.7	361	737	376	F1807_kammerk_002_matched	0.71	3.09	decoy_reverse_sp|P32565|RPN2_YEAST:737:x:decoy_reverse_sp|P33299|PRS7_YEAST:361
SSDKDATTDGKNDDEEEEK-VSISAAAREKER-a4-b10	sp|P38764|RPN1_YEAST	decoy_reverse_sp|P30656|PSB5_YEAST	xlink	decoy inter-protein xl	F1807_kammerk_006.020028.020028.3_F1807_kammerk_006.019191.019191.3	713	142	571	F1807_kammerk_006_matched	0.92	3.09	decoy_reverse_sp|P30656|PSB5_YEAST:142:x:sp|P38764|RPN1_YEAST:713
LPYAIAGSGSTFIYGYCDKNFR-ETKMLMNLHK-a19-b3	sp|P38624|PSB6_YEAST	sp|P43588|RPN11_YEAST	xlink	inter-protein xl	F1807_kammerk_007.019276.019276.3_F1807_kammerk_007.020468.020468.3	159	211	52	F1807_kammerk_007_matched	0.8	3.08	sp|P38624|PSB6_YEAST:159:x:sp|P43588|RPN11_YEAST:211
KKGVSDGQGSQM-KGANDGEVYQK-a2-b1	decoy_reverse_sp|P40327|PRS4_YEAST	sp|P23638|PSA4_YEAST	xlink	decoy inter-protein xl	F1807_kammerk_004.015977.015977.3_F1807_kammerk_004.018170.018170.3	427	218	209	F1807_kammerk_004_matched	0.75	3.07	decoy_reverse_sp|P40327|PRS4_YEAST:427:x:sp|P23638|PSA4_YEAST:218
DATTDGKNDDEEEEK-SSLKGTLKNDAEK-a7-b4	sp|P38764|RPN1_YEAST	decoy_reverse_sp|Q06103|RPN7_YEAST	xlink	decoy inter-protein xl	F1807_kammerk_007.021523.021523.3_F1807_kammerk_007.021533.021533.3	720	274	446	F1807_kammerk_007_matched	0.39	3.07	decoy_reverse_sp|Q06103|RPN7_YEAST:274:x:sp|P38764|RPN1_YEAST:720
TGITKKDEDEEADEDMK-KPDDDK-a5-b1	sp|P23638|PSA4_YEAST	sp|P33299|PRS7_YEAST	xlink	inter-protein xl	F1807_kammerk_009.004784.004784.3_F1807_kammerk_009.005494.005494.3	246	20	226	F1807_kammerk_009_matched	0	3.03	sp|P23638|PSA4_YEAST:246:x:sp|P33299|PRS7_YEAST:20
KDDMADDEEEEKK-KVEVDKK-a12-b1	decoy_reverse_sp|P23638|PSA4_YEAST	decoy_reverse_sp|P25451|PSB3_YEAST	xlink	decoy inter-protein xl	F1807_kammerk_005.017788.017788.3_F1807_kammerk_005.019472.019472.3	12	9	3	F1807_kammerk_005_matched	0	3.02	decoy_reverse_sp|P23638|PSA4_YEAST:12:x:decoy_reverse_sp|P25451|PSB3_YEAST:9
MYDYEEKEESNLAATK-KVALANSVTHLR-a7-b1	sp|P43588|RPN11_YEAST	decoy_reverse_sp|P40302|PSA1_YEAST	xlink	decoy inter-protein xl	F1807_kammerk_007.019293.019293.3_F1807_kammerk_007.019739.019739.3	233	185	48	F1807_kammerk_007_matched	0.61	3.02	decoy_reverse_sp|P40302|PSA1_YEAST:185:x:sp|P43588|RPN11_YEAST:233
MYDYEEKEESNLAATKSMVK-DSKDFDESLK-a16-b3	sp|P43588|RPN11_YEAST	sp|Q04062|RPN9_YEAST	xlink	inter-protein xl	F1807_kammerk_006.011371.011371.3_F1807_kammerk_006.011612.011612.3	242	90	152	F1807_kammerk_006_matched	0.57	3.02	sp|P43588|RPN11_YEAST:242:x:sp|Q04062|RPN9_YEAST:90
NESKKLEFNQYCLEDK-KTGEFDFEAAVK-a4-b1	decoy_reverse_sp|Q06103|RPN7_YEAST	sp|P53549|PRS10_YEAST	xlink	decoy inter-protein xl	F1807_kammerk_007.021699.021699.3_F1807_kammerk_007.022384.022384.3	325	370	45	F1807_kammerk_007_matched	0.65	3.01	decoy_reverse_sp|Q06103|RPN7_YEAST:325:x:sp|P53549|PRS10_YEAST:370
SSDKDATTDGKNDDEEEEK-DKVRIEQQK-a4-b2	sp|P38764|RPN1_YEAST	decoy_reverse_sp|Q08723|RPN8_YEAST	xlink	decoy inter-protein xl	F1807_kammerk_004.023037.023037.3_F1807_kammerk_004.024072.024072.3	713	32	681	F1807_kammerk_004_matched	0.78	3.01	decoy_reverse_sp|Q08723|RPN8_YEAST:32:x:sp|P38764|RPN1_YEAST:713
KGDADSASQSSADVSAK-FDSEKSGDREVQR-a1-b5	decoy_reverse_sp|Q12377|RPN6_YEAST	sp|P33297|PRS6A_YEAST	xlink	decoy inter-protein xl	F1807_kammerk_006.020722.020722.3_F1807_kammerk_006.020720.020720.3	386	295	91	F1807_kammerk_006_matched	0	3	decoy_reverse_sp|Q12377|RPN6_YEAST:386:x:sp|P33297|PRS6A_YEAST:295
DDTVSGGYLPTEKEADMEVKVR-AQEEVKR-a20-b6	decoy_reverse_sp|P33297|PRS6A_YEAST	sp|P33298|PRS6B_YEAST	xlink	decoy inter-protein xl	F1807_kammerk_007.020413.020413.3_F1807_kammerk_007.022024.022024.3	267	87	180	F1807_kammerk_007_matched	0.81	3	decoy_reverse_sp|P33297|PRS6A_YEAST:267:x:sp|P33298|PRS6B_YEAST:87
QDSCTVIVKGR-DIKAWDFK-a9-b3	decoy_reverse_sp|P21243|PSA6_YEAST	decoy_reverse_sp|P30657|PSB4_YEAST	xlink	decoy inter-protein xl	F1807_kammerk_004.019175.019175.3_F1807_kammerk_004.019075.019075.3	205	11	194	F1807_kammerk_004_matched	0	3	decoy_reverse_sp|P21243|PSA6_YEAST:205:x:decoy_reverse_sp|P30657|PSB4_YEAST:11
IKSHVNNELEMLR-YPEDKKTQQNEK-a2-b6	decoy_reverse_sp|P33297|PRS6A_YEAST	sp|P40016|RPN3_YEAST	xlink	decoy inter-protein xl	F1807_kammerk_006.021064.021064.3_F1807_kammerk_006.022737.022737.3	374	486	112	F1807_kammerk_006_matched	0.87	2.99	decoy_reverse_sp|P33297|PRS6A_YEAST:374:x:sp|P40016|RPN3_YEAST:486
IISGDQITKMKDR-KDDMADDEEEEKK-a9-b12	sp|Q04062|RPN9_YEAST	decoy_reverse_sp|P23638|PSA4_YEAST	xlink	decoy inter-protein xl	F1807_kammerk_004.024895.024895.3_F1807_kammerk_004.022329.022329.3	365	12	353	F1807_kammerk_004_matched	0.92	2.99	decoy_reverse_sp|P23638|PSA4_YEAST:12:x:sp|Q04062|RPN9_YEAST:365
NKFEYNEEDKETK-KISDTEPFLNLK-a10-b1	decoy_reverse_sp|P32565|RPN2_YEAST	decoy_reverse_sp|P40327|PRS4_YEAST	xlink	decoy inter-protein xl	F1807_kammerk_007.021634.021634.3_F1807_kammerk_007.021243.021243.3	96	80	16	F1807_kammerk_007_matched	0.8	2.99	decoy_reverse_sp|P32565|RPN2_YEAST:96:x:decoy_reverse_sp|P40327|PRS4_YEAST:80
FVNSNQYKWINVNSPR-DSKDFDESLK-a8-b3	decoy_reverse_sp|P32496|RPN12_YEAST	sp|Q04062|RPN9_YEAST	xlink	decoy inter-protein xl	F1807_kammerk_006.021208.021208.3_F1807_kammerk_006.023220.023220.3	43	90	47	F1807_kammerk_006_matched	0.6	2.99	decoy_reverse_sp|P32496|RPN12_YEAST:43:x:sp|Q04062|RPN9_YEAST:90
KNLQVENMKWDFAK-DDMADDEEEEKK-a1-b11	sp|P30657|PSB4_YEAST	decoy_reverse_sp|P23638|PSA4_YEAST	xlink	decoy inter-protein xl	F1807_kammerk_006.005119.005119.3_F1807_kammerk_006.003909.003909.3	243	12	231	F1807_kammerk_006_matched	0.78	2.98	decoy_reverse_sp|P23638|PSA4_YEAST:12:x:sp|P30657|PSB4_YEAST:243
YKYGYDMPCDVLAK-DTGTADKSSDKGK-a2-b11	sp|P21243|PSA6_YEAST	decoy_reverse_sp|P38764|RPN1_YEAST	xlink	decoy inter-protein xl	F1807_kammerk_004.030803.030803.3_F1807_kammerk_004.029471.029471.3	107	285	178	F1807_kammerk_004_matched	0	2.98	decoy_reverse_sp|P38764|RPN1_YEAST:285:x:sp|P21243|PSA6_YEAST:107
NKGEVYTIPLGGSVHK-KEGPTIYYVDSDGTR-a2-b1	sp|P38624|PSB6_YEAST	sp|P30656|PSB5_YEAST	xlink	inter-protein xl	F1807_kammerk_006.020054.020054.3_F1807_kammerk_006.021515.021515.3	126	182	56	F1807_kammerk_006_matched	0.8	2.96	sp|P30656|PSB5_YEAST:182:x:sp|P38624|PSB6_YEAST:126
QIKVGTLVMSTPYDGDK-IKEEEMAPYYK-a3-b2	decoy_reverse_sp|Q01939|PRS8_YEAST	sp|Q06103|RPN7_YEAST	xlink	decoy inter-protein xl	F1807_kammerk_007.018374.018374.3_F1807_kammerk_007.016524.016524.3	251	55	196	F1807_kammerk_007_matched	0.9	2.96	decoy_reverse_sp|Q01939|PRS8_YEAST:251:x:sp|Q06103|RPN7_YEAST:55
EDDSSLYEASLNALKESIK-EKERETNK-a15-b2	sp|P38764|RPN1_YEAST	sp|P32565|RPN2_YEAST	xlink	inter-protein xl	F1807_kammerk_007.025417.025417.3_F1807_kammerk_007.024209.024209.3	72	837	765	F1807_kammerk_007_matched	0.75	2.95	sp|P32565|RPN2_YEAST:837:x:sp|P38764|RPN1_YEAST:72
ENEDEEDKDTGTADKSSDK-IKYTQGGKDIK-a15-b8	decoy_reverse_sp|P38764|RPN1_YEAST	decoy_reverse_sp|P30657|PSB4_YEAST	xlink	decoy inter-protein xl	F1807_kammerk_007.020619.020619.3_F1807_kammerk_007.022406.022406.3	281	8	273	F1807_kammerk_007_matched	0.73	2.94	decoy_reverse_sp|P30657|PSB4_YEAST:8:x:decoy_reverse_sp|P38764|RPN1_YEAST:281
KNDHYHDWFKNSVK-KLEFNQYCLEDK-a1-b1	decoy_reverse_sp|P23724|PSB1_YEAST	decoy_reverse_sp|Q06103|RPN7_YEAST	xlink	decoy inter-protein xl	F1807_kammerk_006.021218.021218.3_F1807_kammerk_006.020399.020399.3	141	326	185	F1807_kammerk_006_matched	0.9	2.94	decoy_reverse_sp|P23724|PSB1_YEAST:141:x:decoy_reverse_sp|Q06103|RPN7_YEAST:326
RKGDADSASQSSADVSAK-KDDMADDEEEEK-a2-b1	decoy_reverse_sp|Q12377|RPN6_YEAST	decoy_reverse_sp|P23638|PSA4_YEAST	xlink	decoy inter-protein xl	F1807_kammerk_005.025789.025789.3_F1807_kammerk_005.027938.027938.3	386	1	385	F1807_kammerk_005_matched	0	2.93	decoy_reverse_sp|P23638|PSA4_YEAST:1:x:decoy_reverse_sp|Q12377|RPN6_YEAST:386
DENEGESDVESLNENSIMSKINYEKDK-ENEDEEDKDTGTADK-a25-b8	decoy_reverse_sp|O13563|RPN13_YEAST	decoy_reverse_sp|P38764|RPN1_YEAST	xlink	decoy inter-protein xl	F1807_kammerk_004.015900.015900.4_F1807_kammerk_004.013954.013954.4	38	274	236	F1807_kammerk_004_matched	0	2.92	decoy_reverse_sp|O13563|RPN13_YEAST:38:x:decoy_reverse_sp|P38764|RPN1_YEAST:274
SKTPIHSFMQEMFEYAR-NADELSSYQKK-a2-b10	decoy_reverse_sp|Q12377|RPN6_YEAST	sp|P40302|PSA1_YEAST	xlink	decoy inter-protein xl	F1807_kammerk_007.021372.021372.3_F1807_kammerk_007.021636.021636.3	345	61	284	F1807_kammerk_007_matched	0.85	2.92	decoy_reverse_sp|Q12377|RPN6_YEAST:345:x:sp|P40302|PSA1_YEAST:61
KVAEKMNGCSGADVK-QYEKELMGDELTR-a1-b4	sp|Q01939|PRS8_YEAST	sp|Q12377|RPN6_YEAST	xlink	inter-protein xl	F1807_kammerk_006.022723.022723.3_F1807_kammerk_006.024090.024090.3	345	323	22	F1807_kammerk_006_matched	0.63	2.92	sp|Q01939|PRS8_YEAST:345:x:sp|Q12377|RPN6_YEAST:323
IKSHVNNELEMLR-YPEDKKTQQNEK-a2-b5	decoy_reverse_sp|P33297|PRS6A_YEAST	sp|P40016|RPN3_YEAST	xlink	decoy inter-protein xl	F1807_kammerk_007.021243.021243.3_F1807_kammerk_007.020414.020414.3	374	485	111	F1807_kammerk_007_matched	0.87	2.9	decoy_reverse_sp|P33297|PRS6A_YEAST:374:x:sp|P40016|RPN3_YEAST:485
DATTDGKNDDEEEEK-RQKYLDQDR-a7-b3	sp|P38764|RPN1_YEAST	decoy_reverse_sp|P53549|PRS10_YEAST	xlink	decoy inter-protein xl	F1807_kammerk_007.013756.013756.3_F1807_kammerk_007.014757.014757.3	720	363	357	F1807_kammerk_007_matched	0.57	2.89	decoy_reverse_sp|P53549|PRS10_YEAST:363:x:sp|P38764|RPN1_YEAST:720
SEDEEQEELEAKK-EKERETNK-a12-b2	decoy_reverse_sp|P38764|RPN1_YEAST	sp|P32565|RPN2_YEAST	xlink	decoy inter-protein xl	F1807_kammerk_005.021778.021778.3_F1807_kammerk_005.019630.019630.3	962	837	125	F1807_kammerk_005_matched	0	2.85	decoy_reverse_sp|P38764|RPN1_YEAST:962:x:sp|P32565|RPN2_YEAST:837
DEQFYTKDIIDPK-KDDMADDEEEEKK-a7-b1	sp|P32565|RPN2_YEAST	decoy_reverse_sp|P23638|PSA4_YEAST	xlink	decoy inter-protein xl	F1807_kammerk_004.028041.028041.3_F1807_kammerk_004.026710.026710.3	126	1	125	F1807_kammerk_004_matched	0.92	2.84	decoy_reverse_sp|P23638|PSA4_YEAST:1:x:sp|P32565|RPN2_YEAST:126
EKEAAESPEEADVEMS-KIEFPLPSEDSR-a2-b1	sp|P32379|PSA5_YEAST	sp|P33297|PRS6A_YEAST	xlink	inter-protein xl	F1807_kammerk_005.018978.018978.3_F1807_kammerk_005.017565.017565.3	246	346	100	F1807_kammerk_005_matched	0.81	2.83	sp|P32379|PSA5_YEAST:246:x:sp|P33297|PRS6A_YEAST:346
DSSQSSAAAGASVDDKRR-NSVKWYHFDHNDKK-a16-b4	sp|Q12377|RPN6_YEAST	sp|P23724|PSB1_YEAST	xlink	inter-protein xl	F1807_kammerk_005.021289.021289.4_F1807_kammerk_005.021038.021038.4	49	92	43	F1807_kammerk_005_matched	0	2.83	sp|P23724|PSB1_YEAST:92:x:sp|Q12377|RPN6_YEAST:49
ERAACGELTGMVYKCGMVDGNASK-KGSNQKPK-a14-b6	decoy_reverse_sp|Q01939|PRS8_YEAST	sp|P40327|PRS4_YEAST	xlink	decoy inter-protein xl	F1807_kammerk_007.022926.022926.3_F1807_kammerk_007.022398.022398.3	47	20	27	F1807_kammerk_007_matched	0.16	2.81	decoy_reverse_sp|Q01939|PRS8_YEAST:47:x:sp|P40327|PRS4_YEAST:20
LSHENNVMLEKIKDNK-QKAQDVDVSMQD-a13-b2	sp|P33297|PRS6A_YEAST	sp|O13563|RPN13_YEAST	xlink	inter-protein xl	F1807_kammerk_006.020160.020160.3_F1807_kammerk_006.018701.018701.3	63	146	83	F1807_kammerk_006_matched	0.56	2.81	sp|O13563|RPN13_YEAST:146:x:sp|P33297|PRS6A_YEAST:63
EKEAAESPEEADVEMS-KNESKIK-a2-b1	sp|P32379|PSA5_YEAST	sp|Q06103|RPN7_YEAST	xlink	inter-protein xl	F1807_kammerk_007.014511.014511.3_F1807_kammerk_007.014432.014432.3	246	105	141	F1807_kammerk_007_matched	0	2.81	sp|P32379|PSA5_YEAST:246:x:sp|Q06103|RPN7_YEAST:105
ELKEKEAAESPEEADVEMS-ERKFESAIK-a5-b3	sp|P32379|PSA5_YEAST	decoy_reverse_sp|Q12377|RPN6_YEAST	xlink	decoy inter-protein xl	F1807_kammerk_007.021746.021746.3_F1807_kammerk_007.021840.021840.3	246	309	63	F1807_kammerk_007_matched	0	2.81	decoy_reverse_sp|Q12377|RPN6_YEAST:309:x:sp|P32379|PSA5_YEAST:246
LEAVNSMIEKGGDWER-YREAAAFEKAR-a10-b9	sp|Q06103|RPN7_YEAST	decoy_reverse_sp|P21243|PSA6_YEAST	xlink	decoy inter-protein xl	F1807_kammerk_006.025269.025269.3_F1807_kammerk_006.024048.024048.3	200	155	45	F1807_kammerk_006_matched	0.78	2.81	decoy_reverse_sp|P21243|PSA6_YEAST:155:x:sp|Q06103|RPN7_YEAST:200
ENLETAASKEMDYEYK-EKFVNSNQYK-a9-b2	decoy_reverse_sp|P43588|RPN11_YEAST	decoy_reverse_sp|P32496|RPN12_YEAST	xlink	decoy inter-protein xl	F1807_kammerk_007.025163.025163.3_F1807_kammerk_007.024033.024033.3	74	35	39	F1807_kammerk_007_matched	0	2.8	decoy_reverse_sp|P32496|RPN12_YEAST:35:x:decoy_reverse_sp|P43588|RPN11_YEAST:74
DATTDGKNDDEEEEK-GRQSAKAELEK-a7-b6	sp|P38764|RPN1_YEAST	sp|P21242|PSA3_YEAST	xlink	inter-protein xl	F1807_kammerk_004.019918.019918.3_F1807_kammerk_004.020466.020466.3	720	173	547	F1807_kammerk_004_matched	0	2.79	sp|P21242|PSA3_YEAST:173:x:sp|P38764|RPN1_YEAST:720
KGDADSASQSSADVSAK-KDEDEEADEDMK-a1-b1	decoy_reverse_sp|Q12377|RPN6_YEAST	sp|P23638|PSA4_YEAST	xlink	decoy inter-protein xl	F1807_kammerk_004.018448.018448.3_F1807_kammerk_004.018274.018274.3	386	247	139	F1807_kammerk_004_matched	0	2.78	decoy_reverse_sp|Q12377|RPN6_YEAST:386:x:sp|P23638|PSA4_YEAST:247
EEEEQLSEEDAKLK-EKHEEEK-a12-b2	sp|P38764|RPN1_YEAST	decoy_reverse_sp|P32565|RPN2_YEAST	xlink	decoy inter-protein xl	F1807_kammerk_008.001456.001456.3_F1807_kammerk_008.000964.000964.3	44	111	67	F1807_kammerk_008_matched	0.74	2.77	decoy_reverse_sp|P32565|RPN2_YEAST:111:x:sp|P38764|RPN1_YEAST:44
FEAQIDSVEFIFQAKR-QKYLDQDRR-a15-b2	sp|P38886|RPN10_YEAST	decoy_reverse_sp|P53549|PRS10_YEAST	xlink	decoy inter-protein xl	F1807_kammerk_007.019463.019463.3_F1807_kammerk_007.017996.017996.3	40	363	323	F1807_kammerk_007_matched	0.95	2.77	decoy_reverse_sp|P53549|PRS10_YEAST:363:x:sp|P38886|RPN10_YEAST:40
ENEDEEDKDTGTADKSSDK-KAPEDDDLK-a8-b1	decoy_reverse_sp|P38764|RPN1_YEAST	decoy_reverse_sp|P33299|PRS7_YEAST	xlink	decoy inter-protein xl	F1807_kammerk_007.016787.016787.3_F1807_kammerk_007.016796.016796.3	274	449	175	F1807_kammerk_007_matched	0.91	2.77	decoy_reverse_sp|P33299|PRS7_YEAST:449:x:decoy_reverse_sp|P38764|RPN1_YEAST:274
LKSEDEEQEELEAK-KKGVSDGQGSQM-a2-b1	decoy_reverse_sp|P38764|RPN1_YEAST	decoy_reverse_sp|P40327|PRS4_YEAST	xlink	decoy inter-protein xl	F1807_kammerk_008.009761.009761.3_F1807_kammerk_008.010394.010394.3	950	426	524	F1807_kammerk_008_matched	0	2.76	decoy_reverse_sp|P38764|RPN1_YEAST:950:x:decoy_reverse_sp|P40327|PRS4_YEAST:426
DATTDGKNDDEEEEK-KCEELLVQK-a7-b1	sp|P38764|RPN1_YEAST	decoy_reverse_sp|P22141|PSB2_YEAST	xlink	decoy inter-protein xl	F1807_kammerk_009.006643.006643.3_F1807_kammerk_009.006112.006112.3	720	29	691	F1807_kammerk_009_matched	0.37	2.76	decoy_reverse_sp|P22141|PSB2_YEAST:29:x:sp|P38764|RPN1_YEAST:720
ESDSDSVSEGDKQSK-ADKAPDIRSM-a12-b3	decoy_reverse_sp|Q08723|RPN8_YEAST	decoy_reverse_sp|Q12250|RPN5_YEAST	xlink	decoy inter-protein xl	F1807_kammerk_006.015092.015092.3_F1807_kammerk_006.015033.015033.3	27	438	411	F1807_kammerk_006_matched	0.83	2.75	decoy_reverse_sp|Q08723|RPN8_YEAST:27:x:decoy_reverse_sp|Q12250|RPN5_YEAST:438
LELGEDTMKEQYK-LYDNFVSKFYDK-a9-b8	decoy_reverse_sp|Q12377|RPN6_YEAST	sp|Q04062|RPN9_YEAST	xlink	decoy inter-protein xl	F1807_kammerk_007.020878.020878.3_F1807_kammerk_007.021633.021633.3	112	68	44	F1807_kammerk_007_matched	0.92	2.74	decoy_reverse_sp|Q12377|RPN6_YEAST:112:x:sp|Q04062|RPN9_YEAST:68
CETPAPVEVEKRNYDK-GKSSDKDATTDGK-a11-b6	decoy_reverse_sp|P40303|PSA7_YEAST	sp|P38764|RPN1_YEAST	xlink	decoy inter-protein xl	F1807_kammerk_007.020034.020034.3_F1807_kammerk_007.021338.021338.3	73	713	640	F1807_kammerk_007_matched	0.8	2.73	decoy_reverse_sp|P40303|PSA7_YEAST:73:x:sp|P38764|RPN1_YEAST:713
IKCPDNRTASDHDR-FKSTSSIVMM-a2-b2	decoy_reverse_sp|P30656|PSB5_YEAST	decoy_reverse_sp|O13563|RPN13_YEAST	xlink	decoy inter-protein xl	F1807_kammerk_009.008434.008434.3_F1807_kammerk_009.008868.008868.3	219	148	71	F1807_kammerk_009_matched	0	2.73	decoy_reverse_sp|O13563|RPN13_YEAST:148:x:decoy_reverse_sp|P30656|PSB5_YEAST:219
EEPAMSVEDSAEAEKEKELK-DTATNEIQDLWDMKR-a15-b14	decoy_reverse_sp|P32379|PSA5_YEAST	decoy_reverse_sp|P33297|PRS6A_YEAST	xlink	decoy inter-protein xl	F1807_kammerk_004.026772.026772.4_F1807_kammerk_004.026679.026679.4	15	68	53	F1807_kammerk_004_matched	0	2.72	decoy_reverse_sp|P32379|PSA5_YEAST:15:x:decoy_reverse_sp|P33297|PRS6A_YEAST:68
ESDSDSVSEGDKQSK-KSFEAEAR-a12-b1	decoy_reverse_sp|Q08723|RPN8_YEAST	decoy_reverse_sp|P21242|PSA3_YEAST	xlink	decoy inter-protein xl	F1807_kammerk_004.019858.019858.3_F1807_kammerk_004.018558.018558.3	27	189	162	F1807_kammerk_004_matched	0	2.7	decoy_reverse_sp|P21242|PSA3_YEAST:189:x:decoy_reverse_sp|Q08723|RPN8_YEAST:27
IEDQKCYDTDPSVGVGK-EADMEVKVR-a5-b7	decoy_reverse_sp|P33299|PRS7_YEAST	decoy_reverse_sp|P33297|PRS6A_YEAST	xlink	decoy inter-protein xl	F1807_kammerk_005.024153.024153.3_F1807_kammerk_005.024979.024979.3	253	267	14	F1807_kammerk_005_matched	0.68	2.7	decoy_reverse_sp|P33297|PRS6A_YEAST:267:x:decoy_reverse_sp|P33299|PRS7_YEAST:253
KDEYICMHWNSNVNDFLNEMKNSTFEDAPVLEEFR-MNGCSGADVKGVCTEAGMYALRER-a21-b10	decoy_reverse_sp|Q08723|RPN8_YEAST	sp|Q01939|PRS8_YEAST	xlink	decoy inter-protein xl	F1807_kammerk_002.016093.016093.6_F1807_kammerk_002.015800.015800.6	278	359	81	F1807_kammerk_002_matched	0	2.69	decoy_reverse_sp|Q08723|RPN8_YEAST:278:x:sp|Q01939|PRS8_YEAST:359
QQCNYSSLVFNRKLAVER-NKFEYNEEDKETK-a13-b2	sp|P40302|PSA1_YEAST	decoy_reverse_sp|P32565|RPN2_YEAST	xlink	decoy inter-protein xl	F1807_kammerk_007.019318.019318.3_F1807_kammerk_007.017343.017343.3	102	88	14	F1807_kammerk_007_matched	0	2.69	decoy_reverse_sp|P32565|RPN2_YEAST:88:x:sp|P40302|PSA1_YEAST:102
DKNELSNLNLGSAPK-KDDMADDEEEEKK-a2-b1	decoy_reverse_sp|O13563|RPN13_YEAST	decoy_reverse_sp|P23638|PSA4_YEAST	xlink	decoy inter-protein xl	F1807_kammerk_005.028013.028013.3_F1807_kammerk_005.029326.029326.3	40	1	39	F1807_kammerk_005_matched	0	2.68	decoy_reverse_sp|O13563|RPN13_YEAST:40:x:decoy_reverse_sp|P23638|PSA4_YEAST:1
NSDVWFLDHNYIENMNEMCKK-DSSQSSAAAGASVDDKR-a20-b16	sp|Q08723|RPN8_YEAST	sp|Q12377|RPN6_YEAST	xlink	inter-protein xl	F1807_kammerk_012.003975.003975.3_F1807_kammerk_012.003736.003736.3	81	49	32	F1807_kammerk_012_matched	0.37	2.67	sp|Q08723|RPN8_YEAST:81:x:sp|Q12377|RPN6_YEAST:49
SDGSAATSGFEFSKEDTLR-KGVSDGQGSQM-a14-b1	sp|P38764|RPN1_YEAST	decoy_reverse_sp|P40327|PRS4_YEAST	xlink	decoy inter-protein xl	F1807_kammerk_010.006451.006451.3_F1807_kammerk_010.006716.006716.3	197	427	230	F1807_kammerk_010_matched	0.81	2.67	decoy_reverse_sp|P40327|PRS4_YEAST:427:x:sp|P38764|RPN1_YEAST:197
DAEDETSSDGSKSDGSAATSGFEFSK-QNKVQHQRIVAFVCSPISDSR-a12-b3	sp|P38764|RPN1_YEAST	sp|P38886|RPN10_YEAST	xlink	inter-protein xl	F1807_kammerk_006.015186.015186.4_F1807_kammerk_006.015406.015406.4	183	104	79	F1807_kammerk_006_matched	0.75	2.66	sp|P38764|RPN1_YEAST:183:x:sp|P38886|RPN10_YEAST:104
KKNKPELYQIDYLGTK-DTATNEIQDLWDMKR-a2-b14	sp|P22141|PSB2_YEAST	decoy_reverse_sp|P33297|PRS6A_YEAST	xlink	decoy inter-protein xl	F1807_kammerk_007.023303.023303.3_F1807_kammerk_007.021370.021370.3	111	68	43	F1807_kammerk_007_matched	0.84	2.64	decoy_reverse_sp|P33297|PRS6A_YEAST:68:x:sp|P22141|PSB2_YEAST:111
QAKFQDAVETMR-WYHFDHNDKK-a3-b9	decoy_reverse_sp|P40327|PRS4_YEAST	sp|P23724|PSB1_YEAST	xlink	decoy inter-protein xl	F1807_kammerk_008.008045.008045.3_F1807_kammerk_008.008801.008801.3	21	101	80	F1807_kammerk_008_matched	0	2.64	decoy_reverse_sp|P40327|PRS4_YEAST:21:x:sp|P23724|PSB1_YEAST:101
KDEDEEADEDMK-LKTLYNKYR-a1-b7	sp|P23638|PSA4_YEAST	decoy_reverse_sp|P25451|PSB3_YEAST	xlink	decoy inter-protein xl	F1807_kammerk_009.006144.006144.3_F1807_kammerk_009.006837.006837.3	247	136	111	F1807_kammerk_009_matched	0.84	2.64	decoy_reverse_sp|P25451|PSB3_YEAST:136:x:sp|P23638|PSA4_YEAST:247
ITNSFYSTNSQYFKFK-GMDAIREQTSYKYTK-a14-b12	sp|Q04062|RPN9_YEAST	decoy_reverse_sp|Q12377|RPN6_YEAST	xlink	decoy inter-protein xl	F1807_kammerk_008.010163.010163.3_F1807_kammerk_008.009997.009997.3	180	147	33	F1807_kammerk_008_matched	0.84	2.64	decoy_reverse_sp|Q12377|RPN6_YEAST:147:x:sp|Q04062|RPN9_YEAST:180
VYYNLGEYESAVKYALAAKDR-KDEDEEADEDMK-a13-b1	sp|P32565|RPN2_YEAST	sp|P23638|PSA4_YEAST	xlink	inter-protein xl	F1807_kammerk_006.028694.028694.3_F1807_kammerk_006.027243.027243.3	80	247	167	F1807_kammerk_006_matched	0	2.63	sp|P23638|PSA4_YEAST:247:x:sp|P32565|RPN2_YEAST:80
QQTIDEQSQISPEKQTPNKK-KNDHYHDWFK-a19-b1	sp|P38764|RPN1_YEAST	decoy_reverse_sp|P23724|PSB1_YEAST	xlink	decoy inter-protein xl	F1807_kammerk_006.019089.019089.3_F1807_kammerk_006.019042.019042.3	27	141	114	F1807_kammerk_006_matched	0.92	2.63	decoy_reverse_sp|P23724|PSB1_YEAST:141:x:sp|P38764|RPN1_YEAST:27
DTATNEIQDLWDMKR-GIKETKENDEEFYK-a14-b6	decoy_reverse_sp|P33297|PRS6A_YEAST	sp|P32565|RPN2_YEAST	xlink	decoy inter-protein xl	F1807_kammerk_006.022883.022883.3_F1807_kammerk_006.023985.023985.3	68	850	782	F1807_kammerk_006_matched	0.87	2.63	decoy_reverse_sp|P33297|PRS6A_YEAST:68:x:sp|P32565|RPN2_YEAST:850
LMMNSKVGSADTGRDDTK-KNPDYREEE-a6-b1	sp|P43588|RPN11_YEAST	sp|P38764|RPN1_YEAST	xlink	inter-protein xl	F1807_kammerk_004.017371.017371.4_F1807_kammerk_004.016112.016112.4	12	985	973	F1807_kammerk_004_matched	0.87	2.61	sp|P38764|RPN1_YEAST:985:x:sp|P43588|RPN11_YEAST:12
NDHYHDWFKNSVKFR-GKNCVVLGCERR-a13-b2	decoy_reverse_sp|P23724|PSB1_YEAST	sp|P40303|PSA7_YEAST	xlink	decoy inter-protein xl	F1807_kammerk_006.022640.022640.3_F1807_kammerk_006.021437.021437.3	154	39	115	F1807_kammerk_006_matched	0.68	2.59	decoy_reverse_sp|P23724|PSB1_YEAST:154:x:sp|P40303|PSA7_YEAST:39
EKEAAESPEEADVEMS-QEQQEQDKKK-a2-b9	sp|P32379|PSA5_YEAST	sp|P40303|PSA7_YEAST	xlink	inter-protein xl	F1807_kammerk_008.006788.006788.3_F1807_kammerk_008.006516.006516.3	246	249	3	F1807_kammerk_008_matched	0	2.59	sp|P32379|PSA5_YEAST:246:x:sp|P40303|PSA7_YEAST:249
MLMNLHKEQWQSGLK-SEDEEQEELEAKK-a7-b12	sp|P43588|RPN11_YEAST	decoy_reverse_sp|P38764|RPN1_YEAST	xlink	decoy inter-protein xl	F1807_kammerk_006.021194.021194.3_F1807_kammerk_006.021511.021511.3	218	962	744	F1807_kammerk_006_matched	0.93	2.59	decoy_reverse_sp|P38764|RPN1_YEAST:962:x:sp|P43588|RPN11_YEAST:218
KSVAPYNSEYSTNFR-YYQNMRSFSTSKK-a1-b12	decoy_reverse_sp|P40016|RPN3_YEAST	decoy_reverse_sp|P33299|PRS7_YEAST	xlink	decoy inter-protein xl	F1807_kammerk_007.020355.020355.3_F1807_kammerk_007.020873.020873.3	399	12	387	F1807_kammerk_007_matched	0.9	2.59	decoy_reverse_sp|P33299|PRS7_YEAST:12:x:decoy_reverse_sp|P40016|RPN3_YEAST:399
EEVKRYEMSAPSEDFYEAGK-DSKDFDESLK-a4-b3	decoy_reverse_sp|P32565|RPN2_YEAST	sp|Q04062|RPN9_YEAST	xlink	decoy inter-protein xl	F1807_kammerk_007.011390.011390.3_F1807_kammerk_007.011733.011733.3	152	90	62	F1807_kammerk_007_matched	0	2.58	decoy_reverse_sp|P32565|RPN2_YEAST:152:x:sp|Q04062|RPN9_YEAST:90
NGESLEGEEIKSEEK-LGFFYNDQLYVKEK-a11-b12	sp|P38764|RPN1_YEAST	sp|Q06103|RPN7_YEAST	xlink	inter-protein xl	F1807_kammerk_006.021842.021842.3_F1807_kammerk_006.021554.021554.3	702	188	514	F1807_kammerk_006_matched	0.68	2.55	sp|P38764|RPN1_YEAST:702:x:sp|Q06103|RPN7_YEAST:188
CGMVDGNASKVEAKR-DTATNEIQDLWDMKR-a14-b14	decoy_reverse_sp|Q01939|PRS8_YEAST	decoy_reverse_sp|P33297|PRS6A_YEAST	xlink	decoy inter-protein xl	F1807_kammerk_006.027282.027282.3_F1807_kammerk_006.026234.026234.3	61	68	7	F1807_kammerk_006_matched	0.63	2.54	decoy_reverse_sp|P33297|PRS6A_YEAST:68:x:decoy_reverse_sp|Q01939|PRS8_YEAST:61
EKADYEDEMMHEEDQK-GKNCVVLGCER-a2-b2	sp|P32496|RPN12_YEAST	sp|P40303|PSA7_YEAST	xlink	inter-protein xl	F1807_kammerk_007.021019.021019.3_F1807_kammerk_007.021467.021467.3	242	39	203	F1807_kammerk_007_matched	0	2.54	sp|P32496|RPN12_YEAST:242:x:sp|P40303|PSA7_YEAST:39
TKLLEEETEKIEEER-KGSVAAQANVTTWR-a10-b1	decoy_reverse_sp|P43588|RPN11_YEAST	decoy_reverse_sp|P30656|PSB5_YEAST	xlink	decoy inter-protein xl	F1807_kammerk_009.000797.000797.3_F1807_kammerk_009.001174.001174.3	48	181	133	F1807_kammerk_009_matched	0.88	2.53	decoy_reverse_sp|P30656|PSB5_YEAST:181:x:decoy_reverse_sp|P43588|RPN11_YEAST:48
MYDYEEKEESNLAATK-MGQGVSSGQDKK-a7-b11	sp|P43588|RPN11_YEAST	sp|P40327|PRS4_YEAST	xlink	inter-protein xl	F1807_kammerk_005.020663.020663.3_F1807_kammerk_005.021495.021495.3	233	11	222	F1807_kammerk_005_matched	0.94	2.5	sp|P40327|PRS4_YEAST:11:x:sp|P43588|RPN11_YEAST:233
AELEKLVDHHPEGLSAR-KGDADSASQSSADVSAK-a5-b1	sp|P21242|PSA3_YEAST	decoy_reverse_sp|Q12377|RPN6_YEAST	xlink	decoy inter-protein xl	F1807_kammerk_006.022598.022598.3_F1807_kammerk_006.023722.023722.3	178	386	208	F1807_kammerk_006_matched	0.87	2.49	decoy_reverse_sp|Q12377|RPN6_YEAST:386:x:sp|P21242|PSA3_YEAST:178
EKADYEDEMMHEEDQK-LKAAYYGSAAPK-a2-b2	sp|P32496|RPN12_YEAST	decoy_reverse_sp|P33299|PRS7_YEAST	xlink	decoy inter-protein xl	F1807_kammerk_004.022588.022588.4_F1807_kammerk_004.024277.024277.4	242	420	178	F1807_kammerk_004_matched	0	2.49	decoy_reverse_sp|P33299|PRS7_YEAST:420:x:sp|P32496|RPN12_YEAST:242
AACGELTGMVYKCGMVDGNASK-KIFNELK-a12-b1	decoy_reverse_sp|Q01939|PRS8_YEAST	decoy_reverse_sp|Q08723|RPN8_YEAST	xlink	decoy inter-protein xl	F1807_kammerk_006.013437.013437.3_F1807_kammerk_006.015516.015516.3	47	228	181	F1807_kammerk_006_matched	0.72	2.49	decoy_reverse_sp|Q01939|PRS8_YEAST:47:x:decoy_reverse_sp|Q08723|RPN8_YEAST:228
LEFATIRKGANDGEVYQK-YDLKDELR-a8-b4	sp|P23638|PSA4_YEAST	decoy_reverse_sp|P53549|PRS10_YEAST	xlink	decoy inter-protein xl	F1807_kammerk_006.022739.022739.3_F1807_kammerk_006.022737.022737.3	218	352	134	F1807_kammerk_006_matched	0.74	2.48	decoy_reverse_sp|P53549|PRS10_YEAST:352:x:sp|P23638|PSA4_YEAST:218
AWDFKVMNNELQKK-DDMADDEEEEKK-a13-b11	decoy_reverse_sp|P30657|PSB4_YEAST	decoy_reverse_sp|P23638|PSA4_YEAST	xlink	decoy inter-protein xl	F1807_kammerk_006.005119.005119.3_F1807_kammerk_006.004907.004907.3	24	12	12	F1807_kammerk_006_matched	0.79	2.47	decoy_reverse_sp|P23638|PSA4_YEAST:12:x:decoy_reverse_sp|P30657|PSB4_YEAST:24
KDDMADDEEEEKK-KLEGTIEYQK-a1-b1	decoy_reverse_sp|P23638|PSA4_YEAST	sp|P53549|PRS10_YEAST	xlink	decoy inter-protein xl	F1807_kammerk_004.026370.026370.3_F1807_kammerk_004.026878.026878.3	1	427	426	F1807_kammerk_004_matched	0	2.47	decoy_reverse_sp|P23638|PSA4_YEAST:1:x:sp|P53549|PRS10_YEAST:427
QSKVSDDSESESGDK-EESLIEGEGNKK-a3-b11	sp|Q08723|RPN8_YEAST	decoy_reverse_sp|P38764|RPN1_YEAST	xlink	decoy inter-protein xl	F1807_kammerk_009.006120.006120.3_F1807_kammerk_009.006036.006036.3	312	303	9	F1807_kammerk_009_matched	0.87	2.46	decoy_reverse_sp|P38764|RPN1_YEAST:303:x:sp|Q08723|RPN8_YEAST:312
DFYFKVTTDNDK-KGVSDGQGSQM-a5-b1	decoy_reverse_sp|P33298|PRS6B_YEAST	decoy_reverse_sp|P40327|PRS4_YEAST	xlink	decoy inter-protein xl	F1807_kammerk_007.021457.021457.3_F1807_kammerk_007.022117.022117.3	6	427	421	F1807_kammerk_007_matched	0.8	2.45	decoy_reverse_sp|P33298|PRS6B_YEAST:6:x:decoy_reverse_sp|P40327|PRS4_YEAST:427
SEEKEESLIEGEGNK-KEEQEKKPEFK-a4-b1	decoy_reverse_sp|P38764|RPN1_YEAST	decoy_reverse_sp|P40327|PRS4_YEAST	xlink	decoy inter-protein xl	F1807_kammerk_006.019929.019929.3_F1807_kammerk_006.018984.018984.3	292	345	53	F1807_kammerk_006_matched	0.86	2.44	decoy_reverse_sp|P38764|RPN1_YEAST:292:x:decoy_reverse_sp|P40327|PRS4_YEAST:345
ENLETAASKEMDYEYK-LSESDKK-a9-b6	decoy_reverse_sp|P43588|RPN11_YEAST	sp|P32496|RPN12_YEAST	xlink	decoy inter-protein xl	F1807_kammerk_008.007156.007156.3_F1807_kammerk_008.007560.007560.3	74	101	27	F1807_kammerk_008_matched	0	2.44	decoy_reverse_sp|P43588|RPN11_YEAST:74:x:sp|P32496|RPN12_YEAST:101
DSSQSSAAAGASVDDKRR-KFSSTSRYMQYN-a16-b1	sp|Q12377|RPN6_YEAST	sp|P33299|PRS7_YEAST	xlink	inter-protein xl	F1807_kammerk_005.034223.034223.4_F1807_kammerk_005.034086.034086.4	49	456	407	F1807_kammerk_005_matched	0	2.44	sp|P33299|PRS7_YEAST:456:x:sp|Q12377|RPN6_YEAST:49
KACIIFFDEIDAVGGAR-KDDMADDEEEEK-a1-b1	sp|P33299|PRS7_YEAST	decoy_reverse_sp|P23638|PSA4_YEAST	xlink	decoy inter-protein xl	F1807_kammerk_005.034241.034241.4_F1807_kammerk_005.034117.034117.4	302	1	301	F1807_kammerk_005_matched	0	2.43	decoy_reverse_sp|P23638|PSA4_YEAST:1:x:sp|P33299|PRS7_YEAST:302
EEPAMSVEDSAEAEKEKELK-FEKLVSSSGQLGNR-a15-b3	decoy_reverse_sp|P32379|PSA5_YEAST	decoy_reverse_sp|P25451|PSB3_YEAST	xlink	decoy inter-protein xl	F1807_kammerk_006.022168.022168.3_F1807_kammerk_006.020536.020536.3	15	167	152	F1807_kammerk_006_matched	0.91	2.43	decoy_reverse_sp|P25451|PSB3_YEAST:167:x:decoy_reverse_sp|P32379|PSA5_YEAST:15
DIKAWDFKVMNNELQK-NDHYHDWFKNSVK-a3-b9	decoy_reverse_sp|P30657|PSB4_YEAST	decoy_reverse_sp|P23724|PSB1_YEAST	xlink	decoy inter-protein xl	F1807_kammerk_007.017013.017013.3_F1807_kammerk_007.016879.016879.3	11	150	139	F1807_kammerk_007_matched	0.73	2.43	decoy_reverse_sp|P23724|PSB1_YEAST:150:x:decoy_reverse_sp|P30657|PSB4_YEAST:11
ELKEKEAAESPEEADVEMS-YKAPLEDDDK-a3-b2	sp|P32379|PSA5_YEAST	sp|P33299|PRS7_YEAST	xlink	inter-protein xl	F1807_kammerk_007.021472.021472.3_F1807_kammerk_007.021194.021194.3	244	11	233	F1807_kammerk_007_matched	0.41	2.43	sp|P32379|PSA5_YEAST:244:x:sp|P33299|PRS7_YEAST:11
KYAEEDQVQELLK-ETKENDEEFYK-a1-b3	sp|P40016|RPN3_YEAST	sp|P32565|RPN2_YEAST	xlink	inter-protein xl	F1807_kammerk_006.024413.024413.3_F1807_kammerk_006.022604.022604.3	24	850	826	F1807_kammerk_006_matched	0	2.42	sp|P32565|RPN2_YEAST:850:x:sp|P40016|RPN3_YEAST:24
KEEEEQLSEEDAKLK-STQGPIVADKNCAK-a13-b10	sp|P38764|RPN1_YEAST	sp|P25043|PSB7_YEAST	xlink	inter-protein xl	F1807_kammerk_007.017039.017039.3_F1807_kammerk_007.017755.017755.3	44	58	14	F1807_kammerk_007_matched	0.51	2.42	sp|P25043|PSB7_YEAST:58:x:sp|P38764|RPN1_YEAST:44
EDGWGKIEASLENMVK-NKFEYNEEDKETK-a6-b2	decoy_reverse_sp|Q06103|RPN7_YEAST	decoy_reverse_sp|P32565|RPN2_YEAST	xlink	decoy inter-protein xl	F1807_kammerk_006.028751.028751.3_F1807_kammerk_006.028733.028733.3	230	88	142	F1807_kammerk_006_matched	0.89	2.41	decoy_reverse_sp|P32565|RPN2_YEAST:88:x:decoy_reverse_sp|Q06103|RPN7_YEAST:230
FLKTVPSSPLSKTANMK-KDDMADDEEEEKK-a3-b1	decoy_reverse_sp|P38764|RPN1_YEAST	decoy_reverse_sp|P23638|PSA4_YEAST	xlink	decoy inter-protein xl	F1807_kammerk_007.018035.018035.3_F1807_kammerk_007.018017.018017.3	904	1	903	F1807_kammerk_007_matched	0.66	2.41	decoy_reverse_sp|P23638|PSA4_YEAST:1:x:decoy_reverse_sp|P38764|RPN1_YEAST:904
VVLEEWNDQRDKMK-KNDHYHDWFK-a12-b1	decoy_reverse_sp|Q04062|RPN9_YEAST	decoy_reverse_sp|P23724|PSB1_YEAST	xlink	decoy inter-protein xl	F1807_kammerk_007.020465.020465.3_F1807_kammerk_007.021389.021389.3	27	141	114	F1807_kammerk_007_matched	0.61	2.41	decoy_reverse_sp|P23724|PSB1_YEAST:141:x:decoy_reverse_sp|Q04062|RPN9_YEAST:27
DDMKVDDAIELALK-KSSSPLAMSETLSK-a4-b1	sp|P23638|PSA4_YEAST	sp|P23639|PSA2_YEAST	xlink	inter-protein xl	F1807_kammerk_006.023137.023137.3_F1807_kammerk_006.022581.022581.3	185	50	135	F1807_kammerk_006_matched	0.04	2.39	sp|P23638|PSA4_YEAST:185:x:sp|P23639|PSA2_YEAST:50
NKFEYNEEDKETK-VATEKDFLKAVDK-a2-b9	decoy_reverse_sp|P32565|RPN2_YEAST	sp|P33299|PRS7_YEAST	xlink	decoy inter-protein xl	F1807_kammerk_007.020117.020117.3_F1807_kammerk_007.019463.019463.3	88	445	357	F1807_kammerk_007_matched	0.73	2.39	decoy_reverse_sp|P32565|RPN2_YEAST:88:x:sp|P33299|PRS7_YEAST:445
GIKETKENDEEFYK-MGQGVSSGQDKKK-a3-b11	sp|P32565|RPN2_YEAST	sp|P40327|PRS4_YEAST	xlink	inter-protein xl	F1807_kammerk_007.023240.023240.3_F1807_kammerk_007.022040.022040.3	847	11	836	F1807_kammerk_007_matched	0.81	2.38	sp|P32565|RPN2_YEAST:847:x:sp|P40327|PRS4_YEAST:11
SKIDVTETTSDSLIEVNK-ENDEEFYKNK-a2-b8	decoy_reverse_5UB	sp|P32565|RPN2_YEAST	xlink	decoy inter-protein xl	F1807_kammerk_006.017591.017591.3_F1807_kammerk_006.017493.017493.3	566	858	292	F1807_kammerk_006_matched	0.89	2.36	decoy_reverse_5UB:566:x:sp|P32565|RPN2_YEAST:858
VDPEQEAHNKALNQFK-ETKENDEEFYK-a10-b3	sp|P53549|PRS10_YEAST	sp|P32565|RPN2_YEAST	xlink	inter-protein xl	F1807_kammerk_007.023676.023676.3_F1807_kammerk_007.021967.021967.3	55	850	795	F1807_kammerk_007_matched	0.58	2.36	sp|P32565|RPN2_YEAST:850:x:sp|P53549|PRS10_YEAST:55
ELKEKEAAESPEEADVEMS-KKGEEEPNK-a5-b1	sp|P32379|PSA5_YEAST	decoy_reverse_sp|P32565|RPN2_YEAST	xlink	decoy inter-protein xl	F1807_kammerk_006.022359.022359.3_F1807_kammerk_006.023953.023953.3	246	117	129	F1807_kammerk_006_matched	0	2.36	decoy_reverse_sp|P32565|RPN2_YEAST:117:x:sp|P32379|PSA5_YEAST:246
DDMADDEEEEKKITTGK-WYHFDHNDKK-a11-b9	decoy_reverse_sp|P23638|PSA4_YEAST	sp|P23724|PSB1_YEAST	xlink	decoy inter-protein xl	F1807_kammerk_007.014758.014758.3_F1807_kammerk_007.015650.015650.3	12	101	89	F1807_kammerk_007_matched	0	2.36	decoy_reverse_sp|P23638|PSA4_YEAST:12:x:sp|P23724|PSB1_YEAST:101
EKADYEDEMMHEEDQK-DNAEKTLGKSLSK-a2-b9	sp|P32496|RPN12_YEAST	sp|Q06103|RPN7_YEAST	xlink	inter-protein xl	F1807_kammerk_007.021500.021500.3_F1807_kammerk_007.021491.021491.3	242	156	86	F1807_kammerk_007_matched	0.86	2.36	sp|P32496|RPN12_YEAST:242:x:sp|Q06103|RPN7_YEAST:156
VDPEQEAHNKALNQFK-NKFEYNEEDK-a10-b2	sp|P53549|PRS10_YEAST	decoy_reverse_sp|P32565|RPN2_YEAST	xlink	decoy inter-protein xl	F1807_kammerk_006.017614.017614.3_F1807_kammerk_006.017082.017082.3	55	88	33	F1807_kammerk_006_matched	0.77	2.35	decoy_reverse_sp|P32565|RPN2_YEAST:88:x:sp|P53549|PRS10_YEAST:55
DDTVSGGYLPTEKEADMEVK-KEDWLQHHK-a13-b1	decoy_reverse_sp|P33297|PRS6A_YEAST	decoy_reverse_sp|Q12250|RPN5_YEAST	xlink	decoy inter-protein xl	F1807_kammerk_007.021435.021435.3_F1807_kammerk_007.020654.020654.3	260	103	157	F1807_kammerk_007_matched	0.56	2.34	decoy_reverse_sp|P33297|PRS6A_YEAST:260:x:decoy_reverse_sp|Q12250|RPN5_YEAST:103
KEGPTIYYVDSDGTR-MKDRLVEWNDQVEK-a1-b2	sp|P30656|PSB5_YEAST	sp|Q04062|RPN9_YEAST	xlink	inter-protein xl	F1807_kammerk_007.014809.014809.3_F1807_kammerk_007.015712.015712.3	182	367	185	F1807_kammerk_007_matched	0.61	2.33	sp|P30656|PSB5_YEAST:182:x:sp|Q04062|RPN9_YEAST:367
GTDASVGKSLMMNRLQR-APEDDDLKYK-a8-b8	decoy_reverse_sp|P43588|RPN11_YEAST	decoy_reverse_sp|P33299|PRS7_YEAST	xlink	decoy inter-protein xl	F1807_kammerk_007.024040.024040.3_F1807_kammerk_007.023970.023970.3	295	457	162	F1807_kammerk_007_matched	0.78	2.32	decoy_reverse_sp|P33299|PRS7_YEAST:457:x:decoy_reverse_sp|P43588|RPN11_YEAST:295
IEETVFDKENMSR-SKLDQDSTSENVK-a8-b2	decoy_reverse_sp|P38624|PSB6_YEAST	sp|P32565|RPN2_YEAST	xlink	decoy inter-protein xl	F1807_kammerk_006.024424.024424.3_F1807_kammerk_006.022975.022975.3	49	173	124	F1807_kammerk_006_matched	0.77	2.31	decoy_reverse_sp|P38624|PSB6_YEAST:49:x:sp|P32565|RPN2_YEAST:173
NDHYHDWFKNSVKFR-EEERDPNYKK-a13-b9	decoy_reverse_sp|P23724|PSB1_YEAST	decoy_reverse_sp|P38764|RPN1_YEAST	xlink	decoy inter-protein xl	F1807_kammerk_007.023644.023644.3_F1807_kammerk_007.023727.023727.3	154	9	145	F1807_kammerk_007_matched	0	2.31	decoy_reverse_sp|P23724|PSB1_YEAST:154:x:decoy_reverse_sp|P38764|RPN1_YEAST:9
EKEAAESPEEADVEMS-DSKDFDESLK-a2-b3	sp|P32379|PSA5_YEAST	sp|Q04062|RPN9_YEAST	xlink	inter-protein xl	F1807_kammerk_007.007215.007215.3_F1807_kammerk_007.006209.006209.3	246	90	156	F1807_kammerk_007_matched	0	2.31	sp|P32379|PSA5_YEAST:246:x:sp|Q04062|RPN9_YEAST:90
DQMVVGWYHSHPGFGCWLSSVDVNTQKSFEQLNSR-DAEDETSSDGSKSDGSAATSGFEFSKEDTLR-a27-b26	sp|P43588|RPN11_YEAST	sp|P38764|RPN1_YEAST	xlink	inter-protein xl	F1807_kammerk_003.014957.014957.7_F1807_kammerk_003.014756.014756.7	127	197	70	F1807_kammerk_003_matched	0	2.29	sp|P38764|RPN1_YEAST:197:x:sp|P43588|RPN11_YEAST:127
HEDFVEGISEVQARKSK-DFDESLKYLDDLK-a15-b7	sp|P33297|PRS6A_YEAST	sp|Q04062|RPN9_YEAST	xlink	inter-protein xl	F1807_kammerk_006.023757.023757.3_F1807_kammerk_006.023499.023499.3	426	97	329	F1807_kammerk_006_matched	-0.18	2.29	sp|P33297|PRS6A_YEAST:426:x:sp|Q04062|RPN9_YEAST:97
EEPAMSVEDSAEAEKEK-YTKETYQSRGIDAMK-a15-b3	decoy_reverse_sp|P32379|PSA5_YEAST	sp|Q12377|RPN6_YEAST	xlink	decoy inter-protein xl	F1807_kammerk_007.012845.012845.3_F1807_kammerk_007.013028.013028.3	15	288	273	F1807_kammerk_007_matched	0	2.29	decoy_reverse_sp|P32379|PSA5_YEAST:15:x:sp|Q12377|RPN6_YEAST:288
ALTSTSDTDYKLTSK-QKAQDVDVSMQD-a11-b2	decoy_reverse_sp|P23638|PSA4_YEAST	sp|O13563|RPN13_YEAST	xlink	decoy inter-protein xl	F1807_kammerk_007.020750.020750.3_F1807_kammerk_007.021648.021648.3	60	146	86	F1807_kammerk_007_matched	0.52	2.27	decoy_reverse_sp|P23638|PSA4_YEAST:60:x:sp|O13563|RPN13_YEAST:146
NIDIGLLNKSKSSLDGK-QSKVSDDSESESGDK-a11-b3	sp|P32565|RPN2_YEAST	sp|Q08723|RPN8_YEAST	xlink	inter-protein xl	F1807_kammerk_007.023403.023403.3_F1807_kammerk_007.021718.021718.3	318	312	6	F1807_kammerk_007_matched	0.94	2.27	sp|P32565|RPN2_YEAST:318:x:sp|Q08723|RPN8_YEAST:312
SEEKEESLIEGEGNK-AWDFKVMNNELQK-a4-b5	decoy_reverse_sp|P38764|RPN1_YEAST	decoy_reverse_sp|P30657|PSB4_YEAST	xlink	decoy inter-protein xl	F1807_kammerk_007.019260.019260.3_F1807_kammerk_007.020354.020354.3	292	16	276	F1807_kammerk_007_matched	0	2.27	decoy_reverse_sp|P30657|PSB4_YEAST:16:x:decoy_reverse_sp|P38764|RPN1_YEAST:292
EDGWGKIEASLENMVK-MSMSSTVIKFR-a6-b9	decoy_reverse_sp|Q06103|RPN7_YEAST	sp|O13563|RPN13_YEAST	xlink	decoy inter-protein xl	F1807_kammerk_006.021845.021845.3_F1807_kammerk_006.021219.021219.3	230	9	221	F1807_kammerk_006_matched	0.83	2.27	decoy_reverse_sp|Q06103|RPN7_YEAST:230:x:sp|O13563|RPN13_YEAST:9
DSKDFDESLKYLDDLK-KNPDYREEE-a3-b1	sp|Q04062|RPN9_YEAST	sp|P38764|RPN1_YEAST	xlink	inter-protein xl	F1807_kammerk_007.022668.022668.3_F1807_kammerk_007.022971.022971.3	90	985	895	F1807_kammerk_007_matched	0.41	2.26	sp|P38764|RPN1_YEAST:985:x:sp|Q04062|RPN9_YEAST:90
YSSKPYKVDNMTR-KGVSDGQGSQM-a7-b1	sp|P32565|RPN2_YEAST	decoy_reverse_sp|P40327|PRS4_YEAST	xlink	decoy inter-protein xl	F1807_kammerk_009.005043.005043.3_F1807_kammerk_009.005536.005536.3	867	427	440	F1807_kammerk_009_matched	0	2.26	decoy_reverse_sp|P40327|PRS4_YEAST:427:x:sp|P32565|RPN2_YEAST:867
EKDNFGYLYVQFLR-YYQNMRSFSTSKK-a2-b12	decoy_reverse_sp|Q06103|RPN7_YEAST	decoy_reverse_sp|P33299|PRS7_YEAST	xlink	decoy inter-protein xl	F1807_kammerk_006.017795.017795.3_F1807_kammerk_006.017766.017766.3	242	12	230	F1807_kammerk_006_matched	0.94	2.26	decoy_reverse_sp|P33299|PRS7_YEAST:12:x:decoy_reverse_sp|Q06103|RPN7_YEAST:242
ADKDYSQILKEEFPK-GKNCVVLGCER-a3-b2	sp|Q12250|RPN5_YEAST	sp|P40303|PSA7_YEAST	xlink	inter-protein xl	F1807_kammerk_007.021396.021396.3_F1807_kammerk_007.023070.023070.3	11	39	28	F1807_kammerk_007_matched	0	2.25	sp|P40303|PSA7_YEAST:39:x:sp|Q12250|RPN5_YEAST:11
EKFVNSNQYKWINVNSPR-KPAGYYDCVDMLK-a2-b1	decoy_reverse_sp|P32496|RPN12_YEAST	decoy_reverse_sp|P21243|PSA6_YEAST	xlink	decoy inter-protein xl	F1807_kammerk_006.020417.020417.3_F1807_kammerk_006.020392.020392.3	35	134	99	F1807_kammerk_006_matched	0.92	2.25	decoy_reverse_sp|P21243|PSA6_YEAST:134:x:decoy_reverse_sp|P32496|RPN12_YEAST:35
AWDFKVMNNELQK-KDDMADDEEEEKK-a5-b12	decoy_reverse_sp|P30657|PSB4_YEAST	decoy_reverse_sp|P23638|PSA4_YEAST	xlink	decoy inter-protein xl	F1807_kammerk_006.003998.003998.3_F1807_kammerk_006.003909.003909.3	16	12	4	F1807_kammerk_006_matched	0	2.24	decoy_reverse_sp|P23638|PSA4_YEAST:12:x:decoy_reverse_sp|P30657|PSB4_YEAST:16
GTDASVGKSLMMNR-KDDMADDEEEEK-a8-b1	decoy_reverse_sp|P43588|RPN11_YEAST	decoy_reverse_sp|P23638|PSA4_YEAST	xlink	decoy inter-protein xl	F1807_kammerk_004.027898.027898.3_F1807_kammerk_004.029442.029442.3	295	1	294	F1807_kammerk_004_matched	0	2.24	decoy_reverse_sp|P23638|PSA4_YEAST:1:x:decoy_reverse_sp|P43588|RPN11_YEAST:295
KDDMADDEEEEKK-GKDCTVVISQKK-a1-b2	decoy_reverse_sp|P23638|PSA4_YEAST	sp|P21243|PSA6_YEAST	xlink	decoy inter-protein xl	F1807_kammerk_006.022954.022954.3_F1807_kammerk_006.020920.020920.3	1	48	47	F1807_kammerk_006_matched	0.73	2.22	decoy_reverse_sp|P23638|PSA4_YEAST:1:x:sp|P21243|PSA6_YEAST:48
SDNGEVAYCERFKSTSSIVMM-SSDKDATTDGK-a13-b4	decoy_reverse_sp|O13563|RPN13_YEAST	sp|P38764|RPN1_YEAST	xlink	decoy inter-protein xl	F1807_kammerk_007.012199.012199.3_F1807_kammerk_007.011405.011405.3	148	713	565	F1807_kammerk_007_matched	0	2.2	decoy_reverse_sp|O13563|RPN13_YEAST:148:x:sp|P38764|RPN1_YEAST:713
RKGDADSASQSSADVSAK-KDDMADDEEEEK-a2-b1	decoy_reverse_sp|Q12377|RPN6_YEAST	decoy_reverse_sp|P23638|PSA4_YEAST	xlink	decoy inter-protein xl	F1807_kammerk_004.025362.025362.3_F1807_kammerk_004.027642.027642.3	386	1	385	F1807_kammerk_004_matched	0.65	2.19	decoy_reverse_sp|P23638|PSA4_YEAST:1:x:decoy_reverse_sp|Q12377|RPN6_YEAST:386
LMMNSKVGSADTGR-KEEEEQLSEEDAK-a6-b1	sp|P43588|RPN11_YEAST	sp|P38764|RPN1_YEAST	xlink	inter-protein xl	F1807_kammerk_005.026753.026753.3_F1807_kammerk_005.029239.029239.3	12	32	20	F1807_kammerk_005_matched	0	2.16	sp|P38764|RPN1_YEAST:32:x:sp|P43588|RPN11_YEAST:12
AELEKLVDHHPEGLSAR-QKAQDVDVSMQD-a5-b2	sp|P21242|PSA3_YEAST	sp|O13563|RPN13_YEAST	xlink	inter-protein xl	F1807_kammerk_007.020839.020839.3_F1807_kammerk_007.020784.020784.3	178	146	32	F1807_kammerk_007_matched	0.47	2.15	sp|O13563|RPN13_YEAST:146:x:sp|P21242|PSA3_YEAST:178
GKSSDKDATTDGK-KDDMADDEEEEKK-a2-b12	sp|P38764|RPN1_YEAST	decoy_reverse_sp|P23638|PSA4_YEAST	xlink	decoy inter-protein xl	F1807_kammerk_004.023482.023482.3_F1807_kammerk_004.026065.026065.3	709	12	697	F1807_kammerk_004_matched	0	2.15	decoy_reverse_sp|P23638|PSA4_YEAST:12:x:sp|P38764|RPN1_YEAST:709
QKDENEGESDVESLNENSIMSK-QKPDRVYGRTK-a2-b2	decoy_reverse_sp|O13563|RPN13_YEAST	decoy_reverse_sp|P43588|RPN11_YEAST	xlink	decoy inter-protein xl	F1807_kammerk_006.024076.024076.3_F1807_kammerk_006.025201.025201.3	13	31	18	F1807_kammerk_006_matched	0.69	2.14	decoy_reverse_sp|O13563|RPN13_YEAST:13:x:decoy_reverse_sp|P43588|RPN11_YEAST:31
FETEEAFLNSIKDK-YKEPWDKEPM-a12-b7	decoy_reverse_sp|P21243|PSA6_YEAST	decoy_reverse_sp|P33299|PRS7_YEAST	xlink	decoy inter-protein xl	F1807_kammerk_007.020760.020760.3_F1807_kammerk_007.020210.020210.3	21	464	443	F1807_kammerk_007_matched	0	2.14	decoy_reverse_sp|P21243|PSA6_YEAST:21:x:decoy_reverse_sp|P33299|PRS7_YEAST:464
KEEEEQLSEEDAK-KGVSDGQGSQM-a1-b1	sp|P38764|RPN1_YEAST	decoy_reverse_sp|P40327|PRS4_YEAST	xlink	decoy inter-protein xl	F1807_kammerk_008.007698.007698.3_F1807_kammerk_008.008117.008117.3	32	427	395	F1807_kammerk_008_matched	0	2.13	decoy_reverse_sp|P40327|PRS4_YEAST:427:x:sp|P38764|RPN1_YEAST:32
KSVAPYNSEYSTNFR-SEEKEESLIEGEGNK-a1-b4	decoy_reverse_sp|P40016|RPN3_YEAST	decoy_reverse_sp|P38764|RPN1_YEAST	xlink	decoy inter-protein xl	F1807_kammerk_007.020015.020015.3_F1807_kammerk_007.021618.021618.3	399	292	107	F1807_kammerk_007_matched	0	2.12	decoy_reverse_sp|P38764|RPN1_YEAST:292:x:decoy_reverse_sp|P40016|RPN3_YEAST:399
NSVKWYHFDHNDK-KFSSTSRYMQYN-a4-b1	sp|P23724|PSB1_YEAST	sp|P33299|PRS7_YEAST	xlink	inter-protein xl	F1807_kammerk_005.025507.025507.3_F1807_kammerk_005.025978.025978.3	92	456	364	F1807_kammerk_005_matched	0	2.11	sp|P23724|PSB1_YEAST:92:x:sp|P33299|PRS7_YEAST:456
EEFPKIDSLAQNDCNSALDQLLVLEK-QEQQEQDKK-a5-b8	sp|Q12250|RPN5_YEAST	sp|P40303|PSA7_YEAST	xlink	inter-protein xl	F1807_kammerk_008.011980.011980.3_F1807_kammerk_008.011293.011293.3	23	248	225	F1807_kammerk_008_matched	0.72	2.1	sp|P40303|PSA7_YEAST:248:x:sp|Q12250|RPN5_YEAST:23
KGSVAAQANVTTWR-KDDMADDEEEEK-a1-b1	decoy_reverse_sp|P30656|PSB5_YEAST	decoy_reverse_sp|P23638|PSA4_YEAST	xlink	decoy inter-protein xl	F1807_kammerk_004.033772.033772.4_F1807_kammerk_004.035106.035106.4	181	1	180	F1807_kammerk_004_matched	0	2.1	decoy_reverse_sp|P23638|PSA4_YEAST:1:x:decoy_reverse_sp|P30656|PSB5_YEAST:181
SFMQNCYGAQADIKPR-DIKGYGTQKI-a14-b9	decoy_reverse_sp|P32565|RPN2_YEAST	sp|P30657|PSB4_YEAST	xlink	decoy inter-protein xl	F1807_kammerk_006.011511.011511.3_F1807_kammerk_006.013133.013133.3	182	265	83	F1807_kammerk_006_matched	0.7	4.69	decoy_reverse_sp|P32565|RPN2_YEAST:182:x:sp|P30657|PSB4_YEAST:265
MYDYEEKEESNLAATKSMVK-KSFEAEAR-a16-b1	sp|P43588|RPN11_YEAST	decoy_reverse_sp|P21242|PSA3_YEAST	xlink	decoy inter-protein xl	F1807_kammerk_004.034332.034332.3_F1807_kammerk_004.034180.034180.3	242	189	53	F1807_kammerk_004_matched	0.94	4.69	decoy_reverse_sp|P21242|PSA3_YEAST:189:x:sp|P43588|RPN11_YEAST:242
GTCAVGVKGKNCVVLGCER-LYKLNDK-a8-b3	sp|P40303|PSA7_YEAST	sp|P23638|PSA4_YEAST	xlink	inter-protein xl	F1807_kammerk_006.020287.020287.3_F1807_kammerk_006.018638.018638.3	37	68	31	F1807_kammerk_006_matched	0.81	4.69	sp|P23638|PSA4_YEAST:68:x:sp|P40303|PSA7_YEAST:37
EQWQSGLKMYDYEEK-LSEAKCLK-a8-b5	sp|P43588|RPN11_YEAST	decoy_reverse_sp|P32565|RPN2_YEAST	xlink	decoy inter-protein xl	F1807_kammerk_008.005652.005652.3_F1807_kammerk_008.005798.005798.3	226	800	574	F1807_kammerk_008_matched	0	4.68	decoy_reverse_sp|P32565|RPN2_YEAST:800:x:sp|P43588|RPN11_YEAST:226
DDMADDEEEEKK-NKRAQPILEATK-a11-b2	decoy_reverse_sp|P23638|PSA4_YEAST	decoy_reverse_sp|Q08723|RPN8_YEAST	xlink	decoy inter-protein xl	F1807_kammerk_006.016281.016281.3_F1807_kammerk_006.016151.016151.3	12	5	7	F1807_kammerk_006_matched	0.74	4.68	decoy_reverse_sp|P23638|PSA4_YEAST:12:x:decoy_reverse_sp|Q08723|RPN8_YEAST:5
IEEERKSQIAYEK-KNPDYREEE-a6-b1	decoy_reverse_sp|P43588|RPN11_YEAST	sp|P38764|RPN1_YEAST	xlink	decoy inter-protein xl	F1807_kammerk_004.034236.034236.3_F1807_kammerk_004.033204.033204.3	54	985	931	F1807_kammerk_004_matched	0	4.68	decoy_reverse_sp|P43588|RPN11_YEAST:54:x:sp|P38764|RPN1_YEAST:985
IFKEQDVAGNYGK-DNAEKTLGK-a3-b5	decoy_reverse_sp|P23638|PSA4_YEAST	sp|Q06103|RPN7_YEAST	xlink	decoy inter-protein xl	F1807_kammerk_005.020356.020356.3_F1807_kammerk_005.021932.021932.3	31	152	121	F1807_kammerk_005_matched	0.94	4.67	decoy_reverse_sp|P23638|PSA4_YEAST:31:x:sp|Q06103|RPN7_YEAST:152
IHSRKMNLTR-NKFEYNEEDK-a5-b2	sp|Q01939|PRS8_YEAST	decoy_reverse_sp|P32565|RPN2_YEAST	xlink	decoy inter-protein xl	F1807_kammerk_004.008953.008953.3_F1807_kammerk_004.008882.008882.3	334	88	246	F1807_kammerk_004_matched	0	4.67	decoy_reverse_sp|P32565|RPN2_YEAST:88:x:sp|Q01939|PRS8_YEAST:334
KLEFNQYCLEDK-KGEEEPNK-a1-b1	decoy_reverse_sp|Q06103|RPN7_YEAST	decoy_reverse_sp|P32565|RPN2_YEAST	xlink	decoy inter-protein xl	F1807_kammerk_004.034335.034335.3_F1807_kammerk_004.034352.034352.3	326	118	208	F1807_kammerk_004_matched	0	4.66	decoy_reverse_sp|P32565|RPN2_YEAST:118:x:decoy_reverse_sp|Q06103|RPN7_YEAST:326
LMMNSKVGSADTGRDDTK-KNPDYR-a6-b1	sp|P43588|RPN11_YEAST	sp|P38764|RPN1_YEAST	xlink	inter-protein xl	F1807_kammerk_005.028672.028672.3_F1807_kammerk_005.029853.029853.3	12	985	973	F1807_kammerk_005_matched	0	4.66	sp|P38764|RPN1_YEAST:985:x:sp|P43588|RPN11_YEAST:12
IFKEQDVAGNYGK-KDFYFK-a3-b1	decoy_reverse_sp|P23638|PSA4_YEAST	decoy_reverse_sp|P33298|PRS6B_YEAST	xlink	decoy inter-protein xl	F1807_kammerk_004.032707.032707.3_F1807_kammerk_004.031230.031230.3	31	1	30	F1807_kammerk_004_matched	0.76	4.66	decoy_reverse_sp|P23638|PSA4_YEAST:31:x:decoy_reverse_sp|P33298|PRS6B_YEAST:1
IEEERKSQIAYEK-EPWDKEPM-a6-b5	decoy_reverse_sp|P43588|RPN11_YEAST	decoy_reverse_sp|P33299|PRS7_YEAST	xlink	decoy inter-protein xl	F1807_kammerk_004.031604.031604.3_F1807_kammerk_004.032497.032497.3	54	464	410	F1807_kammerk_004_matched	0.8	4.66	decoy_reverse_sp|P33299|PRS7_YEAST:464:x:decoy_reverse_sp|P43588|RPN11_YEAST:54
SGFSQNLLQKHNSPAKR-KPAGYYDCVDMLK-a16-b1	decoy_reverse_sp|P40016|RPN3_YEAST	decoy_reverse_sp|P21243|PSA6_YEAST	xlink	decoy inter-protein xl	F1807_kammerk_007.022819.022819.3_F1807_kammerk_007.022696.022696.3	225	134	91	F1807_kammerk_007_matched	0.53	4.65	decoy_reverse_sp|P21243|PSA6_YEAST:134:x:decoy_reverse_sp|P40016|RPN3_YEAST:225
YIEDNKQFDGK-DCTVVISQKK-a6-b9	decoy_reverse_sp|P32379|PSA5_YEAST	sp|P21243|PSA6_YEAST	xlink	decoy inter-protein xl	F1807_kammerk_009.009173.009173.3_F1807_kammerk_009.008741.008741.3	32	57	25	F1807_kammerk_009_matched	0	4.65	decoy_reverse_sp|P32379|PSA5_YEAST:32:x:sp|P21243|PSA6_YEAST:57
SKLDQDSTSENVK-MPPKEDWEK-a2-b4	sp|P32565|RPN2_YEAST	sp|P33299|PRS7_YEAST	xlink	inter-protein xl	F1807_kammerk_008.004820.004820.3_F1807_kammerk_008.005519.005519.3	173	4	169	F1807_kammerk_008_matched	0.89	4.65	sp|P32565|RPN2_YEAST:173:x:sp|P33299|PRS7_YEAST:4
ETLDKASTSGFSDAFGSEK-ETKENDEEFYK-a5-b3	decoy_reverse_sp|P38764|RPN1_YEAST	sp|P32565|RPN2_YEAST	xlink	decoy inter-protein xl	F1807_kammerk_004.007229.007229.4_F1807_kammerk_004.009361.009361.4	797	850	53	F1807_kammerk_004_matched	0	4.65	decoy_reverse_sp|P38764|RPN1_YEAST:797:x:sp|P32565|RPN2_YEAST:850
ETKENDEEFYK-AGATEGPKR-a3-b8	sp|P32565|RPN2_YEAST	decoy_reverse_sp|P40327|PRS4_YEAST	xlink	decoy inter-protein xl	F1807_kammerk_004.023229.023229.3_F1807_kammerk_004.025266.025266.3	850	401	449	F1807_kammerk_004_matched	0.82	4.64	decoy_reverse_sp|P40327|PRS4_YEAST:401:x:sp|P32565|RPN2_YEAST:850
SFMQNCYGAQADIKPR-KNPDYREEE-a14-b1	decoy_reverse_sp|P32565|RPN2_YEAST	sp|P38764|RPN1_YEAST	xlink	decoy inter-protein xl	F1807_kammerk_005.023553.023553.4_F1807_kammerk_005.025541.025541.4	182	985	803	F1807_kammerk_005_matched	0	4.64	decoy_reverse_sp|P32565|RPN2_YEAST:182:x:sp|P38764|RPN1_YEAST:985
SEDEEQEELEAKK-VKDLNNAR-a12-b2	decoy_reverse_sp|P38764|RPN1_YEAST	decoy_reverse_sp|Q01939|PRS8_YEAST	xlink	decoy inter-protein xl	F1807_kammerk_009.011883.011883.3_F1807_kammerk_009.011852.011852.3	962	352	610	F1807_kammerk_009_matched	0.87	4.64	decoy_reverse_sp|P38764|RPN1_YEAST:962:x:decoy_reverse_sp|Q01939|PRS8_YEAST:352
KDDMADDEEEEK-EAALFEAVKR-a1-b9	decoy_reverse_sp|P23638|PSA4_YEAST	decoy_reverse_sp|Q06103|RPN7_YEAST	xlink	decoy inter-protein xl	F1807_kammerk_005.025207.025207.3_F1807_kammerk_005.026833.026833.3	1	386	385	F1807_kammerk_005_matched	0.75	4.64	decoy_reverse_sp|P23638|PSA4_YEAST:1:x:decoy_reverse_sp|Q06103|RPN7_YEAST:386
SKIDHINEESWEK-QKYLDQDR-a2-b2	sp|P21243|PSA6_YEAST	decoy_reverse_sp|P53549|PRS10_YEAST	xlink	decoy inter-protein xl	F1807_kammerk_004.029991.029991.3_F1807_kammerk_004.031709.031709.3	190	363	173	F1807_kammerk_004_matched	0	4.64	decoy_reverse_sp|P53549|PRS10_YEAST:363:x:sp|P21243|PSA6_YEAST:190
KPAGYYDCVDMLKYR-ETKENDEEFYKNK-a13-b3	decoy_reverse_sp|P21243|PSA6_YEAST	sp|P32565|RPN2_YEAST	xlink	decoy inter-protein xl	F1807_kammerk_007.011846.011846.3_F1807_kammerk_007.013199.013199.3	146	850	704	F1807_kammerk_007_matched	0.89	4.63	decoy_reverse_sp|P21243|PSA6_YEAST:146:x:sp|P32565|RPN2_YEAST:850
LLPPIKIELIKNNLLIPDLSIQNDIYLNDLMITK-RVDGKVDHIITLQEGVLIGR-a6-b5	sp|P32496|RPN12_YEAST	decoy_reverse_sp|P23724|PSB1_YEAST	xlink	decoy inter-protein xl	F1807_kammerk_005.013258.013258.6_F1807_kammerk_005.014945.014945.6	31	14	17	F1807_kammerk_005_matched	0.71	4.63	decoy_reverse_sp|P23724|PSB1_YEAST:14:x:sp|P32496|RPN12_YEAST:31
KSVAPYNSEYSTNFR-KQEEEKK-a1-b1	decoy_reverse_sp|P40016|RPN3_YEAST	sp|P40327|PRS4_YEAST	xlink	decoy inter-protein xl	F1807_kammerk_007.028065.028065.3_F1807_kammerk_007.028047.028047.3	399	88	311	F1807_kammerk_007_matched	0.86	4.63	decoy_reverse_sp|P40016|RPN3_YEAST:399:x:sp|P40327|PRS4_YEAST:88
APEDDDLKYK-QEQQEQDKK-a8-b8	decoy_reverse_sp|P33299|PRS7_YEAST	sp|P40303|PSA7_YEAST	xlink	decoy inter-protein xl	F1807_kammerk_005.032665.032665.3_F1807_kammerk_005.032399.032399.3	457	248	209	F1807_kammerk_005_matched	0	4.62	decoy_reverse_sp|P33299|PRS7_YEAST:457:x:sp|P40303|PSA7_YEAST:248
KNGFGGMVFYK-KSSQLYENDAR-a1-b1	decoy_reverse_sp|P23724|PSB1_YEAST	decoy_reverse_sp|P40302|PSA1_YEAST	xlink	decoy inter-protein xl	F1807_kammerk_005.030185.030185.3_F1807_kammerk_005.031369.031369.3	157	174	17	F1807_kammerk_005_matched	0	4.62	decoy_reverse_sp|P23724|PSB1_YEAST:157:x:decoy_reverse_sp|P40302|PSA1_YEAST:174
EQDVAGNYGKR-YREAAAFEKAR-a10-b9	decoy_reverse_sp|P23638|PSA4_YEAST	decoy_reverse_sp|P21243|PSA6_YEAST	xlink	decoy inter-protein xl	F1807_kammerk_005.023233.023233.3_F1807_kammerk_005.023163.023163.3	41	155	114	F1807_kammerk_005_matched	0	4.62	decoy_reverse_sp|P21243|PSA6_YEAST:155:x:decoy_reverse_sp|P23638|PSA4_YEAST:41
QEEEKKQLEEIR-GPNEEEKK-a6-b7	sp|P40327|PRS4_YEAST	sp|P32565|RPN2_YEAST	xlink	inter-protein xl	F1807_kammerk_009.008229.008229.3_F1807_kammerk_009.008917.008917.3	94	828	734	F1807_kammerk_009_matched	0.8	4.62	sp|P32565|RPN2_YEAST:828:x:sp|P40327|PRS4_YEAST:94
TDNTVDKFDFYK-CGCENLVVKGK-a7-b9	sp|P33298|PRS6B_YEAST	decoy_reverse_sp|P40303|PSA7_YEAST	xlink	decoy inter-protein xl	F1807_kammerk_004.035234.035234.3_F1807_kammerk_004.036058.036058.3	423	216	207	F1807_kammerk_004_matched	0	4.62	decoy_reverse_sp|P40303|PSA7_YEAST:216:x:sp|P33298|PRS6B_YEAST:423
YGYDMPCDVLAKR-EKERETNK-a12-b2	sp|P21243|PSA6_YEAST	sp|P32565|RPN2_YEAST	xlink	inter-protein xl	F1807_kammerk_008.009493.009493.3_F1807_kammerk_008.009026.009026.3	119	837	718	F1807_kammerk_008_matched	0.66	4.62	sp|P21243|PSA6_YEAST:119:x:sp|P32565|RPN2_YEAST:837
LQRLMMNSKVGSADTGR-YDLKDELR-a9-b4	sp|P43588|RPN11_YEAST	decoy_reverse_sp|P53549|PRS10_YEAST	xlink	decoy inter-protein xl	F1807_kammerk_006.022779.022779.3_F1807_kammerk_006.022716.022716.3	12	352	340	F1807_kammerk_006_matched	0.76	4.61	decoy_reverse_sp|P53549|PRS10_YEAST:352:x:sp|P43588|RPN11_YEAST:12
DAPIKADKDYSQILK-ESDSDSVSEGDKQSK-a5-b12	sp|Q12250|RPN5_YEAST	decoy_reverse_sp|Q08723|RPN8_YEAST	xlink	decoy inter-protein xl	F1807_kammerk_009.006536.006536.3_F1807_kammerk_009.006487.006487.3	8	27	19	F1807_kammerk_009_matched	0.4	4.61	decoy_reverse_sp|Q08723|RPN8_YEAST:27:x:sp|Q12250|RPN5_YEAST:8
YTYDGDSTPVEIGKR-GAATGKGR-a14-b6	decoy_reverse_sp|P30656|PSB5_YEAST	sp|P21242|PSA3_YEAST	xlink	decoy inter-protein xl	F1807_kammerk_004.017671.017671.3_F1807_kammerk_004.016481.016481.3	106	167	61	F1807_kammerk_004_matched	0.85	4.61	decoy_reverse_sp|P30656|PSB5_YEAST:106:x:sp|P21242|PSA3_YEAST:167
DDRDHINPDDLMKAVR-LYDNFVSKFYDK-a13-b8	sp|P53549|PRS10_YEAST	sp|Q04062|RPN9_YEAST	xlink	inter-protein xl	F1807_kammerk_006.026834.026834.3_F1807_kammerk_006.027347.027347.3	417	68	349	F1807_kammerk_006_matched	0.48	4.61	sp|P53549|PRS10_YEAST:417:x:sp|Q04062|RPN9_YEAST:68
KKGVSDGQGSQM-KGANDGEVYQK-a1-b1	decoy_reverse_sp|P40327|PRS4_YEAST	sp|P23638|PSA4_YEAST	xlink	decoy inter-protein xl	F1807_kammerk_005.015950.015950.3_F1807_kammerk_005.017801.017801.3	426	218	208	F1807_kammerk_005_matched	0.68	4.61	decoy_reverse_sp|P40327|PRS4_YEAST:426:x:sp|P23638|PSA4_YEAST:218
DTGTADKSSDKGK-QKYLDQDRR-a7-b2	decoy_reverse_sp|P38764|RPN1_YEAST	decoy_reverse_sp|P53549|PRS10_YEAST	xlink	decoy inter-protein xl	F1807_kammerk_005.027892.027892.3_F1807_kammerk_005.029208.029208.3	281	363	82	F1807_kammerk_005_matched	0.9	4.6	decoy_reverse_sp|P38764|RPN1_YEAST:281:x:decoy_reverse_sp|P53549|PRS10_YEAST:363
ENEDEEDKDTGTADKSSDK-EFYELKR-a8-b6	decoy_reverse_sp|P38764|RPN1_YEAST	sp|P23724|PSB1_YEAST	xlink	decoy inter-protein xl	F1807_kammerk_005.025543.025543.3_F1807_kammerk_005.025418.025418.3	274	239	35	F1807_kammerk_005_matched	0.73	4.6	decoy_reverse_sp|P38764|RPN1_YEAST:274:x:sp|P23724|PSB1_YEAST:239
KDDMADDEEEEKK-KENKTTQR-a12-b1	decoy_reverse_sp|P23638|PSA4_YEAST	decoy_reverse_sp|Q08723|RPN8_YEAST	xlink	decoy inter-protein xl	F1807_kammerk_005.024696.024696.3_F1807_kammerk_005.027326.027326.3	12	308	296	F1807_kammerk_005_matched	0	4.6	decoy_reverse_sp|P23638|PSA4_YEAST:12:x:decoy_reverse_sp|Q08723|RPN8_YEAST:308
KMTTDDDINWQELAR-RAQEEVKR-a1-b7	sp|P33297|PRS6A_YEAST	sp|P33298|PRS6B_YEAST	xlink	inter-protein xl	F1807_kammerk_006.021983.021983.3_F1807_kammerk_006.020033.020033.3	367	87	280	F1807_kammerk_006_matched	0.82	4.6	sp|P33297|PRS6A_YEAST:367:x:sp|P33298|PRS6B_YEAST:87
ENEDEEDKDTGTADKSSDK-KVATEKDFLK-a8-b6	decoy_reverse_sp|P38764|RPN1_YEAST	sp|P33299|PRS7_YEAST	xlink	decoy inter-protein xl	F1807_kammerk_007.021347.021347.3_F1807_kammerk_007.022401.022401.3	274	441	167	F1807_kammerk_007_matched	0.55	4.6	decoy_reverse_sp|P38764|RPN1_YEAST:274:x:sp|P33299|PRS7_YEAST:441
INIETKDEYDEAEQMDHMEK-SKTENVR-a6-b2	decoy_reverse_sp|P32496|RPN12_YEAST	sp|Q01939|PRS8_YEAST	xlink	decoy inter-protein xl	F1807_kammerk_004.032036.032036.3_F1807_kammerk_004.031136.031136.3	19	37	18	F1807_kammerk_004_matched	0.72	4.78	decoy_reverse_sp|P32496|RPN12_YEAST:19:x:sp|Q01939|PRS8_YEAST:37
DDRDHINPDDLMKAVR-DSKALYLLSK-a13-b3	sp|P53549|PRS10_YEAST	decoy_reverse_sp|Q04062|RPN9_YEAST	xlink	decoy inter-protein xl	F1807_kammerk_006.013343.013343.3_F1807_kammerk_006.014631.014631.3	417	307	110	F1807_kammerk_006_matched	0.68	4.78	decoy_reverse_sp|Q04062|RPN9_YEAST:307:x:sp|P53549|PRS10_YEAST:417
LIYVNKDSTNSNASDGSDQNAESSNDNTEDNNEGDNTEDTGQK-LIVDNDNWVYKTK-a6-b11	decoy_reverse_sp|P33299|PRS7_YEAST	sp|P38764|RPN1_YEAST	xlink	decoy inter-protein xl	F1807_kammerk_002.012041.012041.7_F1807_kammerk_002.012304.012304.7	324	409	85	F1807_kammerk_002_matched	0.68	4.78	decoy_reverse_sp|P33299|PRS7_YEAST:324:x:sp|P38764|RPN1_YEAST:409
MVDVEEKSQEVEYVDPTVNR-KDFYFK-a7-b1	sp|Q06103|RPN7_YEAST	decoy_reverse_sp|P33298|PRS6B_YEAST	xlink	decoy inter-protein xl	F1807_kammerk_005.025978.025978.3_F1807_kammerk_005.025942.025942.3	7	1	6	F1807_kammerk_005_matched	0.75	4.78	decoy_reverse_sp|P33298|PRS6B_YEAST:1:x:sp|Q06103|RPN7_YEAST:7
EKEAAESPEEADVEMS-INYEKDK-a2-b5	sp|P32379|PSA5_YEAST	decoy_reverse_sp|O13563|RPN13_YEAST	xlink	decoy inter-protein xl	F1807_kammerk_004.026936.026936.3_F1807_kammerk_004.025009.025009.3	246	38	208	F1807_kammerk_004_matched	0.62	4.78	decoy_reverse_sp|O13563|RPN13_YEAST:38:x:sp|P32379|PSA5_YEAST:246
KGANDGEVYQK-SKSVSFYA-a1-b2	sp|P23638|PSA4_YEAST	sp|P33297|PRS6A_YEAST	xlink	inter-protein xl	F1807_kammerk_006.023261.023261.3_F1807_kammerk_006.022307.022307.3	218	428	210	F1807_kammerk_006_matched	0	4.78	sp|P23638|PSA4_YEAST:218:x:sp|P33297|PRS6A_YEAST:428
KKGVSDGQGSQM-YKEPWDKEPM-a2-b2	decoy_reverse_sp|P40327|PRS4_YEAST	decoy_reverse_sp|P33299|PRS7_YEAST	xlink	decoy inter-protein xl	F1807_kammerk_005.020015.020015.3_F1807_kammerk_005.021246.021246.3	427	459	32	F1807_kammerk_005_matched	0.93	4.78	decoy_reverse_sp|P33299|PRS7_YEAST:459:x:decoy_reverse_sp|P40327|PRS4_YEAST:427
KQQTIDEQSQISPEK-QSKVSDDSESESGDK-a1-b3	sp|P38764|RPN1_YEAST	sp|Q08723|RPN8_YEAST	xlink	inter-protein xl	F1807_kammerk_005.025056.025056.4_F1807_kammerk_005.023627.023627.4	8	312	304	F1807_kammerk_005_matched	0.91	4.77	sp|P38764|RPN1_YEAST:8:x:sp|Q08723|RPN8_YEAST:312
QKDENEGESDVESLNENSIMSK-GEFVIENEGNSKVK-a2-b12	decoy_reverse_sp|O13563|RPN13_YEAST	decoy_reverse_sp|P30656|PSB5_YEAST	xlink	decoy inter-protein xl	F1807_kammerk_004.028525.028525.4_F1807_kammerk_004.027669.027669.4	13	12	1	F1807_kammerk_004_matched	0.82	4.77	decoy_reverse_sp|O13563|RPN13_YEAST:13:x:decoy_reverse_sp|P30656|PSB5_YEAST:12
CTKIIKGNGESDETTTDNNNSGNSNSNSNQQSTDADEDDEDAK-LSHENNVMLEKIK-a6-b11	sp|P33299|PRS7_YEAST	sp|P33297|PRS6A_YEAST	xlink	inter-protein xl	F1807_kammerk_003.009953.009953.6_F1807_kammerk_003.008133.008133.6	107	61	46	F1807_kammerk_003_matched	0.63	4.77	sp|P33297|PRS6A_YEAST:61:x:sp|P33299|PRS7_YEAST:107
EADMEVKVR-ENKTTQR-a7-b3	decoy_reverse_sp|P33297|PRS6A_YEAST	decoy_reverse_sp|Q08723|RPN8_YEAST	xlink	decoy inter-protein xl	F1807_kammerk_007.007712.007712.4_F1807_kammerk_007.007695.007695.4	267	311	44	F1807_kammerk_007_matched	0	4.77	decoy_reverse_sp|P33297|PRS6A_YEAST:267:x:decoy_reverse_sp|Q08723|RPN8_YEAST:311
SSDKDATTDGK-KGEEEPNK-a4-b1	sp|P38764|RPN1_YEAST	decoy_reverse_sp|P32565|RPN2_YEAST	xlink	decoy inter-protein xl	F1807_kammerk_007.016662.016662.3_F1807_kammerk_007.018255.018255.3	713	118	595	F1807_kammerk_007_matched	0	4.77	decoy_reverse_sp|P32565|RPN2_YEAST:118:x:sp|P38764|RPN1_YEAST:713
EDDFSLKDSKALYLLSK-SKLDQDSTSENVK-a10-b2	decoy_reverse_sp|Q04062|RPN9_YEAST	sp|P32565|RPN2_YEAST	xlink	decoy inter-protein xl	F1807_kammerk_005.029582.029582.3_F1807_kammerk_005.027743.027743.3	307	173	134	F1807_kammerk_005_matched	0.92	4.77	decoy_reverse_sp|Q04062|RPN9_YEAST:307:x:sp|P32565|RPN2_YEAST:173
LHSAIQSKIEETVFDK-EKGPNEEEKK-a8-b9	decoy_reverse_sp|P38624|PSB6_YEAST	sp|P32565|RPN2_YEAST	xlink	decoy inter-protein xl	F1807_kammerk_006.019807.019807.3_F1807_kammerk_006.018021.018021.3	41	828	787	F1807_kammerk_006_matched	0.63	4.76	decoy_reverse_sp|P38624|PSB6_YEAST:41:x:sp|P32565|RPN2_YEAST:828
DFLNNGEVDSASDFISKLEYPHTDVSSSLEAR-ENEDEEDKDTGTADK-a17-b8	sp|P40016|RPN3_YEAST	decoy_reverse_sp|P38764|RPN1_YEAST	xlink	decoy inter-protein xl	F1807_kammerk_003.010872.010872.5_F1807_kammerk_003.011174.011174.5	256	274	18	F1807_kammerk_003_matched	0.81	4.76	decoy_reverse_sp|P38764|RPN1_YEAST:274:x:sp|P40016|RPN3_YEAST:256
KEPPATVEECVK-KNDHYHDWFK-a1-b1	sp|P40303|PSA7_YEAST	decoy_reverse_sp|P23724|PSB1_YEAST	xlink	decoy inter-protein xl	F1807_kammerk_004.033550.033550.3_F1807_kammerk_004.033067.033067.3	182	141	41	F1807_kammerk_004_matched	0.74	4.76	decoy_reverse_sp|P23724|PSB1_YEAST:141:x:sp|P40303|PSA7_YEAST:182
APLEDDDKKPDDDK-KEFYELK-a8-b1	sp|P33299|PRS7_YEAST	sp|P23724|PSB1_YEAST	xlink	inter-protein xl	F1807_kammerk_005.020586.020586.3_F1807_kammerk_005.019266.019266.3	19	233	214	F1807_kammerk_005_matched	0.84	4.76	sp|P23724|PSB1_YEAST:233:x:sp|P33299|PRS7_YEAST:19
KDDMADDEEEEKK-YKAPLEDDDK-a12-b2	decoy_reverse_sp|P23638|PSA4_YEAST	sp|P33299|PRS7_YEAST	xlink	decoy inter-protein xl	F1807_kammerk_005.010307.010307.4_F1807_kammerk_005.012655.012655.4	12	11	1	F1807_kammerk_005_matched	0	4.75	decoy_reverse_sp|P23638|PSA4_YEAST:12:x:sp|P33299|PRS7_YEAST:11
ENEDEEDKDTGTADKSSDK-LCVQELEKRMPMDFK-a8-b8	decoy_reverse_sp|P38764|RPN1_YEAST	sp|P22141|PSB2_YEAST	xlink	decoy inter-protein xl	F1807_kammerk_002.020258.020258.4_F1807_kammerk_002.021045.021045.4	274	170	104	F1807_kammerk_002_matched	0	4.75	decoy_reverse_sp|P38764|RPN1_YEAST:274:x:sp|P22141|PSB2_YEAST:170
TGITKKDEDEEADEDMK-KIEFPSLRDR-a6-b1	sp|P23638|PSA4_YEAST	sp|P33298|PRS6B_YEAST	xlink	inter-protein xl	F1807_kammerk_005.026016.026016.3_F1807_kammerk_005.027088.027088.3	247	337	90	F1807_kammerk_005_matched	0.84	4.75	sp|P23638|PSA4_YEAST:247:x:sp|P33298|PRS6B_YEAST:337
ADDQDSQVMVKQK-DDKYFISIR-a11-b3	decoy_reverse_sp|O13563|RPN13_YEAST	decoy_reverse_sp|P32565|RPN2_YEAST	xlink	decoy inter-protein xl	F1807_kammerk_007.019702.019702.3_F1807_kammerk_007.017915.017915.3	11	60	49	F1807_kammerk_007_matched	0.48	4.74	decoy_reverse_sp|O13563|RPN13_YEAST:11:x:decoy_reverse_sp|P32565|RPN2_YEAST:60
KTREMAFELR-WYHFDHNDKK-a1-b9	decoy_reverse_sp|P33299|PRS7_YEAST	sp|P23724|PSB1_YEAST	xlink	decoy inter-protein xl	F1807_kammerk_007.009942.009942.3_F1807_kammerk_007.011857.011857.3	167	101	66	F1807_kammerk_007_matched	0.93	4.74	decoy_reverse_sp|P33299|PRS7_YEAST:167:x:sp|P23724|PSB1_YEAST:101
VFDCGDNIVMSANGFAADGDALVKR-EQTSYKYTK-a24-b6	sp|P23724|PSB1_YEAST	decoy_reverse_sp|Q12377|RPN6_YEAST	xlink	decoy inter-protein xl	F1807_kammerk_004.030649.030649.4_F1807_kammerk_004.030953.030953.4	85	147	62	F1807_kammerk_004_matched	0.92	4.73	decoy_reverse_sp|Q12377|RPN6_YEAST:147:x:sp|P23724|PSB1_YEAST:85
FDNESTLMMEGNDSDLGDDDDSLDIGLDDLDKTEQNQKK-EKADYEDEMMHEEDQKTNIIEK-a32-b16	decoy_reverse_sp|P40016|RPN3_YEAST	sp|P32496|RPN12_YEAST	xlink	decoy inter-protein xl	F1807_kammerk_003.017104.017104.6_F1807_kammerk_003.017030.017030.6	32	256	224	F1807_kammerk_003_matched	0	4.73	decoy_reverse_sp|P40016|RPN3_YEAST:32:x:sp|P32496|RPN12_YEAST:256
SSDKDATTDGKNDDEEEEK-KVAHTSYKR-a4-b1	sp|P38764|RPN1_YEAST	sp|P23639|PSA2_YEAST	xlink	inter-protein xl	F1807_kammerk_005.025938.025938.3_F1807_kammerk_005.026016.026016.3	713	91	622	F1807_kammerk_005_matched	0	4.73	sp|P23639|PSA2_YEAST:91:x:sp|P38764|RPN1_YEAST:713
KEEEEQLSEEDAK-AQEEVKR-a1-b6	sp|P38764|RPN1_YEAST	sp|P33298|PRS6B_YEAST	xlink	inter-protein xl	F1807_kammerk_005.021931.021931.3_F1807_kammerk_005.019243.019243.3	32	87	55	F1807_kammerk_005_matched	0	4.72	sp|P33298|PRS6B_YEAST:87:x:sp|P38764|RPN1_YEAST:32
YEPKVFDCGDNIVMSANGFAADGDALVK-DDMADDEEEEKK-a4-b11	sp|P23724|PSB1_YEAST	decoy_reverse_sp|P23638|PSA4_YEAST	xlink	decoy inter-protein xl	F1807_kammerk_004.021099.021099.5_F1807_kammerk_004.022160.022160.5	61	12	49	F1807_kammerk_004_matched	0	4.72	decoy_reverse_sp|P23638|PSA4_YEAST:12:x:sp|P23724|PSB1_YEAST:61
DFDESLKYLDDLK-NPDCKIK-a7-b5	sp|Q04062|RPN9_YEAST	sp|P30656|PSB5_YEAST	xlink	inter-protein xl	F1807_kammerk_005.034720.034720.3_F1807_kammerk_005.034790.034790.3	97	69	28	F1807_kammerk_005_matched	0.88	4.72	sp|P30656|PSB5_YEAST:69:x:sp|Q04062|RPN9_YEAST:97
KGVSDGQGSQM-QKYLDQDR-a1-b2	decoy_reverse_sp|P40327|PRS4_YEAST	decoy_reverse_sp|P53549|PRS10_YEAST	xlink	decoy inter-protein xl	F1807_kammerk_006.026108.026108.3_F1807_kammerk_006.024758.024758.3	427	363	64	F1807_kammerk_006_matched	0.77	4.71	decoy_reverse_sp|P40327|PRS4_YEAST:427:x:decoy_reverse_sp|P53549|PRS10_YEAST:363
TEQNQKKEPDYR-YREAAAFEKAR-a7-b9	decoy_reverse_sp|P40016|RPN3_YEAST	decoy_reverse_sp|P21243|PSA6_YEAST	xlink	decoy inter-protein xl	F1807_kammerk_007.024083.024083.3_F1807_kammerk_007.023759.023759.3	39	155	116	F1807_kammerk_007_matched	0.87	4.71	decoy_reverse_sp|P21243|PSA6_YEAST:155:x:decoy_reverse_sp|P40016|RPN3_YEAST:39
KKGVSDGQGSQM-YDDQLKQR-a1-b6	decoy_reverse_sp|P40327|PRS4_YEAST	sp|P53549|PRS10_YEAST	xlink	decoy inter-protein xl	F1807_kammerk_004.019081.019081.3_F1807_kammerk_004.018885.018885.3	426	75	351	F1807_kammerk_004_matched	0	4.71	decoy_reverse_sp|P40327|PRS4_YEAST:426:x:sp|P53549|PRS10_YEAST:75
QSKVSDDSESESGDK-RKVATEK-a3-b2	sp|Q08723|RPN8_YEAST	sp|P33299|PRS7_YEAST	xlink	inter-protein xl	F1807_kammerk_005.019545.019545.3_F1807_kammerk_005.017364.017364.3	312	436	124	F1807_kammerk_005_matched	0.64	4.71	sp|P33299|PRS7_YEAST:436:x:sp|Q08723|RPN8_YEAST:312
SMVKIAEQYSKR-GSDKDSEFR-a4-b4	sp|P43588|RPN11_YEAST	decoy_reverse_sp|P33297|PRS6A_YEAST	xlink	decoy inter-protein xl	F1807_kammerk_007.016387.016387.3_F1807_kammerk_007.016487.016487.3	246	140	106	F1807_kammerk_007_matched	0.81	4.7	decoy_reverse_sp|P33297|PRS6A_YEAST:140:x:sp|P43588|RPN11_YEAST:246
QNPTKPTIQDQISESQEQK-ISFTTTKK-a5-b7	decoy_reverse_sp|P38764|RPN1_YEAST	decoy_reverse_sp|P40016|RPN3_YEAST	xlink	decoy inter-protein xl	F1807_kammerk_004.037941.037941.3_F1807_kammerk_004.037044.037044.3	972	165	807	F1807_kammerk_004_matched	0.92	4.7	decoy_reverse_sp|P38764|RPN1_YEAST:972:x:decoy_reverse_sp|P40016|RPN3_YEAST:165
NSGNLPLNELSAKDK-KPAGYYDCVDMLK-a13-b1	sp|O13563|RPN13_YEAST	decoy_reverse_sp|P21243|PSA6_YEAST	xlink	decoy inter-protein xl	F1807_kammerk_004.028355.028355.3_F1807_kammerk_004.026759.026759.3	117	134	17	F1807_kammerk_004_matched	0.7	4.7	decoy_reverse_sp|P21243|PSA6_YEAST:134:x:sp|O13563|RPN13_YEAST:117
EDWEKYKAPLEDDDK-KLIHSK-a5-b1	sp|P33299|PRS7_YEAST	decoy_reverse_sp|Q12250|RPN5_YEAST	xlink	decoy inter-protein xl	F1807_kammerk_004.012926.012926.3_F1807_kammerk_004.012848.012848.3	9	215	206	F1807_kammerk_004_matched	0.7	5.39	decoy_reverse_sp|Q12250|RPN5_YEAST:215:x:sp|P33299|PRS7_YEAST:9
DSKDFDESLK-KGEEEPNKEK-a3-b1	sp|Q04062|RPN9_YEAST	decoy_reverse_sp|P32565|RPN2_YEAST	xlink	decoy inter-protein xl	F1807_kammerk_004.018785.018785.3_F1807_kammerk_004.020815.020815.3	90	118	28	F1807_kammerk_004_matched	0.92	5.39	decoy_reverse_sp|P32565|RPN2_YEAST:118:x:sp|Q04062|RPN9_YEAST:90
DAEDETSSDGSKSDGSAATSGFEFSK-EEVKRYEMSAPSEDFYEAGK-a12-b4	sp|P38764|RPN1_YEAST	decoy_reverse_sp|P32565|RPN2_YEAST	xlink	decoy inter-protein xl	F1807_kammerk_002.001861.001861.7_F1807_kammerk_002.002179.002179.7	183	152	31	F1807_kammerk_002_matched	0	5.39	decoy_reverse_sp|P32565|RPN2_YEAST:152:x:sp|P38764|RPN1_YEAST:183
SDGSAATSGFEFSKEDTLR-QKEERNYPNVTLR-a14-b2	sp|P38764|RPN1_YEAST	decoy_reverse_sp|P25043|PSB7_YEAST	xlink	decoy inter-protein xl	F1807_kammerk_006.022816.022816.3_F1807_kammerk_006.024295.024295.3	197	34	163	F1807_kammerk_006_matched	0.65	5.38	decoy_reverse_sp|P25043|PSB7_YEAST:34:x:sp|P38764|RPN1_YEAST:197
SEDLSKYHPFYSNNK-EKHLNEIADYIK-a6-b2	decoy_reverse_sp|P32496|RPN12_YEAST	decoy_reverse_sp|P21242|PSA3_YEAST	xlink	decoy inter-protein xl	F1807_kammerk_005.027692.027692.3_F1807_kammerk_005.026723.026723.3	180	81	99	F1807_kammerk_005_matched	0.94	5.37	decoy_reverse_sp|P21242|PSA3_YEAST:81:x:decoy_reverse_sp|P32496|RPN12_YEAST:180
KDDMADDEEEEKK-DLDKKEFR-a1-b5	decoy_reverse_sp|P23638|PSA4_YEAST	decoy_reverse_sp|Q12377|RPN6_YEAST	xlink	decoy inter-protein xl	F1807_kammerk_005.030959.030959.3_F1807_kammerk_005.029132.029132.3	1	269	268	F1807_kammerk_005_matched	0.79	5.37	decoy_reverse_sp|P23638|PSA4_YEAST:1:x:decoy_reverse_sp|Q12377|RPN6_YEAST:269
HYYSLNIDYHKTAK-SIKAELQR-a11-b3	sp|P43588|RPN11_YEAST	decoy_reverse_sp|P22141|PSB2_YEAST	xlink	decoy inter-protein xl	F1807_kammerk_004.020238.020238.3_F1807_kammerk_004.021241.021241.3	205	109	96	F1807_kammerk_004_matched	0.92	5.37	decoy_reverse_sp|P22141|PSB2_YEAST:109:x:sp|P43588|RPN11_YEAST:205
IDPSVTMMTVEEKPDVTYSDVGGCK-EEALKSQAR-a13-b5	sp|P33299|PRS7_YEAST	decoy_reverse_sp|P21242|PSA3_YEAST	xlink	decoy inter-protein xl	F1807_kammerk_004.030649.030649.4_F1807_kammerk_004.029357.029357.4	203	116	87	F1807_kammerk_004_matched	0.89	5.37	decoy_reverse_sp|P21242|PSA3_YEAST:116:x:sp|P33299|PRS7_YEAST:203
KNDHYHDWFK-RFDSEKSGDR-a1-b6	decoy_reverse_sp|P23724|PSB1_YEAST	sp|P33297|PRS6A_YEAST	xlink	decoy inter-protein xl	F1807_kammerk_005.025631.025631.3_F1807_kammerk_005.027326.027326.3	141	295	154	F1807_kammerk_005_matched	0.78	5.37	decoy_reverse_sp|P23724|PSB1_YEAST:141:x:sp|P33297|PRS6A_YEAST:295
KNDHYHDWFK-GAATGKGR-a1-b6	decoy_reverse_sp|P23724|PSB1_YEAST	sp|P21242|PSA3_YEAST	xlink	decoy inter-protein xl	F1807_kammerk_004.030080.030080.3_F1807_kammerk_004.029232.029232.3	141	167	26	F1807_kammerk_004_matched	0	5.37	decoy_reverse_sp|P23724|PSB1_YEAST:141:x:sp|P21242|PSA3_YEAST:167
KNGFGGMVFYK-NKFEYNEEDK-a1-b2	decoy_reverse_sp|P23724|PSB1_YEAST	decoy_reverse_sp|P32565|RPN2_YEAST	xlink	decoy inter-protein xl	F1807_kammerk_005.023675.023675.3_F1807_kammerk_005.024786.024786.3	157	88	69	F1807_kammerk_005_matched	0.44	5.37	decoy_reverse_sp|P23724|PSB1_YEAST:157:x:decoy_reverse_sp|P32565|RPN2_YEAST:88
NKFEYNEEDK-KQEEEKK-a2-b6	decoy_reverse_sp|P32565|RPN2_YEAST	sp|P40327|PRS4_YEAST	xlink	decoy inter-protein xl	F1807_kammerk_004.022895.022895.3_F1807_kammerk_004.021047.021047.3	88	93	5	F1807_kammerk_004_matched	0	5.36	decoy_reverse_sp|P32565|RPN2_YEAST:88:x:sp|P40327|PRS4_YEAST:93
HEDFVEGISEVQARKSK-KKEEEEQLSEEDAK-a15-b2	sp|P33297|PRS6A_YEAST	sp|P38764|RPN1_YEAST	xlink	inter-protein xl	F1807_kammerk_007.022646.022646.3_F1807_kammerk_007.024458.024458.3	426	32	394	F1807_kammerk_007_matched	0.8	5.36	sp|P33297|PRS6A_YEAST:426:x:sp|P38764|RPN1_YEAST:32
LIYVNKDSTNSNASDGSDQNAESSNDNTEDNNEGDNTEDTGQK-DYLDLKEDDFSLKDSK-a6-b6	decoy_reverse_sp|P33299|PRS7_YEAST	decoy_reverse_sp|Q04062|RPN9_YEAST	xlink	decoy inter-protein xl	F1807_kammerk_003.010816.010816.6_F1807_kammerk_003.011891.011891.6	324	297	27	F1807_kammerk_003_matched	0	5.36	decoy_reverse_sp|P33299|PRS7_YEAST:324:x:decoy_reverse_sp|Q04062|RPN9_YEAST:297
QQEITTNLENHFKK-ADKAPDIR-a13-b3	sp|P21243|PSA6_YEAST	decoy_reverse_sp|Q12250|RPN5_YEAST	xlink	decoy inter-protein xl	F1807_kammerk_004.026044.026044.3_F1807_kammerk_004.026627.026627.3	187	438	251	F1807_kammerk_004_matched	0.95	5.36	decoy_reverse_sp|Q12250|RPN5_YEAST:438:x:sp|P21243|PSA6_YEAST:187
TVPSSPLSKTANMK-QYEKELMGDELTR-a9-b4	decoy_reverse_sp|P38764|RPN1_YEAST	sp|Q12377|RPN6_YEAST	xlink	decoy inter-protein xl	F1807_kammerk_005.020368.020368.4_F1807_kammerk_005.021157.021157.4	913	323	590	F1807_kammerk_005_matched	0.85	5.36	decoy_reverse_sp|P38764|RPN1_YEAST:913:x:sp|Q12377|RPN6_YEAST:323
NKFEYNEEDKETK-KAPEDDDLK-a2-b1	decoy_reverse_sp|P32565|RPN2_YEAST	decoy_reverse_sp|P33299|PRS7_YEAST	xlink	decoy inter-protein xl	F1807_kammerk_009.000875.000875.3_F1807_kammerk_009.001317.001317.3	88	449	361	F1807_kammerk_009_matched	0.93	5.36	decoy_reverse_sp|P32565|RPN2_YEAST:88:x:decoy_reverse_sp|P33299|PRS7_YEAST:449
EESLIEGEGNKK-YPEDKKTQQNEK-a11-b5	decoy_reverse_sp|P38764|RPN1_YEAST	sp|P40016|RPN3_YEAST	xlink	decoy inter-protein xl	F1807_kammerk_004.020417.020417.3_F1807_kammerk_004.018314.018314.3	303	485	182	F1807_kammerk_004_matched	0.92	5.35	decoy_reverse_sp|P38764|RPN1_YEAST:303:x:sp|P40016|RPN3_YEAST:485
DSKDFDESLK-KQEEEK-a3-b1	sp|Q04062|RPN9_YEAST	sp|P40327|PRS4_YEAST	xlink	inter-protein xl	F1807_kammerk_006.008446.008446.3_F1807_kammerk_006.008790.008790.3	90	88	2	F1807_kammerk_006_matched	0	5.35	sp|P40327|PRS4_YEAST:88:x:sp|Q04062|RPN9_YEAST:90
SSKSLDLNTR-MPPKEDWEK-a3-b4	sp|Q12250|RPN5_YEAST	sp|P33299|PRS7_YEAST	xlink	inter-protein xl	F1807_kammerk_006.026324.026324.3_F1807_kammerk_006.027162.027162.3	108	4	104	F1807_kammerk_006_matched	0	5.35	sp|P33299|PRS7_YEAST:4:x:sp|Q12250|RPN5_YEAST:108
DDMADDEEEEKK-KMNLTRGINLR-a11-b1	decoy_reverse_sp|P23638|PSA4_YEAST	sp|Q01939|PRS8_YEAST	xlink	decoy inter-protein xl	F1807_kammerk_004.033896.033896.3_F1807_kammerk_004.035346.035346.3	12	334	322	F1807_kammerk_004_matched	0	5.35	decoy_reverse_sp|P23638|PSA4_YEAST:12:x:sp|Q01939|PRS8_YEAST:334
KNGFGGMVFYK-EKEKHEEEK-a1-b2	decoy_reverse_sp|P23724|PSB1_YEAST	decoy_reverse_sp|P32565|RPN2_YEAST	xlink	decoy inter-protein xl	F1807_kammerk_005.020253.020253.3_F1807_kammerk_005.020020.020020.3	157	109	48	F1807_kammerk_005_matched	0.7	5.35	decoy_reverse_sp|P23724|PSB1_YEAST:157:x:decoy_reverse_sp|P32565|RPN2_YEAST:109
QSKVSDDSESESGDK-KYRDALEK-a3-b1	sp|Q08723|RPN8_YEAST	decoy_reverse_sp|O94742|SEM1_YEAST	xlink	decoy inter-protein xl	F1807_kammerk_009.008684.008684.3_F1807_kammerk_009.009159.009159.3	312	5	307	F1807_kammerk_009_matched	0.95	5.35	decoy_reverse_sp|O94742|SEM1_YEAST:5:x:sp|Q08723|RPN8_YEAST:312
DKQSKVSDDSESESGDK-IKEEEMAPYYK-a5-b2	sp|Q08723|RPN8_YEAST	sp|Q06103|RPN7_YEAST	xlink	inter-protein xl	F1807_kammerk_004.016553.016553.4_F1807_kammerk_004.017083.017083.4	312	55	257	F1807_kammerk_004_matched	0.94	5.35	sp|Q06103|RPN7_YEAST:55:x:sp|Q08723|RPN8_YEAST:312
KDDMADDEEEEKK-DSDDKLSIGVR-a12-b5	decoy_reverse_sp|P23638|PSA4_YEAST	decoy_reverse_sp|P22141|PSB2_YEAST	xlink	decoy inter-protein xl	F1807_kammerk_004.035423.035423.3_F1807_kammerk_004.035094.035094.3	12	170	158	F1807_kammerk_004_matched	0	5.34	decoy_reverse_sp|P22141|PSB2_YEAST:170:x:decoy_reverse_sp|P23638|PSA4_YEAST:12
DEYDEAEQMDHMEKEK-SKANLR-a14-b2	decoy_reverse_sp|P32496|RPN12_YEAST	decoy_reverse_sp|Q12377|RPN6_YEAST	xlink	decoy inter-protein xl	F1807_kammerk_005.029051.029051.3_F1807_kammerk_005.027349.027349.3	33	242	209	F1807_kammerk_005_matched	0	5.34	decoy_reverse_sp|P32496|RPN12_YEAST:33:x:decoy_reverse_sp|Q12377|RPN6_YEAST:242
YKEPWDKEPM-WDFAKDIK-a2-b5	decoy_reverse_sp|P33299|PRS7_YEAST	sp|P30657|PSB4_YEAST	xlink	decoy inter-protein xl	F1807_kammerk_004.024775.024775.3_F1807_kammerk_004.024538.024538.3	459	256	203	F1807_kammerk_004_matched	0.85	5.34	decoy_reverse_sp|P33299|PRS7_YEAST:459:x:sp|P30657|PSB4_YEAST:256
EQVRGSDKDSEFR-CGCENLVVKGK-a8-b9	decoy_reverse_sp|P33297|PRS6A_YEAST	decoy_reverse_sp|P40303|PSA7_YEAST	xlink	decoy inter-protein xl	F1807_kammerk_004.033753.033753.3_F1807_kammerk_004.032066.032066.3	140	216	76	F1807_kammerk_004_matched	0	5.34	decoy_reverse_sp|P33297|PRS6A_YEAST:140:x:decoy_reverse_sp|P40303|PSA7_YEAST:216
GSNQKPKYEPPVQSK-MPPKEDWEK-a5-b4	sp|P40327|PRS4_YEAST	sp|P33299|PRS7_YEAST	xlink	inter-protein xl	F1807_kammerk_007.024088.024088.3_F1807_kammerk_007.022934.022934.3	20	4	16	F1807_kammerk_007_matched	0.76	5.34	sp|P33299|PRS7_YEAST:4:x:sp|P40327|PRS4_YEAST:20
NDAEKLEQDGELEEGAEIQAAQWLGDIYDNYEK-MIGVLNNSSESDEEESNDEKQKAQDVDVSMQD-a5-b22	decoy_reverse_sp|Q06103|RPN7_YEAST	sp|O13563|RPN13_YEAST	xlink	decoy inter-protein xl	F1807_kammerk_002.013293.013293.6_F1807_kammerk_002.013341.013341.6	283	146	137	F1807_kammerk_002_matched	0.95	5.33	decoy_reverse_sp|Q06103|RPN7_YEAST:283:x:sp|O13563|RPN13_YEAST:146
VAEKMNGCSGADVK-YKEPWDKEPM-a4-b7	sp|Q01939|PRS8_YEAST	decoy_reverse_sp|P33299|PRS7_YEAST	xlink	decoy inter-protein xl	F1807_kammerk_004.035628.035628.3_F1807_kammerk_004.036387.036387.3	349	464	115	F1807_kammerk_004_matched	0.87	5.33	decoy_reverse_sp|P33299|PRS7_YEAST:464:x:sp|Q01939|PRS8_YEAST:349
MNGCSGADVKGVCTEAGMYALR-KTLKLAR-a10-b1	sp|Q01939|PRS8_YEAST	decoy_reverse_sp|P38886|RPN10_YEAST	xlink	decoy inter-protein xl	F1807_kammerk_005.022068.022068.4_F1807_kammerk_005.022225.022225.4	359	136	223	F1807_kammerk_005_matched	0.92	5.32	decoy_reverse_sp|P38886|RPN10_YEAST:136:x:sp|Q01939|PRS8_YEAST:359
KGVSDGQGSQM-AQFQELDSKK-a1-b9	decoy_reverse_sp|P40327|PRS4_YEAST	sp|Q04062|RPN9_YEAST	xlink	decoy inter-protein xl	F1807_kammerk_007.021749.021749.3_F1807_kammerk_007.021738.021738.3	427	112	315	F1807_kammerk_007_matched	0.68	5.32	decoy_reverse_sp|P40327|PRS4_YEAST:427:x:sp|Q04062|RPN9_YEAST:112
YYQNMRSFSTSKK-EEQEKKPEFK-a12-b6	decoy_reverse_sp|P33299|PRS7_YEAST	decoy_reverse_sp|P40327|PRS4_YEAST	xlink	decoy inter-protein xl	F1807_kammerk_005.025197.025197.3_F1807_kammerk_005.024729.024729.3	12	351	339	F1807_kammerk_005_matched	0	5.32	decoy_reverse_sp|P33299|PRS7_YEAST:12:x:decoy_reverse_sp|P40327|PRS4_YEAST:351
KDDMADDEEEEK-DTENHKALSIK-a1-b6	decoy_reverse_sp|P23638|PSA4_YEAST	decoy_reverse_sp|P40016|RPN3_YEAST	xlink	decoy inter-protein xl	F1807_kammerk_004.024884.024884.3_F1807_kammerk_004.027481.027481.3	1	300	299	F1807_kammerk_004_matched	0.82	5.32	decoy_reverse_sp|P23638|PSA4_YEAST:1:x:decoy_reverse_sp|P40016|RPN3_YEAST:300
KFSSTSRYMQYN-TNVEKSR-a1-b5	sp|P33299|PRS7_YEAST	decoy_reverse_sp|Q01939|PRS8_YEAST	xlink	decoy inter-protein xl	F1807_kammerk_004.024775.024775.3_F1807_kammerk_004.022943.022943.3	456	369	87	F1807_kammerk_004_matched	0	5.32	decoy_reverse_sp|Q01939|PRS8_YEAST:369:x:sp|P33299|PRS7_YEAST:456
SDNGEVAYCERFKSTSSIVMM-KQEEEK-a13-b1	decoy_reverse_sp|O13563|RPN13_YEAST	sp|P40327|PRS4_YEAST	xlink	decoy inter-protein xl	F1807_kammerk_005.025568.025568.4_F1807_kammerk_005.027104.027104.4	148	88	60	F1807_kammerk_005_matched	0.95	5.32	decoy_reverse_sp|O13563|RPN13_YEAST:148:x:sp|P40327|PRS4_YEAST:88
EEPAMSVEDSAEAEKEK-IKNESK-a15-b2	decoy_reverse_sp|P32379|PSA5_YEAST	decoy_reverse_sp|Q06103|RPN7_YEAST	xlink	decoy inter-protein xl	F1807_kammerk_004.019507.019507.3_F1807_kammerk_004.021893.021893.3	15	321	306	F1807_kammerk_004_matched	0.95	5.32	decoy_reverse_sp|P32379|PSA5_YEAST:15:x:decoy_reverse_sp|Q06103|RPN7_YEAST:321
NSGNLPLNELSAKDK-KDDMADDEEEEKK-a13-b1	sp|O13563|RPN13_YEAST	decoy_reverse_sp|P23638|PSA4_YEAST	xlink	decoy inter-protein xl	F1807_kammerk_005.028013.028013.3_F1807_kammerk_005.026702.026702.3	117	1	116	F1807_kammerk_005_matched	0.5	5.31	decoy_reverse_sp|P23638|PSA4_YEAST:1:x:sp|O13563|RPN13_YEAST:117
EKADYEDEMMHEEDQK-EKNAIKK-a2-b2	sp|P32496|RPN12_YEAST	decoy_reverse_sp|Q08723|RPN8_YEAST	xlink	decoy inter-protein xl	F1807_kammerk_004.018202.018202.3_F1807_kammerk_004.017174.017174.3	242	253	11	F1807_kammerk_004_matched	0	5.31	decoy_reverse_sp|Q08723|RPN8_YEAST:253:x:sp|P32496|RPN12_YEAST:242
FDSEKSGDREVQR-KKGVSDGQGSQM-a5-b1	sp|P33297|PRS6A_YEAST	decoy_reverse_sp|P40327|PRS4_YEAST	xlink	decoy inter-protein xl	F1807_kammerk_005.029543.029543.3_F1807_kammerk_005.028603.028603.3	295	426	131	F1807_kammerk_005_matched	0.64	5.31	decoy_reverse_sp|P40327|PRS4_YEAST:426:x:sp|P33297|PRS6A_YEAST:295
ENMSKEETVDFIK-QKAQDVDVSMQD-a5-b2	sp|P38624|PSB6_YEAST	sp|O13563|RPN13_YEAST	xlink	inter-protein xl	F1807_kammerk_004.027817.027817.3_F1807_kammerk_004.029067.029067.3	167	146	21	F1807_kammerk_004_matched	0	5.31	sp|O13563|RPN13_YEAST:146:x:sp|P38624|PSB6_YEAST:167
DATTDGKNDDEEEEK-GTLKNDAEK-a7-b4	sp|P38764|RPN1_YEAST	decoy_reverse_sp|Q06103|RPN7_YEAST	xlink	decoy inter-protein xl	F1807_kammerk_008.004632.004632.3_F1807_kammerk_008.005400.005400.3	720	278	442	F1807_kammerk_008_matched	0	5.3	decoy_reverse_sp|Q06103|RPN7_YEAST:278:x:sp|P38764|RPN1_YEAST:720
LDITKVTAAADSSQQAM-MQVTAEDFKQAK-a5-b9	decoy_reverse_sp|O94742|SEM1_YEAST	sp|P40327|PRS4_YEAST	xlink	decoy inter-protein xl	F1807_kammerk_005.020173.020173.3_F1807_kammerk_005.021138.021138.3	77	417	340	F1807_kammerk_005_matched	0.74	5.3	decoy_reverse_sp|O94742|SEM1_YEAST:77:x:sp|P40327|PRS4_YEAST:417
KLEFNQYCLEDK-EKEKHEEEK-a1-b2	decoy_reverse_sp|Q06103|RPN7_YEAST	decoy_reverse_sp|P32565|RPN2_YEAST	xlink	decoy inter-protein xl	F1807_kammerk_005.030103.030103.3_F1807_kammerk_005.030238.030238.3	326	109	217	F1807_kammerk_005_matched	0.59	5.29	decoy_reverse_sp|P32565|RPN2_YEAST:109:x:decoy_reverse_sp|Q06103|RPN7_YEAST:326
NKFEYNEEDK-RNYDKLEEFR-a2-b5	decoy_reverse_sp|P32565|RPN2_YEAST	decoy_reverse_sp|P40303|PSA7_YEAST	xlink	decoy inter-protein xl	F1807_kammerk_004.037827.037827.3_F1807_kammerk_004.037166.037166.3	88	78	10	F1807_kammerk_004_matched	0.78	5.29	decoy_reverse_sp|P32565|RPN2_YEAST:88:x:decoy_reverse_sp|P40303|PSA7_YEAST:78
KAPEDDDLK-ERETNKK-a1-b6	decoy_reverse_sp|P33299|PRS7_YEAST	sp|P32565|RPN2_YEAST	xlink	decoy inter-protein xl	F1807_kammerk_007.009436.009436.3_F1807_kammerk_007.011457.011457.3	449	843	394	F1807_kammerk_007_matched	0.83	5.29	decoy_reverse_sp|P33299|PRS7_YEAST:449:x:sp|P32565|RPN2_YEAST:843
ETKENDEEFYK-YPEDKK-a3-b5	sp|P32565|RPN2_YEAST	sp|P40016|RPN3_YEAST	xlink	inter-protein xl	F1807_kammerk_008.008155.008155.3_F1807_kammerk_008.007750.007750.3	850	485	365	F1807_kammerk_008_matched	0	5.28	sp|P32565|RPN2_YEAST:850:x:sp|P40016|RPN3_YEAST:485
KSSQLYENDAR-AQFQELDSKK-a1-b9	decoy_reverse_sp|P40302|PSA1_YEAST	sp|Q04062|RPN9_YEAST	xlink	decoy inter-protein xl	F1807_kammerk_005.018087.018087.3_F1807_kammerk_005.017054.017054.3	174	112	62	F1807_kammerk_005_matched	0.93	5.28	decoy_reverse_sp|P40302|PSA1_YEAST:174:x:sp|Q04062|RPN9_YEAST:112
KNDHYHDWFK-RFDSEKSGDR-a1-b6	decoy_reverse_sp|P23724|PSB1_YEAST	sp|P33297|PRS6A_YEAST	xlink	decoy inter-protein xl	F1807_kammerk_006.021209.021209.3_F1807_kammerk_006.023196.023196.3	141	295	154	F1807_kammerk_006_matched	0.75	5.28	decoy_reverse_sp|P23724|PSB1_YEAST:141:x:sp|P33297|PRS6A_YEAST:295
KACIIFFDEIDAVGGAR-KKGSNQKPK-a1-b2	sp|P33299|PRS7_YEAST	sp|P40327|PRS4_YEAST	xlink	inter-protein xl	F1807_kammerk_004.026489.026489.3_F1807_kammerk_004.026208.026208.3	302	15	287	F1807_kammerk_004_matched	0.82	5.27	sp|P33299|PRS7_YEAST:302:x:sp|P40327|PRS4_YEAST:15
ENLETAASKEMDYEYK-GPNEEEKK-a9-b7	decoy_reverse_sp|P43588|RPN11_YEAST	sp|P32565|RPN2_YEAST	xlink	decoy inter-protein xl	F1807_kammerk_005.036097.036097.3_F1807_kammerk_005.035063.035063.3	74	828	754	F1807_kammerk_005_matched	0.92	5.27	decoy_reverse_sp|P43588|RPN11_YEAST:74:x:sp|P32565|RPN2_YEAST:828
IKEEEMAPYYK-KLEGTIEYQK-a2-b1	sp|Q06103|RPN7_YEAST	sp|P53549|PRS10_YEAST	xlink	inter-protein xl	F1807_kammerk_005.019630.019630.3_F1807_kammerk_005.021962.021962.3	55	427	372	F1807_kammerk_005_matched	0.89	5.25	sp|P53549|PRS10_YEAST:427:x:sp|Q06103|RPN7_YEAST:55
LGSQSLGVSNKFEK-YKEPWDK-a11-b2	sp|P25451|PSB3_YEAST	decoy_reverse_sp|P33299|PRS7_YEAST	xlink	decoy inter-protein xl	F1807_kammerk_005.023910.023910.3_F1807_kammerk_005.023828.023828.3	39	459	420	F1807_kammerk_005_matched	0.8	5.25	decoy_reverse_sp|P33299|PRS7_YEAST:459:x:sp|P25451|PSB3_YEAST:39
EDGWGKIEASLENMVKEK-GYGTQKI-a6-b6	decoy_reverse_sp|Q06103|RPN7_YEAST	sp|P30657|PSB4_YEAST	xlink	decoy inter-protein xl	F1807_kammerk_012.015295.015295.3_F1807_kammerk_012.015294.015294.3	230	265	35	F1807_kammerk_012_matched	0	5.24	decoy_reverse_sp|Q06103|RPN7_YEAST:230:x:sp|P30657|PSB4_YEAST:265
NVKGEEDADEEETAEGQTNSISDFLGEQVNEPTK-EEGKIDEAADILCELQVETYGSMEMSEK-a3-b4	sp|P38764|RPN1_YEAST	sp|Q12250|RPN5_YEAST	xlink	inter-protein xl	F1807_kammerk_003.016578.016578.6_F1807_kammerk_003.016507.016507.6	630	152	478	F1807_kammerk_003_matched	0.92	5.24	sp|P38764|RPN1_YEAST:630:x:sp|Q12250|RPN5_YEAST:152
YKYGYDMPCDVLAK-WKSAEDK-a2-b2	sp|P21243|PSA6_YEAST	decoy_reverse_sp|Q12250|RPN5_YEAST	xlink	decoy inter-protein xl	F1807_kammerk_006.021914.021914.3_F1807_kammerk_006.023196.023196.3	107	190	83	F1807_kammerk_006_matched	0	5.24	decoy_reverse_sp|Q12250|RPN5_YEAST:190:x:sp|P21243|PSA6_YEAST:107
EPWDKEPM-SYKQKEER-a5-b3	decoy_reverse_sp|P33299|PRS7_YEAST	decoy_reverse_sp|P25043|PSB7_YEAST	xlink	decoy inter-protein xl	F1807_kammerk_005.023315.023315.3_F1807_kammerk_005.024222.024222.3	464	32	432	F1807_kammerk_005_matched	0	5.24	decoy_reverse_sp|P25043|PSB7_YEAST:32:x:decoy_reverse_sp|P33299|PRS7_YEAST:464
EIDLKDQETYFK-KAPEDDDLKYK-a5-b9	decoy_reverse_sp|P32565|RPN2_YEAST	decoy_reverse_sp|P33299|PRS7_YEAST	xlink	decoy inter-protein xl	F1807_kammerk_008.011077.011077.3_F1807_kammerk_008.011203.011203.3	820	457	363	F1807_kammerk_008_matched	0.7	5.24	decoy_reverse_sp|P32565|RPN2_YEAST:820:x:decoy_reverse_sp|P33299|PRS7_YEAST:457
EIQKDLAGPGDQMVTYDVK-YKAPLEDDDK-a4-b2	decoy_reverse_sp|P33298|PRS6B_YEAST	sp|P33299|PRS7_YEAST	xlink	decoy inter-protein xl	F1807_kammerk_006.023744.023744.3_F1807_kammerk_006.024031.024031.3	248	11	237	F1807_kammerk_006_matched	0.85	5.23	decoy_reverse_sp|P33298|PRS6B_YEAST:248:x:sp|P33299|PRS7_YEAST:11
QDGFKIYDNEK-KSVDEDM-a5-b1	sp|P32379|PSA5_YEAST	decoy_reverse_sp|P38764|RPN1_YEAST	xlink	decoy inter-protein xl	F1807_kammerk_005.007248.007248.3_F1807_kammerk_005.008037.008037.3	229	987	758	F1807_kammerk_005_matched	0	5.23	decoy_reverse_sp|P38764|RPN1_YEAST:987:x:sp|P32379|PSA5_YEAST:229
DFYFKVTTDNDK-SDLSGKSK-a5-b6	decoy_reverse_sp|P33298|PRS6B_YEAST	decoy_reverse_sp|P32565|RPN2_YEAST	xlink	decoy inter-protein xl	F1807_kammerk_004.014972.014972.3_F1807_kammerk_004.014831.014831.3	6	628	622	F1807_kammerk_004_matched	0	5.22	decoy_reverse_sp|P32565|RPN2_YEAST:628:x:decoy_reverse_sp|P33298|PRS6B_YEAST:6
KVEFSLPDLEGR-ETKENDEEFYK-a1-b3	sp|P33299|PRS7_YEAST	sp|P32565|RPN2_YEAST	xlink	inter-protein xl	F1807_kammerk_006.016220.016220.3_F1807_kammerk_006.016111.016111.3	374	850	476	F1807_kammerk_006_matched	0.71	5.22	sp|P32565|RPN2_YEAST:850:x:sp|P33299|PRS7_YEAST:374
DATTDGKNDDEEEEK-NQERKYR-a7-b5	sp|P38764|RPN1_YEAST	decoy_reverse_sp|O94742|SEM1_YEAST	xlink	decoy inter-protein xl	F1807_kammerk_005.029484.029484.3_F1807_kammerk_005.029259.029259.3	720	5	715	F1807_kammerk_005_matched	0	5.22	decoy_reverse_sp|O94742|SEM1_YEAST:5:x:sp|P38764|RPN1_YEAST:720
KTGEFDFEAAVK-MVDESDKK-a1-b7	sp|P53549|PRS10_YEAST	sp|P38764|RPN1_YEAST	xlink	inter-protein xl	F1807_kammerk_005.023409.023409.3_F1807_kammerk_005.024241.024241.3	370	7	363	F1807_kammerk_005_matched	0	5.21	sp|P38764|RPN1_YEAST:7:x:sp|P53549|PRS10_YEAST:370
AVKHDPDDMNLIRDDR-MPPKEDWEKYK-a3-b9	decoy_reverse_sp|P53549|PRS10_YEAST	sp|P33299|PRS7_YEAST	xlink	decoy inter-protein xl	F1807_kammerk_005.023972.023972.3_F1807_kammerk_005.025940.025940.3	21	9	12	F1807_kammerk_005_matched	0.94	5.21	decoy_reverse_sp|P53549|PRS10_YEAST:21:x:sp|P33299|PRS7_YEAST:9
EPQIQGDPKQDIK-KDEDEEADEDMK-a9-b1	decoy_reverse_5UB	sp|P23638|PSA4_YEAST	xlink	decoy inter-protein xl	F1807_kammerk_004.028510.028510.3_F1807_kammerk_004.028010.028010.3	560	247	313	F1807_kammerk_004_matched	0.9	5.21	decoy_reverse_5UB:560:x:sp|P23638|PSA4_YEAST:247
KAPEDDDLKYK-VHDKIWCCR-a1-b4	decoy_reverse_sp|P33299|PRS7_YEAST	sp|P38624|PSB6_YEAST	xlink	decoy inter-protein xl	F1807_kammerk_005.012289.012289.3_F1807_kammerk_005.011533.011533.3	449	59	390	F1807_kammerk_005_matched	0.84	5.21	decoy_reverse_sp|P33299|PRS7_YEAST:449:x:sp|P38624|PSB6_YEAST:59
KFSSTSRYMQYN-KTQQNEK-a1-b1	sp|P33299|PRS7_YEAST	sp|P40016|RPN3_YEAST	xlink	inter-protein xl	F1807_kammerk_004.032993.032993.3_F1807_kammerk_004.030972.030972.3	456	486	30	F1807_kammerk_004_matched	0.73	5.21	sp|P33299|PRS7_YEAST:456:x:sp|P40016|RPN3_YEAST:486
KVYHATSK-DSDDKTR-a1-b5	decoy_reverse_sp|P23639|PSA2_YEAST	sp|P22141|PSB2_YEAST	xlink	decoy inter-protein xl	F1807_kammerk_005.024551.024551.3_F1807_kammerk_005.024730.024730.3	153	34	119	F1807_kammerk_005_matched	0	5.2	decoy_reverse_sp|P23639|PSA2_YEAST:153:x:sp|P22141|PSB2_YEAST:34
KSSQLYENDAR-QEEEKK-a1-b5	decoy_reverse_sp|P40302|PSA1_YEAST	sp|P40327|PRS4_YEAST	xlink	decoy inter-protein xl	F1807_kammerk_004.012551.012551.3_F1807_kammerk_004.012258.012258.3	174	93	81	F1807_kammerk_004_matched	0	5.2	decoy_reverse_sp|P40302|PSA1_YEAST:174:x:sp|P40327|PRS4_YEAST:93
KDEDEEADEDMK-NALNDKVRFIK-a1-b6	sp|P23638|PSA4_YEAST	sp|Q01939|PRS8_YEAST	xlink	inter-protein xl	F1807_kammerk_009.003712.003712.3_F1807_kammerk_009.002900.002900.3	247	54	193	F1807_kammerk_009_matched	0	5.19	sp|P23638|PSA4_YEAST:247:x:sp|Q01939|PRS8_YEAST:54
KDDMADDEEEEKK-KDEVVKR-a12-b6	decoy_reverse_sp|P23638|PSA4_YEAST	sp|P25451|PSB3_YEAST	xlink	decoy inter-protein xl	F1807_kammerk_008.008465.008465.3_F1807_kammerk_008.007706.007706.3	12	197	185	F1807_kammerk_008_matched	0.86	5.19	decoy_reverse_sp|P23638|PSA4_YEAST:12:x:sp|P25451|PSB3_YEAST:197
GSDKDSEFRK-YKEPWDKEPM-a4-b7	decoy_reverse_sp|P33297|PRS6A_YEAST	decoy_reverse_sp|P33299|PRS7_YEAST	xlink	decoy inter-protein xl	F1807_kammerk_004.010317.010317.3_F1807_kammerk_004.012825.012825.3	140	464	324	F1807_kammerk_004_matched	0	5.19	decoy_reverse_sp|P33297|PRS6A_YEAST:140:x:decoy_reverse_sp|P33299|PRS7_YEAST:464
IQAKLIYVNKDSTNSNASDGSDQNAESSNDNTEDNNEGDNTEDTGQK-VDPEQEAHNKALNQFK-a4-b10	decoy_reverse_sp|P33299|PRS7_YEAST	sp|P53549|PRS10_YEAST	xlink	decoy inter-protein xl	F1807_kammerk_003.015220.015220.6_F1807_kammerk_003.015901.015901.6	318	55	263	F1807_kammerk_003_matched	0.92	5.18	decoy_reverse_sp|P33299|PRS7_YEAST:318:x:sp|P53549|PRS10_YEAST:55
KDEDEEADEDMK-ELFEMARTKK-a1-b9	sp|P23638|PSA4_YEAST	sp|P33299|PRS7_YEAST	xlink	inter-protein xl	F1807_kammerk_004.031648.031648.3_F1807_kammerk_004.031616.031616.3	247	301	54	F1807_kammerk_004_matched	0	5.17	sp|P23638|PSA4_YEAST:247:x:sp|P33299|PRS7_YEAST:301
DDMADDEEEEKK-KVEIPLPNEAGR-a11-b1	decoy_reverse_sp|P23638|PSA4_YEAST	sp|P53549|PRS10_YEAST	xlink	decoy inter-protein xl	F1807_kammerk_007.013638.013638.3_F1807_kammerk_007.013521.013521.3	12	346	334	F1807_kammerk_007_matched	0.82	5.17	decoy_reverse_sp|P23638|PSA4_YEAST:12:x:sp|P53549|PRS10_YEAST:346
KLTSQEINDR-TKDSDDK-a1-b2	sp|P23639|PSA2_YEAST	decoy_reverse_sp|P22141|PSB2_YEAST	xlink	decoy inter-protein xl	F1807_kammerk_007.012293.012293.3_F1807_kammerk_007.012670.012670.3	237	165	72	F1807_kammerk_007_matched	0.86	5.16	decoy_reverse_sp|P22141|PSB2_YEAST:165:x:sp|P23639|PSA2_YEAST:237
YKAPLEDDDKKPDDDK-FDSEKSGDR-a10-b5	sp|P33299|PRS7_YEAST	sp|P33297|PRS6A_YEAST	xlink	inter-protein xl	F1807_kammerk_004.027801.027801.3_F1807_kammerk_004.028947.028947.3	19	295	276	F1807_kammerk_004_matched	0.92	5.16	sp|P33297|PRS6A_YEAST:295:x:sp|P33299|PRS7_YEAST:19
KAPEDDDLK-KGEEEPNK-a1-b1	decoy_reverse_sp|P33299|PRS7_YEAST	decoy_reverse_sp|P32565|RPN2_YEAST	xlink	decoy inter-protein xl	F1807_kammerk_005.023267.023267.3_F1807_kammerk_005.023182.023182.3	449	118	331	F1807_kammerk_005_matched	0	5.16	decoy_reverse_sp|P32565|RPN2_YEAST:118:x:decoy_reverse_sp|P33299|PRS7_YEAST:449
EEPAMSVEDSAEAEKEK-KTQQNEK-a15-b1	decoy_reverse_sp|P32379|PSA5_YEAST	sp|P40016|RPN3_YEAST	xlink	decoy inter-protein xl	F1807_kammerk_005.035162.035162.3_F1807_kammerk_005.036073.036073.3	15	486	471	F1807_kammerk_005_matched	0	5.15	decoy_reverse_sp|P32379|PSA5_YEAST:15:x:sp|P40016|RPN3_YEAST:486
QSKVSDDSESESGDK-CGCENLVVKGK-a3-b9	sp|Q08723|RPN8_YEAST	decoy_reverse_sp|P40303|PSA7_YEAST	xlink	decoy inter-protein xl	F1807_kammerk_005.030537.030537.3_F1807_kammerk_005.031680.031680.3	312	216	96	F1807_kammerk_005_matched	0	5.15	decoy_reverse_sp|P40303|PSA7_YEAST:216:x:sp|Q08723|RPN8_YEAST:312
AHTDDSRNPDCKIK-APEDDDLKYK-a12-b8	sp|P30656|PSB5_YEAST	decoy_reverse_sp|P33299|PRS7_YEAST	xlink	decoy inter-protein xl	F1807_kammerk_009.011207.011207.3_F1807_kammerk_009.011251.011251.3	69	457	388	F1807_kammerk_009_matched	0.72	5.15	decoy_reverse_sp|P33299|PRS7_YEAST:457:x:sp|P30656|PSB5_YEAST:69
MYDYEEKEESNLAATK-VKGGPTEYNNQK-a7-b2	sp|P43588|RPN11_YEAST	decoy_reverse_sp|P23724|PSB1_YEAST	xlink	decoy inter-protein xl	F1807_kammerk_004.023052.023052.4_F1807_kammerk_004.024149.024149.4	233	56	177	F1807_kammerk_004_matched	0.89	5.14	decoy_reverse_sp|P23724|PSB1_YEAST:56:x:sp|P43588|RPN11_YEAST:233
DDMADDEEEEKK-GKVTGGVACRK-a11-b2	decoy_reverse_sp|P23638|PSA4_YEAST	decoy_reverse_sp|P40303|PSA7_YEAST	xlink	decoy inter-protein xl	F1807_kammerk_006.021209.021209.3_F1807_kammerk_006.021777.021777.3	12	218	206	F1807_kammerk_006_matched	0.79	5.14	decoy_reverse_sp|P23638|PSA4_YEAST:12:x:decoy_reverse_sp|P40303|PSA7_YEAST:218
KVMAPYLPGSR-MMDMLKQTGR-a1-b6	sp|P32565|RPN2_YEAST	sp|P43588|RPN11_YEAST	xlink	inter-protein xl	F1807_kammerk_004.018683.018683.3_F1807_kammerk_004.018481.018481.3	384	96	288	F1807_kammerk_004_matched	0	5.14	sp|P32565|RPN2_YEAST:384:x:sp|P43588|RPN11_YEAST:96
VDPEQEAHNKALNQFK-IHSKSMSVER-a10-b4	sp|P53549|PRS10_YEAST	sp|P33299|PRS7_YEAST	xlink	inter-protein xl	F1807_kammerk_005.023032.023032.3_F1807_kammerk_005.022880.022880.3	55	394	339	F1807_kammerk_005_matched	0.88	5.14	sp|P33299|PRS7_YEAST:394:x:sp|P53549|PRS10_YEAST:55
KQDQQEEQK-SPKGNQSK-a1-b3	decoy_reverse_sp|P40303|PSA7_YEAST	decoy_reverse_sp|P40327|PRS4_YEAST	xlink	decoy inter-protein xl	F1807_kammerk_006.014446.014446.3_F1807_kammerk_006.014740.014740.3	7	418	411	F1807_kammerk_006_matched	0	5.12	decoy_reverse_sp|P40303|PSA7_YEAST:7:x:decoy_reverse_sp|P40327|PRS4_YEAST:418
IEETVFDKENMSR-SKLDQDSTSENVK-a8-b2	decoy_reverse_sp|P38624|PSB6_YEAST	sp|P32565|RPN2_YEAST	xlink	decoy inter-protein xl	F1807_kammerk_006.024424.024424.3_F1807_kammerk_006.023984.023984.3	49	173	124	F1807_kammerk_006_matched	0.92	5.12	decoy_reverse_sp|P38624|PSB6_YEAST:49:x:sp|P32565|RPN2_YEAST:173
EKFVNSNQYK-KEPDYR-a2-b1	decoy_reverse_sp|P32496|RPN12_YEAST	decoy_reverse_sp|P40016|RPN3_YEAST	xlink	decoy inter-protein xl	F1807_kammerk_007.008517.008517.3_F1807_kammerk_007.010180.010180.3	35	39	4	F1807_kammerk_007_matched	0	5.11	decoy_reverse_sp|P32496|RPN12_YEAST:35:x:decoy_reverse_sp|P40016|RPN3_YEAST:39
MPNIITPLSVEPEKSR-KEGPTIYYVDSDGTR-a14-b1	decoy_reverse_sp|P33299|PRS7_YEAST	sp|P30656|PSB5_YEAST	xlink	decoy inter-protein xl	F1807_kammerk_004.021277.021277.3_F1807_kammerk_004.019596.019596.3	288	182	106	F1807_kammerk_004_matched	0.93	5.11	decoy_reverse_sp|P33299|PRS7_YEAST:288:x:sp|P30656|PSB5_YEAST:182
LLNMCFNLFTPDSNDYMKR-DSLSNHKIPGEK-a18-b7	decoy_reverse_sp|P32565|RPN2_YEAST	decoy_reverse_sp|P38764|RPN1_YEAST	xlink	decoy inter-protein xl	F1807_kammerk_005.010673.010673.4_F1807_kammerk_005.010584.010584.4	737	635	102	F1807_kammerk_005_matched	0.83	5.11	decoy_reverse_sp|P32565|RPN2_YEAST:737:x:decoy_reverse_sp|P38764|RPN1_YEAST:635
ESDSDSVSEGDKQSK-ADKAPDIRSM-a12-b3	decoy_reverse_sp|Q08723|RPN8_YEAST	decoy_reverse_sp|Q12250|RPN5_YEAST	xlink	decoy inter-protein xl	F1807_kammerk_004.037278.037278.3_F1807_kammerk_004.036922.036922.3	27	438	411	F1807_kammerk_004_matched	0	5.1	decoy_reverse_sp|Q08723|RPN8_YEAST:27:x:decoy_reverse_sp|Q12250|RPN5_YEAST:438
KKEEEEQLSEEDAK-QDGFKIYDNEK-a1-b5	sp|P38764|RPN1_YEAST	sp|P32379|PSA5_YEAST	xlink	inter-protein xl	F1807_kammerk_007.024616.024616.3_F1807_kammerk_007.022849.022849.3	31	229	198	F1807_kammerk_007_matched	0.53	5.1	sp|P32379|PSA5_YEAST:229:x:sp|P38764|RPN1_YEAST:31
KVAEKMNGCSGADVK-FDSEKSGDR-a1-b5	sp|Q01939|PRS8_YEAST	sp|P33297|PRS6A_YEAST	xlink	inter-protein xl	F1807_kammerk_005.020739.020739.3_F1807_kammerk_005.019235.019235.3	345	295	50	F1807_kammerk_005_matched	0.48	5.1	sp|P33297|PRS6A_YEAST:295:x:sp|Q01939|PRS8_YEAST:345
DSTNSNASDGSDQNAESSNDNTEDNNEGDNTEDTGQKIIK-DRLVEWNDQVEKLGK-a37-b12	decoy_reverse_sp|P33299|PRS7_YEAST	sp|Q04062|RPN9_YEAST	xlink	decoy inter-protein xl	F1807_kammerk_002.008478.008478.7_F1807_kammerk_002.008447.008447.7	361	379	18	F1807_kammerk_002_matched	0.57	5.09	decoy_reverse_sp|P33299|PRS7_YEAST:361:x:sp|Q04062|RPN9_YEAST:379
LIYVNKDSTNSNASDGSDQNAESSNDNTEDNNEGDNTEDTGQK-DYLDLKEDDFSLKDSK-a6-b6	decoy_reverse_sp|P33299|PRS7_YEAST	decoy_reverse_sp|Q04062|RPN9_YEAST	xlink	decoy inter-protein xl	F1807_kammerk_002.011923.011923.6_F1807_kammerk_002.011632.011632.6	324	297	27	F1807_kammerk_002_matched	0	5.08	decoy_reverse_sp|P33299|PRS7_YEAST:324:x:decoy_reverse_sp|Q04062|RPN9_YEAST:297
KKEEEEQLSEEDAK-GPNEEEKKK-a1-b8	sp|P38764|RPN1_YEAST	sp|P32565|RPN2_YEAST	xlink	inter-protein xl	F1807_kammerk_004.034835.034835.3_F1807_kammerk_004.035543.035543.3	31	829	798	F1807_kammerk_004_matched	0.74	5.07	sp|P32565|RPN2_YEAST:829:x:sp|P38764|RPN1_YEAST:31
GISVLKDSDDKTR-NKFEYNEEDK-a11-b2	sp|P22141|PSB2_YEAST	decoy_reverse_sp|P32565|RPN2_YEAST	xlink	decoy inter-protein xl	F1807_kammerk_005.033334.033334.3_F1807_kammerk_005.034558.034558.3	34	88	54	F1807_kammerk_005_matched	0.76	5.06	decoy_reverse_sp|P32565|RPN2_YEAST:88:x:sp|P22141|PSB2_YEAST:34
KSKIDHINEESWEK-WYHFDHNDKK-a1-b9	sp|P21243|PSA6_YEAST	sp|P23724|PSB1_YEAST	xlink	inter-protein xl	F1807_kammerk_005.022242.022242.3_F1807_kammerk_005.021476.021476.3	188	101	87	F1807_kammerk_005_matched	0.72	5.06	sp|P21243|PSA6_YEAST:188:x:sp|P23724|PSB1_YEAST:101
YLCEEYLVNNGQSDLEHDEKSDSLNEWIKFDQELYNELCK-NDLEVGVATKDKFFTLSAENIEER-a29-b12	sp|Q06103|RPN7_YEAST	sp|P21243|PSA6_YEAST	xlink	inter-protein xl	F1807_kammerk_003.013990.013990.7_F1807_kammerk_003.013669.013669.7	93	232	139	F1807_kammerk_003_matched	0.9	5.06	sp|P21243|PSA6_YEAST:232:x:sp|Q06103|RPN7_YEAST:93
TGEFDFEAAVKMSDGFNGADIR-EPWDKEPM-a11-b5	sp|P53549|PRS10_YEAST	decoy_reverse_sp|P33299|PRS7_YEAST	xlink	decoy inter-protein xl	F1807_kammerk_005.007439.007439.5_F1807_kammerk_005.009303.009303.5	381	464	83	F1807_kammerk_005_matched	0	5.05	decoy_reverse_sp|P33299|PRS7_YEAST:464:x:sp|P53549|PRS10_YEAST:381
MSMSSTVIKFRAGVCEYNEDSR-NEIQTDSLKR-a9-b9	sp|O13563|RPN13_YEAST	decoy_reverse_sp|P23639|PSA2_YEAST	xlink	decoy inter-protein xl	F1807_kammerk_005.033557.033557.4_F1807_kammerk_005.033536.033536.4	9	14	5	F1807_kammerk_005_matched	0	5.04	decoy_reverse_sp|P23639|PSA2_YEAST:14:x:sp|O13563|RPN13_YEAST:9
YKAPLEDDDK-NCAKLHR-a2-b4	sp|P33299|PRS7_YEAST	sp|P25043|PSB7_YEAST	xlink	inter-protein xl	F1807_kammerk_005.017548.017548.3_F1807_kammerk_005.020021.020021.3	11	62	51	F1807_kammerk_005_matched	0.69	5.04	sp|P25043|PSB7_YEAST:62:x:sp|P33299|PRS7_YEAST:11
KNDHYHDWFK-EKGPNEEEK-a1-b2	decoy_reverse_sp|P23724|PSB1_YEAST	sp|P32565|RPN2_YEAST	xlink	decoy inter-protein xl	F1807_kammerk_007.021139.021139.3_F1807_kammerk_007.021360.021360.3	141	821	680	F1807_kammerk_007_matched	0	5.03	decoy_reverse_sp|P23724|PSB1_YEAST:141:x:sp|P32565|RPN2_YEAST:821
GSDKDSEFR-KFESAIK-a4-b1	decoy_reverse_sp|P33297|PRS6A_YEAST	decoy_reverse_sp|Q12377|RPN6_YEAST	xlink	decoy inter-protein xl	F1807_kammerk_006.021306.021306.3_F1807_kammerk_006.023054.023054.3	140	309	169	F1807_kammerk_006_matched	0	5.02	decoy_reverse_sp|P33297|PRS6A_YEAST:140:x:decoy_reverse_sp|Q12377|RPN6_YEAST:309
GVMPGREYLKNFESVVGHR-DIKGYGTQKI-a10-b3	decoy_reverse_sp|P33298|PRS6B_YEAST	sp|P30657|PSB4_YEAST	xlink	decoy inter-protein xl	F1807_kammerk_005.019628.019628.3_F1807_kammerk_005.020184.020184.3	184	259	75	F1807_kammerk_005_matched	0.84	5.02	decoy_reverse_sp|P33298|PRS6B_YEAST:184:x:sp|P30657|PSB4_YEAST:259
NFSLAIIDKNTGLTFKK-KNDHYHDWFK-a16-b1	sp|P30657|PSB4_YEAST	decoy_reverse_sp|P23724|PSB1_YEAST	xlink	decoy inter-protein xl	F1807_kammerk_004.028963.028963.3_F1807_kammerk_004.028870.028870.3	242	141	101	F1807_kammerk_004_matched	0.84	5.01	decoy_reverse_sp|P23724|PSB1_YEAST:141:x:sp|P30657|PSB4_YEAST:242
SEDEEQEELEAKK-ENKTTQR-a12-b3	decoy_reverse_sp|P38764|RPN1_YEAST	decoy_reverse_sp|Q08723|RPN8_YEAST	xlink	decoy inter-protein xl	F1807_kammerk_008.008148.008148.3_F1807_kammerk_008.007348.007348.3	962	311	651	F1807_kammerk_008_matched	0.9	5	decoy_reverse_sp|P38764|RPN1_YEAST:962:x:decoy_reverse_sp|Q08723|RPN8_YEAST:311
SYSKNKFEYNEEDK-EEKQKSYK-a6-b5	decoy_reverse_sp|P32565|RPN2_YEAST	sp|P25043|PSB7_YEAST	xlink	decoy inter-protein xl	F1807_kammerk_008.008767.008767.3_F1807_kammerk_008.008065.008065.3	88	230	142	F1807_kammerk_008_matched	0.59	5	decoy_reverse_sp|P32565|RPN2_YEAST:88:x:sp|P25043|PSB7_YEAST:230
NSVKWYHFDHNDKK-LKAAYYGSAAPK-a13-b2	sp|P23724|PSB1_YEAST	decoy_reverse_sp|P33299|PRS7_YEAST	xlink	decoy inter-protein xl	F1807_kammerk_006.025314.025314.3_F1807_kammerk_006.023782.023782.3	101	420	319	F1807_kammerk_006_matched	0.86	5	decoy_reverse_sp|P33299|PRS7_YEAST:420:x:sp|P23724|PSB1_YEAST:101
KKEEEEQLSEEDAK-EPWDKEPM-a1-b5	sp|P38764|RPN1_YEAST	decoy_reverse_sp|P33299|PRS7_YEAST	xlink	decoy inter-protein xl	F1807_kammerk_004.037386.037386.3_F1807_kammerk_004.036568.036568.3	31	464	433	F1807_kammerk_004_matched	0	5	decoy_reverse_sp|P33299|PRS7_YEAST:464:x:sp|P38764|RPN1_YEAST:31
VENLKDLYMHSSR-KNPDYREEE-a5-b1	decoy_reverse_sp|Q01939|PRS8_YEAST	sp|P38764|RPN1_YEAST	xlink	decoy inter-protein xl	F1807_kammerk_004.028157.028157.3_F1807_kammerk_004.025650.025650.3	282	985	703	F1807_kammerk_004_matched	0.71	4.99	decoy_reverse_sp|Q01939|PRS8_YEAST:282:x:sp|P38764|RPN1_YEAST:985
KAPEDDDLK-KGEEEPNK-a1-b1	decoy_reverse_sp|P33299|PRS7_YEAST	decoy_reverse_sp|P32565|RPN2_YEAST	xlink	decoy inter-protein xl	F1807_kammerk_005.023267.023267.3_F1807_kammerk_005.020649.020649.3	449	118	331	F1807_kammerk_005_matched	0	4.98	decoy_reverse_sp|P32565|RPN2_YEAST:118:x:decoy_reverse_sp|P33299|PRS7_YEAST:449
YTLEKSAGQR-EADMEVKVR-a5-b7	decoy_reverse_sp|P40302|PSA1_YEAST	decoy_reverse_sp|P33297|PRS6A_YEAST	xlink	decoy inter-protein xl	F1807_kammerk_005.010523.010523.3_F1807_kammerk_005.010167.010167.3	66	267	201	F1807_kammerk_005_matched	0.47	4.98	decoy_reverse_sp|P33297|PRS6A_YEAST:267:x:decoy_reverse_sp|P40302|PSA1_YEAST:66
ADYEDEMMHEEDQKTNIIEKAMDYAISIENIV-EIYNKMIGVLNNSSESDEEESNDEKQK-a14-b25	sp|P32496|RPN12_YEAST	sp|O13563|RPN13_YEAST	xlink	inter-protein xl	F1807_kammerk_002.016554.016554.6_F1807_kammerk_002.015287.015287.6	256	144	112	F1807_kammerk_002_matched	0	4.97	sp|O13563|RPN13_YEAST:144:x:sp|P32496|RPN12_YEAST:256
KGVSDGQGSQM-YDDQLKQR-a1-b6	decoy_reverse_sp|P40327|PRS4_YEAST	sp|P53549|PRS10_YEAST	xlink	decoy inter-protein xl	F1807_kammerk_007.026285.026285.3_F1807_kammerk_007.024927.024927.3	427	75	352	F1807_kammerk_007_matched	0.8	4.97	decoy_reverse_sp|P40327|PRS4_YEAST:427:x:sp|P53549|PRS10_YEAST:75
DEYDEAEQMDHMEKEK-KAPEDDDLKYK-a14-b9	decoy_reverse_sp|P32496|RPN12_YEAST	decoy_reverse_sp|P33299|PRS7_YEAST	xlink	decoy inter-protein xl	F1807_kammerk_004.025504.025504.4_F1807_kammerk_004.027585.027585.4	33	457	424	F1807_kammerk_004_matched	0	4.97	decoy_reverse_sp|P32496|RPN12_YEAST:33:x:decoy_reverse_sp|P33299|PRS7_YEAST:457
DKQSKVSDDSESESGDK-ADKAPDIR-a2-b3	sp|Q08723|RPN8_YEAST	decoy_reverse_sp|Q12250|RPN5_YEAST	xlink	decoy inter-protein xl	F1807_kammerk_005.010629.010629.3_F1807_kammerk_005.009679.009679.3	309	438	129	F1807_kammerk_005_matched	0	4.97	decoy_reverse_sp|Q12250|RPN5_YEAST:438:x:sp|Q08723|RPN8_YEAST:309
KSSQLYENDAR-KNINDNLQK-a1-b1	decoy_reverse_sp|P40302|PSA1_YEAST	decoy_reverse_sp|Q12250|RPN5_YEAST	xlink	decoy inter-protein xl	F1807_kammerk_004.023504.023504.3_F1807_kammerk_004.026130.026130.3	174	155	19	F1807_kammerk_004_matched	0.8	4.97	decoy_reverse_sp|P40302|PSA1_YEAST:174:x:decoy_reverse_sp|Q12250|RPN5_YEAST:155
APEDDDLKYKEPWDK-KDDMADDEEEEKK-a10-b1	decoy_reverse_sp|P33299|PRS7_YEAST	decoy_reverse_sp|P23638|PSA4_YEAST	xlink	decoy inter-protein xl	F1807_kammerk_004.020454.020454.4_F1807_kammerk_004.022546.022546.4	459	1	458	F1807_kammerk_004_matched	0	4.96	decoy_reverse_sp|P23638|PSA4_YEAST:1:x:decoy_reverse_sp|P33299|PRS7_YEAST:459
KNGFGGMVFYK-KNPDYREEE-a1-b1	decoy_reverse_sp|P23724|PSB1_YEAST	sp|P38764|RPN1_YEAST	xlink	decoy inter-protein xl	F1807_kammerk_005.018679.018679.3_F1807_kammerk_005.019472.019472.3	157	985	828	F1807_kammerk_005_matched	0.88	4.96	decoy_reverse_sp|P23724|PSB1_YEAST:157:x:sp|P38764|RPN1_YEAST:985
EQCRSPYVAVEYFDSGGKYAPDFDFVEGHILTYIGR-DEYDEAEQMDHMEKEK-a18-b14	decoy_reverse_sp|P23724|PSB1_YEAST	decoy_reverse_sp|P32496|RPN12_YEAST	xlink	decoy inter-protein xl	F1807_kammerk_003.011576.011576.7_F1807_kammerk_003.012712.012712.7	104	33	71	F1807_kammerk_003_matched	0.79	4.96	decoy_reverse_sp|P23724|PSB1_YEAST:104:x:decoy_reverse_sp|P32496|RPN12_YEAST:33
ADDQDSQVMVKQK-HNSPAKR-a11-b6	decoy_reverse_sp|O13563|RPN13_YEAST	decoy_reverse_sp|P40016|RPN3_YEAST	xlink	decoy inter-protein xl	F1807_kammerk_006.018456.018456.3_F1807_kammerk_006.018427.018427.3	11	225	214	F1807_kammerk_006_matched	0.93	4.95	decoy_reverse_sp|O13563|RPN13_YEAST:11:x:decoy_reverse_sp|P40016|RPN3_YEAST:225
EKEAAESPEEADVEMS-AHTDDSRNPDCKIK-a2-b12	sp|P32379|PSA5_YEAST	sp|P30656|PSB5_YEAST	xlink	inter-protein xl	F1807_kammerk_003.005076.005076.5_F1807_kammerk_003.005047.005047.5	246	69	177	F1807_kammerk_003_matched	0	4.95	sp|P30656|PSB5_YEAST:69:x:sp|P32379|PSA5_YEAST:246
ETYQSRGIDAMKAVAEAYNNR-ADKDYSQILK-a12-b3	sp|Q12377|RPN6_YEAST	sp|Q12250|RPN5_YEAST	xlink	inter-protein xl	F1807_kammerk_004.038292.038292.3_F1807_kammerk_004.037637.037637.3	300	11	289	F1807_kammerk_004_matched	0.92	4.94	sp|Q12250|RPN5_YEAST:11:x:sp|Q12377|RPN6_YEAST:300
EKQAKFQDAVETMR-GEFVIENEGNSKVK-a2-b12	decoy_reverse_sp|P40327|PRS4_YEAST	decoy_reverse_sp|P30656|PSB5_YEAST	xlink	decoy inter-protein xl	F1807_kammerk_006.019043.019043.3_F1807_kammerk_006.019634.019634.3	18	12	6	F1807_kammerk_006_matched	0.92	4.94	decoy_reverse_sp|P30656|PSB5_YEAST:12:x:decoy_reverse_sp|P40327|PRS4_YEAST:18
GKDCTVVISQK-ENKTTQR-a2-b3	sp|P21243|PSA6_YEAST	decoy_reverse_sp|Q08723|RPN8_YEAST	xlink	decoy inter-protein xl	F1807_kammerk_005.024222.024222.3_F1807_kammerk_005.026155.026155.3	48	311	263	F1807_kammerk_005_matched	0.87	4.93	decoy_reverse_sp|Q08723|RPN8_YEAST:311:x:sp|P21243|PSA6_YEAST:48
IELIKNNLLIPDLSIQNDIYLNDLMITKR-IINYLLTLAITTVTNSKFRSSILR-a5-b17	sp|P32496|RPN12_YEAST	sp|P32565|RPN2_YEAST	xlink	inter-protein xl	F1807_kammerk_005.013414.013414.6_F1807_kammerk_005.014941.014941.6	36	201	165	F1807_kammerk_005_matched	0.77	4.93	sp|P32496|RPN12_YEAST:36:x:sp|P32565|RPN2_YEAST:201
KQDQQEEQK-YKEPWDK-a1-b2	decoy_reverse_sp|P40303|PSA7_YEAST	decoy_reverse_sp|P33299|PRS7_YEAST	xlink	decoy inter-protein xl	F1807_kammerk_007.003826.003826.3_F1807_kammerk_007.003982.003982.3	7	459	452	F1807_kammerk_007_matched	0	4.93	decoy_reverse_sp|P33299|PRS7_YEAST:459:x:decoy_reverse_sp|P40303|PSA7_YEAST:7
DEYICMHWNSNVNDFLNEMKNSTFEDAPVLEEFRDSNGVCGTIAIVSLR-KNPDYREEE-a20-b1	decoy_reverse_sp|Q08723|RPN8_YEAST	sp|P38764|RPN1_YEAST	xlink	decoy inter-protein xl	F1807_kammerk_003.016904.016904.7_F1807_kammerk_003.015745.015745.7	278	985	707	F1807_kammerk_003_matched	0	4.93	decoy_reverse_sp|Q08723|RPN8_YEAST:278:x:sp|P38764|RPN1_YEAST:985
ENEDEEDKDTGTADKSSDK-KPAGYYDCVDMLKYR-a15-b13	decoy_reverse_sp|P38764|RPN1_YEAST	decoy_reverse_sp|P21243|PSA6_YEAST	xlink	decoy inter-protein xl	F1807_kammerk_003.004402.004402.5_F1807_kammerk_003.004349.004349.5	281	146	135	F1807_kammerk_003_matched	0.8	4.92	decoy_reverse_sp|P21243|PSA6_YEAST:146:x:decoy_reverse_sp|P38764|RPN1_YEAST:281
EPIYTGLYDLQKNK-KGEEEPNKEK-a12-b1	decoy_reverse_sp|P22141|PSB2_YEAST	decoy_reverse_sp|P32565|RPN2_YEAST	xlink	decoy inter-protein xl	F1807_kammerk_006.008174.008174.3_F1807_kammerk_006.010295.010295.3	86	118	32	F1807_kammerk_006_matched	0.9	4.92	decoy_reverse_sp|P22141|PSB2_YEAST:86:x:decoy_reverse_sp|P32565|RPN2_YEAST:118
FKNSVKWYHFDHNDK-KDFYFK-a2-b1	sp|P23724|PSB1_YEAST	decoy_reverse_sp|P33298|PRS6B_YEAST	xlink	decoy inter-protein xl	F1807_kammerk_004.025437.025437.3_F1807_kammerk_004.024198.024198.3	88	1	87	F1807_kammerk_004_matched	0.94	4.91	decoy_reverse_sp|P33298|PRS6B_YEAST:1:x:sp|P23724|PSB1_YEAST:88
DEYDEAEQMDHMEKEK-KGKSSDK-a14-b1	decoy_reverse_sp|P32496|RPN12_YEAST	sp|P38764|RPN1_YEAST	xlink	decoy inter-protein xl	F1807_kammerk_005.012139.012139.3_F1807_kammerk_005.012030.012030.3	33	707	674	F1807_kammerk_005_matched	0.53	4.91	decoy_reverse_sp|P32496|RPN12_YEAST:33:x:sp|P38764|RPN1_YEAST:707
MGQGVSSGQDKKK-KDDMADDEEEEK-a11-b1	sp|P40327|PRS4_YEAST	decoy_reverse_sp|P23638|PSA4_YEAST	xlink	decoy inter-protein xl	F1807_kammerk_008.003841.003841.3_F1807_kammerk_008.004680.004680.3	11	1	10	F1807_kammerk_008_matched	0.68	4.91	decoy_reverse_sp|P23638|PSA4_YEAST:1:x:sp|P40327|PRS4_YEAST:11
LKAAYYGSAAPK-CGCENLVVKGK-a2-b9	decoy_reverse_sp|P33299|PRS7_YEAST	decoy_reverse_sp|P40303|PSA7_YEAST	xlink	decoy inter-protein xl	F1807_kammerk_004.019526.019526.3_F1807_kammerk_004.017432.017432.3	420	216	204	F1807_kammerk_004_matched	0.74	4.9	decoy_reverse_sp|P33299|PRS7_YEAST:420:x:decoy_reverse_sp|P40303|PSA7_YEAST:216
KNGFGGMVFYK-AVDKVISGYK-a1-b4	decoy_reverse_sp|P23724|PSB1_YEAST	sp|P33299|PRS7_YEAST	xlink	decoy inter-protein xl	F1807_kammerk_005.014249.014249.3_F1807_kammerk_005.011894.011894.3	157	449	292	F1807_kammerk_005_matched	0	4.9	decoy_reverse_sp|P23724|PSB1_YEAST:157:x:sp|P33299|PRS7_YEAST:449
EKFVNSNQYK-KEHEEK-a2-b1	decoy_reverse_sp|P32496|RPN12_YEAST	sp|P32565|RPN2_YEAST	xlink	decoy inter-protein xl	F1807_kammerk_007.009027.009027.3_F1807_kammerk_007.009104.009104.3	35	830	795	F1807_kammerk_007_matched	0.88	4.9	decoy_reverse_sp|P32496|RPN12_YEAST:35:x:sp|P32565|RPN2_YEAST:830
EKEAAESPEEADVEMS-LNTAVAKVR-a2-b7	sp|P32379|PSA5_YEAST	decoy_reverse_sp|P33297|PRS6A_YEAST	xlink	decoy inter-protein xl	F1807_kammerk_005.029850.029850.3_F1807_kammerk_005.029755.029755.3	246	113	133	F1807_kammerk_005_matched	0.81	4.89	decoy_reverse_sp|P33297|PRS6A_YEAST:113:x:sp|P32379|PSA5_YEAST:246
ENEDEEDKDTGTADKSSDK-IKNESKK-a15-b6	decoy_reverse_sp|P38764|RPN1_YEAST	decoy_reverse_sp|Q06103|RPN7_YEAST	xlink	decoy inter-protein xl	F1807_kammerk_004.032524.032524.3_F1807_kammerk_004.030158.030158.3	281	325	44	F1807_kammerk_004_matched	0	4.87	decoy_reverse_sp|P38764|RPN1_YEAST:281:x:decoy_reverse_sp|Q06103|RPN7_YEAST:325
LMMNSKVGSADTGR-EKHEEEK-a6-b2	sp|P43588|RPN11_YEAST	decoy_reverse_sp|P32565|RPN2_YEAST	xlink	decoy inter-protein xl	F1807_kammerk_005.012771.012771.3_F1807_kammerk_005.011368.011368.3	12	111	99	F1807_kammerk_005_matched	0	4.87	decoy_reverse_sp|P32565|RPN2_YEAST:111:x:sp|P43588|RPN11_YEAST:12
IVDKDGIRQVDDFQAQ-GTQKMLMMDK-a4-b4	sp|P22141|PSB2_YEAST	decoy_reverse_sp|P43588|RPN11_YEAST	xlink	decoy inter-protein xl	F1807_kammerk_007.027285.027285.3_F1807_kammerk_007.028669.028669.3	186	211	25	F1807_kammerk_007_matched	0.72	4.86	decoy_reverse_sp|P43588|RPN11_YEAST:211:x:sp|P22141|PSB2_YEAST:186
ESDSDSVSEGDKQSK-ILEVDKVTR-a12-b6	decoy_reverse_sp|Q08723|RPN8_YEAST	decoy_reverse_sp|Q12250|RPN5_YEAST	xlink	decoy inter-protein xl	F1807_kammerk_007.009942.009942.3_F1807_kammerk_007.009905.009905.3	27	305	278	F1807_kammerk_007_matched	0.91	4.86	decoy_reverse_sp|Q08723|RPN8_YEAST:27:x:decoy_reverse_sp|Q12250|RPN5_YEAST:305
DRKLYEEFK-WKSAEDK-a3-b2	decoy_reverse_sp|P23724|PSB1_YEAST	decoy_reverse_sp|Q12250|RPN5_YEAST	xlink	decoy inter-protein xl	F1807_kammerk_006.017876.017876.3_F1807_kammerk_006.015933.015933.3	3	190	187	F1807_kammerk_006_matched	0.65	4.86	decoy_reverse_sp|P23724|PSB1_YEAST:3:x:decoy_reverse_sp|Q12250|RPN5_YEAST:190
QSKVSDDSESESGDK-GAVAYKLQK-a3-b6	sp|Q08723|RPN8_YEAST	decoy_reverse_sp|Q06103|RPN7_YEAST	xlink	decoy inter-protein xl	F1807_kammerk_005.024786.024786.3_F1807_kammerk_005.022912.022912.3	312	14	298	F1807_kammerk_005_matched	0.88	4.86	decoy_reverse_sp|Q06103|RPN7_YEAST:14:x:sp|Q08723|RPN8_YEAST:312
EKADYEDEMMHEEDQKTNIIEK-NFIVEKPAR-a2-b6	sp|P32496|RPN12_YEAST	decoy_reverse_sp|Q12250|RPN5_YEAST	xlink	decoy inter-protein xl	F1807_kammerk_011.005739.005739.3_F1807_kammerk_011.005747.005747.3	242	48	194	F1807_kammerk_011_matched	0.6	4.85	decoy_reverse_sp|Q12250|RPN5_YEAST:48:x:sp|P32496|RPN12_YEAST:242
EKERISVAAASK-KEMIFDSLSR-a2-b1	sp|P30656|PSB5_YEAST	decoy_reverse_sp|Q04062|RPN9_YEAST	xlink	decoy inter-protein xl	F1807_kammerk_005.022066.022066.3_F1807_kammerk_005.019934.019934.3	146	79	67	F1807_kammerk_005_matched	0.87	4.84	decoy_reverse_sp|Q04062|RPN9_YEAST:79:x:sp|P30656|PSB5_YEAST:146
NADELSSYQKK-DSKDFDESLK-a10-b3	sp|P40302|PSA1_YEAST	sp|Q04062|RPN9_YEAST	xlink	inter-protein xl	F1807_kammerk_007.015214.015214.3_F1807_kammerk_007.016263.016263.3	61	90	29	F1807_kammerk_007_matched	0	4.83	sp|P40302|PSA1_YEAST:61:x:sp|Q04062|RPN9_YEAST:90
QKKQEFQALSDK-MVDESDKK-a2-b7	decoy_reverse_sp|Q04062|RPN9_YEAST	sp|P38764|RPN1_YEAST	xlink	decoy inter-protein xl	F1807_kammerk_004.023678.023678.3_F1807_kammerk_004.026049.026049.3	281	7	274	F1807_kammerk_004_matched	0.9	4.83	decoy_reverse_sp|Q04062|RPN9_YEAST:281:x:sp|P38764|RPN1_YEAST:7
MPNIITPLSVEPEKSR-KDEDEEADEDMK-a14-b1	decoy_reverse_sp|P33299|PRS7_YEAST	sp|P23638|PSA4_YEAST	xlink	decoy inter-protein xl	F1807_kammerk_004.017263.017263.4_F1807_kammerk_004.016991.016991.4	288	247	41	F1807_kammerk_004_matched	0.84	4.83	decoy_reverse_sp|P33299|PRS7_YEAST:288:x:sp|P23638|PSA4_YEAST:247
IIKGNGESDETTTDNNNSGNSNSNSNQQSTDADEDDEDAK-KEGPTIYYVDSDGTRLK-a3-b1	sp|P33299|PRS7_YEAST	sp|P30656|PSB5_YEAST	xlink	inter-protein xl	F1807_kammerk_002.010346.010346.6_F1807_kammerk_002.009398.009398.6	107	182	75	F1807_kammerk_002_matched	0.9	4.82	sp|P30656|PSB5_YEAST:182:x:sp|P33299|PRS7_YEAST:107
DDMADDEEEEKK-QSASDSALRTKK-a11-b11	decoy_reverse_sp|P23638|PSA4_YEAST	decoy_reverse_sp|Q12250|RPN5_YEAST	xlink	decoy inter-protein xl	F1807_kammerk_005.028308.028308.3_F1807_kammerk_005.028286.028286.3	12	401	389	F1807_kammerk_005_matched	0	4.82	decoy_reverse_sp|P23638|PSA4_YEAST:12:x:decoy_reverse_sp|Q12250|RPN5_YEAST:401
LELGEDTMKEQYK-KAPEDDDLK-a9-b1	decoy_reverse_sp|Q12377|RPN6_YEAST	decoy_reverse_sp|P33299|PRS7_YEAST	xlink	decoy inter-protein xl	F1807_kammerk_005.008629.008629.3_F1807_kammerk_005.010097.010097.3	112	449	337	F1807_kammerk_005_matched	0	4.82	decoy_reverse_sp|P33299|PRS7_YEAST:449:x:decoy_reverse_sp|Q12377|RPN6_YEAST:112
EEILQKKEEQEK-KNINDNLQK-a7-b1	decoy_reverse_sp|P40327|PRS4_YEAST	decoy_reverse_sp|Q12250|RPN5_YEAST	xlink	decoy inter-protein xl	F1807_kammerk_006.022961.022961.3_F1807_kammerk_006.022579.022579.3	345	155	190	F1807_kammerk_006_matched	0.91	4.81	decoy_reverse_sp|P40327|PRS4_YEAST:345:x:decoy_reverse_sp|Q12250|RPN5_YEAST:155
EKEAAESPEEADVEMS-AHTDDSRNPDCKIK-a2-b12	sp|P32379|PSA5_YEAST	sp|P30656|PSB5_YEAST	xlink	inter-protein xl	F1807_kammerk_003.005106.005106.6_F1807_kammerk_003.006227.006227.6	246	69	177	F1807_kammerk_003_matched	0	4.81	sp|P30656|PSB5_YEAST:69:x:sp|P32379|PSA5_YEAST:246
DIKAWDFK-KGEEEPNK-a3-b1	decoy_reverse_sp|P30657|PSB4_YEAST	decoy_reverse_sp|P32565|RPN2_YEAST	xlink	decoy inter-protein xl	F1807_kammerk_007.007544.007544.3_F1807_kammerk_007.007498.007498.3	11	118	107	F1807_kammerk_007_matched	0.84	4.81	decoy_reverse_sp|P30657|PSB4_YEAST:11:x:decoy_reverse_sp|P32565|RPN2_YEAST:118
WYHFDHNDKK-EQTSYKYTK-a9-b6	sp|P23724|PSB1_YEAST	decoy_reverse_sp|Q12377|RPN6_YEAST	xlink	decoy inter-protein xl	F1807_kammerk_004.029773.029773.3_F1807_kammerk_004.030853.030853.3	101	147	46	F1807_kammerk_004_matched	0	4.81	decoy_reverse_sp|Q12377|RPN6_YEAST:147:x:sp|P23724|PSB1_YEAST:101
QKAQDVDVSMQD-KEAAEFVLAK-a2-b1	sp|O13563|RPN13_YEAST	sp|Q06103|RPN7_YEAST	xlink	inter-protein xl	F1807_kammerk_004.013398.013398.3_F1807_kammerk_004.014503.014503.3	146	44	102	F1807_kammerk_004_matched	0	4.81	sp|O13563|RPN13_YEAST:146:x:sp|Q06103|RPN7_YEAST:44
ASTSGFSDAFGSEKSEDSSDATDGEKLVYGQVNLIDHAEEER-NSDVWFLDHNYIENMNEMCKK-a14-b20	decoy_reverse_sp|P38764|RPN1_YEAST	sp|Q08723|RPN8_YEAST	xlink	decoy inter-protein xl	F1807_kammerk_003.016332.016332.7_F1807_kammerk_003.016184.016184.7	811	81	730	F1807_kammerk_003_matched	0.9	4.81	decoy_reverse_sp|P38764|RPN1_YEAST:811:x:sp|Q08723|RPN8_YEAST:81
MMDMLKQTGR-KAPHNSK-a6-b1	sp|P43588|RPN11_YEAST	sp|P40016|RPN3_YEAST	xlink	inter-protein xl	F1807_kammerk_006.029441.029441.3_F1807_kammerk_006.030286.030286.3	96	299	203	F1807_kammerk_006_matched	0	4.8	sp|P40016|RPN3_YEAST:299:x:sp|P43588|RPN11_YEAST:96
SEEKEESLIEGEGNK-KQDQQEEQK-a4-b1	decoy_reverse_sp|P38764|RPN1_YEAST	decoy_reverse_sp|P40303|PSA7_YEAST	xlink	decoy inter-protein xl	F1807_kammerk_004.026244.026244.3_F1807_kammerk_004.028577.028577.3	292	7	285	F1807_kammerk_004_matched	0	4.8	decoy_reverse_sp|P38764|RPN1_YEAST:292:x:decoy_reverse_sp|P40303|PSA7_YEAST:7
TEEKNALFLEFNK-ENDEEFYKNK-a4-b8	decoy_reverse_sp|P32496|RPN12_YEAST	sp|P32565|RPN2_YEAST	xlink	decoy inter-protein xl	F1807_kammerk_009.010340.010340.3_F1807_kammerk_009.010429.010429.3	60	858	798	F1807_kammerk_009_matched	0	4.8	decoy_reverse_sp|P32496|RPN12_YEAST:60:x:sp|P32565|RPN2_YEAST:858
VGIMPKTNNLR-ENDEEFYKNK-a6-b8	decoy_reverse_5UB	sp|P32565|RPN2_YEAST	xlink	decoy inter-protein xl	F1807_kammerk_007.028874.028874.3_F1807_kammerk_007.027718.027718.3	168	858	690	F1807_kammerk_007_matched	0.86	4.8	decoy_reverse_5UB:168:x:sp|P32565|RPN2_YEAST:858
LKEDDSSLYEASLNALK-CIWCKVHDRLTK-a2-b5	sp|P38764|RPN1_YEAST	decoy_reverse_sp|P38624|PSB6_YEAST	xlink	decoy inter-protein xl	F1807_kammerk_005.021641.021641.3_F1807_kammerk_005.021527.021527.3	57	157	100	F1807_kammerk_005_matched	0.9	4.8	decoy_reverse_sp|P38624|PSB6_YEAST:157:x:sp|P38764|RPN1_YEAST:57
ADKFKDMGIR-LLDGKAVK-a5-b5	sp|P33297|PRS6A_YEAST	decoy_reverse_sp|P40016|RPN3_YEAST	xlink	decoy inter-protein xl	F1807_kammerk_007.019410.019410.3_F1807_kammerk_007.019349.019349.3	208	171	37	F1807_kammerk_007_matched	0.92	11.89	decoy_reverse_sp|P40016|RPN3_YEAST:171:x:sp|P33297|PRS6A_YEAST:208
KNPDYR-RADKFK-a1-b4	sp|P38764|RPN1_YEAST	sp|P33297|PRS6A_YEAST	xlink	inter-protein xl	F1807_kammerk_007.015638.015638.3_F1807_kammerk_007.015643.015643.3	985	206	779	F1807_kammerk_007_matched	0	11.89	sp|P33297|PRS6A_YEAST:206:x:sp|P38764|RPN1_YEAST:985
GSVAAKTFLEK-GSDKDSEFR-a6-b4	sp|P23639|PSA2_YEAST	decoy_reverse_sp|P33297|PRS6A_YEAST	xlink	decoy inter-protein xl	F1807_kammerk_005.032738.032738.3_F1807_kammerk_005.032745.032745.3	172	140	32	F1807_kammerk_005_matched	0	11.88	decoy_reverse_sp|P33297|PRS6A_YEAST:140:x:sp|P23639|PSA2_YEAST:172
DLNKLYK-KFSSTSR-a4-b1	decoy_reverse_sp|P23638|PSA4_YEAST	sp|P33299|PRS7_YEAST	xlink	decoy inter-protein xl	F1807_kammerk_006.006688.006688.4_F1807_kammerk_006.006590.006590.4	191	456	265	F1807_kammerk_006_matched	0.63	11.88	decoy_reverse_sp|P23638|PSA4_YEAST:191:x:sp|P33299|PRS7_YEAST:456
DLFKAVETK-FKDMGIR-a4-b2	decoy_reverse_sp|P33299|PRS7_YEAST	sp|P33297|PRS6A_YEAST	xlink	decoy inter-protein xl	F1807_kammerk_004.029493.029493.3_F1807_kammerk_004.029402.029402.3	27	208	181	F1807_kammerk_004_matched	0.85	11.88	decoy_reverse_sp|P33299|PRS7_YEAST:27:x:sp|P33297|PRS6A_YEAST:208
NADELSSYQKK-IQNKKIQEQR-a10-b5	sp|P40302|PSA1_YEAST	sp|Q08723|RPN8_YEAST	xlink	inter-protein xl	F1807_kammerk_004.009855.009855.4_F1807_kammerk_004.011745.011745.4	61	300	239	F1807_kammerk_004_matched	0.93	11.88	sp|P40302|PSA1_YEAST:61:x:sp|Q08723|RPN8_YEAST:300
VIGMENAMPWNLPADLAWFKR-KENKTTQR-a20-b4	5UB	decoy_reverse_sp|Q08723|RPN8_YEAST	xlink	decoy inter-protein xl	F1807_kammerk_004.022765.022765.4_F1807_kammerk_004.022771.022771.4	419	311	108	F1807_kammerk_004_matched	0.89	11.88	5UB:419:x:decoy_reverse_sp|Q08723|RPN8_YEAST:311
QEEEKK-SYKFPR-a5-b3	sp|P40327|PRS4_YEAST	sp|P25043|PSB7_YEAST	xlink	inter-protein xl	F1807_kammerk_007.024396.024396.3_F1807_kammerk_007.025473.025473.3	93	233	140	F1807_kammerk_007_matched	0	11.87	sp|P25043|PSB7_YEAST:233:x:sp|P40327|PRS4_YEAST:93
HYYSLNIDYHKTAK-SSKSLDLNTR-a11-b3	sp|P43588|RPN11_YEAST	sp|Q12250|RPN5_YEAST	xlink	inter-protein xl	F1807_kammerk_004.007057.007057.5_F1807_kammerk_004.006684.006684.5	205	108	97	F1807_kammerk_004_matched	0.8	11.87	sp|P43588|RPN11_YEAST:205:x:sp|Q12250|RPN5_YEAST:108
RADKFK-VAGKEK-a4-b4	sp|P33297|PRS6A_YEAST	decoy_reverse_sp|P33299|PRS7_YEAST	xlink	decoy inter-protein xl	F1807_kammerk_006.019552.019552.3_F1807_kammerk_006.019422.019422.3	206	402	196	F1807_kammerk_006_matched	0.89	11.86	decoy_reverse_sp|P33299|PRS7_YEAST:402:x:sp|P33297|PRS6A_YEAST:206
EMDYEYKQQGWESLK-KEPDYR-a7-b1	decoy_reverse_sp|P43588|RPN11_YEAST	decoy_reverse_sp|P40016|RPN3_YEAST	xlink	decoy inter-protein xl	F1807_kammerk_005.035363.035363.3_F1807_kammerk_005.035257.035257.3	81	39	42	F1807_kammerk_005_matched	0	11.86	decoy_reverse_sp|P40016|RPN3_YEAST:39:x:decoy_reverse_sp|P43588|RPN11_YEAST:81
DKQSKVSDDSESESGDK-DQEKLLLEEYDTQEYIK-a2-b4	sp|Q08723|RPN8_YEAST	decoy_reverse_sp|P33298|PRS6B_YEAST	xlink	decoy inter-protein xl	F1807_kammerk_004.028364.028364.4_F1807_kammerk_004.028370.028370.4	309	360	51	F1807_kammerk_004_matched	0.85	11.85	decoy_reverse_sp|P33298|PRS6B_YEAST:360:x:sp|Q08723|RPN8_YEAST:309
ETLAIKYIEDNK-KILEVDK-a6-b1	decoy_reverse_sp|P32379|PSA5_YEAST	decoy_reverse_sp|Q12250|RPN5_YEAST	xlink	decoy inter-protein xl	F1807_kammerk_007.022969.022969.3_F1807_kammerk_007.022805.022805.3	26	299	273	F1807_kammerk_007_matched	0.91	11.85	decoy_reverse_sp|P32379|PSA5_YEAST:26:x:decoy_reverse_sp|Q12250|RPN5_YEAST:299
KISLRDICLK-KKQDQQEEQK-a1-b1	sp|P40016|RPN3_YEAST	decoy_reverse_sp|P40303|PSA7_YEAST	xlink	decoy inter-protein xl	F1807_kammerk_007.022522.022522.3_F1807_kammerk_007.022441.022441.3	401	6	395	F1807_kammerk_007_matched	0.93	11.85	decoy_reverse_sp|P40303|PSA7_YEAST:6:x:sp|P40016|RPN3_YEAST:401
VNGIVETNRPDNKNAQYHLLVK-QYTKASEEIQMVYSK-a13-b4	sp|Q06103|RPN7_YEAST	decoy_reverse_sp|P32565|RPN2_YEAST	xlink	decoy inter-protein xl	F1807_kammerk_004.026479.026479.5_F1807_kammerk_004.026391.026391.5	396	831	435	F1807_kammerk_004_matched	0.94	11.84	decoy_reverse_sp|P32565|RPN2_YEAST:831:x:sp|Q06103|RPN7_YEAST:396
SYGAAPYAAKLK-KETNREK-a10-b1	sp|P33299|PRS7_YEAST	decoy_reverse_sp|P32565|RPN2_YEAST	xlink	decoy inter-protein xl	F1807_kammerk_007.017524.017524.4_F1807_kammerk_007.017399.017399.4	48	103	55	F1807_kammerk_007_matched	0.94	11.84	decoy_reverse_sp|P32565|RPN2_YEAST:103:x:sp|P33299|PRS7_YEAST:48
DINVKDLKASQR-GSDKDSEFRK-a5-b4	sp|Q01939|PRS8_YEAST	decoy_reverse_sp|P33297|PRS6A_YEAST	xlink	decoy inter-protein xl	F1807_kammerk_004.017682.017682.4_F1807_kammerk_004.014828.014828.4	105	140	35	F1807_kammerk_004_matched	0.95	11.82	decoy_reverse_sp|P33297|PRS6A_YEAST:140:x:sp|Q01939|PRS8_YEAST:105
NQERKYR-VAGKEK-a5-b4	decoy_reverse_sp|O94742|SEM1_YEAST	decoy_reverse_sp|P33299|PRS7_YEAST	xlink	decoy inter-protein xl	F1807_kammerk_006.021685.021685.3_F1807_kammerk_006.020661.020661.3	5	402	397	F1807_kammerk_006_matched	0.75	11.82	decoy_reverse_sp|O94742|SEM1_YEAST:5:x:decoy_reverse_sp|P33299|PRS7_YEAST:402
ELEAKGPLSSM-KNLQVENMK-a5-b1	decoy_reverse_sp|Q12377|RPN6_YEAST	sp|P30657|PSB4_YEAST	xlink	decoy inter-protein xl	F1807_kammerk_006.013695.013695.3_F1807_kammerk_006.013572.013572.3	428	243	185	F1807_kammerk_006_matched	0.76	11.82	decoy_reverse_sp|Q12377|RPN6_YEAST:428:x:sp|P30657|PSB4_YEAST:243
GEEEPNKEK-TVKNSR-a7-b3	decoy_reverse_sp|P32565|RPN2_YEAST	decoy_reverse_sp|P40303|PSA7_YEAST	xlink	decoy inter-protein xl	F1807_kammerk_007.010768.010768.3_F1807_kammerk_007.010823.010823.3	125	86	39	F1807_kammerk_007_matched	0.89	11.81	decoy_reverse_sp|P32565|RPN2_YEAST:125:x:decoy_reverse_sp|P40303|PSA7_YEAST:86
VEAKRNLGIR-HEEEKKK-a4-b5	decoy_reverse_sp|Q01939|PRS8_YEAST	decoy_reverse_sp|P32565|RPN2_YEAST	xlink	decoy inter-protein xl	F1807_kammerk_004.020102.020102.4_F1807_kammerk_004.019648.019648.4	61	116	55	F1807_kammerk_004_matched	0.92	11.81	decoy_reverse_sp|P32565|RPN2_YEAST:116:x:decoy_reverse_sp|Q01939|PRS8_YEAST:61
AQKAGLDHLCREAVLK-RIEEEKELTEEELK-a3-b6	decoy_reverse_sp|P40302|PSA1_YEAST	sp|P43588|RPN11_YEAST	xlink	decoy inter-protein xl	F1807_kammerk_005.029210.029210.4_F1807_kammerk_005.029253.029253.4	120	259	139	F1807_kammerk_005_matched	0.92	11.81	decoy_reverse_sp|P40302|PSA1_YEAST:120:x:sp|P43588|RPN11_YEAST:259
KEHEEKEK-NSKTVR-a6-b3	sp|P32565|RPN2_YEAST	sp|P40303|PSA7_YEAST	xlink	inter-protein xl	F1807_kammerk_006.005143.005143.3_F1807_kammerk_006.005045.005045.3	835	169	666	F1807_kammerk_006_matched	0.92	11.81	sp|P32565|RPN2_YEAST:835:x:sp|P40303|PSA7_YEAST:169
NYDKLEEFR-VAGKEKIR-a4-b6	decoy_reverse_sp|P40303|PSA7_YEAST	decoy_reverse_sp|P33299|PRS7_YEAST	xlink	decoy inter-protein xl	F1807_kammerk_005.026022.026022.3_F1807_kammerk_005.027537.027537.3	78	404	326	F1807_kammerk_005_matched	0.89	11.81	decoy_reverse_sp|P33299|PRS7_YEAST:404:x:decoy_reverse_sp|P40303|PSA7_YEAST:78
MPPKEDWEK-SEEKKGK-a4-b4	sp|P33299|PRS7_YEAST	sp|P38764|RPN1_YEAST	xlink	inter-protein xl	F1807_kammerk_006.027085.027085.3_F1807_kammerk_006.026996.026996.3	4	706	702	F1807_kammerk_006_matched	0.61	11.81	sp|P33299|PRS7_YEAST:4:x:sp|P38764|RPN1_YEAST:706
FVKNFCLTELEHSWLIGSEDSKEK-LEQDTNKLK-a22-b7	decoy_reverse_sp|P21242|PSA3_YEAST	decoy_reverse_sp|P33299|PRS7_YEAST	xlink	decoy inter-protein xl	F1807_kammerk_003.021856.021856.4_F1807_kammerk_003.021822.021822.4	79	418	339	F1807_kammerk_003_matched	0.85	11.81	decoy_reverse_sp|P21242|PSA3_YEAST:79:x:decoy_reverse_sp|P33299|PRS7_YEAST:418
SDSLNEWIKFDQELYNELCK-DDKYFISIR-a9-b3	sp|Q06103|RPN7_YEAST	decoy_reverse_sp|P32565|RPN2_YEAST	xlink	decoy inter-protein xl	F1807_kammerk_002.008140.008140.5_F1807_kammerk_002.008089.008089.5	93	60	33	F1807_kammerk_002_matched	0.93	11.81	decoy_reverse_sp|P32565|RPN2_YEAST:60:x:sp|Q06103|RPN7_YEAST:93
FYEEKLWFQLSESLTK-AWDFKVMNNELQK-a5-b5	sp|Q04062|RPN9_YEAST	decoy_reverse_sp|P30657|PSB4_YEAST	xlink	decoy inter-protein xl	F1807_kammerk_002.019325.019325.4_F1807_kammerk_002.020119.020119.4	36	16	20	F1807_kammerk_002_matched	0.85	11.8	decoy_reverse_sp|P30657|PSB4_YEAST:16:x:sp|Q04062|RPN9_YEAST:36
YKEPWDKEPM-GSNQKPK-a7-b5	decoy_reverse_sp|P33299|PRS7_YEAST	sp|P40327|PRS4_YEAST	xlink	decoy inter-protein xl	F1807_kammerk_004.002451.002451.4_F1807_kammerk_004.002356.002356.4	464	20	444	F1807_kammerk_004_matched	0.94	11.8	decoy_reverse_sp|P33299|PRS7_YEAST:464:x:sp|P40327|PRS4_YEAST:20
HGQLKKDWEQLSDLNTLLK-QQEITTNLENHFKKSK-a5-b13	decoy_reverse_sp|Q12250|RPN5_YEAST	sp|P21243|PSA6_YEAST	xlink	decoy inter-protein xl	F1807_kammerk_003.014671.014671.6_F1807_kammerk_003.014449.014449.6	361	187	174	F1807_kammerk_003_matched	0.93	11.8	decoy_reverse_sp|Q12250|RPN5_YEAST:361:x:sp|P21243|PSA6_YEAST:187
DTGTADKSSDKGK-EAAAFEKAR-a7-b7	decoy_reverse_sp|P38764|RPN1_YEAST	decoy_reverse_sp|P21243|PSA6_YEAST	xlink	decoy inter-protein xl	F1807_kammerk_005.016416.016416.4_F1807_kammerk_005.016341.016341.4	281	155	126	F1807_kammerk_005_matched	0.87	11.79	decoy_reverse_sp|P21243|PSA6_YEAST:155:x:decoy_reverse_sp|P38764|RPN1_YEAST:281
EGVVLGVEKR-DKVRIEQQK-a9-b2	sp|P32379|PSA5_YEAST	decoy_reverse_sp|Q08723|RPN8_YEAST	xlink	decoy inter-protein xl	F1807_kammerk_004.014862.014862.4_F1807_kammerk_004.014274.014274.4	52	32	20	F1807_kammerk_004_matched	0.92	11.79	decoy_reverse_sp|Q08723|RPN8_YEAST:32:x:sp|P32379|PSA5_YEAST:52
NNDSSSLFVGDIFEADRALLLIMNIKDTENHK-NSTSSMTAVPKPLK-a26-b11	decoy_reverse_sp|P40016|RPN3_YEAST	sp|P38764|RPN1_YEAST	xlink	decoy inter-protein xl	F1807_kammerk_002.008821.008821.7_F1807_kammerk_002.008697.008697.7	294	87	207	F1807_kammerk_002_matched	0.94	11.79	decoy_reverse_sp|P40016|RPN3_YEAST:294:x:sp|P38764|RPN1_YEAST:87
KEMIFDSLSR-VYHATSKR-a1-b7	decoy_reverse_sp|Q04062|RPN9_YEAST	decoy_reverse_sp|P23639|PSA2_YEAST	xlink	decoy inter-protein xl	F1807_kammerk_004.021323.021323.3_F1807_kammerk_004.021233.021233.3	79	160	81	F1807_kammerk_004_matched	0.9	11.78	decoy_reverse_sp|P23639|PSA2_YEAST:160:x:decoy_reverse_sp|Q04062|RPN9_YEAST:79
ANCKPSIDTAGQVR-IKELNEKIQK-a4-b2	decoy_reverse_sp|P25043|PSB7_YEAST	sp|Q06103|RPN7_YEAST	xlink	decoy inter-protein xl	F1807_kammerk_004.021592.021592.3_F1807_kammerk_004.021535.021535.3	204	111	93	F1807_kammerk_004_matched	0.91	11.78	decoy_reverse_sp|P25043|PSB7_YEAST:204:x:sp|Q06103|RPN7_YEAST:111
VCIIYDPSLTTSFLKVPDKK-KSVDEDM-a15-b1	decoy_reverse_sp|P21243|PSA6_YEAST	decoy_reverse_sp|P38764|RPN1_YEAST	xlink	decoy inter-protein xl	F1807_kammerk_004.008887.008887.5_F1807_kammerk_004.008810.008810.5	191	987	796	F1807_kammerk_004_matched	0.94	11.78	decoy_reverse_sp|P21243|PSA6_YEAST:191:x:decoy_reverse_sp|P38764|RPN1_YEAST:987
VDDAIELALKTLSK-ETKENDEEFYKNK-a10-b11	sp|P23638|PSA4_YEAST	sp|P32565|RPN2_YEAST	xlink	inter-protein xl	F1807_kammerk_003.020512.020512.4_F1807_kammerk_003.020937.020937.4	195	858	663	F1807_kammerk_003_matched	0.69	11.78	sp|P23638|PSA4_YEAST:195:x:sp|P32565|RPN2_YEAST:858
GDADSASQSSADVSAKNELYSYQVAQELDLK-VKHATIK-a16-b2	decoy_reverse_sp|Q12377|RPN6_YEAST	decoy_reverse_sp|P53549|PRS10_YEAST	xlink	decoy inter-protein xl	F1807_kammerk_002.016105.016105.5_F1807_kammerk_002.017651.017651.5	402	71	331	F1807_kammerk_002_matched	0.9	11.78	decoy_reverse_sp|P53549|PRS10_YEAST:71:x:decoy_reverse_sp|Q12377|RPN6_YEAST:402
LRLYDNFVSKFYDK-MIEKCLKASELK-a10-b7	sp|Q04062|RPN9_YEAST	sp|P32565|RPN2_YEAST	xlink	inter-protein xl	F1807_kammerk_004.020719.020719.5_F1807_kammerk_004.020489.020489.5	68	146	78	F1807_kammerk_004_matched	0.87	11.78	sp|P32565|RPN2_YEAST:146:x:sp|Q04062|RPN9_YEAST:68
KSEDLSKYHPFYSNNK-SSKSLDLNTR-a7-b3	decoy_reverse_sp|P32496|RPN12_YEAST	sp|Q12250|RPN5_YEAST	xlink	decoy inter-protein xl	F1807_kammerk_005.025541.025541.4_F1807_kammerk_005.027610.027610.4	180	108	72	F1807_kammerk_005_matched	0.9	11.78	decoy_reverse_sp|P32496|RPN12_YEAST:180:x:sp|Q12250|RPN5_YEAST:108
KGEEEPNK-AQEEVKR-a1-b6	decoy_reverse_sp|P32565|RPN2_YEAST	sp|P33298|PRS6B_YEAST	xlink	decoy inter-protein xl	F1807_kammerk_006.017639.017639.3_F1807_kammerk_006.017524.017524.3	118	87	31	F1807_kammerk_006_matched	0.58	11.77	decoy_reverse_sp|P32565|RPN2_YEAST:118:x:sp|P33298|PRS6B_YEAST:87
NPDCKIK-KEHEEK-a5-b1	sp|P30656|PSB5_YEAST	sp|P32565|RPN2_YEAST	xlink	inter-protein xl	F1807_kammerk_007.018916.018916.3_F1807_kammerk_007.018797.018797.3	69	830	761	F1807_kammerk_007_matched	0.65	11.77	sp|P30656|PSB5_YEAST:69:x:sp|P32565|RPN2_YEAST:830
AHTDDSRNPDCKIK-FIKDELR-a12-b3	sp|P30656|PSB5_YEAST	sp|Q01939|PRS8_YEAST	xlink	inter-protein xl	F1807_kammerk_005.007487.007487.4_F1807_kammerk_005.007191.007191.4	69	59	10	F1807_kammerk_005_matched	0.61	11.77	sp|P30656|PSB5_YEAST:69:x:sp|Q01939|PRS8_YEAST:59
YKAPLEDDDKKPDDDK-KLDITK-a11-b1	sp|P33299|PRS7_YEAST	decoy_reverse_sp|O94742|SEM1_YEAST	xlink	decoy inter-protein xl	F1807_kammerk_005.022077.022077.3_F1807_kammerk_005.019924.019924.3	20	72	52	F1807_kammerk_005_matched	0.95	11.77	decoy_reverse_sp|O94742|SEM1_YEAST:72:x:sp|P33299|PRS7_YEAST:20
MLMNLHKEQWQSGLKMYDYEEK-ADKAPDIR-a7-b3	sp|P43588|RPN11_YEAST	decoy_reverse_sp|Q12250|RPN5_YEAST	xlink	decoy inter-protein xl	F1807_kammerk_005.011599.011599.4_F1807_kammerk_005.011462.011462.4	218	438	220	F1807_kammerk_005_matched	0.91	11.76	decoy_reverse_sp|Q12250|RPN5_YEAST:438:x:sp|P43588|RPN11_YEAST:218
SILQADTENCNLKEVQMEKILK-IEEEKELTEEELK-a19-b5	decoy_reverse_sp|P32379|PSA5_YEAST	sp|P43588|RPN11_YEAST	xlink	decoy inter-protein xl	F1807_kammerk_005.023203.023203.4_F1807_kammerk_005.023117.023117.4	56	259	203	F1807_kammerk_005_matched	0.77	11.76	decoy_reverse_sp|P32379|PSA5_YEAST:56:x:sp|P43588|RPN11_YEAST:259
VESESLLQKK-KTQQNEK-a9-b1	decoy_reverse_sp|Q12250|RPN5_YEAST	sp|P40016|RPN3_YEAST	xlink	decoy inter-protein xl	F1807_kammerk_005.026562.026562.3_F1807_kammerk_005.026510.026510.3	154	486	332	F1807_kammerk_005_matched	0.69	11.76	decoy_reverse_sp|Q12250|RPN5_YEAST:154:x:sp|P40016|RPN3_YEAST:486
QFDGKSILQADTENCNLKEVQMEK-KVEVDKK-a5-b1	decoy_reverse_sp|P32379|PSA5_YEAST	decoy_reverse_sp|P25451|PSB3_YEAST	xlink	decoy inter-protein xl	F1807_kammerk_005.027155.027155.4_F1807_kammerk_005.026984.026984.4	37	9	28	F1807_kammerk_005_matched	0.93	11.76	decoy_reverse_sp|P25451|PSB3_YEAST:9:x:decoy_reverse_sp|P32379|PSA5_YEAST:37
CGMVDGNASKVEAK-EHEEKEKER-a10-b7	decoy_reverse_sp|Q01939|PRS8_YEAST	sp|P32565|RPN2_YEAST	xlink	decoy inter-protein xl	F1807_kammerk_005.000646.000646.5_F1807_kammerk_005.000613.000613.5	57	837	780	F1807_kammerk_005_matched	0.88	11.76	decoy_reverse_sp|Q01939|PRS8_YEAST:57:x:sp|P32565|RPN2_YEAST:837
FITSNHKSSVPGSAELR-ENEDEEDKDTGTADK-a7-b8	sp|P40016|RPN3_YEAST	decoy_reverse_sp|P38764|RPN1_YEAST	xlink	decoy inter-protein xl	F1807_kammerk_003.014918.014918.5_F1807_kammerk_003.014808.014808.5	101	274	173	F1807_kammerk_003_matched	0.9	11.76	decoy_reverse_sp|P38764|RPN1_YEAST:274:x:sp|P40016|RPN3_YEAST:101
EEGKKILEVDK-KGGPATAEK-a4-b1	decoy_reverse_sp|Q12250|RPN5_YEAST	sp|P40327|PRS4_YEAST	xlink	decoy inter-protein xl	F1807_kammerk_004.030207.030207.3_F1807_kammerk_004.030041.030041.3	298	37	261	F1807_kammerk_004_matched	0.95	11.75	decoy_reverse_sp|Q12250|RPN5_YEAST:298:x:sp|P40327|PRS4_YEAST:37
YIKTIDEAYAFDVTGPK-NGESLEGEEIKSEEK-a3-b11	decoy_reverse_sp|P40302|PSA1_YEAST	sp|P38764|RPN1_YEAST	xlink	decoy inter-protein xl	F1807_kammerk_005.030053.030053.4_F1807_kammerk_005.029989.029989.4	3	702	699	F1807_kammerk_005_matched	0.86	11.75	decoy_reverse_sp|P40302|PSA1_YEAST:3:x:sp|P38764|RPN1_YEAST:702
TEEKNALFLEFNKDLEPNYFSSTLLNIK-DIKAWDFK-a13-b3	decoy_reverse_sp|P32496|RPN12_YEAST	decoy_reverse_sp|P30657|PSB4_YEAST	xlink	decoy inter-protein xl	F1807_kammerk_002.019633.019633.6_F1807_kammerk_002.019174.019174.6	69	11	58	F1807_kammerk_002_matched	0.91	11.74	decoy_reverse_sp|P30657|PSB4_YEAST:11:x:decoy_reverse_sp|P32496|RPN12_YEAST:69
NADELSSYQKKIIK-ADDQDSQVMVKQK-a10-b11	sp|P40302|PSA1_YEAST	decoy_reverse_sp|O13563|RPN13_YEAST	xlink	decoy inter-protein xl	F1807_kammerk_002.013942.013942.4_F1807_kammerk_002.013184.013184.4	61	11	50	F1807_kammerk_002_matched	0.78	11.74	decoy_reverse_sp|O13563|RPN13_YEAST:11:x:sp|P40302|PSA1_YEAST:61
GKSSDK-KEPDYR-a2-b1	sp|P38764|RPN1_YEAST	decoy_reverse_sp|P40016|RPN3_YEAST	xlink	decoy inter-protein xl	F1807_kammerk_007.000958.000958.3_F1807_kammerk_007.000847.000847.3	709	39	670	F1807_kammerk_007_matched	0.88	11.74	decoy_reverse_sp|P40016|RPN3_YEAST:39:x:sp|P38764|RPN1_YEAST:709
VTSTLLEQDTSTEKLYKLNDK-KVQAEERK-a14-b1	sp|P23638|PSA4_YEAST	decoy_reverse_sp|P33298|PRS6B_YEAST	xlink	decoy inter-protein xl	F1807_kammerk_004.018478.018478.5_F1807_kammerk_004.018281.018281.5	65	342	277	F1807_kammerk_004_matched	0.87	11.73	decoy_reverse_sp|P33298|PRS6B_YEAST:342:x:sp|P23638|PSA4_YEAST:65
ATAIGKGSVAAK-ENDEEFYKNK-a6-b8	sp|P23639|PSA2_YEAST	sp|P32565|RPN2_YEAST	xlink	inter-protein xl	F1807_kammerk_004.017980.017980.4_F1807_kammerk_004.017994.017994.4	166	858	692	F1807_kammerk_004_matched	0.89	11.73	sp|P23639|PSA2_YEAST:166:x:sp|P32565|RPN2_YEAST:858
KDFYFKVTTDNDK-AVDKVISGYK-a6-b4	decoy_reverse_sp|P33298|PRS6B_YEAST	sp|P33299|PRS7_YEAST	xlink	decoy inter-protein xl	F1807_kammerk_004.009018.009018.4_F1807_kammerk_004.008940.008940.4	6	449	443	F1807_kammerk_004_matched	0.85	11.72	decoy_reverse_sp|P33298|PRS6B_YEAST:6:x:sp|P33299|PRS7_YEAST:449
LVHESVDPSLLKDLDKK-SEEKEESLIEGEGNK-a12-b4	decoy_reverse_sp|Q12377|RPN6_YEAST	decoy_reverse_sp|P38764|RPN1_YEAST	xlink	decoy inter-protein xl	F1807_kammerk_003.011203.011203.4_F1807_kammerk_003.011113.011113.4	264	292	28	F1807_kammerk_003_matched	0.9	11.72	decoy_reverse_sp|P38764|RPN1_YEAST:292:x:decoy_reverse_sp|Q12377|RPN6_YEAST:264
NDLEVGVATKDK-DVTNMKPYK-a10-b6	sp|P21243|PSA6_YEAST	decoy_reverse_sp|P32565|RPN2_YEAST	xlink	decoy inter-protein xl	F1807_kammerk_005.012336.012336.4_F1807_kammerk_005.013945.013945.4	230	79	151	F1807_kammerk_005_matched	0.92	11.72	decoy_reverse_sp|P32565|RPN2_YEAST:79:x:sp|P21243|PSA6_YEAST:230
LIGWYHSGPKLR-FEYNEEDKETK-a10-b8	sp|Q08723|RPN8_YEAST	decoy_reverse_sp|P32565|RPN2_YEAST	xlink	decoy inter-protein xl	F1807_kammerk_004.026953.026953.3_F1807_kammerk_004.026845.026845.3	98	96	2	F1807_kammerk_004_matched	0.88	11.7	decoy_reverse_sp|P32565|RPN2_YEAST:96:x:sp|Q08723|RPN8_YEAST:98
ALLFFNNEKETEKFALER-YKYGYDMPCDVLAK-a9-b2	sp|P32496|RPN12_YEAST	sp|P21243|PSA6_YEAST	xlink	inter-protein xl	F1807_kammerk_003.021079.021079.4_F1807_kammerk_003.021018.021018.4	215	107	108	F1807_kammerk_003_matched	0.75	11.7	sp|P21243|PSA6_YEAST:107:x:sp|P32496|RPN12_YEAST:215
KSKIDHINEESWEK-EVVAKR-a1-b5	sp|P21243|PSA6_YEAST	decoy_reverse_sp|P53549|PRS10_YEAST	xlink	decoy inter-protein xl	F1807_kammerk_004.021911.021911.4_F1807_kammerk_004.022883.022883.4	188	17	171	F1807_kammerk_004_matched	0.89	11.7	decoy_reverse_sp|P53549|PRS10_YEAST:17:x:sp|P21243|PSA6_YEAST:188
VLNEISKTTLTLDPR-ETKENDEEFYK-a7-b3	sp|P40016|RPN3_YEAST	sp|P32565|RPN2_YEAST	xlink	inter-protein xl	F1807_kammerk_005.011171.011171.4_F1807_kammerk_005.013734.013734.4	43	850	807	F1807_kammerk_005_matched	0.85	11.69	sp|P32565|RPN2_YEAST:850:x:sp|P40016|RPN3_YEAST:43
DEQRHLKR-EHEEKEK-a7-b5	sp|P33298|PRS6B_YEAST	sp|P32565|RPN2_YEAST	xlink	inter-protein xl	F1807_kammerk_006.008116.008116.3_F1807_kammerk_006.007976.007976.3	76	835	759	F1807_kammerk_006_matched	0	11.69	sp|P32565|RPN2_YEAST:835:x:sp|P33298|PRS6B_YEAST:76
QAKFQDAVETMRR-GREEAASFKK-a3-b9	decoy_reverse_sp|P40327|PRS4_YEAST	sp|P21242|PSA3_YEAST	xlink	decoy inter-protein xl	F1807_kammerk_005.019133.019133.4_F1807_kammerk_005.019030.019030.4	21	100	79	F1807_kammerk_005_matched	0.94	11.69	decoy_reverse_sp|P40327|PRS4_YEAST:21:x:sp|P21242|PSA3_YEAST:100
KDDMADDEEEEKK-KQEEEKK-a12-b6	decoy_reverse_sp|P23638|PSA4_YEAST	sp|P40327|PRS4_YEAST	xlink	decoy inter-protein xl	F1807_kammerk_005.005348.005348.4_F1807_kammerk_005.004539.004539.4	12	93	81	F1807_kammerk_005_matched	0.93	11.69	decoy_reverse_sp|P23638|PSA4_YEAST:12:x:sp|P40327|PRS4_YEAST:93
DPNYKK-FKNSVK-a5-b2	decoy_reverse_sp|P38764|RPN1_YEAST	sp|P23724|PSB1_YEAST	xlink	decoy inter-protein xl	F1807_kammerk_006.002249.002249.4_F1807_kammerk_006.002133.002133.4	9	88	79	F1807_kammerk_006_matched	0.93	11.68	decoy_reverse_sp|P38764|RPN1_YEAST:9:x:sp|P23724|PSB1_YEAST:88
EQDVAGNYGKR-TDLKSK-a10-b4	decoy_reverse_sp|P23638|PSA4_YEAST	sp|Q06103|RPN7_YEAST	xlink	decoy inter-protein xl	F1807_kammerk_007.016010.016010.3_F1807_kammerk_007.016175.016175.3	41	267	226	F1807_kammerk_007_matched	0.52	11.67	decoy_reverse_sp|P23638|PSA4_YEAST:41:x:sp|Q06103|RPN7_YEAST:267
YIEDNKQFDGK-CLKASELK-a6-b3	decoy_reverse_sp|P32379|PSA5_YEAST	sp|P32565|RPN2_YEAST	xlink	decoy inter-protein xl	F1807_kammerk_005.032173.032173.3_F1807_kammerk_005.031930.031930.3	32	146	114	F1807_kammerk_005_matched	0.92	11.66	decoy_reverse_sp|P32379|PSA5_YEAST:32:x:sp|P32565|RPN2_YEAST:146
AVDKDLFKAVETK-ADKAPDIRSM-a8-b3	decoy_reverse_sp|P33299|PRS7_YEAST	decoy_reverse_sp|Q12250|RPN5_YEAST	xlink	decoy inter-protein xl	F1807_kammerk_005.011688.011688.4_F1807_kammerk_005.011577.011577.4	27	438	411	F1807_kammerk_005_matched	0.91	11.66	decoy_reverse_sp|P33299|PRS7_YEAST:27:x:decoy_reverse_sp|Q12250|RPN5_YEAST:438
SEEKEESLIEGEGNKK-KLDITK-a15-b1	decoy_reverse_sp|P38764|RPN1_YEAST	decoy_reverse_sp|O94742|SEM1_YEAST	xlink	decoy inter-protein xl	F1807_kammerk_004.025928.025928.4_F1807_kammerk_004.025297.025297.4	303	72	231	F1807_kammerk_004_matched	0.86	11.66	decoy_reverse_sp|O94742|SEM1_YEAST:72:x:decoy_reverse_sp|P38764|RPN1_YEAST:303
DTPFTIYDGEAVAKYI-AVPKVEAEK-a14-b4	sp|P40302|PSA1_YEAST	decoy_reverse_sp|P33298|PRS6B_YEAST	xlink	decoy inter-protein xl	F1807_kammerk_004.028537.028537.3_F1807_kammerk_004.026553.026553.3	232	412	180	F1807_kammerk_004_matched	0.65	11.66	decoy_reverse_sp|P33298|PRS6B_YEAST:412:x:sp|P40302|PSA1_YEAST:232
ENDEEFYKNK-WKSAEDK-a8-b2	sp|P32565|RPN2_YEAST	decoy_reverse_sp|Q12250|RPN5_YEAST	xlink	decoy inter-protein xl	F1807_kammerk_004.005405.005405.4_F1807_kammerk_004.006961.006961.4	858	190	668	F1807_kammerk_004_matched	0.68	11.66	decoy_reverse_sp|Q12250|RPN5_YEAST:190:x:sp|P32565|RPN2_YEAST:858
ENMSKEETVDFIK-NLQVENMKWDFAK-a5-b8	sp|P38624|PSB6_YEAST	sp|P30657|PSB4_YEAST	xlink	inter-protein xl	F1807_kammerk_005.008820.008820.5_F1807_kammerk_005.008455.008455.5	167	251	84	F1807_kammerk_005_matched	0.95	11.66	sp|P30657|PSB4_YEAST:251:x:sp|P38624|PSB6_YEAST:167
QQEITTNLENHFKK-TVREFLEKNYDR-a13-b8	sp|P21243|PSA6_YEAST	sp|P40303|PSA7_YEAST	xlink	inter-protein xl	F1807_kammerk_003.020593.020593.4_F1807_kammerk_003.020290.020290.4	187	177	10	F1807_kammerk_003_matched	0.83	11.65	sp|P21243|PSA6_YEAST:187:x:sp|P40303|PSA7_YEAST:177
GYGTQKI-NEIENKK-a6-b6	sp|P30657|PSB4_YEAST	decoy_reverse_sp|O94742|SEM1_YEAST	xlink	decoy inter-protein xl	F1807_kammerk_006.011965.011965.3_F1807_kammerk_006.011814.011814.3	265	70	195	F1807_kammerk_006_matched	0.91	11.65	decoy_reverse_sp|O94742|SEM1_YEAST:70:x:sp|P30657|PSB4_YEAST:265
VESESLLQKK-QKYLDQDR-a9-b2	decoy_reverse_sp|Q12250|RPN5_YEAST	decoy_reverse_sp|P53549|PRS10_YEAST	xlink	decoy inter-protein xl	F1807_kammerk_004.007562.007562.3_F1807_kammerk_004.009155.009155.3	154	363	209	F1807_kammerk_004_matched	0.53	11.64	decoy_reverse_sp|P53549|PRS10_YEAST:363:x:decoy_reverse_sp|Q12250|RPN5_YEAST:154
TQTKENKR-KEHEEK-a7-b1	sp|Q08723|RPN8_YEAST	sp|P32565|RPN2_YEAST	xlink	inter-protein xl	F1807_kammerk_006.017252.017252.3_F1807_kammerk_006.016163.016163.3	31	830	799	F1807_kammerk_006_matched	0.84	11.64	sp|P32565|RPN2_YEAST:830:x:sp|Q08723|RPN8_YEAST:31
NQERKYR-VEVDKK-a5-b5	decoy_reverse_sp|O94742|SEM1_YEAST	decoy_reverse_sp|P25451|PSB3_YEAST	xlink	decoy inter-protein xl	F1807_kammerk_007.015052.015052.3_F1807_kammerk_007.017098.017098.3	5	14	9	F1807_kammerk_007_matched	0.82	11.63	decoy_reverse_sp|O94742|SEM1_YEAST:5:x:decoy_reverse_sp|P25451|PSB3_YEAST:14
YEPPVQSKFGR-EFYELKRD-a8-b6	sp|P40327|PRS4_YEAST	sp|P23724|PSB1_YEAST	xlink	inter-protein xl	F1807_kammerk_004.011441.011441.4_F1807_kammerk_004.010035.010035.4	30	239	209	F1807_kammerk_004_matched	0.69	11.63	sp|P23724|PSB1_YEAST:239:x:sp|P40327|PRS4_YEAST:30
NGESLEGEEIKSEEK-FRKNGFGGMVFYK-a11-b3	sp|P38764|RPN1_YEAST	decoy_reverse_sp|P23724|PSB1_YEAST	xlink	decoy inter-protein xl	F1807_kammerk_004.009867.009867.4_F1807_kammerk_004.011453.011453.4	702	157	545	F1807_kammerk_004_matched	0.91	11.63	decoy_reverse_sp|P23724|PSB1_YEAST:157:x:sp|P38764|RPN1_YEAST:702
QEEEKK-TFKNPK-a5-b3	sp|P40327|PRS4_YEAST	sp|Q12250|RPN5_YEAST	xlink	inter-protein xl	F1807_kammerk_007.016020.016020.3_F1807_kammerk_007.015923.015923.3	93	209	116	F1807_kammerk_007_matched	0	11.62	sp|P40327|PRS4_YEAST:93:x:sp|Q12250|RPN5_YEAST:209
AQPILEATKESDSDSVSEGDKQSK-ENYANVAAKGMDAIR-a21-b9	decoy_reverse_sp|Q08723|RPN8_YEAST	decoy_reverse_sp|Q12377|RPN6_YEAST	xlink	decoy inter-protein xl	F1807_kammerk_003.012769.012769.6_F1807_kammerk_003.012658.012658.6	27	135	108	F1807_kammerk_003_matched	0.95	11.62	decoy_reverse_sp|Q08723|RPN8_YEAST:27:x:decoy_reverse_sp|Q12377|RPN6_YEAST:135
QTENDLKDIEAR-KSVDEDM-a7-b1	sp|P33299|PRS7_YEAST	decoy_reverse_sp|P38764|RPN1_YEAST	xlink	decoy inter-protein xl	F1807_kammerk_005.031134.031134.3_F1807_kammerk_005.032679.032679.3	57	987	930	F1807_kammerk_005_matched	0	11.62	decoy_reverse_sp|P38764|RPN1_YEAST:987:x:sp|P33299|PRS7_YEAST:57
EMAKKLGK-KTFKNPK-a4-b1	decoy_reverse_sp|Q04062|RPN9_YEAST	sp|Q12250|RPN5_YEAST	xlink	decoy inter-protein xl	F1807_kammerk_007.022859.022859.3_F1807_kammerk_007.023247.023247.3	11	206	195	F1807_kammerk_007_matched	0.8	11.62	decoy_reverse_sp|Q04062|RPN9_YEAST:11:x:sp|Q12250|RPN5_YEAST:206
KSKSVSFYA-SKLTDR-a3-b2	sp|P33297|PRS6A_YEAST	decoy_reverse_sp|Q06103|RPN7_YEAST	xlink	decoy inter-protein xl	F1807_kammerk_004.018664.018664.3_F1807_kammerk_004.018575.018575.3	428	163	265	F1807_kammerk_004_matched	0.85	11.62	decoy_reverse_sp|Q06103|RPN7_YEAST:163:x:sp|P33297|PRS6A_YEAST:428
DVTNMKPYKSYSK-ETLAIKYIEDNK-a6-b6	decoy_reverse_sp|P32565|RPN2_YEAST	decoy_reverse_sp|P32379|PSA5_YEAST	xlink	decoy inter-protein xl	F1807_kammerk_004.034280.034280.4_F1807_kammerk_004.034019.034019.4	79	26	53	F1807_kammerk_004_matched	0.87	11.61	decoy_reverse_sp|P32379|PSA5_YEAST:26:x:decoy_reverse_sp|P32565|RPN2_YEAST:79
NEIENKKK-VLFRKER-a7-b5	decoy_reverse_sp|O94742|SEM1_YEAST	decoy_reverse_sp|Q12377|RPN6_YEAST	xlink	decoy inter-protein xl	F1807_kammerk_007.011135.011135.3_F1807_kammerk_007.011067.011067.3	71	306	235	F1807_kammerk_007_matched	0.92	11.61	decoy_reverse_sp|O94742|SEM1_YEAST:71:x:decoy_reverse_sp|Q12377|RPN6_YEAST:306
VKYVIKLEESEK-ADKAPDIRSM-a6-b3	decoy_reverse_sp|P53549|PRS10_YEAST	decoy_reverse_sp|Q12250|RPN5_YEAST	xlink	decoy inter-protein xl	F1807_kammerk_004.025513.025513.3_F1807_kammerk_004.025470.025470.3	322	438	116	F1807_kammerk_004_matched	0.76	11.6	decoy_reverse_sp|P53549|PRS10_YEAST:322:x:decoy_reverse_sp|Q12250|RPN5_YEAST:438
DMGIKFK-ETKGIK-a5-b3	decoy_reverse_sp|P33297|PRS6A_YEAST	decoy_reverse_sp|P32565|RPN2_YEAST	xlink	decoy inter-protein xl	F1807_kammerk_006.010883.010883.3_F1807_kammerk_006.010082.010082.3	227	99	128	F1807_kammerk_006_matched	0	11.6	decoy_reverse_sp|P32565|RPN2_YEAST:99:x:decoy_reverse_sp|P33297|PRS6A_YEAST:227
CGCENLVVKGK-EEQEKKPEFK-a9-b5	decoy_reverse_sp|P40303|PSA7_YEAST	decoy_reverse_sp|P40327|PRS4_YEAST	xlink	decoy inter-protein xl	F1807_kammerk_004.027047.027047.4_F1807_kammerk_004.027621.027621.4	216	350	134	F1807_kammerk_004_matched	0.92	11.6	decoy_reverse_sp|P40303|PSA7_YEAST:216:x:decoy_reverse_sp|P40327|PRS4_YEAST:350
AMEVDEKPTETYSDVGGLDK-KSFEAEARGR-a7-b1	sp|P33297|PRS6A_YEAST	decoy_reverse_sp|P21242|PSA3_YEAST	xlink	decoy inter-protein xl	F1807_kammerk_002.017182.017182.5_F1807_kammerk_002.017122.017122.5	175	189	14	F1807_kammerk_002_matched	0.79	11.6	decoy_reverse_sp|P21242|PSA3_YEAST:189:x:sp|P33297|PRS6A_YEAST:175
IDRKVEFSLPDLEGR-YALAAKDRFDIDEK-a4-b6	sp|P33299|PRS7_YEAST	sp|P32565|RPN2_YEAST	xlink	inter-protein xl	F1807_kammerk_005.029818.029818.4_F1807_kammerk_005.029509.029509.4	374	86	288	F1807_kammerk_005_matched	0.87	11.6	sp|P32565|RPN2_YEAST:86:x:sp|P33299|PRS7_YEAST:374
SDGSAATSGFEFSKEDTLR-KDFYFKVTTDNDK-a14-b1	sp|P38764|RPN1_YEAST	decoy_reverse_sp|P33298|PRS6B_YEAST	xlink	decoy inter-protein xl	F1807_kammerk_003.015104.015104.5_F1807_kammerk_003.014986.014986.5	197	1	196	F1807_kammerk_003_matched	0.75	11.59	decoy_reverse_sp|P33298|PRS6B_YEAST:1:x:sp|P38764|RPN1_YEAST:197
MVRGAYVGEKVVLGQSIER-EFYELKR-a10-b6	decoy_reverse_sp|P33299|PRS7_YEAST	sp|P23724|PSB1_YEAST	xlink	decoy inter-protein xl	F1807_kammerk_005.020127.020127.4_F1807_kammerk_005.022114.022114.4	186	239	53	F1807_kammerk_005_matched	0.92	11.59	decoy_reverse_sp|P33299|PRS7_YEAST:186:x:sp|P23724|PSB1_YEAST:239
RAVKHDPDDMNLIR-AQFQELDSKK-a4-b9	decoy_reverse_sp|P53549|PRS10_YEAST	sp|Q04062|RPN9_YEAST	xlink	decoy inter-protein xl	F1807_kammerk_004.007043.007043.4_F1807_kammerk_004.006660.006660.4	21	112	91	F1807_kammerk_004_matched	0.94	11.59	decoy_reverse_sp|P53549|PRS10_YEAST:21:x:sp|Q04062|RPN9_YEAST:112
EEKQKSYK-CTKIIK-a3-b3	sp|P25043|PSB7_YEAST	sp|P33299|PRS7_YEAST	xlink	inter-protein xl	F1807_kammerk_007.012384.012384.3_F1807_kammerk_007.013954.013954.3	228	104	124	F1807_kammerk_007_matched	0.95	11.59	sp|P25043|PSB7_YEAST:228:x:sp|P33299|PRS7_YEAST:104
NQELLNAETLCFTVNVLYPDSSSFKK-SKKSEDLSK-a25-b3	sp|P40016|RPN3_YEAST	decoy_reverse_sp|P32496|RPN12_YEAST	xlink	decoy inter-protein xl	F1807_kammerk_005.023298.023298.5_F1807_kammerk_005.023135.023135.5	89	174	85	F1807_kammerk_005_matched	0.62	11.58	decoy_reverse_sp|P32496|RPN12_YEAST:174:x:sp|P40016|RPN3_YEAST:89
LARENAPSIIFIDEVDSIATKR-EKLIGWYHSGPK-a21-b2	sp|P33298|PRS6B_YEAST	sp|Q08723|RPN8_YEAST	xlink	inter-protein xl	F1807_kammerk_003.013185.013185.4_F1807_kammerk_003.013136.013136.4	280	88	192	F1807_kammerk_003_matched	0.79	11.57	sp|P33298|PRS6B_YEAST:280:x:sp|Q08723|RPN8_YEAST:88
LKSEDEEQEELEAKK-EEALKSQARGK-a2-b5	decoy_reverse_sp|P38764|RPN1_YEAST	decoy_reverse_sp|P21242|PSA3_YEAST	xlink	decoy inter-protein xl	F1807_kammerk_005.004051.004051.5_F1807_kammerk_005.004063.004063.5	950	116	834	F1807_kammerk_005_matched	0.85	11.56	decoy_reverse_sp|P21242|PSA3_YEAST:116:x:decoy_reverse_sp|P38764|RPN1_YEAST:950
SNLLTDKSSK-YALAAKDR-a7-b6	decoy_reverse_sp|Q12250|RPN5_YEAST	sp|P32565|RPN2_YEAST	xlink	decoy inter-protein xl	F1807_kammerk_007.010145.010145.4_F1807_kammerk_007.010048.010048.4	338	86	252	F1807_kammerk_007_matched	0.85	11.56	decoy_reverse_sp|Q12250|RPN5_YEAST:338:x:sp|P32565|RPN2_YEAST:86
EQWQSGLKMYDYEEK-EVVAKR-a8-b5	sp|P43588|RPN11_YEAST	decoy_reverse_sp|P53549|PRS10_YEAST	xlink	decoy inter-protein xl	F1807_kammerk_005.026896.026896.3_F1807_kammerk_005.026794.026794.3	226	17	209	F1807_kammerk_005_matched	0.74	11.56	decoy_reverse_sp|P53549|PRS10_YEAST:17:x:sp|P43588|RPN11_YEAST:226
FEKLVSSSGQLGNR-MIEKCLK-a3-b4	decoy_reverse_sp|P25451|PSB3_YEAST	sp|P32565|RPN2_YEAST	xlink	decoy inter-protein xl	F1807_kammerk_005.023079.023079.3_F1807_kammerk_005.021964.021964.3	167	143	24	F1807_kammerk_005_matched	0.9	11.56	decoy_reverse_sp|P25451|PSB3_YEAST:167:x:sp|P32565|RPN2_YEAST:143
KFSSTSRYMQYN-MTINIAKNIK-a1-b7	sp|P33299|PRS7_YEAST	decoy_reverse_sp|Q01939|PRS8_YEAST	xlink	decoy inter-protein xl	F1807_kammerk_005.028686.028686.3_F1807_kammerk_005.028579.028579.3	456	117	339	F1807_kammerk_005_matched	0.81	11.56	decoy_reverse_sp|Q01939|PRS8_YEAST:117:x:sp|P33299|PRS7_YEAST:456
EPWDKEPM-KDSIPLR-a5-b1	decoy_reverse_sp|P33299|PRS7_YEAST	sp|Q04062|RPN9_YEAST	xlink	decoy inter-protein xl	F1807_kammerk_006.018659.018659.3_F1807_kammerk_006.018561.018561.3	464	160	304	F1807_kammerk_006_matched	0	11.55	decoy_reverse_sp|P33299|PRS7_YEAST:464:x:sp|Q04062|RPN9_YEAST:160
SQAKDLKIDNVK-DTGTADKSSDK-a4-b7	decoy_reverse_sp|Q01939|PRS8_YEAST	decoy_reverse_sp|P38764|RPN1_YEAST	xlink	decoy inter-protein xl	F1807_kammerk_007.022715.022715.4_F1807_kammerk_007.022658.022658.4	298	281	17	F1807_kammerk_007_matched	0.95	11.55	decoy_reverse_sp|P38764|RPN1_YEAST:281:x:decoy_reverse_sp|Q01939|PRS8_YEAST:298
NADELSSYQKK-IQNDNNLKK-a10-b8	sp|P40302|PSA1_YEAST	sp|Q12250|RPN5_YEAST	xlink	inter-protein xl	F1807_kammerk_006.009138.009138.4_F1807_kammerk_006.009079.009079.4	61	291	230	F1807_kammerk_006_matched	0.79	11.55	sp|P40302|PSA1_YEAST:61:x:sp|Q12250|RPN5_YEAST:291
ETKGIK-ETKTAK-a3-b3	decoy_reverse_sp|P32565|RPN2_YEAST	decoy_reverse_sp|P43588|RPN11_YEAST	xlink	decoy inter-protein xl	F1807_kammerk_007.016747.016747.3_F1807_kammerk_007.016594.016594.3	99	99	0	F1807_kammerk_007_matched	0	11.54	decoy_reverse_sp|P32565|RPN2_YEAST:99:x:decoy_reverse_sp|P43588|RPN11_YEAST:99
MYEEASGKEVEK-AKSYKQK-a8-b2	sp|P32565|RPN2_YEAST	decoy_reverse_sp|P25043|PSB7_YEAST	xlink	decoy inter-protein xl	F1807_kammerk_004.033609.033609.3_F1807_kammerk_004.032733.032733.3	794	29	765	F1807_kammerk_004_matched	0.93	11.54	decoy_reverse_sp|P25043|PSB7_YEAST:29:x:sp|P32565|RPN2_YEAST:794
NKVEENLEGLYL-KYRDALEK-a2-b1	sp|P40327|PRS4_YEAST	decoy_reverse_sp|O94742|SEM1_YEAST	xlink	decoy inter-protein xl	F1807_kammerk_004.021951.021951.4_F1807_kammerk_004.022856.022856.4	427	5	422	F1807_kammerk_004_matched	0.94	11.54	decoy_reverse_sp|O94742|SEM1_YEAST:5:x:sp|P40327|PRS4_YEAST:427
SEESIDPLPFKRLDR-QIKEIK-a11-b3	decoy_reverse_sp|P33297|PRS6A_YEAST	sp|Q01939|PRS8_YEAST	xlink	decoy inter-protein xl	F1807_kammerk_005.024710.024710.3_F1807_kammerk_005.024689.024689.3	89	158	69	F1807_kammerk_005_matched	0.82	11.54	decoy_reverse_sp|P33297|PRS6A_YEAST:89:x:sp|Q01939|PRS8_YEAST:158
RFDSEKSGDR-KSFEAEAR-a6-b1	sp|P33297|PRS6A_YEAST	decoy_reverse_sp|P21242|PSA3_YEAST	xlink	decoy inter-protein xl	F1807_kammerk_005.005209.005209.4_F1807_kammerk_005.005227.005227.4	295	189	106	F1807_kammerk_005_matched	0.66	11.53	decoy_reverse_sp|P21242|PSA3_YEAST:189:x:sp|P33297|PRS6A_YEAST:295
GQDLEKFGLIARPQPEDQIGK-KEHEEK-a6-b1	decoy_reverse_5UB	sp|P32565|RPN2_YEAST	xlink	decoy inter-protein xl	F1807_kammerk_002.006580.006580.4_F1807_kammerk_002.006375.006375.4	393	830	437	F1807_kammerk_002_matched	0.95	11.53	decoy_reverse_5UB:393:x:sp|P32565|RPN2_YEAST:830
YEPPVQSKFGR-ELFPISKR-a8-b7	sp|P40327|PRS4_YEAST	decoy_reverse_sp|P33298|PRS6B_YEAST	xlink	decoy inter-protein xl	F1807_kammerk_004.031245.031245.3_F1807_kammerk_004.031229.031229.3	30	92	62	F1807_kammerk_004_matched	0.86	11.52	decoy_reverse_sp|P33298|PRS6B_YEAST:92:x:sp|P40327|PRS4_YEAST:30
DFLKAVDK-SKSVSFYA-a4-b2	sp|P33299|PRS7_YEAST	sp|P33297|PRS6A_YEAST	xlink	inter-protein xl	F1807_kammerk_007.004829.004829.3_F1807_kammerk_007.005169.005169.3	445	428	17	F1807_kammerk_007_matched	0.76	11.52	sp|P33297|PRS6A_YEAST:428:x:sp|P33299|PRS7_YEAST:445
VYEQFLPKAQK-KVAHTSYK-a8-b1	5UB	sp|P23639|PSA2_YEAST	xlink	inter-protein xl	F1807_kammerk_005.029933.029933.3_F1807_kammerk_005.030156.030156.3	493	91	402	F1807_kammerk_005_matched	0.81	11.52	5UB:493:x:sp|P23639|PSA2_YEAST:91
NQELLNAETLCFTVNVLYPDSSSFKK-KVYAQLLESYK-a25-b1	sp|P40016|RPN3_YEAST	sp|Q06103|RPN7_YEAST	xlink	inter-protein xl	F1807_kammerk_003.017812.017812.5_F1807_kammerk_003.016232.016232.5	89	336	247	F1807_kammerk_003_matched	0.91	11.52	sp|P40016|RPN3_YEAST:89:x:sp|Q06103|RPN7_YEAST:336
TDNTVDKFDFYK-FGKPYEQVPK-a7-b3	sp|P33298|PRS6B_YEAST	decoy_reverse_sp|P40327|PRS4_YEAST	xlink	decoy inter-protein xl	F1807_kammerk_004.019066.019066.4_F1807_kammerk_004.020205.020205.4	423	408	15	F1807_kammerk_004_matched	0.88	11.52	decoy_reverse_sp|P40327|PRS4_YEAST:408:x:sp|P33298|PRS6B_YEAST:423
DVNAPLPTPFKVDDNVDFPSA-KVTSTLLEQDTSTEKLYK-a11-b1	sp|P32565|RPN2_YEAST	sp|P23638|PSA4_YEAST	xlink	inter-protein xl	F1807_kammerk_003.020575.020575.5_F1807_kammerk_003.020574.020574.5	935	51	884	F1807_kammerk_003_matched	0.94	11.52	sp|P23638|PSA4_YEAST:51:x:sp|P32565|RPN2_YEAST:935
DTATNEIQDLWDMKR-MQVTAEDFKQAK-a14-b9	decoy_reverse_sp|P33297|PRS6A_YEAST	sp|P40327|PRS4_YEAST	xlink	decoy inter-protein xl	F1807_kammerk_004.023003.023003.4_F1807_kammerk_004.022912.022912.4	68	417	349	F1807_kammerk_004_matched	0.85	11.51	decoy_reverse_sp|P33297|PRS6A_YEAST:68:x:sp|P40327|PRS4_YEAST:417
WYHFDHNDKK-EEAASFKK-a9-b7	sp|P23724|PSB1_YEAST	sp|P21242|PSA3_YEAST	xlink	inter-protein xl	F1807_kammerk_007.031844.031844.3_F1807_kammerk_007.031853.031853.3	101	100	1	F1807_kammerk_007_matched	0.8	11.51	sp|P21242|PSA3_YEAST:100:x:sp|P23724|PSB1_YEAST:101
IEQQKK-TFKNPK-a5-b3	decoy_reverse_sp|Q08723|RPN8_YEAST	sp|Q12250|RPN5_YEAST	xlink	decoy inter-protein xl	F1807_kammerk_007.010734.010734.3_F1807_kammerk_007.010645.010645.3	39	209	170	F1807_kammerk_007_matched	0.79	11.51	decoy_reverse_sp|Q08723|RPN8_YEAST:39:x:sp|Q12250|RPN5_YEAST:209
YKYGYDMPCDVLAK-DLNKLYK-a2-b4	sp|P21243|PSA6_YEAST	decoy_reverse_sp|P23638|PSA4_YEAST	xlink	decoy inter-protein xl	F1807_kammerk_005.007859.007859.3_F1807_kammerk_005.007757.007757.3	107	191	84	F1807_kammerk_005_matched	0.83	11.51	decoy_reverse_sp|P23638|PSA4_YEAST:191:x:sp|P21243|PSA6_YEAST:107
FVKNFCLTELEHSWLIGSEDSKEK-KVQAEER-a22-b1	decoy_reverse_sp|P21242|PSA3_YEAST	decoy_reverse_sp|P33298|PRS6B_YEAST	xlink	decoy inter-protein xl	F1807_kammerk_003.005683.005683.5_F1807_kammerk_003.005672.005672.5	79	342	263	F1807_kammerk_003_matched	0.92	11.51	decoy_reverse_sp|P21242|PSA3_YEAST:79:x:decoy_reverse_sp|P33298|PRS6B_YEAST:342
KPDDDKIVPLTEGDIQVLK-YTKETYQSR-a6-b3	sp|P33299|PRS7_YEAST	sp|Q12377|RPN6_YEAST	xlink	inter-protein xl	F1807_kammerk_003.019902.019902.3_F1807_kammerk_003.019842.019842.3	25	288	263	F1807_kammerk_003_matched	0.61	11.5	sp|P33299|PRS7_YEAST:25:x:sp|Q12377|RPN6_YEAST:288
TQTKENK-GNQSKK-a4-b5	sp|Q08723|RPN8_YEAST	decoy_reverse_sp|P40327|PRS4_YEAST	xlink	decoy inter-protein xl	F1807_kammerk_006.005897.005897.4_F1807_kammerk_006.005660.005660.4	28	423	395	F1807_kammerk_006_matched	0.87	11.5	decoy_reverse_sp|P40327|PRS4_YEAST:423:x:sp|Q08723|RPN8_YEAST:28
EEERDPNYKK-KQEEEKK-a9-b1	decoy_reverse_sp|P38764|RPN1_YEAST	sp|P40327|PRS4_YEAST	xlink	decoy inter-protein xl	F1807_kammerk_007.000638.000638.4_F1807_kammerk_007.000836.000836.4	9	88	79	F1807_kammerk_007_matched	0.88	11.5	decoy_reverse_sp|P38764|RPN1_YEAST:9:x:sp|P40327|PRS4_YEAST:88
KEFYELKR-KPDDDK-a7-b1	sp|P23724|PSB1_YEAST	sp|P33299|PRS7_YEAST	xlink	inter-protein xl	F1807_kammerk_006.013279.013279.3_F1807_kammerk_006.013200.013200.3	239	20	219	F1807_kammerk_006_matched	0.91	11.5	sp|P23724|PSB1_YEAST:239:x:sp|P33299|PRS7_YEAST:20
LKSEDEEQEELEAK-ACQVLKYMLLSK-a2-b6	decoy_reverse_sp|P38764|RPN1_YEAST	sp|Q12377|RPN6_YEAST	xlink	decoy inter-protein xl	F1807_kammerk_004.012337.012337.4_F1807_kammerk_004.012252.012252.4	950	263	687	F1807_kammerk_004_matched	0.79	11.49	decoy_reverse_sp|P38764|RPN1_YEAST:950:x:sp|Q12377|RPN6_YEAST:263
EPWDKEPM-NHSKKK-a5-b5	decoy_reverse_sp|P33299|PRS7_YEAST	decoy_reverse_sp|P40303|PSA7_YEAST	xlink	decoy inter-protein xl	F1807_kammerk_007.024399.024399.3_F1807_kammerk_007.024293.024293.3	464	5	459	F1807_kammerk_007_matched	0	11.49	decoy_reverse_sp|P33299|PRS7_YEAST:464:x:decoy_reverse_sp|P40303|PSA7_YEAST:5
LSESDKK-KPDDDK-a6-b1	sp|P32496|RPN12_YEAST	sp|P33299|PRS7_YEAST	xlink	inter-protein xl	F1807_kammerk_006.006317.006317.3_F1807_kammerk_006.005975.005975.3	101	20	81	F1807_kammerk_006_matched	0.86	11.49	sp|P32496|RPN12_YEAST:101:x:sp|P33299|PRS7_YEAST:20
EADMEVKVR-EEKQKSYK-a7-b3	decoy_reverse_sp|P33297|PRS6A_YEAST	sp|P25043|PSB7_YEAST	xlink	decoy inter-protein xl	F1807_kammerk_004.029870.029870.3_F1807_kammerk_004.032230.032230.3	267	228	39	F1807_kammerk_004_matched	0.95	11.49	decoy_reverse_sp|P33297|PRS6A_YEAST:267:x:sp|P25043|PSB7_YEAST:228
ENKTTQR-NPDCKIK-a3-b5	decoy_reverse_sp|Q08723|RPN8_YEAST	sp|P30656|PSB5_YEAST	xlink	decoy inter-protein xl	F1807_kammerk_008.004171.004171.3_F1807_kammerk_008.003893.003893.3	311	69	242	F1807_kammerk_008_matched	0.78	11.49	decoy_reverse_sp|Q08723|RPN8_YEAST:311:x:sp|P30656|PSB5_YEAST:69
DIKAWDFKVMNNELQK-CLKASELK-a8-b3	decoy_reverse_sp|P30657|PSB4_YEAST	sp|P32565|RPN2_YEAST	xlink	decoy inter-protein xl	F1807_kammerk_005.018547.018547.4_F1807_kammerk_005.019646.019646.4	16	146	130	F1807_kammerk_005_matched	0.89	11.49	decoy_reverse_sp|P30657|PSB4_YEAST:16:x:sp|P32565|RPN2_YEAST:146
DDMKVDDAIELALK-YKRENQ-a4-b2	sp|P23638|PSA4_YEAST	sp|O94742|SEM1_YEAST	xlink	inter-protein xl	F1807_kammerk_005.017410.017410.3_F1807_kammerk_005.017282.017282.3	185	85	100	F1807_kammerk_005_matched	0.91	11.49	sp|O94742|SEM1_YEAST:85:x:sp|P23638|PSA4_YEAST:185
YKAPLEDDDKKPDDDK-DLEKLYDKTENDIK-a11-b8	sp|P33299|PRS7_YEAST	sp|P53549|PRS10_YEAST	xlink	inter-protein xl	F1807_kammerk_005.012105.012105.4_F1807_kammerk_005.012169.012169.4	20	90	70	F1807_kammerk_005_matched	0.75	11.48	sp|P33299|PRS7_YEAST:20:x:sp|P53549|PRS10_YEAST:90
KPDDDKIVPLTEGDIQVLK-YTKETYQSR-a1-b3	sp|P33299|PRS7_YEAST	sp|Q12377|RPN6_YEAST	xlink	inter-protein xl	F1807_kammerk_004.027943.027943.4_F1807_kammerk_004.027779.027779.4	20	288	268	F1807_kammerk_004_matched	0.81	11.48	sp|P33299|PRS7_YEAST:20:x:sp|Q12377|RPN6_YEAST:288
AQPILEATKESDSDSVSEGDKQSK-DIKGYGTQKI-a9-b9	decoy_reverse_sp|Q08723|RPN8_YEAST	sp|P30657|PSB4_YEAST	xlink	decoy inter-protein xl	F1807_kammerk_002.020880.020880.4_F1807_kammerk_002.020812.020812.4	15	265	250	F1807_kammerk_002_matched	0.7	11.48	decoy_reverse_sp|Q08723|RPN8_YEAST:15:x:sp|P30657|PSB4_YEAST:265
GTDASVGKSLMMNR-EKHEEEK-a8-b2	decoy_reverse_sp|P43588|RPN11_YEAST	decoy_reverse_sp|P32565|RPN2_YEAST	xlink	decoy inter-protein xl	F1807_kammerk_005.012694.012694.5_F1807_kammerk_005.011412.011412.5	295	111	184	F1807_kammerk_005_matched	0.94	11.48	decoy_reverse_sp|P32565|RPN2_YEAST:111:x:decoy_reverse_sp|P43588|RPN11_YEAST:295
KHSEGADNTLMMVHSADVSDVSM-KCEELLVQK-a1-b1	decoy_reverse_sp|P40016|RPN3_YEAST	decoy_reverse_sp|P22141|PSB2_YEAST	xlink	decoy inter-protein xl	F1807_kammerk_002.018226.018226.4_F1807_kammerk_002.018204.018204.4	501	29	472	F1807_kammerk_002_matched	0	11.48	decoy_reverse_sp|P22141|PSB2_YEAST:29:x:decoy_reverse_sp|P40016|RPN3_YEAST:501
SIEFAKR-KQEEEK-a6-b1	sp|Q12377|RPN6_YEAST	sp|P40327|PRS4_YEAST	xlink	inter-protein xl	F1807_kammerk_007.012153.012153.3_F1807_kammerk_007.011984.011984.3	126	88	38	F1807_kammerk_007_matched	0.95	11.48	sp|P40327|PRS4_YEAST:88:x:sp|Q12377|RPN6_YEAST:126
NDKIKSHVNNELEMLR-IVDKDGIR-a5-b4	decoy_reverse_sp|P33297|PRS6A_YEAST	sp|P22141|PSB2_YEAST	xlink	decoy inter-protein xl	F1807_kammerk_004.030244.030244.4_F1807_kammerk_004.028674.028674.4	374	186	188	F1807_kammerk_004_matched	0.93	11.48	decoy_reverse_sp|P33297|PRS6A_YEAST:374:x:sp|P22141|PSB2_YEAST:186
SVSMEKIHSR-DPNYKK-a6-b5	decoy_reverse_sp|P33299|PRS7_YEAST	decoy_reverse_sp|P38764|RPN1_YEAST	xlink	decoy inter-protein xl	F1807_kammerk_005.011647.011647.4_F1807_kammerk_005.009345.009345.4	74	9	65	F1807_kammerk_005_matched	0.86	11.48	decoy_reverse_sp|P33299|PRS7_YEAST:74:x:decoy_reverse_sp|P38764|RPN1_YEAST:9
NAALRAKAEAAEFR-IKNESKK-a7-b6	sp|P21243|PSA6_YEAST	decoy_reverse_sp|Q06103|RPN7_YEAST	xlink	decoy inter-protein xl	F1807_kammerk_004.027835.027835.3_F1807_kammerk_004.027716.027716.3	98	325	227	F1807_kammerk_004_matched	0.85	11.47	decoy_reverse_sp|Q06103|RPN7_YEAST:325:x:sp|P21243|PSA6_YEAST:98
KISLRDICLK-EVQMEKILK-a1-b6	sp|P40016|RPN3_YEAST	decoy_reverse_sp|P32379|PSA5_YEAST	xlink	decoy inter-protein xl	F1807_kammerk_005.035239.035239.3_F1807_kammerk_005.035789.035789.3	401	56	345	F1807_kammerk_005_matched	0.84	11.45	decoy_reverse_sp|P32379|PSA5_YEAST:56:x:sp|P40016|RPN3_YEAST:401
YSGIQEESPQGSITSLIDEKMDK-RKVYAQLLESYK-a20-b2	decoy_reverse_sp|P40327|PRS4_YEAST	sp|Q06103|RPN7_YEAST	xlink	decoy inter-protein xl	F1807_kammerk_005.021985.021985.4_F1807_kammerk_005.019342.019342.4	263	336	73	F1807_kammerk_005_matched	0.91	11.45	decoy_reverse_sp|P40327|PRS4_YEAST:263:x:sp|Q06103|RPN7_YEAST:336
NGESLEGEEIKSEEK-NKVEENLEGLYL-a11-b2	sp|P38764|RPN1_YEAST	sp|P40327|PRS4_YEAST	xlink	inter-protein xl	F1807_kammerk_004.009469.009469.4_F1807_kammerk_004.009432.009432.4	702	427	275	F1807_kammerk_004_matched	0.82	11.45	sp|P38764|RPN1_YEAST:702:x:sp|P40327|PRS4_YEAST:427
VMNKNQETAISVAK-YALAAKDRFDIDEK-a4-b6	sp|Q01939|PRS8_YEAST	sp|P32565|RPN2_YEAST	xlink	inter-protein xl	F1807_kammerk_002.019734.019734.4_F1807_kammerk_002.019713.019713.4	392	86	306	F1807_kammerk_002_matched	0.93	11.45	sp|P32565|RPN2_YEAST:86:x:sp|Q01939|PRS8_YEAST:392
GYGTQKI-ARAKAR-a6-b4	sp|P30657|PSB4_YEAST	decoy_reverse_sp|P32565|RPN2_YEAST	xlink	decoy inter-protein xl	F1807_kammerk_006.013664.013664.3_F1807_kammerk_006.012174.012174.3	265	135	130	F1807_kammerk_006_matched	0.83	11.44	decoy_reverse_sp|P32565|RPN2_YEAST:135:x:sp|P30657|PSB4_YEAST:265
EADMEVKVR-KGEEEPNK-a7-b1	decoy_reverse_sp|P33297|PRS6A_YEAST	decoy_reverse_sp|P32565|RPN2_YEAST	xlink	decoy inter-protein xl	F1807_kammerk_004.012056.012056.4_F1807_kammerk_004.011663.011663.4	267	118	149	F1807_kammerk_004_matched	0.77	11.44	decoy_reverse_sp|P32565|RPN2_YEAST:118:x:decoy_reverse_sp|P33297|PRS6A_YEAST:267
SKSVSFYA-EAVLKR-a2-b5	sp|P33297|PRS6A_YEAST	decoy_reverse_sp|P40302|PSA1_YEAST	xlink	decoy inter-protein xl	F1807_kammerk_006.010071.010071.3_F1807_kammerk_006.008994.008994.3	428	133	295	F1807_kammerk_006_matched	0.8	11.43	decoy_reverse_sp|P40302|PSA1_YEAST:133:x:sp|P33297|PRS6A_YEAST:428
NDLEVGVATKDK-NCAKLHR-a10-b4	sp|P21243|PSA6_YEAST	sp|P25043|PSB7_YEAST	xlink	inter-protein xl	F1807_kammerk_005.021599.021599.3_F1807_kammerk_005.021453.021453.3	230	62	168	F1807_kammerk_005_matched	0.88	11.43	sp|P21243|PSA6_YEAST:230:x:sp|P25043|PSB7_YEAST:62
FVKNFCLTELEHSWLIGSEDSKEK-VDIKVGVIK-a3-b4	decoy_reverse_sp|P21242|PSA3_YEAST	decoy_reverse_sp|P22141|PSB2_YEAST	xlink	decoy inter-protein xl	F1807_kammerk_003.014266.014266.5_F1807_kammerk_003.014014.014014.5	60	17	43	F1807_kammerk_003_matched	0.83	11.43	decoy_reverse_sp|P21242|PSA3_YEAST:60:x:decoy_reverse_sp|P22141|PSB2_YEAST:17
EDWEKYK-VEVDKK-a5-b5	sp|P33299|PRS7_YEAST	decoy_reverse_sp|P25451|PSB3_YEAST	xlink	decoy inter-protein xl	F1807_kammerk_007.012035.012035.3_F1807_kammerk_007.013068.013068.3	9	14	5	F1807_kammerk_007_matched	0.88	11.43	decoy_reverse_sp|P25451|PSB3_YEAST:14:x:sp|P33299|PRS7_YEAST:9
TKDSDDK-EIKQIK-a2-b3	decoy_reverse_sp|P22141|PSB2_YEAST	decoy_reverse_sp|Q01939|PRS8_YEAST	xlink	decoy inter-protein xl	F1807_kammerk_007.013200.013200.4_F1807_kammerk_007.013120.013120.4	165	248	83	F1807_kammerk_007_matched	0	11.43	decoy_reverse_sp|P22141|PSB2_YEAST:165:x:decoy_reverse_sp|Q01939|PRS8_YEAST:248
KSFEAEAR-YKRENQ-a1-b2	decoy_reverse_sp|P21242|PSA3_YEAST	sp|O94742|SEM1_YEAST	xlink	decoy inter-protein xl	F1807_kammerk_005.016751.016751.3_F1807_kammerk_005.015437.015437.3	189	85	104	F1807_kammerk_005_matched	0.79	11.43	decoy_reverse_sp|P21242|PSA3_YEAST:189:x:sp|O94742|SEM1_YEAST:85
MYEEASGKEVEK-TNMLKRHISR-a8-b5	sp|P32565|RPN2_YEAST	decoy_reverse_sp|Q01939|PRS8_YEAST	xlink	decoy inter-protein xl	F1807_kammerk_004.009823.009823.4_F1807_kammerk_004.012415.012415.4	794	72	722	F1807_kammerk_004_matched	0.68	11.43	decoy_reverse_sp|Q01939|PRS8_YEAST:72:x:sp|P32565|RPN2_YEAST:794
KTQQNEK-TNMLKR-a1-b5	sp|P40016|RPN3_YEAST	decoy_reverse_sp|Q01939|PRS8_YEAST	xlink	decoy inter-protein xl	F1807_kammerk_007.011912.011912.3_F1807_kammerk_007.011182.011182.3	486	72	414	F1807_kammerk_007_matched	0.62	11.43	decoy_reverse_sp|Q01939|PRS8_YEAST:72:x:sp|P40016|RPN3_YEAST:486
SFSTSKK-VAEVKK-a6-b5	decoy_reverse_sp|P33299|PRS7_YEAST	sp|P53549|PRS10_YEAST	xlink	decoy inter-protein xl	F1807_kammerk_006.002585.002585.3_F1807_kammerk_006.002370.002370.3	12	426	414	F1807_kammerk_006_matched	0.88	11.42	decoy_reverse_sp|P33299|PRS7_YEAST:12:x:sp|P53549|PRS10_YEAST:426
EDWEKYK-INAKEK-a5-b4	sp|P33299|PRS7_YEAST	sp|Q08723|RPN8_YEAST	xlink	inter-protein xl	F1807_kammerk_007.020589.020589.3_F1807_kammerk_007.020515.020515.3	9	86	77	F1807_kammerk_007_matched	0.91	11.42	sp|P33299|PRS7_YEAST:9:x:sp|Q08723|RPN8_YEAST:86
DKAAAYLK-KTFKNPK-a2-b4	decoy_reverse_sp|P32565|RPN2_YEAST	sp|Q12250|RPN5_YEAST	xlink	decoy inter-protein xl	F1807_kammerk_006.024074.024074.3_F1807_kammerk_006.023969.023969.3	860	209	651	F1807_kammerk_006_matched	0.6	11.41	decoy_reverse_sp|P32565|RPN2_YEAST:860:x:sp|Q12250|RPN5_YEAST:209
DEQFYTKDIIDPK-KQEEEK-a7-b1	sp|P32565|RPN2_YEAST	sp|P40327|PRS4_YEAST	xlink	inter-protein xl	F1807_kammerk_005.022407.022407.4_F1807_kammerk_005.020031.020031.4	126	88	38	F1807_kammerk_005_matched	0.91	11.4	sp|P32565|RPN2_YEAST:126:x:sp|P40327|PRS4_YEAST:88
YKAPLEDDDK-MLKHGR-a2-b3	sp|P33299|PRS7_YEAST	sp|P43588|RPN11_YEAST	xlink	inter-protein xl	F1807_kammerk_007.010115.010115.3_F1807_kammerk_007.010039.010039.3	11	39	28	F1807_kammerk_007_matched	0.92	11.4	sp|P33299|PRS7_YEAST:11:x:sp|P43588|RPN11_YEAST:39
KMNLTR-YPEDKK-a1-b5	sp|Q01939|PRS8_YEAST	sp|P40016|RPN3_YEAST	xlink	inter-protein xl	F1807_kammerk_007.004767.004767.3_F1807_kammerk_007.005105.005105.3	334	485	151	F1807_kammerk_007_matched	0.61	11.4	sp|P40016|RPN3_YEAST:485:x:sp|Q01939|PRS8_YEAST:334
QTLEYIEGKK-IAEQYSKR-a9-b7	decoy_reverse_sp|P53549|PRS10_YEAST	sp|P43588|RPN11_YEAST	xlink	decoy inter-protein xl	F1807_kammerk_005.025579.025579.3_F1807_kammerk_005.025370.025370.3	11	253	242	F1807_kammerk_005_matched	0.93	11.4	decoy_reverse_sp|P53549|PRS10_YEAST:11:x:sp|P43588|RPN11_YEAST:253
NDKIKSHVNNELEMLR-DAPIKADK-a3-b5	decoy_reverse_sp|P33297|PRS6A_YEAST	sp|Q12250|RPN5_YEAST	xlink	decoy inter-protein xl	F1807_kammerk_005.020392.020392.3_F1807_kammerk_005.020300.020300.3	372	8	364	F1807_kammerk_005_matched	0.79	11.39	decoy_reverse_sp|P33297|PRS6A_YEAST:372:x:sp|Q12250|RPN5_YEAST:8
KITTGK-KVDISK-a1-b1	decoy_reverse_sp|P23638|PSA4_YEAST	decoy_reverse_sp|Q01939|PRS8_YEAST	xlink	decoy inter-protein xl	F1807_kammerk_005.025256.025256.3_F1807_kammerk_005.025112.025112.3	13	324	311	F1807_kammerk_005_matched	0	11.38	decoy_reverse_sp|P23638|PSA4_YEAST:13:x:decoy_reverse_sp|Q01939|PRS8_YEAST:324
DLFKAVETK-KEPDYR-a4-b1	decoy_reverse_sp|P33299|PRS7_YEAST	decoy_reverse_sp|P40016|RPN3_YEAST	xlink	decoy inter-protein xl	F1807_kammerk_005.009277.009277.3_F1807_kammerk_005.007354.007354.3	27	39	12	F1807_kammerk_005_matched	0.64	11.38	decoy_reverse_sp|P33299|PRS7_YEAST:27:x:decoy_reverse_sp|P40016|RPN3_YEAST:39
QYEKELMGDELTR-IYSGVKAVDK-a4-b6	sp|Q12377|RPN6_YEAST	decoy_reverse_sp|P33299|PRS7_YEAST	xlink	decoy inter-protein xl	F1807_kammerk_004.028898.028898.3_F1807_kammerk_004.030283.030283.3	323	19	304	F1807_kammerk_004_matched	0.83	11.38	decoy_reverse_sp|P33299|PRS7_YEAST:19:x:sp|Q12377|RPN6_YEAST:323
DFDESLKYLDDLK-SEDEEQEELEAKK-a7-b12	sp|Q04062|RPN9_YEAST	decoy_reverse_sp|P38764|RPN1_YEAST	xlink	decoy inter-protein xl	F1807_kammerk_002.007526.007526.5_F1807_kammerk_002.009407.009407.5	97	962	865	F1807_kammerk_002_matched	0.92	11.38	decoy_reverse_sp|P38764|RPN1_YEAST:962:x:sp|Q04062|RPN9_YEAST:97
LYNSPKEK-MLKHGR-a6-b3	decoy_reverse_sp|Q12250|RPN5_YEAST	sp|P43588|RPN11_YEAST	xlink	decoy inter-protein xl	F1807_kammerk_007.007985.007985.3_F1807_kammerk_007.007898.007898.3	235	39	196	F1807_kammerk_007_matched	0.83	11.37	decoy_reverse_sp|Q12250|RPN5_YEAST:235:x:sp|P43588|RPN11_YEAST:39
NDLEVGVATKDK-SEEKKGK-a10-b5	sp|P21243|PSA6_YEAST	sp|P38764|RPN1_YEAST	xlink	inter-protein xl	F1807_kammerk_004.019051.019051.3_F1807_kammerk_004.019070.019070.3	230	707	477	F1807_kammerk_004_matched	0.75	11.37	sp|P21243|PSA6_YEAST:230:x:sp|P38764|RPN1_YEAST:707
DLEKLYDKTENDIK-KGGPATAEK-a8-b1	sp|P53549|PRS10_YEAST	sp|P40327|PRS4_YEAST	xlink	inter-protein xl	F1807_kammerk_005.031667.031667.3_F1807_kammerk_005.031511.031511.3	90	37	53	F1807_kammerk_005_matched	0.86	11.36	sp|P40327|PRS4_YEAST:37:x:sp|P53549|PRS10_YEAST:90
KACIIFFDEIDAVGGARFDDGAGGDNEVQR-SLKGLQSKLK-a1-b3	sp|P33299|PRS7_YEAST	sp|Q08723|RPN8_YEAST	xlink	inter-protein xl	F1807_kammerk_003.017552.017552.5_F1807_kammerk_003.016076.016076.5	302	198	104	F1807_kammerk_003_matched	0.87	11.36	sp|P33299|PRS7_YEAST:302:x:sp|Q08723|RPN8_YEAST:198
EPIYTGLYDLQKNKK-VENLKDLYMHSSR-a12-b5	decoy_reverse_sp|P22141|PSB2_YEAST	decoy_reverse_sp|Q01939|PRS8_YEAST	xlink	decoy inter-protein xl	F1807_kammerk_004.019714.019714.4_F1807_kammerk_004.018496.018496.4	86	282	196	F1807_kammerk_004_matched	0.95	11.36	decoy_reverse_sp|P22141|PSB2_YEAST:86:x:decoy_reverse_sp|Q01939|PRS8_YEAST:282
AWDFKVMNNELQK-FDSEKSGDR-a5-b5	decoy_reverse_sp|P30657|PSB4_YEAST	sp|P33297|PRS6A_YEAST	xlink	decoy inter-protein xl	F1807_kammerk_004.001849.001849.5_F1807_kammerk_004.001533.001533.5	16	295	279	F1807_kammerk_004_matched	0.92	11.36	decoy_reverse_sp|P30657|PSB4_YEAST:16:x:sp|P33297|PRS6A_YEAST:295
EKLEAVNSMIEKGGDWER-KIYSGVKAVDK-a12-b1	sp|Q06103|RPN7_YEAST	decoy_reverse_sp|P33299|PRS7_YEAST	xlink	decoy inter-protein xl	F1807_kammerk_005.027994.027994.4_F1807_kammerk_005.028713.028713.4	200	13	187	F1807_kammerk_005_matched	0.9	11.36	decoy_reverse_sp|P33299|PRS7_YEAST:13:x:sp|Q06103|RPN7_YEAST:200
EHEEKEK-TAKETK-a5-b3	sp|P32565|RPN2_YEAST	sp|P43588|RPN11_YEAST	xlink	inter-protein xl	F1807_kammerk_006.002076.002076.3_F1807_kammerk_006.000665.000665.3	835	208	627	F1807_kammerk_006_matched	0.83	11.35	sp|P32565|RPN2_YEAST:835:x:sp|P43588|RPN11_YEAST:208
QKSYKFPR-HEEEKK-a2-b5	sp|P25043|PSB7_YEAST	decoy_reverse_sp|P32565|RPN2_YEAST	xlink	decoy inter-protein xl	F1807_kammerk_007.019800.019800.3_F1807_kammerk_007.020242.020242.3	230	116	114	F1807_kammerk_007_matched	0.71	11.35	decoy_reverse_sp|P32565|RPN2_YEAST:116:x:sp|P25043|PSB7_YEAST:230
VTTDNDKVALVEIQQDTYYELASR-ETFVFEDAAGKKVK-a7-b12	decoy_reverse_sp|P33298|PRS6B_YEAST	decoy_reverse_sp|P53549|PRS10_YEAST	xlink	decoy inter-protein xl	F1807_kammerk_002.018618.018618.6_F1807_kammerk_002.019174.019174.6	13	69	56	F1807_kammerk_002_matched	0.94	11.35	decoy_reverse_sp|P33298|PRS6B_YEAST:13:x:decoy_reverse_sp|P53549|PRS10_YEAST:69
DQETYFKQYTK-VMEYLKSSK-a7-b6	decoy_reverse_sp|P32565|RPN2_YEAST	sp|Q12250|RPN5_YEAST	xlink	decoy inter-protein xl	F1807_kammerk_005.023161.023161.4_F1807_kammerk_005.021829.021829.4	827	105	722	F1807_kammerk_005_matched	0.9	11.35	decoy_reverse_sp|P32565|RPN2_YEAST:827:x:sp|Q12250|RPN5_YEAST:105
DSTNLEDSQVKSK-GNQSKK-a11-b5	decoy_reverse_sp|P32565|RPN2_YEAST	decoy_reverse_sp|P40327|PRS4_YEAST	xlink	decoy inter-protein xl	F1807_kammerk_007.005970.005970.4_F1807_kammerk_007.004267.004267.4	773	423	350	F1807_kammerk_007_matched	0.91	11.35	decoy_reverse_sp|P32565|RPN2_YEAST:773:x:decoy_reverse_sp|P40327|PRS4_YEAST:423
SGKPGSPVIFFVGYNGVAR-SKLDQDSTSENVK-a3-b2	decoy_reverse_sp|P25451|PSB3_YEAST	sp|P32565|RPN2_YEAST	xlink	decoy inter-protein xl	F1807_kammerk_005.018896.018896.5_F1807_kammerk_005.018773.018773.5	91	173	82	F1807_kammerk_005_matched	0.91	11.35	decoy_reverse_sp|P25451|PSB3_YEAST:91:x:sp|P32565|RPN2_YEAST:173
VMNKNQETAISVAK-AKSYKQK-a4-b2	sp|Q01939|PRS8_YEAST	decoy_reverse_sp|P25043|PSB7_YEAST	xlink	decoy inter-protein xl	F1807_kammerk_004.018348.018348.3_F1807_kammerk_004.018325.018325.3	392	29	363	F1807_kammerk_004_matched	0.95	11.35	decoy_reverse_sp|P25043|PSB7_YEAST:29:x:sp|Q01939|PRS8_YEAST:392
MPPKEDWEKYK-VMNNELQKK-a9-b8	sp|P33299|PRS7_YEAST	decoy_reverse_sp|P30657|PSB4_YEAST	xlink	decoy inter-protein xl	F1807_kammerk_007.014862.014862.3_F1807_kammerk_007.014844.014844.3	9	24	15	F1807_kammerk_007_matched	0.9	11.34	decoy_reverse_sp|P30657|PSB4_YEAST:24:x:sp|P33299|PRS7_YEAST:9
CGCENLVVKGK-KNDHYHDWFK-a9-b1	decoy_reverse_sp|P40303|PSA7_YEAST	decoy_reverse_sp|P23724|PSB1_YEAST	xlink	decoy inter-protein xl	F1807_kammerk_004.012520.012520.4_F1807_kammerk_004.014772.014772.4	216	141	75	F1807_kammerk_004_matched	0.88	11.34	decoy_reverse_sp|P23724|PSB1_YEAST:141:x:decoy_reverse_sp|P40303|PSA7_YEAST:216
KSVDEDM-EKTFKK-a1-b5	decoy_reverse_sp|P38764|RPN1_YEAST	decoy_reverse_sp|Q12250|RPN5_YEAST	xlink	decoy inter-protein xl	F1807_kammerk_006.030592.030592.3_F1807_kammerk_006.030508.030508.3	987	240	747	F1807_kammerk_006_matched	0	11.33	decoy_reverse_sp|P38764|RPN1_YEAST:987:x:decoy_reverse_sp|Q12250|RPN5_YEAST:240
LVVEATGNDKLDSVEIAFHVMTITEAGFK-STMMKFLK-a10-b5	decoy_reverse_sp|P21243|PSA6_YEAST	sp|P40016|RPN3_YEAST	xlink	decoy inter-protein xl	F1807_kammerk_002.013939.013939.5_F1807_kammerk_002.015313.015313.5	33	216	183	F1807_kammerk_002_matched	0.88	11.32	decoy_reverse_sp|P21243|PSA6_YEAST:33:x:sp|P40016|RPN3_YEAST:216
DGVRKEFYELK-KGANDGEVYQK-a5-b1	sp|P23724|PSB1_YEAST	sp|P23638|PSA4_YEAST	xlink	inter-protein xl	F1807_kammerk_004.006166.006166.3_F1807_kammerk_004.006099.006099.3	233	218	15	F1807_kammerk_004_matched	0.38	11.32	sp|P23638|PSA4_YEAST:218:x:sp|P23724|PSB1_YEAST:233
SKLGLINDINK-FGKPYEQVPK-a2-b3	decoy_reverse_sp|P32565|RPN2_YEAST	decoy_reverse_sp|P40327|PRS4_YEAST	xlink	decoy inter-protein xl	F1807_kammerk_005.031518.031518.3_F1807_kammerk_005.029589.029589.3	630	408	222	F1807_kammerk_005_matched	0.8	11.32	decoy_reverse_sp|P32565|RPN2_YEAST:630:x:decoy_reverse_sp|P40327|PRS4_YEAST:408
VGVIKDMPFMRK-MMDMLKQTGR-a5-b6	decoy_reverse_sp|P22141|PSB2_YEAST	sp|P43588|RPN11_YEAST	xlink	decoy inter-protein xl	F1807_kammerk_006.006269.006269.4_F1807_kammerk_006.006496.006496.4	22	96	74	F1807_kammerk_006_matched	0.86	11.32	decoy_reverse_sp|P22141|PSB2_YEAST:22:x:sp|P43588|RPN11_YEAST:96
VYHATSKR-KSEDLSK-a7-b1	decoy_reverse_sp|P23639|PSA2_YEAST	decoy_reverse_sp|P32496|RPN12_YEAST	xlink	decoy inter-protein xl	F1807_kammerk_006.015542.015542.3_F1807_kammerk_006.015487.015487.3	160	174	14	F1807_kammerk_006_matched	0.9	11.31	decoy_reverse_sp|P23639|PSA2_YEAST:160:x:decoy_reverse_sp|P32496|RPN12_YEAST:174
AELDRYKR-NALNDKVR-a7-b6	sp|O94742|SEM1_YEAST	sp|Q01939|PRS8_YEAST	xlink	inter-protein xl	F1807_kammerk_007.018488.018488.3_F1807_kammerk_007.018439.018439.3	85	54	31	F1807_kammerk_007_matched	0.89	11.31	sp|O94742|SEM1_YEAST:85:x:sp|Q01939|PRS8_YEAST:54
QQTIDEQSQISPEKQTPNK-CLKASELK-a14-b3	sp|P38764|RPN1_YEAST	sp|P32565|RPN2_YEAST	xlink	inter-protein xl	F1807_kammerk_004.006907.006907.4_F1807_kammerk_004.008917.008917.4	22	146	124	F1807_kammerk_004_matched	0.85	11.31	sp|P32565|RPN2_YEAST:146:x:sp|P38764|RPN1_YEAST:22
SQGAKTYLER-KEHEEK-a5-b1	sp|P40302|PSA1_YEAST	sp|P32565|RPN2_YEAST	xlink	inter-protein xl	F1807_kammerk_006.019906.019906.3_F1807_kammerk_006.020069.020069.3	169	830	661	F1807_kammerk_006_matched	0.64	11.3	sp|P32565|RPN2_YEAST:830:x:sp|P40302|PSA1_YEAST:169
SSKEYVLMKSIQMLIQYK-EDYLQEVAELQKK-a3-b12	decoy_reverse_sp|Q12250|RPN5_YEAST	decoy_reverse_sp|P40016|RPN3_YEAST	xlink	decoy inter-protein xl	F1807_kammerk_002.018424.018424.4_F1807_kammerk_002.018323.018323.4	341	500	159	F1807_kammerk_002_matched	0.93	11.3	decoy_reverse_sp|P40016|RPN3_YEAST:500:x:decoy_reverse_sp|Q12250|RPN5_YEAST:341
ENDEEFYKNK-DMGIKFK-a8-b5	sp|P32565|RPN2_YEAST	decoy_reverse_sp|P33297|PRS6A_YEAST	xlink	decoy inter-protein xl	F1807_kammerk_005.012927.012927.4_F1807_kammerk_005.014145.014145.4	858	227	631	F1807_kammerk_005_matched	0.76	11.3	decoy_reverse_sp|P33297|PRS6A_YEAST:227:x:sp|P32565|RPN2_YEAST:858
SIEFAKR-IEQQKK-a6-b5	sp|Q12377|RPN6_YEAST	decoy_reverse_sp|Q08723|RPN8_YEAST	xlink	decoy inter-protein xl	F1807_kammerk_006.013109.013109.3_F1807_kammerk_006.014834.014834.3	126	39	87	F1807_kammerk_006_matched	0.63	11.3	decoy_reverse_sp|Q08723|RPN8_YEAST:39:x:sp|Q12377|RPN6_YEAST:126
GKKSEEK-KVATEK-a3-b1	decoy_reverse_sp|P38764|RPN1_YEAST	sp|P33299|PRS7_YEAST	xlink	decoy inter-protein xl	F1807_kammerk_006.010106.010106.3_F1807_kammerk_006.009911.009911.3	288	436	148	F1807_kammerk_006_matched	0.92	11.3	decoy_reverse_sp|P38764|RPN1_YEAST:288:x:sp|P33299|PRS7_YEAST:436
DMGIKFK-KNEEINK-a5-b1	decoy_reverse_sp|P33297|PRS6A_YEAST	sp|O94742|SEM1_YEAST	xlink	decoy inter-protein xl	F1807_kammerk_007.012123.012123.3_F1807_kammerk_007.012022.012022.3	227	20	207	F1807_kammerk_007_matched	0.95	11.3	decoy_reverse_sp|P33297|PRS6A_YEAST:227:x:sp|O94742|SEM1_YEAST:20
DSDDKTR-KLDITK-a5-b1	sp|P22141|PSB2_YEAST	decoy_reverse_sp|O94742|SEM1_YEAST	xlink	decoy inter-protein xl	F1807_kammerk_006.004470.004470.3_F1807_kammerk_006.002918.002918.3	34	72	38	F1807_kammerk_006_matched	0.89	11.29	decoy_reverse_sp|O94742|SEM1_YEAST:72:x:sp|P22141|PSB2_YEAST:34
GEEEPNKEK-VAGKEK-a7-b4	decoy_reverse_sp|P32565|RPN2_YEAST	decoy_reverse_sp|P33299|PRS7_YEAST	xlink	decoy inter-protein xl	F1807_kammerk_007.015172.015172.3_F1807_kammerk_007.016472.016472.3	125	402	277	F1807_kammerk_007_matched	0.41	11.29	decoy_reverse_sp|P32565|RPN2_YEAST:125:x:decoy_reverse_sp|P33299|PRS7_YEAST:402
FKNSVKWYHFDHNDK-SSAVYFKSK-a6-b7	sp|P23724|PSB1_YEAST	decoy_reverse_sp|P33297|PRS6A_YEAST	xlink	decoy inter-protein xl	F1807_kammerk_005.000508.000508.5_F1807_kammerk_005.000520.000520.5	92	7	85	F1807_kammerk_005_matched	0.87	11.28	decoy_reverse_sp|P33297|PRS6A_YEAST:7:x:sp|P23724|PSB1_YEAST:92
KGVSDGQGSQM-AKARAK-a1-b2	decoy_reverse_sp|P40327|PRS4_YEAST	sp|P32565|RPN2_YEAST	xlink	decoy inter-protein xl	F1807_kammerk_004.004762.004762.4_F1807_kammerk_004.004388.004388.4	427	811	384	F1807_kammerk_004_matched	0	11.28	decoy_reverse_sp|P40327|PRS4_YEAST:427:x:sp|P32565|RPN2_YEAST:811
EDYELSPQAVSSFVRQELAKSIR-GSNQKPKYEPPVQSK-a20-b7	sp|P22141|PSB2_YEAST	sp|P40327|PRS4_YEAST	xlink	inter-protein xl	F1807_kammerk_002.017793.017793.5_F1807_kammerk_002.017920.017920.5	90	22	68	F1807_kammerk_002_matched	0.94	11.28	sp|P22141|PSB2_YEAST:90:x:sp|P40327|PRS4_YEAST:22
KTGFNTLK-FKDMGIR-a1-b2	decoy_reverse_sp|P30657|PSB4_YEAST	sp|P33297|PRS6A_YEAST	xlink	decoy inter-protein xl	F1807_kammerk_007.019294.019294.3_F1807_kammerk_007.018616.018616.3	25	208	183	F1807_kammerk_007_matched	0.85	11.28	decoy_reverse_sp|P30657|PSB4_YEAST:25:x:sp|P33297|PRS6A_YEAST:208
LYDKTENDIK-SDLSGKSK-a4-b6	sp|P53549|PRS10_YEAST	decoy_reverse_sp|P32565|RPN2_YEAST	xlink	decoy inter-protein xl	F1807_kammerk_004.032936.032936.3_F1807_kammerk_004.031219.031219.3	90	628	538	F1807_kammerk_004_matched	0.88	11.28	decoy_reverse_sp|P32565|RPN2_YEAST:628:x:sp|P53549|PRS10_YEAST:90
GGPATAEKLPNIYPSTR-KIQEQR-a8-b1	sp|P40327|PRS4_YEAST	sp|Q08723|RPN8_YEAST	xlink	inter-protein xl	F1807_kammerk_005.029489.029489.3_F1807_kammerk_005.029524.029524.3	45	300	255	F1807_kammerk_005_matched	0.79	11.28	sp|P40327|PRS4_YEAST:45:x:sp|Q08723|RPN8_YEAST:300
LKQTENDLKDIEAR-QEEEKK-a9-b5	sp|P33299|PRS7_YEAST	sp|P40327|PRS4_YEAST	xlink	inter-protein xl	F1807_kammerk_005.033512.033512.3_F1807_kammerk_005.031747.031747.3	57	93	36	F1807_kammerk_005_matched	0.88	11.27	sp|P33299|PRS7_YEAST:57:x:sp|P40327|PRS4_YEAST:93
GYGTQKI-KTQQNEK-a6-b1	sp|P30657|PSB4_YEAST	sp|P40016|RPN3_YEAST	xlink	inter-protein xl	F1807_kammerk_007.006805.006805.4_F1807_kammerk_007.007812.007812.4	265	486	221	F1807_kammerk_007_matched	0.91	11.26	sp|P30657|PSB4_YEAST:265:x:sp|P40016|RPN3_YEAST:486
NAALRAKAEAAEFR-SFSTSKKIYSGVK-a7-b6	sp|P21243|PSA6_YEAST	decoy_reverse_sp|P33299|PRS7_YEAST	xlink	decoy inter-protein xl	F1807_kammerk_005.026741.026741.3_F1807_kammerk_005.026700.026700.3	98	12	86	F1807_kammerk_005_matched	0.8	11.26	decoy_reverse_sp|P33299|PRS7_YEAST:12:x:sp|P21243|PSA6_YEAST:98
ENMSKEETVDFIK-KGVSDGQGSQM-a5-b1	sp|P38624|PSB6_YEAST	decoy_reverse_sp|P40327|PRS4_YEAST	xlink	decoy inter-protein xl	F1807_kammerk_004.001206.001206.5_F1807_kammerk_004.000720.000720.5	167	427	260	F1807_kammerk_004_matched	0.92	11.26	decoy_reverse_sp|P40327|PRS4_YEAST:427:x:sp|P38624|PSB6_YEAST:167
VGSAAKAITAGK-ADKAPDIRSM-a6-b3	decoy_reverse_sp|P23639|PSA2_YEAST	decoy_reverse_sp|Q12250|RPN5_YEAST	xlink	decoy inter-protein xl	F1807_kammerk_004.015807.015807.4_F1807_kammerk_004.013968.013968.4	85	438	353	F1807_kammerk_004_matched	0.92	11.26	decoy_reverse_sp|P23639|PSA2_YEAST:85:x:decoy_reverse_sp|Q12250|RPN5_YEAST:438
GYGTQKI-KPDDDK-a6-b1	sp|P30657|PSB4_YEAST	sp|P33299|PRS7_YEAST	xlink	inter-protein xl	F1807_kammerk_007.011758.011758.4_F1807_kammerk_007.012014.012014.4	265	20	245	F1807_kammerk_007_matched	0.76	11.26	sp|P30657|PSB4_YEAST:265:x:sp|P33299|PRS7_YEAST:20
DLEKLYDKTENDIK-KNLQVENMK-a4-b1	sp|P53549|PRS10_YEAST	sp|P30657|PSB4_YEAST	xlink	inter-protein xl	F1807_kammerk_005.019013.019013.4_F1807_kammerk_005.019879.019879.4	86	243	157	F1807_kammerk_005_matched	0.87	11.26	sp|P30657|PSB4_YEAST:243:x:sp|P53549|PRS10_YEAST:86
KIAETEK-TKDSDDK-a1-b2	decoy_reverse_sp|P38764|RPN1_YEAST	decoy_reverse_sp|P22141|PSB2_YEAST	xlink	decoy inter-protein xl	F1807_kammerk_006.011727.011727.3_F1807_kammerk_006.013220.013220.3	304	165	139	F1807_kammerk_006_matched	0.78	11.26	decoy_reverse_sp|P22141|PSB2_YEAST:165:x:decoy_reverse_sp|P38764|RPN1_YEAST:304
IADEKLEQDTNK-KGANDGEVYQK-a5-b1	decoy_reverse_sp|P33299|PRS7_YEAST	sp|P23638|PSA4_YEAST	xlink	decoy inter-protein xl	F1807_kammerk_006.020262.020262.3_F1807_kammerk_006.021234.021234.3	411	218	193	F1807_kammerk_006_matched	0.55	11.26	decoy_reverse_sp|P33299|PRS7_YEAST:411:x:sp|P23638|PSA4_YEAST:218
SPKGNQSKK-EKAGVK-a3-b2	decoy_reverse_sp|P40327|PRS4_YEAST	sp|P33299|PRS7_YEAST	xlink	decoy inter-protein xl	F1807_kammerk_007.015053.015053.3_F1807_kammerk_007.015045.015045.3	418	66	352	F1807_kammerk_007_matched	0.86	11.26	decoy_reverse_sp|P40327|PRS4_YEAST:418:x:sp|P33299|PRS7_YEAST:66
KGEEEPNK-SPKGNQSK-a1-b3	decoy_reverse_sp|P32565|RPN2_YEAST	decoy_reverse_sp|P40327|PRS4_YEAST	xlink	decoy inter-protein xl	F1807_kammerk_006.016608.016608.3_F1807_kammerk_006.015530.015530.3	118	418	300	F1807_kammerk_006_matched	0.91	11.26	decoy_reverse_sp|P32565|RPN2_YEAST:118:x:decoy_reverse_sp|P40327|PRS4_YEAST:418
SKASLTAAR-YLKMRQD-a2-b3	sp|Q12377|RPN6_YEAST	sp|P25451|PSB3_YEAST	xlink	inter-protein xl	F1807_kammerk_006.019285.019285.3_F1807_kammerk_006.018943.018943.3	195	201	6	F1807_kammerk_006_matched	0.63	11.26	sp|P25451|PSB3_YEAST:201:x:sp|Q12377|RPN6_YEAST:195
NDKIKSHVNNELEMLR-KEPPATVEECVK-a3-b1	decoy_reverse_sp|P33297|PRS6A_YEAST	sp|P40303|PSA7_YEAST	xlink	decoy inter-protein xl	F1807_kammerk_004.032295.032295.4_F1807_kammerk_004.032187.032187.4	372	182	190	F1807_kammerk_004_matched	0.87	11.25	decoy_reverse_sp|P33297|PRS6A_YEAST:372:x:sp|P40303|PSA7_YEAST:182
FLRPTYPDLCSIYDKWTDPNLK-VMEYLKSSK-a15-b6	sp|P38764|RPN1_YEAST	sp|Q12250|RPN5_YEAST	xlink	inter-protein xl	F1807_kammerk_002.005391.005391.5_F1807_kammerk_002.005357.005357.5	105	105	0	F1807_kammerk_002_matched	0.93	11.25	sp|P38764|RPN1_YEAST:105:x:sp|Q12250|RPN5_YEAST:105
RQKYLDQDR-YLRKVEVDK-a3-b4	decoy_reverse_sp|P53549|PRS10_YEAST	decoy_reverse_sp|P25451|PSB3_YEAST	xlink	decoy inter-protein xl	F1807_kammerk_005.033848.033848.3_F1807_kammerk_005.033757.033757.3	363	9	354	F1807_kammerk_005_matched	0.74	11.25	decoy_reverse_sp|P25451|PSB3_YEAST:9:x:decoy_reverse_sp|P53549|PRS10_YEAST:363
CGMVDGNASKVEAK-EFLTKVGSAAK-a10-b5	decoy_reverse_sp|Q01939|PRS8_YEAST	decoy_reverse_sp|P23639|PSA2_YEAST	xlink	decoy inter-protein xl	F1807_kammerk_004.029955.029955.3_F1807_kammerk_004.029869.029869.3	57	79	22	F1807_kammerk_004_matched	0.85	11.25	decoy_reverse_sp|P23639|PSA2_YEAST:79:x:decoy_reverse_sp|Q01939|PRS8_YEAST:57
QDGFKIYDNEK-SEEKKGK-a5-b4	sp|P32379|PSA5_YEAST	sp|P38764|RPN1_YEAST	xlink	inter-protein xl	F1807_kammerk_005.020966.020966.3_F1807_kammerk_005.019449.019449.3	229	706	477	F1807_kammerk_005_matched	0.87	11.25	sp|P32379|PSA5_YEAST:229:x:sp|P38764|RPN1_YEAST:706
YKEPWDKEPM-EKTFKK-a2-b2	decoy_reverse_sp|P33299|PRS7_YEAST	decoy_reverse_sp|Q12250|RPN5_YEAST	xlink	decoy inter-protein xl	F1807_kammerk_007.012816.012816.3_F1807_kammerk_007.012715.012715.3	459	237	222	F1807_kammerk_007_matched	0.79	11.25	decoy_reverse_sp|P33299|PRS7_YEAST:459:x:decoy_reverse_sp|Q12250|RPN5_YEAST:237
ETKENDEEFYKNK-LYKKSFEAEAR-a11-b4	sp|P32565|RPN2_YEAST	decoy_reverse_sp|P21242|PSA3_YEAST	xlink	decoy inter-protein xl	F1807_kammerk_004.024966.024966.3_F1807_kammerk_004.023107.023107.3	858	189	669	F1807_kammerk_004_matched	0.81	11.24	decoy_reverse_sp|P21242|PSA3_YEAST:189:x:sp|P32565|RPN2_YEAST:858
DSDDKLSIGVR-KTLKLAR-a5-b1	decoy_reverse_sp|P22141|PSB2_YEAST	decoy_reverse_sp|P38886|RPN10_YEAST	xlink	decoy inter-protein xl	F1807_kammerk_007.018371.018371.3_F1807_kammerk_007.018281.018281.3	170	136	34	F1807_kammerk_007_matched	0.93	11.24	decoy_reverse_sp|P22141|PSB2_YEAST:170:x:decoy_reverse_sp|P38886|RPN10_YEAST:136
QELAKSIRSR-GSDKDSEFR-a5-b4	sp|P22141|PSB2_YEAST	decoy_reverse_sp|P33297|PRS6A_YEAST	xlink	decoy inter-protein xl	F1807_kammerk_006.005033.005033.3_F1807_kammerk_006.004922.004922.3	90	140	50	F1807_kammerk_006_matched	0.84	11.24	decoy_reverse_sp|P33297|PRS6A_YEAST:140:x:sp|P22141|PSB2_YEAST:90
LIVDNDNWVYKTK-KEPDYR-a11-b1	sp|P38764|RPN1_YEAST	decoy_reverse_sp|P40016|RPN3_YEAST	xlink	decoy inter-protein xl	F1807_kammerk_004.018257.018257.4_F1807_kammerk_004.019462.019462.4	409	39	370	F1807_kammerk_004_matched	0.82	11.24	decoy_reverse_sp|P40016|RPN3_YEAST:39:x:sp|P38764|RPN1_YEAST:409
IDLTKK-KPDDDK-a5-b1	sp|O94742|SEM1_YEAST	sp|P33299|PRS7_YEAST	xlink	inter-protein xl	F1807_kammerk_007.007407.007407.3_F1807_kammerk_007.007275.007275.3	18	20	2	F1807_kammerk_007_matched	0.81	11.24	sp|O94742|SEM1_YEAST:18:x:sp|P33299|PRS7_YEAST:20
QKKQEFQALSDK-KKQDQQEEQK-a2-b2	decoy_reverse_sp|Q04062|RPN9_YEAST	decoy_reverse_sp|P40303|PSA7_YEAST	xlink	decoy inter-protein xl	F1807_kammerk_004.022170.022170.3_F1807_kammerk_004.022104.022104.3	281	7	274	F1807_kammerk_004_matched	0.91	11.24	decoy_reverse_sp|P40303|PSA7_YEAST:7:x:decoy_reverse_sp|Q04062|RPN9_YEAST:281
KNESKIK-YPEDKK-a5-b5	sp|Q06103|RPN7_YEAST	sp|P40016|RPN3_YEAST	xlink	inter-protein xl	F1807_kammerk_006.009213.009213.3_F1807_kammerk_006.009630.009630.3	109	485	376	F1807_kammerk_006_matched	0	11.24	sp|P40016|RPN3_YEAST:485:x:sp|Q06103|RPN7_YEAST:109
KEEEEQLSEEDAKLK-VTANASKVMLTK-a1-b7	sp|P38764|RPN1_YEAST	decoy_reverse_sp|P33298|PRS6B_YEAST	xlink	decoy inter-protein xl	F1807_kammerk_004.025392.025392.4_F1807_kammerk_004.025402.025402.4	32	205	173	F1807_kammerk_004_matched	0.89	11.24	decoy_reverse_sp|P33298|PRS6B_YEAST:205:x:sp|P38764|RPN1_YEAST:32
ETKENDEEFYKNK-IISGDQITKMK-a11-b9	sp|P32565|RPN2_YEAST	sp|Q04062|RPN9_YEAST	xlink	inter-protein xl	F1807_kammerk_003.013428.013428.4_F1807_kammerk_003.013296.013296.4	858	365	493	F1807_kammerk_003_matched	0.92	11.24	sp|P32565|RPN2_YEAST:858:x:sp|Q04062|RPN9_YEAST:365
KDFYFKVTTDNDK-DQETYFKQYTK-a1-b7	decoy_reverse_sp|P33298|PRS6B_YEAST	decoy_reverse_sp|P32565|RPN2_YEAST	xlink	decoy inter-protein xl	F1807_kammerk_004.012109.012109.4_F1807_kammerk_004.013046.013046.4	1	827	826	F1807_kammerk_004_matched	0.93	11.24	decoy_reverse_sp|P32565|RPN2_YEAST:827:x:decoy_reverse_sp|P33298|PRS6B_YEAST:1
LDRKIEFPSLR-GSDKDSEFR-a4-b4	sp|P33298|PRS6B_YEAST	decoy_reverse_sp|P33297|PRS6A_YEAST	xlink	decoy inter-protein xl	F1807_kammerk_004.019981.019981.4_F1807_kammerk_004.022452.022452.4	337	140	197	F1807_kammerk_004_matched	0.94	11.24	decoy_reverse_sp|P33297|PRS6A_YEAST:140:x:sp|P33298|PRS6B_YEAST:337
STMMKFLK-KEFLTK-a5-b1	sp|P40016|RPN3_YEAST	decoy_reverse_sp|P23639|PSA2_YEAST	xlink	decoy inter-protein xl	F1807_kammerk_007.017019.017019.3_F1807_kammerk_007.016913.016913.3	216	74	142	F1807_kammerk_007_matched	0.64	11.23	decoy_reverse_sp|P23639|PSA2_YEAST:74:x:sp|P40016|RPN3_YEAST:216
LYEEFKR-YKRENQ-a6-b2	decoy_reverse_sp|P23724|PSB1_YEAST	sp|O94742|SEM1_YEAST	xlink	decoy inter-protein xl	F1807_kammerk_007.019725.019725.3_F1807_kammerk_007.019074.019074.3	9	85	76	F1807_kammerk_007_matched	0.64	11.23	decoy_reverse_sp|P23724|PSB1_YEAST:9:x:sp|O94742|SEM1_YEAST:85
NEIQTDSLKR-TKDSDDK-a9-b2	decoy_reverse_sp|P23639|PSA2_YEAST	decoy_reverse_sp|P22141|PSB2_YEAST	xlink	decoy inter-protein xl	F1807_kammerk_007.011354.011354.3_F1807_kammerk_007.011057.011057.3	14	165	151	F1807_kammerk_007_matched	0.94	11.23	decoy_reverse_sp|P22141|PSB2_YEAST:165:x:decoy_reverse_sp|P23639|PSA2_YEAST:14
FKSQNITYSNYFTFSRPLDISKK-LEDPVHGLHSAKEEALKSQAR-a22-b17	decoy_reverse_sp|Q04062|RPN9_YEAST	decoy_reverse_sp|P21242|PSA3_YEAST	xlink	decoy inter-protein xl	F1807_kammerk_002.019300.019300.5_F1807_kammerk_002.018272.018272.5	234	116	118	F1807_kammerk_002_matched	0.82	11.23	decoy_reverse_sp|P21242|PSA3_YEAST:116:x:decoy_reverse_sp|Q04062|RPN9_YEAST:234
EKHEEEK-YPEDKK-a2-b5	decoy_reverse_sp|P32565|RPN2_YEAST	sp|P40016|RPN3_YEAST	xlink	decoy inter-protein xl	F1807_kammerk_005.008845.008845.3_F1807_kammerk_005.007461.007461.3	111	485	374	F1807_kammerk_005_matched	0	11.23	decoy_reverse_sp|P32565|RPN2_YEAST:111:x:sp|P40016|RPN3_YEAST:485
NGESLEGEEIKSEEK-TEQNQKKEPDYR-a11-b7	sp|P38764|RPN1_YEAST	decoy_reverse_sp|P40016|RPN3_YEAST	xlink	decoy inter-protein xl	F1807_kammerk_005.026034.026034.4_F1807_kammerk_005.026923.026923.4	702	39	663	F1807_kammerk_005_matched	0.86	11.23	decoy_reverse_sp|P40016|RPN3_YEAST:39:x:sp|P38764|RPN1_YEAST:702
NKGEVYTIPLGGSVHK-LDTKDLDLEDLR-a2-b4	sp|P38624|PSB6_YEAST	decoy_reverse_sp|Q04062|RPN9_YEAST	xlink	decoy inter-protein xl	F1807_kammerk_004.013787.013787.3_F1807_kammerk_004.013762.013762.3	126	239	113	F1807_kammerk_004_matched	0.88	11.22	decoy_reverse_sp|Q04062|RPN9_YEAST:239:x:sp|P38624|PSB6_YEAST:126
DINVKDLK-SYSKNK-a5-b4	sp|Q01939|PRS8_YEAST	decoy_reverse_sp|P32565|RPN2_YEAST	xlink	decoy inter-protein xl	F1807_kammerk_004.016077.016077.4_F1807_kammerk_004.018178.018178.4	105	86	19	F1807_kammerk_004_matched	0.85	11.22	decoy_reverse_sp|P32565|RPN2_YEAST:86:x:sp|Q01939|PRS8_YEAST:105
AVPKVEAEK-KVAEVK-a4-b1	decoy_reverse_sp|P33298|PRS6B_YEAST	sp|P53549|PRS10_YEAST	xlink	decoy inter-protein xl	F1807_kammerk_006.021996.021996.3_F1807_kammerk_006.021967.021967.3	412	421	9	F1807_kammerk_006_matched	0.9	11.22	decoy_reverse_sp|P33298|PRS6B_YEAST:412:x:sp|P53549|PRS10_YEAST:421
DATTDGKNDDEEEEK-IKELNEK-a7-b2	sp|P38764|RPN1_YEAST	sp|Q06103|RPN7_YEAST	xlink	inter-protein xl	F1807_kammerk_004.038473.038473.3_F1807_kammerk_004.038681.038681.3	720	111	609	F1807_kammerk_004_matched	0.92	11.21	sp|P38764|RPN1_YEAST:720:x:sp|Q06103|RPN7_YEAST:111
NWPIVNSKVYFNNQSK-DPNYKK-a8-b5	sp|P32496|RPN12_YEAST	decoy_reverse_sp|P38764|RPN1_YEAST	xlink	decoy inter-protein xl	F1807_kammerk_006.017778.017778.4_F1807_kammerk_006.017748.017748.4	232	9	223	F1807_kammerk_006_matched	0.8	11.21	decoy_reverse_sp|P38764|RPN1_YEAST:9:x:sp|P32496|RPN12_YEAST:232
YLDDLKAQFQELDSK-GSDKDSEFR-a6-b4	sp|Q04062|RPN9_YEAST	decoy_reverse_sp|P33297|PRS6A_YEAST	xlink	decoy inter-protein xl	F1807_kammerk_006.000640.000640.5_F1807_kammerk_006.000657.000657.5	103	140	37	F1807_kammerk_006_matched	0.86	11.21	decoy_reverse_sp|P33297|PRS6A_YEAST:140:x:sp|Q04062|RPN9_YEAST:103
GLSQKSLK-SYSKNK-a5-b4	decoy_reverse_sp|Q08723|RPN8_YEAST	decoy_reverse_sp|P32565|RPN2_YEAST	xlink	decoy inter-protein xl	F1807_kammerk_006.010710.010710.3_F1807_kammerk_006.012358.012358.3	141	86	55	F1807_kammerk_006_matched	0.8	11.21	decoy_reverse_sp|P32565|RPN2_YEAST:86:x:decoy_reverse_sp|Q08723|RPN8_YEAST:141
LAFEKTEEKNALFLEFNK-MQVTAEDFKQAK-a9-b9	decoy_reverse_sp|P32496|RPN12_YEAST	sp|P40327|PRS4_YEAST	xlink	decoy inter-protein xl	F1807_kammerk_005.033036.033036.4_F1807_kammerk_005.033080.033080.4	60	417	357	F1807_kammerk_005_matched	0.95	11.2	decoy_reverse_sp|P32496|RPN12_YEAST:60:x:sp|P40327|PRS4_YEAST:417
EEKQKSYK-TNVEKSR-a5-b5	sp|P25043|PSB7_YEAST	decoy_reverse_sp|Q01939|PRS8_YEAST	xlink	decoy inter-protein xl	F1807_kammerk_006.025705.025705.3_F1807_kammerk_006.025250.025250.3	230	369	139	F1807_kammerk_006_matched	0.75	11.2	decoy_reverse_sp|Q01939|PRS8_YEAST:369:x:sp|P25043|PSB7_YEAST:230
CIWCKVHDRLTK-KEEQEK-a5-b1	decoy_reverse_sp|P38624|PSB6_YEAST	decoy_reverse_sp|P40327|PRS4_YEAST	xlink	decoy inter-protein xl	F1807_kammerk_005.034471.034471.3_F1807_kammerk_005.034520.034520.3	157	345	188	F1807_kammerk_005_matched	0.74	11.2	decoy_reverse_sp|P38624|PSB6_YEAST:157:x:decoy_reverse_sp|P40327|PRS4_YEAST:345
YKEPWDKEPM-EEKQKSYK-a7-b5	decoy_reverse_sp|P33299|PRS7_YEAST	sp|P25043|PSB7_YEAST	xlink	decoy inter-protein xl	F1807_kammerk_004.023715.023715.3_F1807_kammerk_004.023637.023637.3	464	230	234	F1807_kammerk_004_matched	0.8	11.2	decoy_reverse_sp|P33299|PRS7_YEAST:464:x:sp|P25043|PSB7_YEAST:230
EAAAFEKAR-SKSVSFYA-a7-b2	decoy_reverse_sp|P21243|PSA6_YEAST	sp|P33297|PRS6A_YEAST	xlink	decoy inter-protein xl	F1807_kammerk_006.021705.021705.3_F1807_kammerk_006.021606.021606.3	155	428	273	F1807_kammerk_006_matched	0	11.2	decoy_reverse_sp|P21243|PSA6_YEAST:155:x:sp|P33297|PRS6A_YEAST:428
AVDKDLFKAVETK-ADKAPDIRSM-a8-b3	decoy_reverse_sp|P33299|PRS7_YEAST	decoy_reverse_sp|Q12250|RPN5_YEAST	xlink	decoy inter-protein xl	F1807_kammerk_004.011870.011870.4_F1807_kammerk_004.011745.011745.4	27	438	411	F1807_kammerk_004_matched	0.87	11.19	decoy_reverse_sp|P33299|PRS7_YEAST:27:x:decoy_reverse_sp|Q12250|RPN5_YEAST:438
YKEPWDK-IVSDKK-a2-b5	decoy_reverse_sp|P33299|PRS7_YEAST	sp|Q01939|PRS8_YEAST	xlink	decoy inter-protein xl	F1807_kammerk_004.010560.010560.3_F1807_kammerk_004.011793.011793.3	459	82	377	F1807_kammerk_004_matched	0.71	11.19	decoy_reverse_sp|P33299|PRS7_YEAST:459:x:sp|Q01939|PRS8_YEAST:82
EYELLTLQEDYIKDEQR-SKTENVR-a13-b2	sp|P33298|PRS6B_YEAST	sp|Q01939|PRS8_YEAST	xlink	inter-protein xl	F1807_kammerk_005.024592.024592.3_F1807_kammerk_005.024509.024509.3	69	37	32	F1807_kammerk_005_matched	0.72	11.19	sp|P33298|PRS6B_YEAST:69:x:sp|Q01939|PRS8_YEAST:37
ENEDEEDKDTGTADKSSDK-KEVVAK-a15-b1	decoy_reverse_sp|P38764|RPN1_YEAST	decoy_reverse_sp|P53549|PRS10_YEAST	xlink	decoy inter-protein xl	F1807_kammerk_004.016625.016625.5_F1807_kammerk_004.017362.017362.5	281	12	269	F1807_kammerk_004_matched	0.84	11.19	decoy_reverse_sp|P38764|RPN1_YEAST:281:x:decoy_reverse_sp|P53549|PRS10_YEAST:12
TAKYSLIYHHYDNR-DNAEKTLGK-a3-b5	decoy_reverse_sp|P43588|RPN11_YEAST	sp|Q06103|RPN7_YEAST	xlink	decoy inter-protein xl	F1807_kammerk_005.021086.021086.4_F1807_kammerk_005.019856.019856.4	102	152	50	F1807_kammerk_005_matched	0.93	11.19	decoy_reverse_sp|P43588|RPN11_YEAST:102:x:sp|Q06103|RPN7_YEAST:152
IEETVFDKENMSR-AVETKR-a8-b5	decoy_reverse_sp|P38624|PSB6_YEAST	decoy_reverse_sp|P33299|PRS7_YEAST	xlink	decoy inter-protein xl	F1807_kammerk_007.022561.022561.3_F1807_kammerk_007.022480.022480.3	49	32	17	F1807_kammerk_007_matched	0.66	11.19	decoy_reverse_sp|P33299|PRS7_YEAST:32:x:decoy_reverse_sp|P38624|PSB6_YEAST:49
LKSEDEEQEELEAKK-NCAKLHR-a2-b4	decoy_reverse_sp|P38764|RPN1_YEAST	sp|P25043|PSB7_YEAST	xlink	decoy inter-protein xl	F1807_kammerk_005.029568.029568.3_F1807_kammerk_005.029347.029347.3	950	62	888	F1807_kammerk_005_matched	0.72	11.19	decoy_reverse_sp|P38764|RPN1_YEAST:950:x:sp|P25043|PSB7_YEAST:62
IKEKNDK-KIFNELK-a4-b1	decoy_reverse_sp|P33297|PRS6A_YEAST	decoy_reverse_sp|Q08723|RPN8_YEAST	xlink	decoy inter-protein xl	F1807_kammerk_007.023406.023406.3_F1807_kammerk_007.023267.023267.3	369	228	141	F1807_kammerk_007_matched	0.85	11.19	decoy_reverse_sp|P33297|PRS6A_YEAST:369:x:decoy_reverse_sp|Q08723|RPN8_YEAST:228
LDKDDNSEPYILLLSKHIK-GAATGKGR-a16-b6	decoy_reverse_sp|P32496|RPN12_YEAST	sp|P21242|PSA3_YEAST	xlink	decoy inter-protein xl	F1807_kammerk_002.006268.006268.4_F1807_kammerk_002.006655.006655.4	141	167	26	F1807_kammerk_002_matched	0.93	11.18	decoy_reverse_sp|P32496|RPN12_YEAST:141:x:sp|P21242|PSA3_YEAST:167
YKEPWDKEPM-NGNSRQKK-a7-b7	decoy_reverse_sp|P33299|PRS7_YEAST	decoy_reverse_sp|Q04062|RPN9_YEAST	xlink	decoy inter-protein xl	F1807_kammerk_004.000706.000706.4_F1807_kammerk_004.000710.000710.4	464	281	183	F1807_kammerk_004_matched	0	11.18	decoy_reverse_sp|P33299|PRS7_YEAST:464:x:decoy_reverse_sp|Q04062|RPN9_YEAST:281
IEDQKCYDTDPSVGVGK-QIVSKFSILDK-a5-b5	decoy_reverse_sp|P33299|PRS7_YEAST	decoy_reverse_sp|Q04062|RPN9_YEAST	xlink	decoy inter-protein xl	F1807_kammerk_002.020983.020983.4_F1807_kammerk_002.020957.020957.4	253	123	130	F1807_kammerk_002_matched	0.94	11.18	decoy_reverse_sp|P33299|PRS7_YEAST:253:x:decoy_reverse_sp|Q04062|RPN9_YEAST:123
KQEFQALSDK-TKLLEEETEK-a1-b2	decoy_reverse_sp|Q04062|RPN9_YEAST	decoy_reverse_sp|P43588|RPN11_YEAST	xlink	decoy inter-protein xl	F1807_kammerk_005.036114.036114.3_F1807_kammerk_005.036077.036077.3	282	40	242	F1807_kammerk_005_matched	0.78	11.17	decoy_reverse_sp|P43588|RPN11_YEAST:40:x:decoy_reverse_sp|Q04062|RPN9_YEAST:282
APLEDDDKKPDDDK-YISFIKDDRFVPVR-a8-b6	sp|P33299|PRS7_YEAST	sp|P32565|RPN2_YEAST	xlink	inter-protein xl	F1807_kammerk_003.018668.018668.4_F1807_kammerk_003.018584.018584.4	19	886	867	F1807_kammerk_003_matched	0.63	11.17	sp|P32565|RPN2_YEAST:886:x:sp|P33299|PRS7_YEAST:19
DKEIYNK-NQERKYR-a2-b5	sp|O13563|RPN13_YEAST	decoy_reverse_sp|O94742|SEM1_YEAST	xlink	decoy inter-protein xl	F1807_kammerk_006.018528.018528.3_F1807_kammerk_006.017022.017022.3	119	5	114	F1807_kammerk_006_matched	0.78	11.17	decoy_reverse_sp|O94742|SEM1_YEAST:5:x:sp|O13563|RPN13_YEAST:119
STQGPIVADKNCAK-EKADAALFR-a10-b2	sp|P25043|PSB7_YEAST	decoy_reverse_sp|P33297|PRS6A_YEAST	xlink	decoy inter-protein xl	F1807_kammerk_004.014122.014122.3_F1807_kammerk_004.011607.011607.3	58	164	106	F1807_kammerk_004_matched	0.89	11.17	decoy_reverse_sp|P33297|PRS6A_YEAST:164:x:sp|P25043|PSB7_YEAST:58
ETKENDEEFYKNK-DMGIKFK-a3-b5	sp|P32565|RPN2_YEAST	decoy_reverse_sp|P33297|PRS6A_YEAST	xlink	decoy inter-protein xl	F1807_kammerk_004.004698.004698.4_F1807_kammerk_004.005458.005458.4	850	227	623	F1807_kammerk_004_matched	0.7	11.16	decoy_reverse_sp|P33297|PRS6A_YEAST:227:x:sp|P32565|RPN2_YEAST:850
FRKNGFGGMVFYK-KFESAIK-a3-b1	decoy_reverse_sp|P23724|PSB1_YEAST	decoy_reverse_sp|Q12377|RPN6_YEAST	xlink	decoy inter-protein xl	F1807_kammerk_004.019246.019246.4_F1807_kammerk_004.021515.021515.4	157	309	152	F1807_kammerk_004_matched	0.89	11.16	decoy_reverse_sp|P23724|PSB1_YEAST:157:x:decoy_reverse_sp|Q12377|RPN6_YEAST:309
ASNAILSKKNDHYHDWFK-ADKDYSQILKEEFPK-a8-b3	decoy_reverse_sp|P23724|PSB1_YEAST	sp|Q12250|RPN5_YEAST	xlink	decoy inter-protein xl	F1807_kammerk_005.033839.033839.4_F1807_kammerk_005.033463.033463.4	140	11	129	F1807_kammerk_005_matched	0.63	11.16	decoy_reverse_sp|P23724|PSB1_YEAST:140:x:sp|Q12250|RPN5_YEAST:11
MDKSPTESYSDIGGLESQIQEIK-MSRDAPIKADK-a3-b8	sp|P40327|PRS4_YEAST	sp|Q12250|RPN5_YEAST	xlink	inter-protein xl	F1807_kammerk_002.019335.019335.4_F1807_kammerk_002.019277.019277.4	175	8	167	F1807_kammerk_002_matched	0.92	11.15	sp|P40327|PRS4_YEAST:175:x:sp|Q12250|RPN5_YEAST:8
SDSYMLHKVLENK-KNGESLEGEEIK-a8-b1	sp|Q01939|PRS8_YEAST	sp|P38764|RPN1_YEAST	xlink	inter-protein xl	F1807_kammerk_004.017478.017478.4_F1807_kammerk_004.017393.017393.4	124	691	567	F1807_kammerk_004_matched	0.92	11.15	sp|P38764|RPN1_YEAST:691:x:sp|Q01939|PRS8_YEAST:124
MSRDAPIKADK-TDLKSK-a8-b4	sp|Q12250|RPN5_YEAST	sp|Q06103|RPN7_YEAST	xlink	inter-protein xl	F1807_kammerk_007.017612.017612.3_F1807_kammerk_007.017313.017313.3	8	267	259	F1807_kammerk_007_matched	0.67	11.15	sp|Q06103|RPN7_YEAST:267:x:sp|Q12250|RPN5_YEAST:8
FDQELYNELCKKNESK-ARVTKDLVEIK-a12-b5	sp|Q06103|RPN7_YEAST	sp|Q12250|RPN5_YEAST	xlink	inter-protein xl	F1807_kammerk_003.018577.018577.4_F1807_kammerk_003.018530.018530.4	105	141	36	F1807_kammerk_003_matched	0.94	11.15	sp|Q06103|RPN7_YEAST:105:x:sp|Q12250|RPN5_YEAST:141
ADKAPDIR-KDSIPLR-a3-b1	decoy_reverse_sp|Q12250|RPN5_YEAST	sp|Q04062|RPN9_YEAST	xlink	decoy inter-protein xl	F1807_kammerk_006.015720.015720.3_F1807_kammerk_006.015653.015653.3	438	160	278	F1807_kammerk_006_matched	0.75	11.15	decoy_reverse_sp|Q12250|RPN5_YEAST:438:x:sp|Q04062|RPN9_YEAST:160
MIEKCLKASELK-KQDQQEEQK-a4-b1	sp|P32565|RPN2_YEAST	decoy_reverse_sp|P40303|PSA7_YEAST	xlink	decoy inter-protein xl	F1807_kammerk_005.022193.022193.3_F1807_kammerk_005.023448.023448.3	143	7	136	F1807_kammerk_005_matched	0.94	11.15	decoy_reverse_sp|P40303|PSA7_YEAST:7:x:sp|P32565|RPN2_YEAST:143
EEILQKKEEQEK-HNSPAKR-a7-b6	decoy_reverse_sp|P40327|PRS4_YEAST	decoy_reverse_sp|P40016|RPN3_YEAST	xlink	decoy inter-protein xl	F1807_kammerk_007.000707.000707.4_F1807_kammerk_007.000768.000768.4	345	225	120	F1807_kammerk_007_matched	0.92	11.15	decoy_reverse_sp|P40016|RPN3_YEAST:225:x:decoy_reverse_sp|P40327|PRS4_YEAST:345
DAPIKADK-NPDCKIK-a5-b5	sp|Q12250|RPN5_YEAST	sp|P30656|PSB5_YEAST	xlink	inter-protein xl	F1807_kammerk_006.026128.026128.3_F1807_kammerk_006.027397.027397.3	8	69	61	F1807_kammerk_006_matched	0.72	11.14	sp|P30656|PSB5_YEAST:69:x:sp|Q12250|RPN5_YEAST:8
APKGALMYGPPGTGKTLLAR-NPDCKIK-a3-b5	sp|P33297|PRS6A_YEAST	sp|P30656|PSB5_YEAST	xlink	inter-protein xl	F1807_kammerk_005.027239.027239.4_F1807_kammerk_005.027248.027248.4	216	69	147	F1807_kammerk_005_matched	0.95	11.14	sp|P30656|PSB5_YEAST:69:x:sp|P33297|PRS6A_YEAST:216
HGQLKK-KVEVDK-a5-b1	decoy_reverse_sp|Q12250|RPN5_YEAST	decoy_reverse_sp|P25451|PSB3_YEAST	xlink	decoy inter-protein xl	F1807_kammerk_004.004362.004362.3_F1807_kammerk_004.004293.004293.3	361	9	352	F1807_kammerk_004_matched	0	11.14	decoy_reverse_sp|P25451|PSB3_YEAST:9:x:decoy_reverse_sp|Q12250|RPN5_YEAST:361
YALAAKDRFDIDEK-VEVDKK-a6-b5	sp|P32565|RPN2_YEAST	decoy_reverse_sp|P25451|PSB3_YEAST	xlink	decoy inter-protein xl	F1807_kammerk_007.019940.019940.4_F1807_kammerk_007.021514.021514.4	86	14	72	F1807_kammerk_007_matched	0.93	11.14	decoy_reverse_sp|P25451|PSB3_YEAST:14:x:sp|P32565|RPN2_YEAST:86
AEAKNFR-LSESDKK-a4-b6	decoy_reverse_sp|Q06103|RPN7_YEAST	sp|P32496|RPN12_YEAST	xlink	decoy inter-protein xl	F1807_kammerk_006.006705.006705.3_F1807_kammerk_006.005654.005654.3	205	101	104	F1807_kammerk_006_matched	0.75	11.13	decoy_reverse_sp|Q06103|RPN7_YEAST:205:x:sp|P32496|RPN12_YEAST:101
AELDRYKR-KETNREK-a7-b1	sp|O94742|SEM1_YEAST	decoy_reverse_sp|P32565|RPN2_YEAST	xlink	decoy inter-protein xl	F1807_kammerk_005.020609.020609.3_F1807_kammerk_005.020446.020446.3	85	103	18	F1807_kammerk_005_matched	0.88	11.13	decoy_reverse_sp|P32565|RPN2_YEAST:103:x:sp|O94742|SEM1_YEAST:85
QEQQEQDKKK-KEFYELK-a8-b1	sp|P40303|PSA7_YEAST	sp|P23724|PSB1_YEAST	xlink	inter-protein xl	F1807_kammerk_006.005808.005808.3_F1807_kammerk_006.005666.005666.3	248	233	15	F1807_kammerk_006_matched	0.95	11.13	sp|P23724|PSB1_YEAST:233:x:sp|P40303|PSA7_YEAST:248
KNGESLEGEEIK-LLDGKAVK-a1-b5	sp|P38764|RPN1_YEAST	decoy_reverse_sp|P40016|RPN3_YEAST	xlink	decoy inter-protein xl	F1807_kammerk_004.022356.022356.3_F1807_kammerk_004.022258.022258.3	691	171	520	F1807_kammerk_004_matched	0.68	11.13	decoy_reverse_sp|P40016|RPN3_YEAST:171:x:sp|P38764|RPN1_YEAST:691
NSVKFRK-YPEDKK-a4-b5	decoy_reverse_sp|P23724|PSB1_YEAST	sp|P40016|RPN3_YEAST	xlink	decoy inter-protein xl	F1807_kammerk_007.018141.018141.3_F1807_kammerk_007.017995.017995.3	154	485	331	F1807_kammerk_007_matched	0.76	11.13	decoy_reverse_sp|P23724|PSB1_YEAST:154:x:sp|P40016|RPN3_YEAST:485
QLTDKSTLR-YTKINLNAK-a5-b3	decoy_reverse_sp|P40303|PSA7_YEAST	decoy_reverse_sp|Q12377|RPN6_YEAST	xlink	decoy inter-protein xl	F1807_kammerk_005.018821.018821.3_F1807_kammerk_005.018745.018745.3	202	150	52	F1807_kammerk_005_matched	0.91	11.13	decoy_reverse_sp|P40303|PSA7_YEAST:202:x:decoy_reverse_sp|Q12377|RPN6_YEAST:150
ACQVLKYMLLSK-KGIKETK-a6-b4	sp|Q12377|RPN6_YEAST	sp|P32565|RPN2_YEAST	xlink	inter-protein xl	F1807_kammerk_003.019934.019934.3_F1807_kammerk_003.019873.019873.3	263	847	584	F1807_kammerk_003_matched	0.81	11.13	sp|P32565|RPN2_YEAST:847:x:sp|Q12377|RPN6_YEAST:263
NEIQTDSLKR-DIKAWDFK-a9-b3	decoy_reverse_sp|P23639|PSA2_YEAST	decoy_reverse_sp|P30657|PSB4_YEAST	xlink	decoy inter-protein xl	F1807_kammerk_004.010208.010208.3_F1807_kammerk_004.009155.009155.3	14	11	3	F1807_kammerk_004_matched	0.91	11.13	decoy_reverse_sp|P23639|PSA2_YEAST:14:x:decoy_reverse_sp|P30657|PSB4_YEAST:11
EEALKSQAR-FDSEKSGDR-a5-b5	decoy_reverse_sp|P21242|PSA3_YEAST	sp|P33297|PRS6A_YEAST	xlink	decoy inter-protein xl	F1807_kammerk_004.003976.003976.3_F1807_kammerk_004.003451.003451.3	116	295	179	F1807_kammerk_004_matched	0	11.12	decoy_reverse_sp|P21242|PSA3_YEAST:116:x:sp|P33297|PRS6A_YEAST:295
NEITDKYDLKDELR-WKSAEDK-a6-b2	decoy_reverse_sp|P53549|PRS10_YEAST	decoy_reverse_sp|Q12250|RPN5_YEAST	xlink	decoy inter-protein xl	F1807_kammerk_006.010291.010291.3_F1807_kammerk_006.010270.010270.3	348	190	158	F1807_kammerk_006_matched	0.78	11.12	decoy_reverse_sp|P53549|PRS10_YEAST:348:x:decoy_reverse_sp|Q12250|RPN5_YEAST:190
ALLFFNNEKETEK-VGIMPKTNNLR-a9-b6	sp|P32496|RPN12_YEAST	decoy_reverse_5UB	xlink	decoy inter-protein xl	F1807_kammerk_005.029967.029967.3_F1807_kammerk_005.029895.029895.3	215	168	47	F1807_kammerk_005_matched	0.85	11.12	decoy_reverse_5UB:168:x:sp|P32496|RPN12_YEAST:215
KQDSCTVIVK-IEQQKK-a1-b5	decoy_reverse_sp|P21243|PSA6_YEAST	decoy_reverse_sp|Q08723|RPN8_YEAST	xlink	decoy inter-protein xl	F1807_kammerk_004.031902.031902.3_F1807_kammerk_004.031795.031795.3	196	39	157	F1807_kammerk_004_matched	0.95	11.12	decoy_reverse_sp|P21243|PSA6_YEAST:196:x:decoy_reverse_sp|Q08723|RPN8_YEAST:39
FEQVPDSLDDQIFVCEKSIEFAK-TGITKK-a17-b5	sp|Q12377|RPN6_YEAST	sp|P23638|PSA4_YEAST	xlink	inter-protein xl	F1807_kammerk_005.007019.007019.4_F1807_kammerk_005.006951.006951.4	120	246	126	F1807_kammerk_005_matched	0.94	11.11	sp|P23638|PSA4_YEAST:246:x:sp|Q12377|RPN6_YEAST:120
VAGENAPSIVFIDEIDAIGTKR-FDSEKSGDREVQR-a21-b5	sp|P40327|PRS4_YEAST	sp|P33297|PRS6A_YEAST	xlink	inter-protein xl	F1807_kammerk_004.029832.029832.4_F1807_kammerk_004.029825.029825.4	290	295	5	F1807_kammerk_004_matched	0.75	11.11	sp|P33297|PRS6A_YEAST:295:x:sp|P40327|PRS4_YEAST:290
EHEEKEKER-KVEVDKK-a7-b1	sp|P32565|RPN2_YEAST	decoy_reverse_sp|P25451|PSB3_YEAST	xlink	decoy inter-protein xl	F1807_kammerk_006.024125.024125.3_F1807_kammerk_006.024045.024045.3	837	9	828	F1807_kammerk_006_matched	0.95	11.1	decoy_reverse_sp|P25451|PSB3_YEAST:9:x:sp|P32565|RPN2_YEAST:837
MQVTAEDFKQAK-IQKLEENK-a9-b3	sp|P40327|PRS4_YEAST	decoy_reverse_sp|Q06103|RPN7_YEAST	xlink	decoy inter-protein xl	F1807_kammerk_005.019467.019467.4_F1807_kammerk_005.021334.021334.4	417	314	103	F1807_kammerk_005_matched	0.89	11.1	decoy_reverse_sp|Q06103|RPN7_YEAST:314:x:sp|P40327|PRS4_YEAST:417
INIETKDEYDEAEQMDHMEK-VTANASKVMLTK-a6-b7	decoy_reverse_sp|P32496|RPN12_YEAST	decoy_reverse_sp|P33298|PRS6B_YEAST	xlink	decoy inter-protein xl	F1807_kammerk_003.019673.019673.4_F1807_kammerk_003.018772.018772.4	19	205	186	F1807_kammerk_003_matched	0.64	11.1	decoy_reverse_sp|P32496|RPN12_YEAST:19:x:decoy_reverse_sp|P33298|PRS6B_YEAST:205
EPWDKEPM-GDIKVDIK-a5-b4	decoy_reverse_sp|P33299|PRS7_YEAST	decoy_reverse_sp|P22141|PSB2_YEAST	xlink	decoy inter-protein xl	F1807_kammerk_006.018332.018332.3_F1807_kammerk_006.019926.019926.3	464	13	451	F1807_kammerk_006_matched	0.61	11.1	decoy_reverse_sp|P22141|PSB2_YEAST:13:x:decoy_reverse_sp|P33299|PRS7_YEAST:464
YEMSAPSEDFYEAGKSFMQNCYGAQADIKPR-SKTVKVLK-a15-b2	decoy_reverse_sp|P32565|RPN2_YEAST	sp|Q12377|RPN6_YEAST	xlink	decoy inter-protein xl	F1807_kammerk_002.006703.006703.6_F1807_kammerk_002.008175.008175.6	168	92	76	F1807_kammerk_002_matched	0.9	11.1	decoy_reverse_sp|P32565|RPN2_YEAST:168:x:sp|Q12377|RPN6_YEAST:92
GDVKVIMATNK-DIKGYGTQKI-a4-b3	sp|P40327|PRS4_YEAST	sp|P30657|PSB4_YEAST	xlink	inter-protein xl	F1807_kammerk_004.035297.035297.3_F1807_kammerk_004.035168.035168.3	323	259	64	F1807_kammerk_004_matched	0.95	11.1	sp|P30657|PSB4_YEAST:259:x:sp|P40327|PRS4_YEAST:323
KSQIAYEK-KAPHNSK-a1-b1	decoy_reverse_sp|P43588|RPN11_YEAST	sp|P40016|RPN3_YEAST	xlink	decoy inter-protein xl	F1807_kammerk_004.029932.029932.3_F1807_kammerk_004.028696.028696.3	54	299	245	F1807_kammerk_004_matched	0.94	11.09	decoy_reverse_sp|P43588|RPN11_YEAST:54:x:sp|P40016|RPN3_YEAST:299
QYTKDEQFYTK-MKQLSTVR-a4-b2	sp|P32565|RPN2_YEAST	decoy_reverse_sp|Q04062|RPN9_YEAST	xlink	decoy inter-protein xl	F1807_kammerk_005.020862.020862.4_F1807_kammerk_005.022318.022318.4	119	29	90	F1807_kammerk_005_matched	0.93	11.09	decoy_reverse_sp|Q04062|RPN9_YEAST:29:x:sp|P32565|RPN2_YEAST:119
LCVQELEKRMPMDFK-LKGLSQK-a8-b2	sp|P22141|PSB2_YEAST	decoy_reverse_sp|Q08723|RPN8_YEAST	xlink	decoy inter-protein xl	F1807_kammerk_004.003406.003406.4_F1807_kammerk_004.003018.003018.4	170	136	34	F1807_kammerk_004_matched	0.94	11.09	decoy_reverse_sp|Q08723|RPN8_YEAST:136:x:sp|P22141|PSB2_YEAST:170
KGDADSASQSSADVSAK-TKKVLLDK-a1-b3	decoy_reverse_sp|Q12377|RPN6_YEAST	decoy_reverse_sp|Q12250|RPN5_YEAST	xlink	decoy inter-protein xl	F1807_kammerk_005.011748.011748.3_F1807_kammerk_005.011639.011639.3	386	402	16	F1807_kammerk_005_matched	0.7	11.09	decoy_reverse_sp|Q12250|RPN5_YEAST:402:x:decoy_reverse_sp|Q12377|RPN6_YEAST:386
DLEKLYDKTENDIK-IKEKAGVK-a8-b4	sp|P53549|PRS10_YEAST	sp|P33299|PRS7_YEAST	xlink	inter-protein xl	F1807_kammerk_004.028385.028385.3_F1807_kammerk_004.028418.028418.3	90	66	24	F1807_kammerk_004_matched	0.92	11.08	sp|P33299|PRS7_YEAST:66:x:sp|P53549|PRS10_YEAST:90
VSIEQRKEAAEFVLAK-DTGTADKSSDK-a7-b7	sp|Q06103|RPN7_YEAST	decoy_reverse_sp|P38764|RPN1_YEAST	xlink	decoy inter-protein xl	F1807_kammerk_005.010871.010871.4_F1807_kammerk_005.010850.010850.4	44	281	237	F1807_kammerk_005_matched	0.93	11.08	decoy_reverse_sp|P38764|RPN1_YEAST:281:x:sp|Q06103|RPN7_YEAST:44
ETLDKASTSGFSDAFGSEK-ADDQDSQVMVKQK-a5-b11	decoy_reverse_sp|P38764|RPN1_YEAST	decoy_reverse_sp|O13563|RPN13_YEAST	xlink	decoy inter-protein xl	F1807_kammerk_002.010203.010203.5_F1807_kammerk_002.008442.008442.5	797	11	786	F1807_kammerk_002_matched	0.61	11.08	decoy_reverse_sp|O13563|RPN13_YEAST:11:x:decoy_reverse_sp|P38764|RPN1_YEAST:797
EAVKQAAK-DLKASQR-a4-b3	sp|P21242|PSA3_YEAST	sp|Q01939|PRS8_YEAST	xlink	inter-protein xl	F1807_kammerk_006.016581.016581.3_F1807_kammerk_006.016427.016427.3	194	108	86	F1807_kammerk_006_matched	0.57	11.08	sp|P21242|PSA3_YEAST:194:x:sp|Q01939|PRS8_YEAST:108
EKDNFGYLYVQFLR-FLKSMTMR-a2-b3	decoy_reverse_sp|Q06103|RPN7_YEAST	decoy_reverse_sp|P40016|RPN3_YEAST	xlink	decoy inter-protein xl	F1807_kammerk_003.006149.006149.4_F1807_kammerk_003.006034.006034.4	242	308	66	F1807_kammerk_003_matched	0.94	11.08	decoy_reverse_sp|P40016|RPN3_YEAST:308:x:decoy_reverse_sp|Q06103|RPN7_YEAST:242
SSAVYFKSKR-KNEEINK-a9-b1	decoy_reverse_sp|P33297|PRS6A_YEAST	sp|O94742|SEM1_YEAST	xlink	decoy inter-protein xl	F1807_kammerk_004.029490.029490.3_F1807_kammerk_004.030266.030266.3	9	20	11	F1807_kammerk_004_matched	0.88	11.08	decoy_reverse_sp|P33297|PRS6A_YEAST:9:x:sp|O94742|SEM1_YEAST:20
NCAKLHRISPK-IKYTQGGK-a4-b2	sp|P25043|PSB7_YEAST	decoy_reverse_sp|P30657|PSB4_YEAST	xlink	decoy inter-protein xl	F1807_kammerk_004.012632.012632.3_F1807_kammerk_004.014539.014539.3	62	2	60	F1807_kammerk_004_matched	0.92	11.08	decoy_reverse_sp|P30657|PSB4_YEAST:2:x:sp|P25043|PSB7_YEAST:62
NKFEYNEEDK-TNLYKLK-a2-b5	decoy_reverse_sp|P32565|RPN2_YEAST	sp|P25451|PSB3_YEAST	xlink	decoy inter-protein xl	F1807_kammerk_005.009982.009982.3_F1807_kammerk_005.009727.009727.3	88	75	13	F1807_kammerk_005_matched	0.93	11.07	decoy_reverse_sp|P32565|RPN2_YEAST:88:x:sp|P25451|PSB3_YEAST:75
KVMAPYLPGSR-KIQEQR-a1-b1	sp|P32565|RPN2_YEAST	sp|Q08723|RPN8_YEAST	xlink	inter-protein xl	F1807_kammerk_004.014143.014143.3_F1807_kammerk_004.012953.012953.3	384	300	84	F1807_kammerk_004_matched	0.84	11.07	sp|P32565|RPN2_YEAST:384:x:sp|Q08723|RPN8_YEAST:300
IDLTKK-NLAKSK-a5-b4	sp|O94742|SEM1_YEAST	sp|Q12377|RPN6_YEAST	xlink	inter-protein xl	F1807_kammerk_007.015947.015947.3_F1807_kammerk_007.014197.014197.3	18	193	175	F1807_kammerk_007_matched	0	11.07	sp|O94742|SEM1_YEAST:18:x:sp|Q12377|RPN6_YEAST:193
KEEEEQLSEEDAKLK-KAPHNSK-a1-b1	sp|P38764|RPN1_YEAST	sp|P40016|RPN3_YEAST	xlink	inter-protein xl	F1807_kammerk_005.022585.022585.4_F1807_kammerk_005.022495.022495.4	32	299	267	F1807_kammerk_005_matched	0.93	11.07	sp|P38764|RPN1_YEAST:32:x:sp|P40016|RPN3_YEAST:299
FEYNEEDKETK-ADKDYSQILK-a8-b3	decoy_reverse_sp|P32565|RPN2_YEAST	sp|Q12250|RPN5_YEAST	xlink	decoy inter-protein xl	F1807_kammerk_004.008819.008819.4_F1807_kammerk_004.009076.009076.4	96	11	85	F1807_kammerk_004_matched	0.86	11.07	decoy_reverse_sp|P32565|RPN2_YEAST:96:x:sp|Q12250|RPN5_YEAST:11
DNLTAGIIVAGYDDKNKGEVYTIPLGGSVHK-KEPDYR-a15-b1	sp|P38624|PSB6_YEAST	decoy_reverse_sp|P40016|RPN3_YEAST	xlink	decoy inter-protein xl	F1807_kammerk_003.013960.013960.5_F1807_kammerk_003.013753.013753.5	124	39	85	F1807_kammerk_003_matched	0.93	11.07	decoy_reverse_sp|P40016|RPN3_YEAST:39:x:sp|P38624|PSB6_YEAST:124
LEDPVHGLHSAKEEALK-MSLPGSKLEEAR-a12-b7	decoy_reverse_sp|P21242|PSA3_YEAST	sp|Q12377|RPN6_YEAST	xlink	decoy inter-protein xl	F1807_kammerk_004.013020.013020.4_F1807_kammerk_004.012935.012935.4	111	7	104	F1807_kammerk_004_matched	0.93	11.05	decoy_reverse_sp|P21242|PSA3_YEAST:111:x:sp|Q12377|RPN6_YEAST:7
KGVSDGQGSQM-RGTCAVGVKGK-a1-b9	decoy_reverse_sp|P40327|PRS4_YEAST	sp|P40303|PSA7_YEAST	xlink	decoy inter-protein xl	F1807_kammerk_004.000618.000618.4_F1807_kammerk_004.000641.000641.4	427	37	390	F1807_kammerk_004_matched	0.83	11.05	decoy_reverse_sp|P40327|PRS4_YEAST:427:x:sp|P40303|PSA7_YEAST:37
DAPIKADK-DLKASQR-a5-b3	sp|Q12250|RPN5_YEAST	sp|Q01939|PRS8_YEAST	xlink	inter-protein xl	F1807_kammerk_006.016833.016833.3_F1807_kammerk_006.016762.016762.3	8	108	100	F1807_kammerk_006_matched	0.82	11.04	sp|Q01939|PRS8_YEAST:108:x:sp|Q12250|RPN5_YEAST:8
DMGIKFK-NCAKLHR-a5-b4	decoy_reverse_sp|P33297|PRS6A_YEAST	sp|P25043|PSB7_YEAST	xlink	decoy inter-protein xl	F1807_kammerk_003.002375.002375.4_F1807_kammerk_003.002331.002331.4	227	62	165	F1807_kammerk_003_matched	0.88	11.03	decoy_reverse_sp|P33297|PRS6A_YEAST:227:x:sp|P25043|PSB7_YEAST:62
NKVEENLEGLYL-KYRDALEK-a2-b1	sp|P40327|PRS4_YEAST	decoy_reverse_sp|O94742|SEM1_YEAST	xlink	decoy inter-protein xl	F1807_kammerk_005.024676.024676.4_F1807_kammerk_005.024736.024736.4	427	5	422	F1807_kammerk_005_matched	0.79	11.03	decoy_reverse_sp|O94742|SEM1_YEAST:5:x:sp|P40327|PRS4_YEAST:427
WISQGVREMAKK-KSKSVSFYA-a11-b1	decoy_reverse_sp|Q04062|RPN9_YEAST	sp|P33297|PRS6A_YEAST	xlink	decoy inter-protein xl	F1807_kammerk_005.035678.035678.3_F1807_kammerk_005.035648.035648.3	11	426	415	F1807_kammerk_005_matched	0.83	11.03	decoy_reverse_sp|Q04062|RPN9_YEAST:11:x:sp|P33297|PRS6A_YEAST:426
QKSYKFPR-RADKFK-a5-b4	sp|P25043|PSB7_YEAST	sp|P33297|PRS6A_YEAST	xlink	inter-protein xl	F1807_kammerk_006.020053.020053.3_F1807_kammerk_006.019953.019953.3	233	206	27	F1807_kammerk_006_matched	0.9	11.03	sp|P25043|PSB7_YEAST:233:x:sp|P33297|PRS6A_YEAST:206
CNDGVVFAVEKLITSK-YTLEKSAGQR-a11-b5	sp|P21242|PSA3_YEAST	decoy_reverse_sp|P40302|PSA1_YEAST	xlink	decoy inter-protein xl	F1807_kammerk_004.035837.035837.3_F1807_kammerk_004.035813.035813.3	52	66	14	F1807_kammerk_004_matched	0.71	11.02	decoy_reverse_sp|P40302|PSA1_YEAST:66:x:sp|P21242|PSA3_YEAST:52
SRIKTEILQEKPFQEYK-QYTKDEQFYTK-a4-b4	decoy_reverse_sp|Q01939|PRS8_YEAST	sp|P32565|RPN2_YEAST	xlink	decoy inter-protein xl	F1807_kammerk_003.018151.018151.4_F1807_kammerk_003.018853.018853.4	373	119	254	F1807_kammerk_003_matched	0.76	11.02	decoy_reverse_sp|Q01939|PRS8_YEAST:373:x:sp|P32565|RPN2_YEAST:119
SLEEDDEFEDFPIDTWANGETIKSNAVTQTNIWEENWDDVEVDDDFTNELK-QGVTSLGIKATNGVVIATEKK-a23-b20	sp|O94742|SEM1_YEAST	sp|P23639|PSA2_YEAST	xlink	inter-protein xl	F1807_kammerk_002.015154.015154.6_F1807_kammerk_002.015056.015056.6	50	49	1	F1807_kammerk_002_matched	0.65	11.02	sp|O94742|SEM1_YEAST:50:x:sp|P23639|PSA2_YEAST:49
KVAEKMNGCSGADVK-IEETVFDKENMSR-a5-b8	sp|Q01939|PRS8_YEAST	decoy_reverse_sp|P38624|PSB6_YEAST	xlink	decoy inter-protein xl	F1807_kammerk_003.014500.014500.5_F1807_kammerk_003.015371.015371.5	349	49	300	F1807_kammerk_003_matched	0.89	11.02	decoy_reverse_sp|P38624|PSB6_YEAST:49:x:sp|Q01939|PRS8_YEAST:349
KLLDGKAVK-TFLEKR-a6-b5	decoy_reverse_sp|P40016|RPN3_YEAST	sp|P23639|PSA2_YEAST	xlink	decoy inter-protein xl	F1807_kammerk_007.015938.015938.3_F1807_kammerk_007.015856.015856.3	171	177	6	F1807_kammerk_007_matched	0.86	11.02	decoy_reverse_sp|P40016|RPN3_YEAST:171:x:sp|P23639|PSA2_YEAST:177
ASTSGFSDAFGSEKSEDSSDATDGEK-TVKVLKTLIEK-a14-b6	decoy_reverse_sp|P38764|RPN1_YEAST	sp|Q12377|RPN6_YEAST	xlink	decoy inter-protein xl	F1807_kammerk_003.012743.012743.5_F1807_kammerk_003.014048.014048.5	811	98	713	F1807_kammerk_003_matched	0.88	11.02	decoy_reverse_sp|P38764|RPN1_YEAST:811:x:sp|Q12377|RPN6_YEAST:98
ELSEEKYIVK-AQEEVKR-a6-b6	sp|P53549|PRS10_YEAST	sp|P33298|PRS6B_YEAST	xlink	inter-protein xl	F1807_kammerk_004.011533.011533.3_F1807_kammerk_004.013077.013077.3	116	87	29	F1807_kammerk_004_matched	0.92	11.01	sp|P33298|PRS6B_YEAST:87:x:sp|P53549|PRS10_YEAST:116
QYTKDEQFYTKDIIDPK-SKTPIHSFMQEMFEYAR-a11-b2	sp|P32565|RPN2_YEAST	decoy_reverse_sp|Q12377|RPN6_YEAST	xlink	decoy inter-protein xl	F1807_kammerk_002.013250.013250.5_F1807_kammerk_002.014292.014292.5	126	345	219	F1807_kammerk_002_matched	0.8	10.99	decoy_reverse_sp|Q12377|RPN6_YEAST:345:x:sp|P32565|RPN2_YEAST:126
KEGPTIYYVDSDGTR-NESKIK-a1-b4	sp|P30656|PSB5_YEAST	sp|Q06103|RPN7_YEAST	xlink	inter-protein xl	F1807_kammerk_006.019818.019818.3_F1807_kammerk_006.019695.019695.3	182	109	73	F1807_kammerk_006_matched	0.88	10.99	sp|P30656|PSB5_YEAST:182:x:sp|Q06103|RPN7_YEAST:109
LGQIDYALTAVKQGVTSLGIKATNGVVIATEK-YLLASLKDSKDFDESLK-a21-b7	sp|P23639|PSA2_YEAST	sp|Q04062|RPN9_YEAST	xlink	inter-protein xl	F1807_kammerk_003.021240.021240.5_F1807_kammerk_003.021549.021549.5	38	87	49	F1807_kammerk_003_matched	0.87	10.98	sp|P23639|PSA2_YEAST:38:x:sp|Q04062|RPN9_YEAST:87
LDINELKAR-ERVMKNK-a7-b5	decoy_reverse_sp|P33297|PRS6A_YEAST	sp|P40327|PRS4_YEAST	xlink	decoy inter-protein xl	F1807_kammerk_004.016278.016278.3_F1807_kammerk_004.014449.014449.3	400	425	25	F1807_kammerk_004_matched	0.89	10.98	decoy_reverse_sp|P33297|PRS6A_YEAST:400:x:sp|P40327|PRS4_YEAST:425
EQDVAGNYGKR-EKNDKIK-a10-b5	decoy_reverse_sp|P23638|PSA4_YEAST	decoy_reverse_sp|P33297|PRS6A_YEAST	xlink	decoy inter-protein xl	F1807_kammerk_007.015845.015845.3_F1807_kammerk_007.014188.014188.3	41	372	331	F1807_kammerk_007_matched	0.91	10.98	decoy_reverse_sp|P23638|PSA4_YEAST:41:x:decoy_reverse_sp|P33297|PRS6A_YEAST:372
KGEEEPNK-TNVEKSR-a1-b5	decoy_reverse_sp|P32565|RPN2_YEAST	decoy_reverse_sp|Q01939|PRS8_YEAST	xlink	decoy inter-protein xl	F1807_kammerk_007.010768.010768.3_F1807_kammerk_007.009093.009093.3	118	369	251	F1807_kammerk_007_matched	0.86	10.98	decoy_reverse_sp|P32565|RPN2_YEAST:118:x:decoy_reverse_sp|Q01939|PRS8_YEAST:369
NKFEYNEEDKETK-RKLLEHR-a10-b2	decoy_reverse_sp|P32565|RPN2_YEAST	sp|P53549|PRS10_YEAST	xlink	decoy inter-protein xl	F1807_kammerk_004.009069.009069.4_F1807_kammerk_004.010047.010047.4	96	63	33	F1807_kammerk_004_matched	0.93	10.98	decoy_reverse_sp|P32565|RPN2_YEAST:96:x:sp|P53549|PRS10_YEAST:63
ADKFKDMGIR-EKHEEEKK-a3-b7	sp|P33297|PRS6A_YEAST	decoy_reverse_sp|P32565|RPN2_YEAST	xlink	decoy inter-protein xl	F1807_kammerk_004.030872.030872.3_F1807_kammerk_004.030772.030772.3	206	116	90	F1807_kammerk_004_matched	0.94	10.97	decoy_reverse_sp|P32565|RPN2_YEAST:116:x:sp|P33297|PRS6A_YEAST:206
NKYSSKPYK-IKEKNDK-a6-b4	sp|P32565|RPN2_YEAST	decoy_reverse_sp|P33297|PRS6A_YEAST	xlink	decoy inter-protein xl	F1807_kammerk_005.027799.027799.3_F1807_kammerk_005.029123.029123.3	864	369	495	F1807_kammerk_005_matched	0.91	10.96	decoy_reverse_sp|P33297|PRS6A_YEAST:369:x:sp|P32565|RPN2_YEAST:864
EPWDKEPM-VLKTVK-a5-b3	decoy_reverse_sp|P33299|PRS7_YEAST	decoy_reverse_sp|Q12377|RPN6_YEAST	xlink	decoy inter-protein xl	F1807_kammerk_006.016132.016132.3_F1807_kammerk_006.017241.017241.3	464	340	124	F1807_kammerk_006_matched	0.93	10.96	decoy_reverse_sp|P33299|PRS7_YEAST:464:x:decoy_reverse_sp|Q12377|RPN6_YEAST:340
QVYLALYSEKRR-KSFEAEAR-a10-b1	decoy_reverse_sp|Q06103|RPN7_YEAST	decoy_reverse_sp|P21242|PSA3_YEAST	xlink	decoy inter-protein xl	F1807_kammerk_004.023109.023109.3_F1807_kammerk_004.022811.022811.3	94	189	95	F1807_kammerk_004_matched	0.95	10.96	decoy_reverse_sp|P21242|PSA3_YEAST:189:x:decoy_reverse_sp|Q06103|RPN7_YEAST:94
DSKDFDESLK-NESKIK-a3-b4	sp|Q04062|RPN9_YEAST	sp|Q06103|RPN7_YEAST	xlink	inter-protein xl	F1807_kammerk_007.017714.017714.3_F1807_kammerk_007.019516.019516.3	90	109	19	F1807_kammerk_007_matched	0.81	10.95	sp|Q04062|RPN9_YEAST:90:x:sp|Q06103|RPN7_YEAST:109
KTHLAYLQK-KEFYELK-a1-b1	decoy_reverse_sp|Q12377|RPN6_YEAST	sp|P23724|PSB1_YEAST	xlink	decoy inter-protein xl	F1807_kammerk_007.008791.008791.3_F1807_kammerk_007.009402.009402.3	287	233	54	F1807_kammerk_007_matched	0.94	10.95	decoy_reverse_sp|Q12377|RPN6_YEAST:287:x:sp|P23724|PSB1_YEAST:233
LGSQSLGVSNKFEK-IEQQKK-a11-b5	sp|P25451|PSB3_YEAST	decoy_reverse_sp|Q08723|RPN8_YEAST	xlink	decoy inter-protein xl	F1807_kammerk_004.006195.006195.3_F1807_kammerk_004.007979.007979.3	39	39	0	F1807_kammerk_004_matched	0.93	10.95	decoy_reverse_sp|Q08723|RPN8_YEAST:39:x:sp|P25451|PSB3_YEAST:39
TNMLKRHISR-KGEEEPNK-a5-b1	decoy_reverse_sp|Q01939|PRS8_YEAST	decoy_reverse_sp|P32565|RPN2_YEAST	xlink	decoy inter-protein xl	F1807_kammerk_007.022166.022166.3_F1807_kammerk_007.021676.021676.3	72	118	46	F1807_kammerk_007_matched	0.67	10.95	decoy_reverse_sp|P32565|RPN2_YEAST:118:x:decoy_reverse_sp|Q01939|PRS8_YEAST:72
TAKYSLIYHHYDNR-MQVTAEDFKQAK-a3-b9	decoy_reverse_sp|P43588|RPN11_YEAST	sp|P40327|PRS4_YEAST	xlink	decoy inter-protein xl	F1807_kammerk_003.015859.015859.4_F1807_kammerk_003.015480.015480.4	102	417	315	F1807_kammerk_003_matched	0.9	10.94	decoy_reverse_sp|P43588|RPN11_YEAST:102:x:sp|P40327|PRS4_YEAST:417
MYDYEEKEESNLAATKSMVK-SSKSLDLNTR-a7-b3	sp|P43588|RPN11_YEAST	sp|Q12250|RPN5_YEAST	xlink	inter-protein xl	F1807_kammerk_005.015004.015004.4_F1807_kammerk_005.014892.014892.4	233	108	125	F1807_kammerk_005_matched	0.9	10.94	sp|P43588|RPN11_YEAST:233:x:sp|Q12250|RPN5_YEAST:108
TFLEKR-VKYVIK-a5-b2	sp|P23639|PSA2_YEAST	decoy_reverse_sp|P53549|PRS10_YEAST	xlink	decoy inter-protein xl	F1807_kammerk_004.018435.018435.3_F1807_kammerk_004.018269.018269.3	177	318	141	F1807_kammerk_004_matched	0.68	10.94	decoy_reverse_sp|P53549|PRS10_YEAST:318:x:sp|P23639|PSA2_YEAST:177
GSVAAKTFLEKR-EQDVAGNYGKR-a11-b10	sp|P23639|PSA2_YEAST	decoy_reverse_sp|P23638|PSA4_YEAST	xlink	decoy inter-protein xl	F1807_kammerk_005.027092.027092.3_F1807_kammerk_005.025989.025989.3	177	41	136	F1807_kammerk_005_matched	0.86	10.94	decoy_reverse_sp|P23638|PSA4_YEAST:41:x:sp|P23639|PSA2_YEAST:177
ETKENDEEFYKNK-ITPSKVSK-a11-b5	sp|P32565|RPN2_YEAST	sp|P40303|PSA7_YEAST	xlink	inter-protein xl	F1807_kammerk_005.022327.022327.4_F1807_kammerk_005.024450.024450.4	858	63	795	F1807_kammerk_005_matched	0.82	10.93	sp|P32565|RPN2_YEAST:858:x:sp|P40303|PSA7_YEAST:63
MNGCSGADVKGVCTEAGMYALRER-NQERKYR-a10-b5	sp|Q01939|PRS8_YEAST	decoy_reverse_sp|O94742|SEM1_YEAST	xlink	decoy inter-protein xl	F1807_kammerk_002.014901.014901.5_F1807_kammerk_002.014962.014962.5	359	5	354	F1807_kammerk_002_matched	0.76	10.93	decoy_reverse_sp|O94742|SEM1_YEAST:5:x:sp|Q01939|PRS8_YEAST:359
ENDEEFYKNK-KVTPLNR-a8-b1	sp|P32565|RPN2_YEAST	decoy_reverse_sp|P38764|RPN1_YEAST	xlink	decoy inter-protein xl	F1807_kammerk_004.024427.024427.3_F1807_kammerk_004.025692.025692.3	858	365	493	F1807_kammerk_004_matched	0.81	10.92	decoy_reverse_sp|P38764|RPN1_YEAST:365:x:sp|P32565|RPN2_YEAST:858
CIWCKVHDRLTK-IQNDNNLKK-a5-b8	decoy_reverse_sp|P38624|PSB6_YEAST	sp|Q12250|RPN5_YEAST	xlink	decoy inter-protein xl	F1807_kammerk_005.029732.029732.4_F1807_kammerk_005.028204.028204.4	157	291	134	F1807_kammerk_005_matched	0.94	10.92	decoy_reverse_sp|P38624|PSB6_YEAST:157:x:sp|Q12250|RPN5_YEAST:291
DLSSLRNQELLNAETLCFTVNVLYPDSSSFKK-KKNKPELYQIDYLGTK-a31-b2	sp|P40016|RPN3_YEAST	sp|P22141|PSB2_YEAST	xlink	inter-protein xl	F1807_kammerk_003.014279.014279.6_F1807_kammerk_003.014269.014269.6	89	111	22	F1807_kammerk_003_matched	0.95	10.91	sp|P22141|PSB2_YEAST:111:x:sp|P40016|RPN3_YEAST:89
YKAPLEDDDK-MLKHGR-a2-b3	sp|P33299|PRS7_YEAST	sp|P43588|RPN11_YEAST	xlink	inter-protein xl	F1807_kammerk_007.010115.010115.3_F1807_kammerk_007.010918.010918.3	11	39	28	F1807_kammerk_007_matched	0.84	10.91	sp|P33299|PRS7_YEAST:11:x:sp|P43588|RPN11_YEAST:39
LEGTIEYQKL-YPEDKK-a9-b5	sp|P53549|PRS10_YEAST	sp|P40016|RPN3_YEAST	xlink	inter-protein xl	F1807_kammerk_004.023072.023072.3_F1807_kammerk_004.020478.020478.3	436	485	49	F1807_kammerk_004_matched	0.94	10.91	sp|P40016|RPN3_YEAST:485:x:sp|P53549|PRS10_YEAST:436
LRPLTSKDAFDFK-ETKENDEEFYK-a7-b3	decoy_reverse_sp|Q04062|RPN9_YEAST	sp|P32565|RPN2_YEAST	xlink	decoy inter-protein xl	F1807_kammerk_005.029891.029891.4_F1807_kammerk_005.028431.028431.4	341	850	509	F1807_kammerk_005_matched	0.68	10.9	decoy_reverse_sp|Q04062|RPN9_YEAST:341:x:sp|P32565|RPN2_YEAST:850
KKGVSDGQGSQM-ETNREKEK-a2-b6	decoy_reverse_sp|P40327|PRS4_YEAST	decoy_reverse_sp|P32565|RPN2_YEAST	xlink	decoy inter-protein xl	F1807_kammerk_004.025703.025703.4_F1807_kammerk_004.025198.025198.4	427	109	318	F1807_kammerk_004_matched	0.85	10.9	decoy_reverse_sp|P32565|RPN2_YEAST:109:x:decoy_reverse_sp|P40327|PRS4_YEAST:427
TLGKSLSKAISTGAK-EEEEQLSEEDAKLK-a4-b12	sp|Q06103|RPN7_YEAST	sp|P38764|RPN1_YEAST	xlink	inter-protein xl	F1807_kammerk_003.006777.006777.4_F1807_kammerk_003.006499.006499.4	156	44	112	F1807_kammerk_003_matched	0.89	10.9	sp|P38764|RPN1_YEAST:44:x:sp|Q06103|RPN7_YEAST:156
DKQSKVSDDSESESGDK-DLVEIKK-a5-b6	sp|Q08723|RPN8_YEAST	sp|Q12250|RPN5_YEAST	xlink	inter-protein xl	F1807_kammerk_005.019189.019189.4_F1807_kammerk_005.020207.020207.4	312	147	165	F1807_kammerk_005_matched	0.79	10.9	sp|Q08723|RPN8_YEAST:312:x:sp|Q12250|RPN5_YEAST:147
GKNCVVLGCERR-KEDWLQHHK-a2-b1	sp|P40303|PSA7_YEAST	decoy_reverse_sp|Q12250|RPN5_YEAST	xlink	decoy inter-protein xl	F1807_kammerk_004.017802.017802.3_F1807_kammerk_004.017753.017753.3	39	103	64	F1807_kammerk_004_matched	0.68	10.9	decoy_reverse_sp|Q12250|RPN5_YEAST:103:x:sp|P40303|PSA7_YEAST:39
DHLLLEEEFVSNSEILKPFEKK-ADKDYSQILKEEFPK-a21-b3	sp|P40327|PRS4_YEAST	sp|Q12250|RPN5_YEAST	xlink	inter-protein xl	F1807_kammerk_005.030273.030273.5_F1807_kammerk_005.030215.030215.5	87	11	76	F1807_kammerk_005_matched	0.85	10.9	sp|P40327|PRS4_YEAST:87:x:sp|Q12250|RPN5_YEAST:11
LKGDIFCVGSGQTFAYGVLDSNYK-KFTSTITKYK-a2-b8	sp|P30656|PSB5_YEAST	sp|P40016|RPN3_YEAST	xlink	inter-protein xl	F1807_kammerk_003.014288.014288.5_F1807_kammerk_003.014196.014196.5	198	366	168	F1807_kammerk_003_matched	0.94	10.89	sp|P30656|PSB5_YEAST:198:x:sp|P40016|RPN3_YEAST:366
NLAKSKASLTAAR-INAKEK-a6-b4	sp|Q12377|RPN6_YEAST	sp|Q08723|RPN8_YEAST	xlink	inter-protein xl	F1807_kammerk_004.016882.016882.3_F1807_kammerk_004.019429.019429.3	195	86	109	F1807_kammerk_004_matched	0.93	10.89	sp|Q08723|RPN8_YEAST:86:x:sp|Q12377|RPN6_YEAST:195
MYEEASGKEVEK-RSKVVDLR-a8-b3	sp|P32565|RPN2_YEAST	decoy_reverse_sp|P23639|PSA2_YEAST	xlink	decoy inter-protein xl	F1807_kammerk_005.022924.022924.4_F1807_kammerk_005.022805.022805.4	794	163	631	F1807_kammerk_005_matched	0.94	10.89	decoy_reverse_sp|P23639|PSA2_YEAST:163:x:sp|P32565|RPN2_YEAST:794
SKTENVRR-WKSAEDK-a2-b2	sp|Q01939|PRS8_YEAST	decoy_reverse_sp|Q12250|RPN5_YEAST	xlink	decoy inter-protein xl	F1807_kammerk_006.019504.019504.3_F1807_kammerk_006.019404.019404.3	37	190	153	F1807_kammerk_006_matched	0.84	10.89	decoy_reverse_sp|Q12250|RPN5_YEAST:190:x:sp|Q01939|PRS8_YEAST:37
NDLEVGVATKDK-KEMIFDSLSR-a10-b1	sp|P21243|PSA6_YEAST	decoy_reverse_sp|Q04062|RPN9_YEAST	xlink	decoy inter-protein xl	F1807_kammerk_004.023336.023336.4_F1807_kammerk_004.020728.020728.4	230	79	151	F1807_kammerk_004_matched	0.92	10.89	decoy_reverse_sp|Q04062|RPN9_YEAST:79:x:sp|P21243|PSA6_YEAST:230
LRPLTSKDAFDFK-KSVDEDM-a7-b1	decoy_reverse_sp|Q04062|RPN9_YEAST	decoy_reverse_sp|P38764|RPN1_YEAST	xlink	decoy inter-protein xl	F1807_kammerk_004.033447.033447.3_F1807_kammerk_004.034347.034347.3	341	987	646	F1807_kammerk_004_matched	0.83	10.89	decoy_reverse_sp|P38764|RPN1_YEAST:987:x:decoy_reverse_sp|Q04062|RPN9_YEAST:341
EFLEKNYDR-DLVEIKK-a5-b6	sp|P40303|PSA7_YEAST	sp|Q12250|RPN5_YEAST	xlink	inter-protein xl	F1807_kammerk_006.020025.020025.3_F1807_kammerk_006.019394.019394.3	177	147	30	F1807_kammerk_006_matched	0.56	10.89	sp|P40303|PSA7_YEAST:177:x:sp|Q12250|RPN5_YEAST:147
EMDYEYKQQGWESLK-RMQVTAEDFKQAK-a7-b10	decoy_reverse_sp|P43588|RPN11_YEAST	sp|P40327|PRS4_YEAST	xlink	decoy inter-protein xl	F1807_kammerk_005.014993.014993.4_F1807_kammerk_005.014887.014887.4	81	417	336	F1807_kammerk_005_matched	0.9	10.89	decoy_reverse_sp|P43588|RPN11_YEAST:81:x:sp|P40327|PRS4_YEAST:417
VILQIDVLEGPTKPDDDK-FDQELYNELCKK-a13-b11	decoy_reverse_sp|P33299|PRS7_YEAST	sp|Q06103|RPN7_YEAST	xlink	decoy inter-protein xl	F1807_kammerk_004.030228.030228.4_F1807_kammerk_004.029397.029397.4	443	104	339	F1807_kammerk_004_matched	0.91	10.88	decoy_reverse_sp|P33299|PRS7_YEAST:443:x:sp|Q06103|RPN7_YEAST:104
VHDKIWCCR-TFKNPK-a4-b3	sp|P38624|PSB6_YEAST	sp|Q12250|RPN5_YEAST	xlink	inter-protein xl	F1807_kammerk_006.029728.029728.3_F1807_kammerk_006.029371.029371.3	59	209	150	F1807_kammerk_006_matched	0.43	10.88	sp|P38624|PSB6_YEAST:59:x:sp|Q12250|RPN5_YEAST:209
AISVGANTSAAQTLLQMDYKDDMK-DFDESLKYLDDLK-a20-b7	sp|P23638|PSA4_YEAST	sp|Q04062|RPN9_YEAST	xlink	inter-protein xl	F1807_kammerk_003.012673.012673.5_F1807_kammerk_003.012647.012647.5	181	97	84	F1807_kammerk_003_matched	0.93	10.88	sp|P23638|PSA4_YEAST:181:x:sp|Q04062|RPN9_YEAST:97
KEAAEFVLAK-YKAPLEDDDK-a1-b2	sp|Q06103|RPN7_YEAST	sp|P33299|PRS7_YEAST	xlink	inter-protein xl	F1807_kammerk_006.021977.021977.3_F1807_kammerk_006.021479.021479.3	44	11	33	F1807_kammerk_006_matched	0.84	10.87	sp|P33299|PRS7_YEAST:11:x:sp|Q06103|RPN7_YEAST:44
DSDDKLSIGVR-QEEEKK-a5-b5	decoy_reverse_sp|P22141|PSB2_YEAST	sp|P40327|PRS4_YEAST	xlink	decoy inter-protein xl	F1807_kammerk_007.011194.011194.3_F1807_kammerk_007.010112.010112.3	170	93	77	F1807_kammerk_007_matched	0.66	10.87	decoy_reverse_sp|P22141|PSB2_YEAST:170:x:sp|P40327|PRS4_YEAST:93
TNVEKSR-WKSAEDK-a5-b2	decoy_reverse_sp|Q01939|PRS8_YEAST	decoy_reverse_sp|Q12250|RPN5_YEAST	xlink	decoy inter-protein xl	F1807_kammerk_005.027980.027980.3_F1807_kammerk_005.027046.027046.3	369	190	179	F1807_kammerk_005_matched	0	10.87	decoy_reverse_sp|Q01939|PRS8_YEAST:369:x:decoy_reverse_sp|Q12250|RPN5_YEAST:190
IEQQKK-SGKSSK-a5-b3	decoy_reverse_sp|Q08723|RPN8_YEAST	decoy_reverse_sp|O13563|RPN13_YEAST	xlink	decoy inter-protein xl	F1807_kammerk_007.013366.013366.3_F1807_kammerk_007.015074.015074.3	39	75	36	F1807_kammerk_007_matched	0	10.87	decoy_reverse_sp|O13563|RPN13_YEAST:75:x:decoy_reverse_sp|Q08723|RPN8_YEAST:39
QVMEEKLDENNAQLSCITK-IKNESKK-a6-b6	sp|P32379|PSA5_YEAST	decoy_reverse_sp|Q06103|RPN7_YEAST	xlink	decoy inter-protein xl	F1807_kammerk_004.027921.027921.4_F1807_kammerk_004.029558.029558.4	211	325	114	F1807_kammerk_004_matched	0.95	10.87	decoy_reverse_sp|Q06103|RPN7_YEAST:325:x:sp|P32379|PSA5_YEAST:211
MYDYEEKEESNLAATK-GSVAAKTFLEK-a7-b6	sp|P43588|RPN11_YEAST	sp|P23639|PSA2_YEAST	xlink	inter-protein xl	F1807_kammerk_004.013142.013142.4_F1807_kammerk_004.013046.013046.4	233	172	61	F1807_kammerk_004_matched	0.94	10.87	sp|P23639|PSA2_YEAST:172:x:sp|P43588|RPN11_YEAST:233
GSDQAIPKFQMNCYAK-SQAKDLK-a8-b4	sp|P32565|RPN2_YEAST	decoy_reverse_sp|Q01939|PRS8_YEAST	xlink	decoy inter-protein xl	F1807_kammerk_005.019111.019111.3_F1807_kammerk_005.019031.019031.3	770	298	472	F1807_kammerk_005_matched	0.73	10.87	decoy_reverse_sp|Q01939|PRS8_YEAST:298:x:sp|P32565|RPN2_YEAST:770
ENDEEFYKNK-DLKIDNVK-a8-b3	sp|P32565|RPN2_YEAST	decoy_reverse_sp|Q01939|PRS8_YEAST	xlink	decoy inter-protein xl	F1807_kammerk_005.025920.025920.3_F1807_kammerk_005.024307.024307.3	858	301	557	F1807_kammerk_005_matched	0.67	10.87	decoy_reverse_sp|Q01939|PRS8_YEAST:301:x:sp|P32565|RPN2_YEAST:858
SKSSLDGK-IDLTKK-a2-b5	sp|P32565|RPN2_YEAST	sp|O94742|SEM1_YEAST	xlink	inter-protein xl	F1807_kammerk_007.015423.015423.3_F1807_kammerk_007.013442.013442.3	318	18	300	F1807_kammerk_007_matched	0.69	10.84	sp|O94742|SEM1_YEAST:18:x:sp|P32565|RPN2_YEAST:318
EQVRGSDKDSEFR-QNKVQHQR-a8-b3	decoy_reverse_sp|P33297|PRS6A_YEAST	sp|P38886|RPN10_YEAST	xlink	decoy inter-protein xl	F1807_kammerk_005.007620.007620.4_F1807_kammerk_005.006097.006097.4	140	104	36	F1807_kammerk_005_matched	0.83	10.84	decoy_reverse_sp|P33297|PRS6A_YEAST:140:x:sp|P38886|RPN10_YEAST:104
AKAEAAEFRYK-KVAHTSYKR-a2-b1	sp|P21243|PSA6_YEAST	sp|P23639|PSA2_YEAST	xlink	inter-protein xl	F1807_kammerk_005.032379.032379.3_F1807_kammerk_005.031479.031479.3	98	91	7	F1807_kammerk_005_matched	0.65	10.84	sp|P21243|PSA6_YEAST:98:x:sp|P23639|PSA2_YEAST:91
ETLDKASTSGFSDAFGSEK-NSKTVR-a5-b3	decoy_reverse_sp|P38764|RPN1_YEAST	sp|P40303|PSA7_YEAST	xlink	decoy inter-protein xl	F1807_kammerk_004.034444.034444.3_F1807_kammerk_004.034399.034399.3	797	169	628	F1807_kammerk_004_matched	0.91	10.84	decoy_reverse_sp|P38764|RPN1_YEAST:797:x:sp|P40303|PSA7_YEAST:169
LEESEKGLSQIAGEILQVMK-KDEVVK-a6-b1	decoy_reverse_sp|P53549|PRS10_YEAST	sp|P25451|PSB3_YEAST	xlink	decoy inter-protein xl	F1807_kammerk_005.013672.013672.3_F1807_kammerk_005.013570.013570.3	328	192	136	F1807_kammerk_005_matched	0.94	10.83	decoy_reverse_sp|P53549|PRS10_YEAST:328:x:sp|P25451|PSB3_YEAST:192
YYQNMRSFSTSKK-VMNNELQKK-a12-b8	decoy_reverse_sp|P33299|PRS7_YEAST	decoy_reverse_sp|P30657|PSB4_YEAST	xlink	decoy inter-protein xl	F1807_kammerk_004.008093.008093.4_F1807_kammerk_004.009534.009534.4	12	24	12	F1807_kammerk_004_matched	0.89	10.83	decoy_reverse_sp|P30657|PSB4_YEAST:24:x:decoy_reverse_sp|P33299|PRS7_YEAST:12
ENDEEFYKNKYSSKPYK-YKTNLYKLK-a10-b7	sp|P32565|RPN2_YEAST	sp|P25451|PSB3_YEAST	xlink	inter-protein xl	F1807_kammerk_003.018685.018685.4_F1807_kammerk_003.017759.017759.4	860	75	785	F1807_kammerk_003_matched	0.9	10.83	sp|P25451|PSB3_YEAST:75:x:sp|P32565|RPN2_YEAST:860
SSKSLDLNTR-QLTDKSTLR-a3-b5	sp|Q12250|RPN5_YEAST	decoy_reverse_sp|P40303|PSA7_YEAST	xlink	decoy inter-protein xl	F1807_kammerk_007.019373.019373.3_F1807_kammerk_007.019391.019391.3	108	202	94	F1807_kammerk_007_matched	0.67	10.83	decoy_reverse_sp|P40303|PSA7_YEAST:202:x:sp|Q12250|RPN5_YEAST:108
KEEEEQLSEEDAK-KGSNQKPK-a1-b1	sp|P38764|RPN1_YEAST	sp|P40327|PRS4_YEAST	xlink	inter-protein xl	F1807_kammerk_005.012335.012335.3_F1807_kammerk_005.012126.012126.3	32	15	17	F1807_kammerk_005_matched	0.73	10.83	sp|P38764|RPN1_YEAST:32:x:sp|P40327|PRS4_YEAST:15
DMGIRAPKGALMYGPPGTGK-ADKDYSQILKEEFPK-a8-b3	sp|P33297|PRS6A_YEAST	sp|Q12250|RPN5_YEAST	xlink	inter-protein xl	F1807_kammerk_005.028275.028275.4_F1807_kammerk_005.028073.028073.4	216	11	205	F1807_kammerk_005_matched	0.87	10.83	sp|P33297|PRS6A_YEAST:216:x:sp|Q12250|RPN5_YEAST:11
SSLKGTLKNDAEK-EESLIEGEGNKK-a4-b11	decoy_reverse_sp|Q06103|RPN7_YEAST	decoy_reverse_sp|P38764|RPN1_YEAST	xlink	decoy inter-protein xl	F1807_kammerk_005.021151.021151.4_F1807_kammerk_005.019953.019953.4	274	303	29	F1807_kammerk_005_matched	0.87	10.83	decoy_reverse_sp|P38764|RPN1_YEAST:303:x:decoy_reverse_sp|Q06103|RPN7_YEAST:274
YDDQLKQR-WKSAEDK-a6-b2	sp|P53549|PRS10_YEAST	decoy_reverse_sp|Q12250|RPN5_YEAST	xlink	decoy inter-protein xl	F1807_kammerk_006.022183.022183.3_F1807_kammerk_006.022036.022036.3	75	190	115	F1807_kammerk_006_matched	0.9	10.82	decoy_reverse_sp|Q12250|RPN5_YEAST:190:x:sp|P53549|PRS10_YEAST:75
EADMEVKVR-VLFRKER-a7-b5	decoy_reverse_sp|P33297|PRS6A_YEAST	decoy_reverse_sp|Q12377|RPN6_YEAST	xlink	decoy inter-protein xl	F1807_kammerk_006.019261.019261.3_F1807_kammerk_006.019222.019222.3	267	306	39	F1807_kammerk_006_matched	0.87	10.81	decoy_reverse_sp|P33297|PRS6A_YEAST:267:x:decoy_reverse_sp|Q12377|RPN6_YEAST:306
QDRMKYLR-EDWEKYK-a5-b5	decoy_reverse_sp|P25451|PSB3_YEAST	sp|P33299|PRS7_YEAST	xlink	decoy inter-protein xl	F1807_kammerk_005.030064.030064.3_F1807_kammerk_005.028782.028782.3	5	9	4	F1807_kammerk_005_matched	0.68	10.81	decoy_reverse_sp|P25451|PSB3_YEAST:5:x:sp|P33299|PRS7_YEAST:9
MPPKEDWEK-KLLDGK-a4-b1	sp|P33299|PRS7_YEAST	decoy_reverse_sp|P40016|RPN3_YEAST	xlink	decoy inter-protein xl	F1807_kammerk_004.031392.031392.3_F1807_kammerk_004.031201.031201.3	4	166	162	F1807_kammerk_004_matched	0.83	10.81	decoy_reverse_sp|P40016|RPN3_YEAST:166:x:sp|P33299|PRS7_YEAST:4
IPGEKENYTDPVLLK-TNLYKLK-a5-b5	decoy_reverse_sp|P38764|RPN1_YEAST	sp|P25451|PSB3_YEAST	xlink	decoy inter-protein xl	F1807_kammerk_004.026061.026061.3_F1807_kammerk_004.028483.028483.3	640	75	565	F1807_kammerk_004_matched	0.76	10.8	decoy_reverse_sp|P38764|RPN1_YEAST:640:x:sp|P25451|PSB3_YEAST:75
FYEEKLWFQLSESLTK-EFYELKRD-a5-b6	sp|Q04062|RPN9_YEAST	sp|P23724|PSB1_YEAST	xlink	inter-protein xl	F1807_kammerk_005.007894.007894.4_F1807_kammerk_005.007832.007832.4	36	239	203	F1807_kammerk_005_matched	0.78	10.8	sp|P23724|PSB1_YEAST:239:x:sp|Q04062|RPN9_YEAST:36
SKLDQDSTSENVK-LYKKSFEAEAR-a2-b3	sp|P32565|RPN2_YEAST	decoy_reverse_sp|P21242|PSA3_YEAST	xlink	decoy inter-protein xl	F1807_kammerk_004.018817.018817.3_F1807_kammerk_004.018653.018653.3	173	188	15	F1807_kammerk_004_matched	0.94	10.8	decoy_reverse_sp|P21242|PSA3_YEAST:188:x:sp|P32565|RPN2_YEAST:173
ESDSDSVSEGDKQSKDK-AVDKVISGYKK-a12-b10	decoy_reverse_sp|Q08723|RPN8_YEAST	sp|P33299|PRS7_YEAST	xlink	decoy inter-protein xl	F1807_kammerk_005.010990.010990.4_F1807_kammerk_005.012430.012430.4	27	455	428	F1807_kammerk_005_matched	0.8	10.8	decoy_reverse_sp|Q08723|RPN8_YEAST:27:x:sp|P33299|PRS7_YEAST:455
DEQRHLKR-EKAGVK-a7-b2	sp|P33298|PRS6B_YEAST	sp|P33299|PRS7_YEAST	xlink	inter-protein xl	F1807_kammerk_006.017165.017165.3_F1807_kammerk_006.015660.015660.3	76	66	10	F1807_kammerk_006_matched	0.94	10.8	sp|P33298|PRS6B_YEAST:76:x:sp|P33299|PRS7_YEAST:66
QMKDVNAPLPTPFKVDDNVDFPSA-DLLDDLEKTLDKK-a14-b8	sp|P32565|RPN2_YEAST	sp|Q04062|RPN9_YEAST	xlink	inter-protein xl	F1807_kammerk_003.014359.014359.5_F1807_kammerk_003.013456.013456.5	935	155	780	F1807_kammerk_003_matched	0.9	10.8	sp|P32565|RPN2_YEAST:935:x:sp|Q04062|RPN9_YEAST:155
FTSEWSLQLLKEFEYK-EFYELKRD-a11-b6	decoy_reverse_sp|Q04062|RPN9_YEAST	sp|P23724|PSB1_YEAST	xlink	decoy inter-protein xl	F1807_kammerk_004.007812.007812.4_F1807_kammerk_004.006864.006864.4	358	239	119	F1807_kammerk_004_matched	0.93	10.79	decoy_reverse_sp|Q04062|RPN9_YEAST:358:x:sp|P23724|PSB1_YEAST:239
EQWQSGLKMYDYEEK-KSFEAEAR-a8-b1	sp|P43588|RPN11_YEAST	decoy_reverse_sp|P21242|PSA3_YEAST	xlink	decoy inter-protein xl	F1807_kammerk_005.005912.005912.4_F1807_kammerk_005.008225.008225.4	226	189	37	F1807_kammerk_005_matched	0.76	10.79	decoy_reverse_sp|P21242|PSA3_YEAST:189:x:sp|P43588|RPN11_YEAST:226
ASNAILSKK-GYGTQKI-a8-b6	decoy_reverse_sp|P23724|PSB1_YEAST	sp|P30657|PSB4_YEAST	xlink	decoy inter-protein xl	F1807_kammerk_007.001463.001463.3_F1807_kammerk_007.002370.002370.3	140	265	125	F1807_kammerk_007_matched	0.84	10.79	decoy_reverse_sp|P23724|PSB1_YEAST:140:x:sp|P30657|PSB4_YEAST:265
QDLTKEEAIK-NEIENKK-a5-b6	sp|P25043|PSB7_YEAST	decoy_reverse_sp|O94742|SEM1_YEAST	xlink	decoy inter-protein xl	F1807_kammerk_004.021400.021400.3_F1807_kammerk_004.023405.023405.3	177	70	107	F1807_kammerk_004_matched	0.87	10.79	decoy_reverse_sp|O94742|SEM1_YEAST:70:x:sp|P25043|PSB7_YEAST:177
KTGEFDFEAAVK-EKGPNEEEKK-a1-b9	sp|P53549|PRS10_YEAST	sp|P32565|RPN2_YEAST	xlink	inter-protein xl	F1807_kammerk_004.000555.000555.3_F1807_kammerk_004.000494.000494.3	370	828	458	F1807_kammerk_004_matched	0.89	10.79	sp|P32565|RPN2_YEAST:828:x:sp|P53549|PRS10_YEAST:370
KGGPATAEK-EPWDKEPM-a1-b5	sp|P40327|PRS4_YEAST	decoy_reverse_sp|P33299|PRS7_YEAST	xlink	decoy inter-protein xl	F1807_kammerk_005.004405.004405.3_F1807_kammerk_005.004346.004346.3	37	464	427	F1807_kammerk_005_matched	0	10.79	decoy_reverse_sp|P33299|PRS7_YEAST:464:x:sp|P40327|PRS4_YEAST:37
LWPGHKEK-LQLLKYK-a6-b5	decoy_reverse_sp|Q08723|RPN8_YEAST	decoy_reverse_sp|P40016|RPN3_YEAST	xlink	decoy inter-protein xl	F1807_kammerk_007.001645.001645.3_F1807_kammerk_007.001654.001654.3	251	156	95	F1807_kammerk_007_matched	0.91	10.79	decoy_reverse_sp|P40016|RPN3_YEAST:156:x:decoy_reverse_sp|Q08723|RPN8_YEAST:251
SKANLR-SYSKNK-a2-b4	decoy_reverse_sp|Q12377|RPN6_YEAST	decoy_reverse_sp|P32565|RPN2_YEAST	xlink	decoy inter-protein xl	F1807_kammerk_006.017221.017221.3_F1807_kammerk_006.017200.017200.3	242	86	156	F1807_kammerk_006_matched	0	10.78	decoy_reverse_sp|P32565|RPN2_YEAST:86:x:decoy_reverse_sp|Q12377|RPN6_YEAST:242
WKSAEDK-NLAKSK-a2-b4	decoy_reverse_sp|Q12250|RPN5_YEAST	sp|Q12377|RPN6_YEAST	xlink	decoy inter-protein xl	F1807_kammerk_006.017999.017999.3_F1807_kammerk_006.018817.018817.3	190	193	3	F1807_kammerk_006_matched	0.87	10.78	decoy_reverse_sp|Q12250|RPN5_YEAST:190:x:sp|Q12377|RPN6_YEAST:193
YAYEEEPMKIK-QKSYKFPR-a9-b2	decoy_reverse_sp|Q06103|RPN7_YEAST	sp|P25043|PSB7_YEAST	xlink	decoy inter-protein xl	F1807_kammerk_005.015061.015061.4_F1807_kammerk_005.012524.012524.4	375	230	145	F1807_kammerk_005_matched	0.92	10.78	decoy_reverse_sp|Q06103|RPN7_YEAST:375:x:sp|P25043|PSB7_YEAST:230
DQIEKLR-TVKNSR-a5-b3	sp|P33299|PRS7_YEAST	decoy_reverse_sp|P40303|PSA7_YEAST	xlink	decoy inter-protein xl	F1807_kammerk_007.011141.011141.3_F1807_kammerk_007.012919.012919.3	220	86	134	F1807_kammerk_007_matched	0.66	10.78	decoy_reverse_sp|P40303|PSA7_YEAST:86:x:sp|P33299|PRS7_YEAST:220
EIDLKDQETYFK-AVPKVEAEK-a5-b4	decoy_reverse_sp|P32565|RPN2_YEAST	decoy_reverse_sp|P33298|PRS6B_YEAST	xlink	decoy inter-protein xl	F1807_kammerk_005.026894.026894.3_F1807_kammerk_005.028545.028545.3	820	412	408	F1807_kammerk_005_matched	0.76	10.78	decoy_reverse_sp|P32565|RPN2_YEAST:820:x:decoy_reverse_sp|P33298|PRS6B_YEAST:412
EYELLTLQEDYIKDEQR-SKTENVR-a13-b2	sp|P33298|PRS6B_YEAST	sp|Q01939|PRS8_YEAST	xlink	inter-protein xl	F1807_kammerk_004.024467.024467.3_F1807_kammerk_004.024360.024360.3	69	37	32	F1807_kammerk_004_matched	0.67	10.78	sp|P33298|PRS6B_YEAST:69:x:sp|Q01939|PRS8_YEAST:37
FVKGDLLQEAIDFAQK-SSKSGR-a3-b3	sp|P21242|PSA3_YEAST	sp|O13563|RPN13_YEAST	xlink	inter-protein xl	F1807_kammerk_004.021951.021951.4_F1807_kammerk_004.020600.020600.4	232	82	150	F1807_kammerk_004_matched	0.89	10.78	sp|O13563|RPN13_YEAST:82:x:sp|P21242|PSA3_YEAST:232
TLDKKDSIPLR-KPDDDK-a5-b1	sp|Q04062|RPN9_YEAST	sp|P33299|PRS7_YEAST	xlink	inter-protein xl	F1807_kammerk_004.008086.008086.3_F1807_kammerk_004.010032.010032.3	160	20	140	F1807_kammerk_004_matched	0.63	10.78	sp|P33299|PRS7_YEAST:20:x:sp|Q04062|RPN9_YEAST:160
CEELLVQKTEGETDLDPLMLR-SQGAKTYLER-a8-b5	decoy_reverse_sp|P22141|PSB2_YEAST	sp|P40302|PSA1_YEAST	xlink	decoy inter-protein xl	F1807_kammerk_002.016264.016264.4_F1807_kammerk_002.016995.016995.4	37	169	132	F1807_kammerk_002_matched	0.84	10.78	decoy_reverse_sp|P22141|PSB2_YEAST:37:x:sp|P40302|PSA1_YEAST:169
KKQDQQEEQK-KNESKIK-a2-b5	decoy_reverse_sp|P40303|PSA7_YEAST	sp|Q06103|RPN7_YEAST	xlink	decoy inter-protein xl	F1807_kammerk_005.028441.028441.3_F1807_kammerk_005.028400.028400.3	7	109	102	F1807_kammerk_005_matched	0.88	10.76	decoy_reverse_sp|P40303|PSA7_YEAST:7:x:sp|Q06103|RPN7_YEAST:109
EKDNFGYLYVQFLRIAVLIMTDK-QEFQALSDKDYLDLK-a2-b9	decoy_reverse_sp|Q06103|RPN7_YEAST	decoy_reverse_sp|Q04062|RPN9_YEAST	xlink	decoy inter-protein xl	F1807_kammerk_003.016328.016328.5_F1807_kammerk_003.016251.016251.5	242	291	49	F1807_kammerk_003_matched	0.8	10.76	decoy_reverse_sp|Q04062|RPN9_YEAST:291:x:decoy_reverse_sp|Q06103|RPN7_YEAST:242
KYRDALEK-KGKSSDK-a1-b1	decoy_reverse_sp|O94742|SEM1_YEAST	sp|P38764|RPN1_YEAST	xlink	decoy inter-protein xl	F1807_kammerk_007.019012.019012.3_F1807_kammerk_007.018980.018980.3	5	707	702	F1807_kammerk_007_matched	0.72	10.76	decoy_reverse_sp|O94742|SEM1_YEAST:5:x:sp|P38764|RPN1_YEAST:707
KPAGYYDCVDMLK-IKNESKK-a1-b2	decoy_reverse_sp|P21243|PSA6_YEAST	decoy_reverse_sp|Q06103|RPN7_YEAST	xlink	decoy inter-protein xl	F1807_kammerk_004.034561.034561.3_F1807_kammerk_004.034595.034595.3	134	321	187	F1807_kammerk_004_matched	0.81	10.76	decoy_reverse_sp|P21243|PSA6_YEAST:134:x:decoy_reverse_sp|Q06103|RPN7_YEAST:321
DLKASQR-EVVAKR-a3-b5	sp|Q01939|PRS8_YEAST	decoy_reverse_sp|P53549|PRS10_YEAST	xlink	decoy inter-protein xl	F1807_kammerk_007.000595.000595.4_F1807_kammerk_007.000596.000596.4	108	17	91	F1807_kammerk_007_matched	0	10.75	decoy_reverse_sp|P53549|PRS10_YEAST:17:x:sp|Q01939|PRS8_YEAST:108
MKDRLVEWNDQVEK-SSKSGR-a2-b3	sp|Q04062|RPN9_YEAST	sp|O13563|RPN13_YEAST	xlink	inter-protein xl	F1807_kammerk_004.031880.031880.3_F1807_kammerk_004.031804.031804.3	367	82	285	F1807_kammerk_004_matched	0.75	10.75	sp|O13563|RPN13_YEAST:82:x:sp|Q04062|RPN9_YEAST:367
FITSNHKSSVPGSAELR-ENEDEEDKDTGTADK-a7-b8	sp|P40016|RPN3_YEAST	decoy_reverse_sp|P38764|RPN1_YEAST	xlink	decoy inter-protein xl	F1807_kammerk_003.015641.015641.5_F1807_kammerk_003.014808.014808.5	101	274	173	F1807_kammerk_003_matched	0.85	10.75	decoy_reverse_sp|P38764|RPN1_YEAST:274:x:sp|P40016|RPN3_YEAST:101
HEDFVEGISEVQARKSK-YSLIDQKADK-a15-b7	sp|P33297|PRS6A_YEAST	decoy_reverse_sp|Q12250|RPN5_YEAST	xlink	decoy inter-protein xl	F1807_kammerk_002.006667.006667.4_F1807_kammerk_002.006349.006349.4	426	435	9	F1807_kammerk_002_matched	0.92	10.75	decoy_reverse_sp|Q12250|RPN5_YEAST:435:x:sp|P33297|PRS6A_YEAST:426
SGFSQNLLQKHNSPAKR-KEEQEK-a16-b1	decoy_reverse_sp|P40016|RPN3_YEAST	decoy_reverse_sp|P40327|PRS4_YEAST	xlink	decoy inter-protein xl	F1807_kammerk_005.029732.029732.4_F1807_kammerk_005.029563.029563.4	225	345	120	F1807_kammerk_005_matched	0.94	10.74	decoy_reverse_sp|P40016|RPN3_YEAST:225:x:decoy_reverse_sp|P40327|PRS4_YEAST:345
NLQVENMKWDFAK-EEILQKK-a8-b6	sp|P30657|PSB4_YEAST	decoy_reverse_sp|P40327|PRS4_YEAST	xlink	decoy inter-protein xl	F1807_kammerk_002.019210.019210.3_F1807_kammerk_002.017366.017366.3	251	344	93	F1807_kammerk_002_matched	0.8	10.74	decoy_reverse_sp|P40327|PRS4_YEAST:344:x:sp|P30657|PSB4_YEAST:251
GYILSKLWPGHK-DSKDFDESLK-a6-b3	decoy_reverse_sp|Q08723|RPN8_YEAST	sp|Q04062|RPN9_YEAST	xlink	decoy inter-protein xl	F1807_kammerk_004.031515.031515.4_F1807_kammerk_004.031416.031416.4	245	90	155	F1807_kammerk_004_matched	0.89	10.74	decoy_reverse_sp|Q08723|RPN8_YEAST:245:x:sp|Q04062|RPN9_YEAST:90
QYTKASEEIQMVYSK-QDSCTVIVKGR-a4-b9	decoy_reverse_sp|P32565|RPN2_YEAST	decoy_reverse_sp|P21243|PSA6_YEAST	xlink	decoy inter-protein xl	F1807_kammerk_004.007934.007934.4_F1807_kammerk_004.007956.007956.4	831	205	626	F1807_kammerk_004_matched	0.77	10.73	decoy_reverse_sp|P21243|PSA6_YEAST:205:x:decoy_reverse_sp|P32565|RPN2_YEAST:831
GTDASVGKSLMMNR-ETEKFALER-a8-b4	decoy_reverse_sp|P43588|RPN11_YEAST	sp|P32496|RPN12_YEAST	xlink	decoy inter-protein xl	F1807_kammerk_005.000413.000413.5_F1807_kammerk_005.000456.000456.5	295	219	76	F1807_kammerk_005_matched	0	10.73	decoy_reverse_sp|P43588|RPN11_YEAST:295:x:sp|P32496|RPN12_YEAST:219
ETKGIKK-KFSSTSR-a3-b1	decoy_reverse_sp|P32565|RPN2_YEAST	sp|P33299|PRS7_YEAST	xlink	decoy inter-protein xl	F1807_kammerk_007.027463.027463.3_F1807_kammerk_007.027276.027276.3	99	456	357	F1807_kammerk_007_matched	0.9	10.72	decoy_reverse_sp|P32565|RPN2_YEAST:99:x:sp|P33299|PRS7_YEAST:456
DLEKLYDKTENDIK-SEDEEQEELEAKK-a4-b12	sp|P53549|PRS10_YEAST	decoy_reverse_sp|P38764|RPN1_YEAST	xlink	decoy inter-protein xl	F1807_kammerk_004.031050.031050.4_F1807_kammerk_004.029930.029930.4	86	962	876	F1807_kammerk_004_matched	0.76	10.72	decoy_reverse_sp|P38764|RPN1_YEAST:962:x:sp|P53549|PRS10_YEAST:86
AWDFKVMNNELQK-TQTKENK-a5-b4	decoy_reverse_sp|P30657|PSB4_YEAST	sp|Q08723|RPN8_YEAST	xlink	decoy inter-protein xl	F1807_kammerk_005.023729.023729.3_F1807_kammerk_005.022884.022884.3	16	28	12	F1807_kammerk_005_matched	0.79	10.72	decoy_reverse_sp|P30657|PSB4_YEAST:16:x:sp|Q08723|RPN8_YEAST:28
SSKSLDLNTR-LAFEKTEEK-a3-b5	sp|Q12250|RPN5_YEAST	decoy_reverse_sp|P32496|RPN12_YEAST	xlink	decoy inter-protein xl	F1807_kammerk_005.017595.017595.3_F1807_kammerk_005.017490.017490.3	108	56	52	F1807_kammerk_005_matched	0.87	10.72	decoy_reverse_sp|P32496|RPN12_YEAST:56:x:sp|Q12250|RPN5_YEAST:108
DEQRHLKR-YKRENQ-a7-b2	sp|P33298|PRS6B_YEAST	sp|O94742|SEM1_YEAST	xlink	inter-protein xl	F1807_kammerk_007.019993.019993.3_F1807_kammerk_007.018516.018516.3	76	85	9	F1807_kammerk_007_matched	0.93	10.72	sp|O94742|SEM1_YEAST:85:x:sp|P33298|PRS6B_YEAST:76
ALQSIGQLIGEVMKELSEEK-KFSSTSRYMQYN-a14-b1	sp|P53549|PRS10_YEAST	sp|P33299|PRS7_YEAST	xlink	inter-protein xl	F1807_kammerk_002.020081.020081.4_F1807_kammerk_002.020053.020053.4	110	456	346	F1807_kammerk_002_matched	0.91	10.72	sp|P33299|PRS7_YEAST:456:x:sp|P53549|PRS10_YEAST:110
DSDDKTR-GNQSKK-a5-b5	sp|P22141|PSB2_YEAST	decoy_reverse_sp|P40327|PRS4_YEAST	xlink	decoy inter-protein xl	F1807_kammerk_006.004371.004371.4_F1807_kammerk_006.005897.005897.4	34	423	389	F1807_kammerk_006_matched	0	10.72	decoy_reverse_sp|P40327|PRS4_YEAST:423:x:sp|P22141|PSB2_YEAST:34
QKAQDVDVSMQD-VYEQFLPKAQK-a2-b8	sp|O13563|RPN13_YEAST	5UB	xlink	inter-protein xl	F1807_kammerk_004.024943.024943.3_F1807_kammerk_004.024294.024294.3	146	493	347	F1807_kammerk_004_matched	0.66	10.72	5UB:493:x:sp|O13563|RPN13_YEAST:146
GTAASIKSSLK-EDWEKYK-a7-b5	decoy_reverse_sp|Q06103|RPN7_YEAST	sp|P33299|PRS7_YEAST	xlink	decoy inter-protein xl	F1807_kammerk_005.027960.027960.3_F1807_kammerk_005.027640.027640.3	270	9	261	F1807_kammerk_005_matched	0.76	10.71	decoy_reverse_sp|Q06103|RPN7_YEAST:270:x:sp|P33299|PRS7_YEAST:9
NFKGYIDLFITCAYPSSGGAYKVLTIEHPYGSVGGK-EDLKFIRVK-a3-b4	decoy_reverse_sp|P38624|PSB6_YEAST	decoy_reverse_sp|Q01939|PRS8_YEAST	xlink	decoy inter-protein xl	F1807_kammerk_002.017294.017294.6_F1807_kammerk_002.017189.017189.6	57	347	290	F1807_kammerk_002_matched	0.7	10.71	decoy_reverse_sp|P38624|PSB6_YEAST:57:x:decoy_reverse_sp|Q01939|PRS8_YEAST:347
KNDHYHDWFKNSVK-QELAKSIR-a10-b5	decoy_reverse_sp|P23724|PSB1_YEAST	sp|P22141|PSB2_YEAST	xlink	decoy inter-protein xl	F1807_kammerk_005.025426.025426.3_F1807_kammerk_005.023654.023654.3	150	90	60	F1807_kammerk_005_matched	0.92	10.71	decoy_reverse_sp|P23724|PSB1_YEAST:150:x:sp|P22141|PSB2_YEAST:90
MPPKEDWEK-KAPHNSK-a4-b1	sp|P33299|PRS7_YEAST	sp|P40016|RPN3_YEAST	xlink	inter-protein xl	F1807_kammerk_004.036543.036543.3_F1807_kammerk_004.037374.037374.3	4	299	295	F1807_kammerk_004_matched	0	10.71	sp|P33299|PRS7_YEAST:4:x:sp|P40016|RPN3_YEAST:299
DKNELSNLNLGSAPK-ERETNKK-a2-b6	decoy_reverse_sp|O13563|RPN13_YEAST	sp|P32565|RPN2_YEAST	xlink	decoy inter-protein xl	F1807_kammerk_004.023113.023113.3_F1807_kammerk_004.021486.021486.3	40	843	803	F1807_kammerk_004_matched	0.82	10.71	decoy_reverse_sp|O13563|RPN13_YEAST:40:x:sp|P32565|RPN2_YEAST:843
YKEPWDKEPM-NTGLTFKK-a7-b7	decoy_reverse_sp|P33299|PRS7_YEAST	sp|P30657|PSB4_YEAST	xlink	decoy inter-protein xl	F1807_kammerk_005.031246.031246.3_F1807_kammerk_005.031223.031223.3	464	242	222	F1807_kammerk_005_matched	0.81	10.71	decoy_reverse_sp|P33299|PRS7_YEAST:464:x:sp|P30657|PSB4_YEAST:242
FGKPYEQVPKSPKGNQSK-CGMVDGNASKVEAKR-a10-b10	decoy_reverse_sp|P40327|PRS4_YEAST	decoy_reverse_sp|Q01939|PRS8_YEAST	xlink	decoy inter-protein xl	F1807_kammerk_003.016648.016648.5_F1807_kammerk_003.016529.016529.5	415	57	358	F1807_kammerk_003_matched	0.91	10.71	decoy_reverse_sp|P40327|PRS4_YEAST:415:x:decoy_reverse_sp|Q01939|PRS8_YEAST:57
ETKENDEEFYKNK-DMGIKFKDAR-a11-b7	sp|P32565|RPN2_YEAST	decoy_reverse_sp|P33297|PRS6A_YEAST	xlink	decoy inter-protein xl	F1807_kammerk_002.000524.000524.4_F1807_kammerk_002.000537.000537.4	858	229	629	F1807_kammerk_002_matched	0.93	10.7	decoy_reverse_sp|P33297|PRS6A_YEAST:229:x:sp|P32565|RPN2_YEAST:858
VSKTSPIR-EAVLKR-a3-b5	decoy_reverse_sp|P40303|PSA7_YEAST	decoy_reverse_sp|P40302|PSA1_YEAST	xlink	decoy inter-protein xl	F1807_kammerk_007.017626.017626.3_F1807_kammerk_007.015839.015839.3	192	133	59	F1807_kammerk_007_matched	0	10.7	decoy_reverse_sp|P40302|PSA1_YEAST:133:x:decoy_reverse_sp|P40303|PSA7_YEAST:192
KNEEINK-KSVDEDM-a1-b1	sp|O94742|SEM1_YEAST	decoy_reverse_sp|P38764|RPN1_YEAST	xlink	decoy inter-protein xl	F1807_kammerk_006.008563.008563.3_F1807_kammerk_006.010571.010571.3	20	987	967	F1807_kammerk_006_matched	0.91	10.7	decoy_reverse_sp|P38764|RPN1_YEAST:987:x:sp|O94742|SEM1_YEAST:20
YNAKAIGSGSEGAQAELLNEWHSSLTLK-KSQIAYEKSVMK-a4-b1	sp|P32379|PSA5_YEAST	decoy_reverse_sp|P43588|RPN11_YEAST	xlink	decoy inter-protein xl	F1807_kammerk_002.015681.015681.5_F1807_kammerk_002.016952.016952.5	170	54	116	F1807_kammerk_002_matched	0.87	10.7	decoy_reverse_sp|P43588|RPN11_YEAST:54:x:sp|P32379|PSA5_YEAST:170
EDWEKYKAPLEDDDK-KGEEEPNK-a7-b1	sp|P33299|PRS7_YEAST	decoy_reverse_sp|P32565|RPN2_YEAST	xlink	decoy inter-protein xl	F1807_kammerk_004.000493.000493.4_F1807_kammerk_004.000492.000492.4	11	118	107	F1807_kammerk_004_matched	0.8	10.7	decoy_reverse_sp|P32565|RPN2_YEAST:118:x:sp|P33299|PRS7_YEAST:11
[truncated: 19,460 more rows]

## Sheet: Table 3
Supplemental Data 1: Protein crosslinks of the 26S proteasome, mi-filtered
[truncated: 1,657 more rows]

[truncated: 2 more sheets: Table  4, Table 5]
