# Supplementary material for: Mono- and Intralink Filter (Mi-Filter) To Reduce False Identifications in Cross-Linking Mass Spectrometry Data
Source: Anal Chem. 2022 Dec 12;94(51):17751–6. doi: 10.1021/acs.analchem.2c00494 (PMC9798375; doi:10.1021/acs.analchem.2c00494)
Supplement: Supplementary file 3 — ac2c00494_si_003.xlsx [file ac2c00494_si_003.xlsx]

## Sheet: Table 1
Supplemental Data 2: Protein crosslinks of 60S ribosome biogenesis intermediates without mi-filter
Data referring to Figure 3C, 3D and Supplementary figure 1
Crosslink Id	Protein1	Protein2	Type	XLType	Spectrum	AbsPos1	AbsPos2	deltaAA	Annotation	deltaS	ld-Score	uxID
IKAGKITIDSPYLVCTEGEK-K2-K5	sp|P33201|MRT4_YEAST	-	intralink	intra-protein xl	F1707_sailerc_28.020793.020793.3_F1707_sailerc_28.020581.020581.3	176	179	3	F1707_sailerc_28_matched	0.39	53.66	sp|P33201|MRT4_YEAST:176:x:sp|P33201|MRT4_YEAST:179
IKAGKITIDSPYLVCTEGEK-K2-K5	sp|P33201|MRT4_YEAST	-	intralink	intra-protein xl	F1707_sailerc_27.020583.020583.3_F1707_sailerc_27.020375.020375.3	176	179	3	F1707_sailerc_27_matched	0.33	51.06	sp|P33201|MRT4_YEAST:176:x:sp|P33201|MRT4_YEAST:179
IKAGKITIDSPYLVCTEGEK-K2-K5	sp|P33201|MRT4_YEAST	-	intralink	intra-protein xl	F1707_sailerc_25.021090.021090.3_F1707_sailerc_25.020935.020935.3	176	179	3	F1707_sailerc_25_matched	0.32	47.23	sp|P33201|MRT4_YEAST:176:x:sp|P33201|MRT4_YEAST:179
IKAGKITIDSPYLVCTEGEK-K2-K5	sp|P33201|MRT4_YEAST	-	intralink	intra-protein xl	F1707_sailerc_26.021237.021237.3_F1707_sailerc_26.021080.021080.3	176	179	3	F1707_sailerc_26_matched	0.39	35.29	sp|P33201|MRT4_YEAST:176:x:sp|P33201|MRT4_YEAST:179
IKAGKITIDSPYLVCTEGEK-K2-K5	sp|P33201|MRT4_YEAST	-	intralink	intra-protein xl	F1707_sailerc_10.020091.020091.3_F1707_sailerc_10.019915.019915.3	176	179	3	F1707_sailerc_10_matched	0.36	40.13	sp|P33201|MRT4_YEAST:176:x:sp|P33201|MRT4_YEAST:179
IKAGKITIDSPYLVCTEGEK-K2-K5	sp|P33201|MRT4_YEAST	-	intralink	intra-protein xl	F1707_sailerc_20.021086.021086.3_F1707_sailerc_20.020896.020896.3	176	179	3	F1707_sailerc_20_matched	0.36	52.96	sp|P33201|MRT4_YEAST:176:x:sp|P33201|MRT4_YEAST:179
IKAGKITIDSPYLVCTEGEK-K2-K5	sp|P33201|MRT4_YEAST	-	intralink	intra-protein xl	F1707_sailerc_19.020436.020436.3_F1707_sailerc_19.020243.020243.3	176	179	3	F1707_sailerc_19_matched	0.39	47.89	sp|P33201|MRT4_YEAST:176:x:sp|P33201|MRT4_YEAST:179
IKAGKITIDSPYLVCTEGEK-K2-K5	sp|P33201|MRT4_YEAST	-	intralink	intra-protein xl	F1707_sailerc_18.021067.021067.3_F1707_sailerc_18.020912.020912.3	176	179	3	F1707_sailerc_18_matched	0.36	40.68	sp|P33201|MRT4_YEAST:176:x:sp|P33201|MRT4_YEAST:179
IKAGKITIDSPYLVCTEGEK-K2-K5	sp|P33201|MRT4_YEAST	-	intralink	intra-protein xl	F1707_sailerc_17.021064.021064.3_F1707_sailerc_17.021095.021095.3	176	179	3	F1707_sailerc_17_matched	0.37	36.23	sp|P33201|MRT4_YEAST:176:x:sp|P33201|MRT4_YEAST:179
IKAGKITIDSPYLVCTEGEK-K2-K5	sp|P33201|MRT4_YEAST	-	intralink	intra-protein xl	F1707_sailerc_17.021064.021064.3_F1707_sailerc_17.020912.020912.3	176	179	3	F1707_sailerc_17_matched	0.34	34.4	sp|P33201|MRT4_YEAST:176:x:sp|P33201|MRT4_YEAST:179
IKAGKITIDSPYLVCTEGEK-K2-K5	sp|P33201|MRT4_YEAST	-	intralink	intra-protein xl	F1806_jansenj_028.021776.021776.3_F1806_jansenj_028.021657.021657.3	176	179	3	F1806_jansenj_028_matched	0.45	38.02	sp|P33201|MRT4_YEAST:176:x:sp|P33201|MRT4_YEAST:179
IKAGKITIDSPYLVCTEGEK-K2-K5	sp|P33201|MRT4_YEAST	-	intralink	intra-protein xl	F1806_jansenj_029.021890.021890.3_F1806_jansenj_029.021728.021728.3	176	179	3	F1806_jansenj_029_matched	0.64	20.33	sp|P33201|MRT4_YEAST:176:x:sp|P33201|MRT4_YEAST:179
IKAGKITIDSPYLVCTEGEK-K2-K5	sp|P33201|MRT4_YEAST	-	intralink	intra-protein xl	F1701_sailerc_032.024742.024742.3_F1701_sailerc_032.024631.024631.3	176	179	3	F1701_sailerc_032_matched	0.34	52.95	sp|P33201|MRT4_YEAST:176:x:sp|P33201|MRT4_YEAST:179
IKAGKITIDSPYLVCTEGEK-K2-K5	sp|P33201|MRT4_YEAST	-	intralink	intra-protein xl	F1701_sailerc_035.021345.021345.3_F1701_sailerc_035.021238.021238.3	176	179	3	F1701_sailerc_035_matched	0.35	48.59	sp|P33201|MRT4_YEAST:176:x:sp|P33201|MRT4_YEAST:179
IKAGKITIDSPYLVCTEGEK-K2-K5	sp|P33201|MRT4_YEAST	-	intralink	intra-protein xl	F1701_sailerc_030.019854.019854.3_F1701_sailerc_030.019779.019779.3	176	179	3	F1701_sailerc_030_matched	0.39	42.79	sp|P33201|MRT4_YEAST:176:x:sp|P33201|MRT4_YEAST:179
IKAGKITIDSPYLVCTEGEK-K2-K5	sp|P33201|MRT4_YEAST	-	intralink	intra-protein xl	F1701_sailerc_033.024840.024840.3_F1701_sailerc_033.024782.024782.3	176	179	3	F1701_sailerc_033_matched	0.55	34.44	sp|P33201|MRT4_YEAST:176:x:sp|P33201|MRT4_YEAST:179
IKAGKITIDSPYLVCTEGEK-K2-K5	sp|P33201|MRT4_YEAST	-	intralink	intra-protein xl	F1701_sailerc_031.019806.019806.3_F1701_sailerc_031.019812.019812.3	176	179	3	F1701_sailerc_031_matched	0.53	27.2	sp|P33201|MRT4_YEAST:176:x:sp|P33201|MRT4_YEAST:179
IKAGKITIDSPYLVCTEGEK-K2-K5	sp|P33201|MRT4_YEAST	-	intralink	intra-protein xl	F1701_sailerc_077.023905.023905.3_F1701_sailerc_077.023818.023818.3	176	179	3	F1701_sailerc_077_matched	0.41	50.5	sp|P33201|MRT4_YEAST:176:x:sp|P33201|MRT4_YEAST:179
IKAGKITIDSPYLVCTEGEK-K2-K5	sp|P33201|MRT4_YEAST	-	intralink	intra-protein xl	F1701_sailerc_075.017701.017701.3_F1701_sailerc_075.017612.017612.3	176	179	3	F1701_sailerc_075_matched	0.37	49.75	sp|P33201|MRT4_YEAST:176:x:sp|P33201|MRT4_YEAST:179
IKAGKITIDSPYLVCTEGEK-K2-K5	sp|P33201|MRT4_YEAST	-	intralink	intra-protein xl	F1801_sailerc_309.020767.020767.3_F1801_sailerc_309.020651.020651.3	176	179	3	F1801_sailerc_309_matched	0.44	46.76	sp|P33201|MRT4_YEAST:176:x:sp|P33201|MRT4_YEAST:179
IKAGKITIDSPYLVCTEGEK-K2-K5	sp|P33201|MRT4_YEAST	-	intralink	intra-protein xl	F1801_sailerc_315.016431.016431.3_F1801_sailerc_315.016331.016331.3	176	179	3	F1801_sailerc_315_matched	0.47	34.53	sp|P33201|MRT4_YEAST:176:x:sp|P33201|MRT4_YEAST:179
IKAGKITIDSPYLVCTEGEK-K2-K5	sp|P33201|MRT4_YEAST	-	intralink	intra-protein xl	F1801_sailerc_316.016374.016374.3_F1801_sailerc_316.016318.016318.3	176	179	3	F1801_sailerc_316_matched	0.46	28.25	sp|P33201|MRT4_YEAST:176:x:sp|P33201|MRT4_YEAST:179
IKAGKITIDSPYLVCTEGEK-K2-K5	sp|P33201|MRT4_YEAST	-	intralink	intra-protein xl	F1806_jansenj_004.024185.024185.3_F1806_jansenj_004.024089.024089.3	176	179	3	F1806_jansenj_004_matched	0.28	49.57	sp|P33201|MRT4_YEAST:176:x:sp|P33201|MRT4_YEAST:179
IKAGKITIDSPYLVCTEGEK-K2-K5	sp|P33201|MRT4_YEAST	-	intralink	intra-protein xl	F1806_jansenj_003.023782.023782.3_F1806_jansenj_003.023680.023680.3	176	179	3	F1806_jansenj_003_matched	0.37	46.27	sp|P33201|MRT4_YEAST:176:x:sp|P33201|MRT4_YEAST:179
IKAGKITIDSPYLVCTEGEK-K2-K5	sp|P33201|MRT4_YEAST	-	intralink	intra-protein xl	F1806_jansenj_144.018541.018541.3_F1806_jansenj_144.018488.018488.3	176	179	3	F1806_jansenj_144_matched	0.33	41.7	sp|P33201|MRT4_YEAST:176:x:sp|P33201|MRT4_YEAST:179
IKAGKITIDSPYLVCTEGEK-K2-K5	sp|P33201|MRT4_YEAST	-	intralink	intra-protein xl	F1806_jansenj_143.018721.018721.3_F1806_jansenj_143.018606.018606.3	176	179	3	F1806_jansenj_143_matched	0.37	41.26	sp|P33201|MRT4_YEAST:176:x:sp|P33201|MRT4_YEAST:179
IKAGKITIDSPYLVCTEGEK-K2-K5	sp|P33201|MRT4_YEAST	-	intralink	intra-protein xl	F1806_jansenj_011.023908.023908.3_F1806_jansenj_011.023878.023878.3	176	179	3	F1806_jansenj_011_matched	0.35	37.82	sp|P33201|MRT4_YEAST:176:x:sp|P33201|MRT4_YEAST:179
IKAGKITIDSPYLVCTEGEK-K2-K5	sp|P33201|MRT4_YEAST	-	intralink	intra-protein xl	F1806_jansenj_020.024619.024619.3_F1806_jansenj_020.024535.024535.3	176	179	3	F1806_jansenj_020_matched	0.38	43.5	sp|P33201|MRT4_YEAST:176:x:sp|P33201|MRT4_YEAST:179
IKAGKITIDSPYLVCTEGEK-K2-K5	sp|P33201|MRT4_YEAST	-	intralink	intra-protein xl	F1806_jansenj_148.019633.019633.3_F1806_jansenj_148.019558.019558.3	176	179	3	F1806_jansenj_148_matched	0.36	38.61	sp|P33201|MRT4_YEAST:176:x:sp|P33201|MRT4_YEAST:179
IKAGKITIDSPYLVCTEGEK-K2-K5	sp|P33201|MRT4_YEAST	-	intralink	intra-protein xl	F1806_jansenj_147.019624.019624.3_F1806_jansenj_147.019565.019565.3	176	179	3	F1806_jansenj_147_matched	0.38	38.12	sp|P33201|MRT4_YEAST:176:x:sp|P33201|MRT4_YEAST:179
IKAGKITIDSPYLVCTEGEK-K2-K5	sp|P33201|MRT4_YEAST	-	intralink	intra-protein xl	F1806_jansenj_019.025235.025235.3_F1806_jansenj_019.025132.025132.3	176	179	3	F1806_jansenj_019_matched	0.41	36.56	sp|P33201|MRT4_YEAST:176:x:sp|P33201|MRT4_YEAST:179
IKAGKITIDSPYLVCTEGEK-K2-K5	sp|P33201|MRT4_YEAST	-	intralink	intra-protein xl	F1712_jansenj_160.024058.024058.3_F1712_jansenj_160.023991.023991.3	176	179	3	F1712_jansenj_160_matched	0.32	42.13	sp|P33201|MRT4_YEAST:176:x:sp|P33201|MRT4_YEAST:179
IKAGKITIDSPYLVCTEGEK-K2-K5	sp|P33201|MRT4_YEAST	-	intralink	intra-protein xl	F1806_jansenj_069.023059.023059.3_F1806_jansenj_069.023028.023028.3	176	179	3	F1806_jansenj_069_matched	0.45	41.35	sp|P33201|MRT4_YEAST:176:x:sp|P33201|MRT4_YEAST:179
IKAGKITIDSPYLVCTEGEK-K2-K5	sp|P33201|MRT4_YEAST	-	intralink	intra-protein xl	F1806_jansenj_161.018294.018294.3_F1806_jansenj_161.018213.018213.3	176	179	3	F1806_jansenj_161_matched	0.46	33.76	sp|P33201|MRT4_YEAST:176:x:sp|P33201|MRT4_YEAST:179
IKAGKITIDSPYLVCTEGEK-K2-K5	sp|P33201|MRT4_YEAST	-	intralink	intra-protein xl	F1806_jansenj_070.022849.022849.3_F1806_jansenj_070.022788.022788.3	176	179	3	F1806_jansenj_070_matched	0.47	28.94	sp|P33201|MRT4_YEAST:176:x:sp|P33201|MRT4_YEAST:179
IKAGKITIDSPYLVCTEGEK-K2-K5	sp|P33201|MRT4_YEAST	-	intralink	intra-protein xl	F1806_jansenj_078.021330.021330.3_F1806_jansenj_078.021268.021268.3	176	179	3	F1806_jansenj_078_matched	0.38	41.62	sp|P33201|MRT4_YEAST:176:x:sp|P33201|MRT4_YEAST:179
IKAGKITIDSPYLVCTEGEK-K2-K5	sp|P33201|MRT4_YEAST	-	intralink	intra-protein xl	F1806_jansenj_079.021242.021242.3_F1806_jansenj_079.021184.021184.3	176	179	3	F1806_jansenj_079_matched	0.32	38.24	sp|P33201|MRT4_YEAST:176:x:sp|P33201|MRT4_YEAST:179
IKAGKITIDSPYLVCTEGEK-K2-K5	sp|P33201|MRT4_YEAST	-	intralink	intra-protein xl	F1806_jansenj_081.015663.015663.3_F1806_jansenj_081.015605.015605.3	176	179	3	F1806_jansenj_081_matched	0.69	25.45	sp|P33201|MRT4_YEAST:176:x:sp|P33201|MRT4_YEAST:179
IKAGKITIDSPYLVCTEGEK-K2-K5	sp|P33201|MRT4_YEAST	-	intralink	intra-protein xl	F1701_sailerc_047.025416.025416.3_F1701_sailerc_047.025451.025451.3	176	179	3	F1701_sailerc_047_matched	0.3	54.58	sp|P33201|MRT4_YEAST:176:x:sp|P33201|MRT4_YEAST:179
IKAGKITIDSPYLVCTEGEK-K2-K5	sp|P33201|MRT4_YEAST	-	intralink	intra-protein xl	F1701_sailerc_046.025656.025656.3_F1701_sailerc_046.025576.025576.3	176	179	3	F1701_sailerc_046_matched	0.66	20.01	sp|P33201|MRT4_YEAST:176:x:sp|P33201|MRT4_YEAST:179
IKAGKITIDSPYLVCTEGEK-K2-K5	sp|P33201|MRT4_YEAST	-	intralink	intra-protein xl	F1708_sailerc_480.021788.021788.3_F1708_sailerc_480.021673.021673.3	176	179	3	F1708_sailerc_480_matched	0.35	45.95	sp|P33201|MRT4_YEAST:176:x:sp|P33201|MRT4_YEAST:179
IKAGKITIDSPYLVCTEGEK-K2-K5	sp|P33201|MRT4_YEAST	-	intralink	intra-protein xl	F1708_sailerc_479.021346.021346.3_F1708_sailerc_479.021129.021129.3	176	179	3	F1708_sailerc_479_matched	0.37	44.79	sp|P33201|MRT4_YEAST:176:x:sp|P33201|MRT4_YEAST:179
IKAGKITIDSPYLVCTEGEK-K2-K5	sp|P33201|MRT4_YEAST	-	intralink	intra-protein xl	F1709_sailerc_499.022252.022252.3_F1709_sailerc_499.022145.022145.3	176	179	3	F1709_sailerc_499_matched	0.34	50.27	sp|P33201|MRT4_YEAST:176:x:sp|P33201|MRT4_YEAST:179
IKAGKITIDSPYLVCTEGEK-K2-K5	sp|P33201|MRT4_YEAST	-	intralink	intra-protein xl	F1709_sailerc_498.022341.022341.3_F1709_sailerc_498.022174.022174.3	176	179	3	F1709_sailerc_498_matched	0.43	38.75	sp|P33201|MRT4_YEAST:176:x:sp|P33201|MRT4_YEAST:179
IKAGKITIDSPYLVCTEGEK-K2-K5	sp|P33201|MRT4_YEAST	-	intralink	intra-protein xl	F1709_sailerc_496.019615.019615.3_F1709_sailerc_496.019505.019505.3	176	179	3	F1709_sailerc_496_matched	0.37	35.37	sp|P33201|MRT4_YEAST:176:x:sp|P33201|MRT4_YEAST:179
IKAGKITIDSPYLVCTEGEK-K2-K5	sp|P33201|MRT4_YEAST	-	intralink	intra-protein xl	F1709_sailerc_497.019147.019147.3_F1709_sailerc_497.019081.019081.3	176	179	3	F1709_sailerc_497_matched	0.46	24.59	sp|P33201|MRT4_YEAST:176:x:sp|P33201|MRT4_YEAST:179
IKAGKITIDSPYLVCTEGEK-K2-K5	sp|P33201|MRT4_YEAST	-	intralink	intra-protein xl	F1711_jansenj_205.020474.020474.3_F1711_jansenj_205.020382.020382.3	176	179	3	F1711_jansenj_205_matched	0.39	47.97	sp|P33201|MRT4_YEAST:176:x:sp|P33201|MRT4_YEAST:179
IKAGKITIDSPYLVCTEGEK-K2-K5	sp|P33201|MRT4_YEAST	-	intralink	intra-protein xl	F1711_jansenj_204.021793.021793.3_F1711_jansenj_204.021689.021689.3	176	179	3	F1711_jansenj_204_matched	0.35	46.52	sp|P33201|MRT4_YEAST:176:x:sp|P33201|MRT4_YEAST:179
IKAGKITIDSPYLVCTEGEK-K2-K5	sp|P33201|MRT4_YEAST	-	intralink	intra-protein xl	F1711_jansenj_207.013300.013300.3_F1711_jansenj_207.013248.013248.3	176	179	3	F1711_jansenj_207_matched	0.37	39.18	sp|P33201|MRT4_YEAST:176:x:sp|P33201|MRT4_YEAST:179
IKAGKITIDSPYLVCTEGEK-K2-K5	sp|P33201|MRT4_YEAST	-	intralink	intra-protein xl	F1711_jansenj_273.021143.021143.3_F1711_jansenj_273.021078.021078.3	176	179	3	-	0.33	53.22	sp|P33201|MRT4_YEAST:176:x:sp|P33201|MRT4_YEAST:179
IKAGKITIDSPYLVCTEGEK-K2-K5	sp|P33201|MRT4_YEAST	-	intralink	intra-protein xl	F1711_jansenj_274.020360.020360.3_F1711_jansenj_274.020287.020287.3	176	179	3	-	0.36	48.05	sp|P33201|MRT4_YEAST:176:x:sp|P33201|MRT4_YEAST:179
IKAGKITIDSPYLVCTEGEK-K2-K5	sp|P33201|MRT4_YEAST	-	intralink	intra-protein xl	F1711_jansenj_276.015199.015199.3_F1711_jansenj_276.015151.015151.3	176	179	3	-	0.38	45.34	sp|P33201|MRT4_YEAST:176:x:sp|P33201|MRT4_YEAST:179
IKAGKITIDSPYLVCTEGEK-K2-K5	sp|P33201|MRT4_YEAST	-	intralink	intra-protein xl	F1711_jansenj_275.014814.014814.3_F1711_jansenj_275.014747.014747.3	176	179	3	-	0.4	42.16	sp|P33201|MRT4_YEAST:176:x:sp|P33201|MRT4_YEAST:179
IKAGKITIDSPYLVCTEGEK-K2-K5	sp|P33201|MRT4_YEAST	-	intralink	intra-protein xl	F1711_jansenj_281.019915.019915.3_F1711_jansenj_281.019842.019842.3	176	179	3	F1711_jansenj_281_matched	0.34	47.17	sp|P33201|MRT4_YEAST:176:x:sp|P33201|MRT4_YEAST:179
IKAGKITIDSPYLVCTEGEK-K2-K5	sp|P33201|MRT4_YEAST	-	intralink	intra-protein xl	F1711_jansenj_282.019744.019744.3_F1711_jansenj_282.019687.019687.3	176	179	3	F1711_jansenj_282_matched	0.4	45.65	sp|P33201|MRT4_YEAST:176:x:sp|P33201|MRT4_YEAST:179
IKAGKITIDSPYLVCTEGEK-K2-K5	sp|P33201|MRT4_YEAST	-	intralink	intra-protein xl	F1711_jansenj_280.019098.019098.3_F1711_jansenj_280.019043.019043.3	176	179	3	F1711_jansenj_280_matched	0.47	32.15	sp|P33201|MRT4_YEAST:176:x:sp|P33201|MRT4_YEAST:179
IKAGKITIDSPYLVCTEGEK-K2-K5	sp|P33201|MRT4_YEAST	-	intralink	intra-protein xl	F1611_sailerc_217.026997.026997.3_F1611_sailerc_217.026906.026906.3	176	179	3	F1611_sailerc_217_matched	0.38	41.12	sp|P33201|MRT4_YEAST:176:x:sp|P33201|MRT4_YEAST:179
IKAGKITIDSPYLVCTEGEK-K2-K5	sp|P33201|MRT4_YEAST	-	intralink	intra-protein xl	F1611_sailerc_218.026814.026814.3_F1611_sailerc_218.026670.026670.3	176	179	3	F1611_sailerc_218_matched	0.43	35.55	sp|P33201|MRT4_YEAST:176:x:sp|P33201|MRT4_YEAST:179
IKAGKITIDSPYLVCTEGEK-K2-K5	sp|P33201|MRT4_YEAST	-	intralink	intra-protein xl	F1703_sailerc_172.027719.027719.3_F1703_sailerc_172.027657.027657.3	176	179	3	F1703_sailerc_172_matched	0.42	41.77	sp|P33201|MRT4_YEAST:176:x:sp|P33201|MRT4_YEAST:179
IKAGKITIDSPYLVCTEGEK-K2-K5	sp|P33201|MRT4_YEAST	-	intralink	intra-protein xl	F1703_sailerc_173.027186.027186.3_F1703_sailerc_173.027099.027099.3	176	179	3	F1703_sailerc_173_matched	0.43	29.37	sp|P33201|MRT4_YEAST:176:x:sp|P33201|MRT4_YEAST:179
IKAGKITIDSPYLVCTEGEK-K2-K5	sp|P33201|MRT4_YEAST	-	intralink	intra-protein xl	F1701_sailerc_025.025061.025061.3_F1701_sailerc_025.024996.024996.3	176	179	3	F1701_sailerc_025_matched	0.4	40.15	sp|P33201|MRT4_YEAST:176:x:sp|P33201|MRT4_YEAST:179
IKAGKITIDSPYLVCTEGEK-K2-K5	sp|P33201|MRT4_YEAST	-	intralink	intra-protein xl	F1701_sailerc_026.025117.025117.3_F1701_sailerc_026.024967.024967.3	176	179	3	F1701_sailerc_026_matched	0.36	39.23	sp|P33201|MRT4_YEAST:176:x:sp|P33201|MRT4_YEAST:179
IKAGKITIDSPYLVCTEGEK-K2-K5	sp|P33201|MRT4_YEAST	-	intralink	intra-protein xl	F1806_jansenj_087.025975.025975.3_F1806_jansenj_087.025985.025985.3	176	179	3	F1806_jansenj_087_matched	0.3	50.18	sp|P33201|MRT4_YEAST:176:x:sp|P33201|MRT4_YEAST:179
IKAGKITIDSPYLVCTEGEK-K2-K5	sp|P33201|MRT4_YEAST	-	intralink	intra-protein xl	F1806_jansenj_088.026177.026177.3_F1806_jansenj_088.026061.026061.3	176	179	3	F1806_jansenj_088_matched	0.38	43.68	sp|P33201|MRT4_YEAST:176:x:sp|P33201|MRT4_YEAST:179
IKAGKITIDSPYLVCTEGEK-K2-K5	sp|P33201|MRT4_YEAST	-	intralink	intra-protein xl	F1806_jansenj_087.025975.025975.3_F1806_jansenj_087.025863.025863.3	176	179	3	F1806_jansenj_087_matched	0.3	42.77	sp|P33201|MRT4_YEAST:176:x:sp|P33201|MRT4_YEAST:179
IKAGKITIDSPYLVCTEGEK-K2-K5	sp|P33201|MRT4_YEAST	-	intralink	intra-protein xl	F1806_jansenj_095.026785.026785.3_F1806_jansenj_095.026670.026670.3	176	179	3	F1806_jansenj_095_matched	0.42	40.3	sp|P33201|MRT4_YEAST:176:x:sp|P33201|MRT4_YEAST:179
IKAGKITIDSPYLVCTEGEK-K2-K5	sp|P33201|MRT4_YEAST	-	intralink	intra-protein xl	F1806_jansenj_096.026610.026610.3_F1806_jansenj_096.026536.026536.3	176	179	3	F1806_jansenj_096_matched	0.4	39.2	sp|P33201|MRT4_YEAST:176:x:sp|P33201|MRT4_YEAST:179
IKAGKITIDSPYLVCTEGEK-K2-K5	sp|P33201|MRT4_YEAST	-	intralink	intra-protein xl	F1806_jansenj_098.020508.020508.3_F1806_jansenj_098.020406.020406.3	176	179	3	F1806_jansenj_098_matched	0.39	37.11	sp|P33201|MRT4_YEAST:176:x:sp|P33201|MRT4_YEAST:179
RGGQSKACPVGNEAGVTTSLR-K6-156	sp|P40010|NUG1_YEAST	-	monolink	monolink	F1707_sailerc_27.008856.008856.3_F1707_sailerc_27.008829.008829.3	309		-	F1707_sailerc_27_matched	0.37	53.16	sp|P40010|NUG1_YEAST:309
RGGQSKACPVGNEAGVTTSLR-K6-155	sp|P40010|NUG1_YEAST	-	monolink	monolink	F1707_sailerc_30.006431.006431.3_F1707_sailerc_30.006398.006398.3	309		-	F1707_sailerc_30_matched	0.43	47.14	sp|P40010|NUG1_YEAST:309
RGGQSKACPVGNEAGVTTSLR-K6-156	sp|P40010|NUG1_YEAST	-	monolink	monolink	F1707_sailerc_28.008730.008730.3_F1707_sailerc_28.008727.008727.3	309		-	F1707_sailerc_28_matched	0.37	46.53	sp|P40010|NUG1_YEAST:309
RGGQSKACPVGNEAGVTTSLR-K6-155	sp|P40010|NUG1_YEAST	-	monolink	monolink	F1707_sailerc_31.006299.006299.3_F1707_sailerc_31.006261.006261.3	309		-	F1707_sailerc_31_matched	0.4	45.51	sp|P40010|NUG1_YEAST:309
RGGQSKACPVGNEAGVTTSLR-K6-155	sp|P40010|NUG1_YEAST	-	monolink	monolink	F1707_sailerc_25.005374.005374.3_F1707_sailerc_25.005315.005315.3	309		-	F1707_sailerc_25_matched	0.43	43.47	sp|P40010|NUG1_YEAST:309
RGGQSKACPVGNEAGVTTSLR-K6-156	sp|P40010|NUG1_YEAST	-	monolink	monolink	F1707_sailerc_26.007094.007094.3_F1707_sailerc_26.005472.005472.3	309		-	F1707_sailerc_26_matched	0.4	41.93	sp|P40010|NUG1_YEAST:309
RGGQSKACPVGNEAGVTTSLR-K6-155	sp|P40010|NUG1_YEAST	-	monolink	monolink	F1707_sailerc_27.007310.007310.3_F1707_sailerc_27.008963.008963.3	309		-	F1707_sailerc_27_matched	0.54	35.5	sp|P40010|NUG1_YEAST:309
RGGQSKACPVGNEAGVTTSLR-K6-155	sp|P40010|NUG1_YEAST	-	monolink	monolink	F1707_sailerc_28.007217.007217.3_F1707_sailerc_28.007128.007128.3	309		-	F1707_sailerc_28_matched	0.47	31.83	sp|P40010|NUG1_YEAST:309
RGGQSKACPVGNEAGVTTSLR-K6-155	sp|P40010|NUG1_YEAST	-	monolink	monolink	F1707_sailerc_26.005544.005544.3_F1707_sailerc_26.005485.005485.3	309		-	F1707_sailerc_26_matched	0.4	31.81	sp|P40010|NUG1_YEAST:309
RGGQSKACPVGNEAGVTTSLR-K6-155	sp|P40010|NUG1_YEAST	-	monolink	monolink	F1707_sailerc_27.007310.007310.3_F1707_sailerc_27.007268.007268.3	309		-	F1707_sailerc_27_matched	0.54	31.37	sp|P40010|NUG1_YEAST:309
RGGQSKACPVGNEAGVTTSLR-K6-155	sp|P40010|NUG1_YEAST	-	monolink	monolink	F1707_sailerc_27.007310.007310.3_F1707_sailerc_27.007749.007749.3	309		-	F1707_sailerc_27_matched	0.67	28.13	sp|P40010|NUG1_YEAST:309
RGGQSKACPVGNEAGVTTSLR-K6-155	sp|P40010|NUG1_YEAST	-	monolink	monolink	F1707_sailerc_28.007217.007217.3_F1707_sailerc_28.008725.008725.3	309		-	F1707_sailerc_28_matched	0.49	26.66	sp|P40010|NUG1_YEAST:309
RGGQSKACPVGNEAGVTTSLR-K6-155	sp|P40010|NUG1_YEAST	-	monolink	monolink	F1707_sailerc_26.005544.005544.3_F1707_sailerc_26.007162.007162.3	309		-	F1707_sailerc_26_matched	0.75	23.1	sp|P40010|NUG1_YEAST:309
RGGQSKACPVGNEAGVTTSLR-K6-156	sp|P40010|NUG1_YEAST	-	monolink	monolink	F1707_sailerc_25.006799.006799.3_F1707_sailerc_25.006689.006689.3	309		-	F1707_sailerc_25_matched	0.48	20.47	sp|P40010|NUG1_YEAST:309
RGGQSKACPVGNEAGVTTSLR-K6-156	sp|P40010|NUG1_YEAST	-	monolink	monolink	F1707_sailerc_12.009187.009187.3_F1707_sailerc_12.009162.009162.3	309		-	F1707_sailerc_12_matched	0.33	51.14	sp|P40010|NUG1_YEAST:309
RGGQSKACPVGNEAGVTTSLR-K6-156	sp|P40010|NUG1_YEAST	-	monolink	monolink	F1707_sailerc_11.008932.008932.3_F1707_sailerc_11.008925.008925.3	309		-	F1707_sailerc_11_matched	0.31	50.06	sp|P40010|NUG1_YEAST:309
RGGQSKACPVGNEAGVTTSLR-K6-156	sp|P40010|NUG1_YEAST	-	monolink	monolink	F1707_sailerc_9.005919.005919.3_F1707_sailerc_9.005832.005832.3	309		-	F1707_sailerc_9_matched	0.41	41.85	sp|P40010|NUG1_YEAST:309
RGGQSKACPVGNEAGVTTSLR-K6-155	sp|P40010|NUG1_YEAST	-	monolink	monolink	F1707_sailerc_13.006082.006082.3_F1707_sailerc_13.006027.006027.3	309		-	F1707_sailerc_13_matched	0.51	40.36	sp|P40010|NUG1_YEAST:309
RGGQSKACPVGNEAGVTTSLR-K6-155	sp|P40010|NUG1_YEAST	-	monolink	monolink	F1707_sailerc_9.004393.004393.3_F1707_sailerc_9.004326.004326.3	309		-	F1707_sailerc_9_matched	0.48	35.02	sp|P40010|NUG1_YEAST:309
RGGQSKACPVGNEAGVTTSLR-K6-155	sp|P40010|NUG1_YEAST	-	monolink	monolink	F1707_sailerc_12.007389.007389.3_F1707_sailerc_12.007332.007332.3	309		-	F1707_sailerc_12_matched	0.44	33.56	sp|P40010|NUG1_YEAST:309
RGGQSKACPVGNEAGVTTSLR-K6-155	sp|P40010|NUG1_YEAST	-	monolink	monolink	F1707_sailerc_10.004586.004586.3_F1707_sailerc_10.004487.004487.3	309		-	F1707_sailerc_10_matched	0.41	31.79	sp|P40010|NUG1_YEAST:309
RGGQSKACPVGNEAGVTTSLR-K6-155	sp|P40010|NUG1_YEAST	-	monolink	monolink	F1707_sailerc_12.007389.007389.3_F1707_sailerc_12.009304.009304.3	309		-	F1707_sailerc_12_matched	0.41	31.04	sp|P40010|NUG1_YEAST:309
RGGQSKACPVGNEAGVTTSLR-K6-156	sp|P40010|NUG1_YEAST	-	monolink	monolink	F1707_sailerc_10.005938.005938.3_F1707_sailerc_10.005848.005848.3	309		-	F1707_sailerc_10_matched	0.48	23.96	sp|P40010|NUG1_YEAST:309
RGGQSKACPVGNEAGVTTSLR-K6-155	sp|P40010|NUG1_YEAST	-	monolink	monolink	F1707_sailerc_21.006053.006053.3_F1707_sailerc_21.006002.006002.3	309		-	F1707_sailerc_21_matched	0.35	51.15	sp|P40010|NUG1_YEAST:309
RGGQSKACPVGNEAGVTTSLR-K6-155	sp|P40010|NUG1_YEAST	-	monolink	monolink	F1707_sailerc_19.007062.007062.3_F1707_sailerc_19.007030.007030.3	309		-	F1707_sailerc_19_matched	0.35	49.65	sp|P40010|NUG1_YEAST:309
RGGQSKACPVGNEAGVTTSLR-K6-156	sp|P40010|NUG1_YEAST	-	monolink	monolink	F1707_sailerc_19.008434.008434.3_F1707_sailerc_19.008403.008403.3	309		-	F1707_sailerc_19_matched	0.29	49.56	sp|P40010|NUG1_YEAST:309
RGGQSKACPVGNEAGVTTSLR-K6-155	sp|P40010|NUG1_YEAST	-	monolink	monolink	F1707_sailerc_20.007363.007363.3_F1707_sailerc_20.007310.007310.3	309		-	F1707_sailerc_20_matched	0.31	46.72	sp|P40010|NUG1_YEAST:309
RGGQSKACPVGNEAGVTTSLR-K6-156	sp|P40010|NUG1_YEAST	-	monolink	monolink	F1707_sailerc_17.007121.007121.3_F1707_sailerc_17.007034.007034.3	309		-	F1707_sailerc_17_matched	0.37	46.01	sp|P40010|NUG1_YEAST:309
RGGQSKACPVGNEAGVTTSLR-K6-156	sp|P40010|NUG1_YEAST	-	monolink	monolink	F1707_sailerc_20.008908.008908.3_F1707_sailerc_20.008869.008869.3	309		-	F1707_sailerc_20_matched	0.37	44.03	sp|P40010|NUG1_YEAST:309
RGGQSKACPVGNEAGVTTSLR-K6-155	sp|P40010|NUG1_YEAST	-	monolink	monolink	F1707_sailerc_18.005399.005399.3_F1707_sailerc_18.005306.005306.3	309		-	F1707_sailerc_18_matched	0.38	42.98	sp|P40010|NUG1_YEAST:309
RGGQSKACPVGNEAGVTTSLR-K6-156	sp|P40010|NUG1_YEAST	-	monolink	monolink	F1707_sailerc_18.006998.006998.3_F1707_sailerc_18.006892.006892.3	309		-	F1707_sailerc_18_matched	0.3	42.62	sp|P40010|NUG1_YEAST:309
RGGQSKACPVGNEAGVTTSLR-K6-155	sp|P40010|NUG1_YEAST	-	monolink	monolink	F1707_sailerc_22.006248.006248.3_F1707_sailerc_22.006221.006221.3	309		-	F1707_sailerc_22_matched	0.35	41.89	sp|P40010|NUG1_YEAST:309
RGGQSKACPVGNEAGVTTSLR-K6-156	sp|P40010|NUG1_YEAST	-	monolink	monolink	F1707_sailerc_17.007121.007121.3_F1707_sailerc_17.005353.005353.3	309		-	F1707_sailerc_17_matched	0.43	39.94	sp|P40010|NUG1_YEAST:309
RGGQSKACPVGNEAGVTTSLR-K6-156	sp|P40010|NUG1_YEAST	-	monolink	monolink	F1707_sailerc_19.008434.008434.3_F1707_sailerc_19.007204.007204.3	309		-	F1707_sailerc_19_matched	0.49	31.07	sp|P40010|NUG1_YEAST:309
RGGQSKACPVGNEAGVTTSLR-K6-155	sp|P40010|NUG1_YEAST	-	monolink	monolink	F1707_sailerc_18.005399.005399.3_F1707_sailerc_18.006899.006899.3	309		-	F1707_sailerc_18_matched	0.56	30.44	sp|P40010|NUG1_YEAST:309
RGGQSKACPVGNEAGVTTSLR-K6-155	sp|P40010|NUG1_YEAST	-	monolink	monolink	F1806_jansenj_036.007373.007373.3_F1806_jansenj_036.008889.008889.3	309		-	F1806_jansenj_036_matched	0.64	24.81	sp|P40010|NUG1_YEAST:309
RGGQSKACPVGNEAGVTTSLR-K6-155	sp|P40010|NUG1_YEAST	-	monolink	monolink	F1609_sailerc_134.009723.009723.3_F1609_sailerc_134.009686.009686.3	309		-	F1609_sailerc_134_matched	0.35	54.66	sp|P40010|NUG1_YEAST:309
RGGQSKACPVGNEAGVTTSLR-K6-156	sp|P40010|NUG1_YEAST	-	monolink	monolink	F1609_sailerc_125.012521.012521.3_F1609_sailerc_125.012401.012401.3	309		-	F1609_sailerc_125_matched	0.31	52.25	sp|P40010|NUG1_YEAST:309
RGGQSKACPVGNEAGVTTSLR-K6-155	sp|P40010|NUG1_YEAST	-	monolink	monolink	F1609_sailerc_134.009730.009730.3_F1609_sailerc_134.009686.009686.3	309		-	F1609_sailerc_134_matched	0.34	51.94	sp|P40010|NUG1_YEAST:309
RGGQSKACPVGNEAGVTTSLR-K6-156	sp|P40010|NUG1_YEAST	-	monolink	monolink	F1609_sailerc_124.012905.012905.3_F1609_sailerc_124.012806.012806.3	309		-	F1609_sailerc_124_matched	0.38	47.67	sp|P40010|NUG1_YEAST:309
RGGQSKACPVGNEAGVTTSLR-K6-155	sp|P40010|NUG1_YEAST	-	monolink	monolink	F1609_sailerc_124.011166.011166.3_F1609_sailerc_124.011060.011060.3	309		-	F1609_sailerc_124_matched	0.39	46.89	sp|P40010|NUG1_YEAST:309
RGGQSKACPVGNEAGVTTSLR-K6-156	sp|P40010|NUG1_YEAST	-	monolink	monolink	F1609_sailerc_133.011693.011693.3_F1609_sailerc_133.011663.011663.3	309		-	F1609_sailerc_133_matched	0.41	36.84	sp|P40010|NUG1_YEAST:309
RGGQSKACPVGNEAGVTTSLR-K6-155	sp|P40010|NUG1_YEAST	-	monolink	monolink	F1609_sailerc_133.010249.010249.3_F1609_sailerc_133.010242.010242.3	309		-	F1609_sailerc_133_matched	0.35	36.53	sp|P40010|NUG1_YEAST:309
RGGQSKACPVGNEAGVTTSLR-K6-155	sp|P40010|NUG1_YEAST	-	monolink	monolink	F1701_sailerc_035.008457.008457.3_F1701_sailerc_035.008394.008394.3	309		-	F1701_sailerc_035_matched	0.37	51.49	sp|P40010|NUG1_YEAST:309
RGGQSKACPVGNEAGVTTSLR-K6-156	sp|P40010|NUG1_YEAST	-	monolink	monolink	F1701_sailerc_034.010109.010109.3_F1701_sailerc_034.010045.010045.3	309		-	F1701_sailerc_034_matched	0.33	51.45	sp|P40010|NUG1_YEAST:309
RGGQSKACPVGNEAGVTTSLR-K6-155	sp|P40010|NUG1_YEAST	-	monolink	monolink	F1701_sailerc_033.009439.009439.3_F1701_sailerc_033.009415.009415.3	309		-	F1701_sailerc_033_matched	0.35	48.66	sp|P40010|NUG1_YEAST:309
RGGQSKACPVGNEAGVTTSLR-K6-156	sp|P40010|NUG1_YEAST	-	monolink	monolink	F1701_sailerc_032.011710.011710.3_F1701_sailerc_032.011593.011593.3	309		-	F1701_sailerc_032_matched	0.31	40.42	sp|P40010|NUG1_YEAST:309
RGGQSKACPVGNEAGVTTSLR-K6-156	sp|P40010|NUG1_YEAST	-	monolink	monolink	F1701_sailerc_032.011710.011710.3_F1701_sailerc_032.011621.011621.3	309		-	F1701_sailerc_032_matched	0.43	37.45	sp|P40010|NUG1_YEAST:309
RGGQSKACPVGNEAGVTTSLR-K6-156	sp|P40010|NUG1_YEAST	-	monolink	monolink	F1701_sailerc_030.008687.008687.3_F1701_sailerc_030.008606.008606.3	309		-	F1701_sailerc_030_matched	0.63	36.53	sp|P40010|NUG1_YEAST:309
RGGQSKACPVGNEAGVTTSLR-K6-156	sp|P40010|NUG1_YEAST	-	monolink	monolink	F1701_sailerc_033.011578.011578.3_F1701_sailerc_033.011118.011118.3	309		-	F1701_sailerc_033_matched	0.41	35.57	sp|P40010|NUG1_YEAST:309
RGGQSKACPVGNEAGVTTSLR-K6-155	sp|P40010|NUG1_YEAST	-	monolink	monolink	F1701_sailerc_033.011300.011300.3_F1701_sailerc_033.011932.011932.3	309		-	F1701_sailerc_033_matched	0.36	34.18	sp|P40010|NUG1_YEAST:309
RGGQSKACPVGNEAGVTTSLR-K6-155	sp|P40010|NUG1_YEAST	-	monolink	monolink	F1701_sailerc_033.011300.011300.3_F1701_sailerc_033.009415.009415.3	309		-	F1701_sailerc_033_matched	0.49	29.64	sp|P40010|NUG1_YEAST:309
RGGQSKACPVGNEAGVTTSLR-K6-156	sp|P40010|NUG1_YEAST	-	monolink	monolink	F1701_sailerc_033.012182.012182.3_F1701_sailerc_033.011118.011118.3	309		-	F1701_sailerc_033_matched	0.65	25.58	sp|P40010|NUG1_YEAST:309
RGGQSKACPVGNEAGVTTSLR-K6-156	sp|P40010|NUG1_YEAST	-	monolink	monolink	F1701_sailerc_076.010535.010535.3_F1701_sailerc_076.010257.010257.3	309		-	F1701_sailerc_076_matched	0.32	55.2	sp|P40010|NUG1_YEAST:309
RGGQSKACPVGNEAGVTTSLR-K6-156	sp|P40010|NUG1_YEAST	-	monolink	monolink	F1701_sailerc_078.008825.008825.3_F1701_sailerc_078.008763.008763.3	309		-	F1701_sailerc_078_matched	0.28	53.57	sp|P40010|NUG1_YEAST:309
RGGQSKACPVGNEAGVTTSLR-K6-155	sp|P40010|NUG1_YEAST	-	monolink	monolink	F1701_sailerc_076.008346.008346.3_F1701_sailerc_076.008440.008440.3	309		-	F1701_sailerc_076_matched	0.41	51.02	sp|P40010|NUG1_YEAST:309
RGGQSKACPVGNEAGVTTSLR-K6-155	sp|P40010|NUG1_YEAST	-	monolink	monolink	F1701_sailerc_077.008163.008163.3_F1701_sailerc_077.008119.008119.3	309		-	F1701_sailerc_077_matched	0.32	48.61	sp|P40010|NUG1_YEAST:309
RGGQSKACPVGNEAGVTTSLR-K6-156	sp|P40010|NUG1_YEAST	-	monolink	monolink	F1701_sailerc_079.008820.008820.3_F1701_sailerc_079.008737.008737.3	309		-	F1701_sailerc_079_matched	0.31	40.41	sp|P40010|NUG1_YEAST:309
RGGQSKACPVGNEAGVTTSLR-K6-156	sp|P40010|NUG1_YEAST	-	monolink	monolink	F1701_sailerc_076.011177.011177.3_F1701_sailerc_076.010257.010257.3	309		-	F1701_sailerc_076_matched	0.51	33.19	sp|P40010|NUG1_YEAST:309
RGGQSKACPVGNEAGVTTSLR-K6-155	sp|P40010|NUG1_YEAST	-	monolink	monolink	F1712_jansenj_181.005149.005149.3_F1712_jansenj_181.005125.005125.3	309		-	F1712_jansenj_181_matched	0.42	36.9	sp|P40010|NUG1_YEAST:309
RGGQSKACPVGNEAGVTTSLR-K6-156	sp|P40010|NUG1_YEAST	-	monolink	monolink	F1712_jansenj_182.006006.006006.3_F1712_jansenj_182.005966.005966.3	309		-	F1712_jansenj_182_matched	0.38	36.01	sp|P40010|NUG1_YEAST:309
RGGQSKACPVGNEAGVTTSLR-K6-155	sp|P40010|NUG1_YEAST	-	monolink	monolink	F1712_jansenj_180.004996.004996.3_F1712_jansenj_180.004954.004954.3	309		-	F1712_jansenj_180_matched	0.45	35.37	sp|P40010|NUG1_YEAST:309
RGGQSKACPVGNEAGVTTSLR-K6-156	sp|P40010|NUG1_YEAST	-	monolink	monolink	F1712_jansenj_183.005663.005663.3_F1712_jansenj_183.005649.005649.3	309		-	F1712_jansenj_183_matched	0.6	31.97	sp|P40010|NUG1_YEAST:309
RGGQSKACPVGNEAGVTTSLR-K6-156	sp|P40010|NUG1_YEAST	-	monolink	monolink	F1712_jansenj_180.006492.006492.3_F1712_jansenj_180.006393.006393.3	309		-	F1712_jansenj_180_matched	0.66	28.43	sp|P40010|NUG1_YEAST:309
RGGQSKACPVGNEAGVTTSLR-K6-156	sp|P40010|NUG1_YEAST	-	monolink	monolink	F1712_jansenj_181.006685.006685.3_F1712_jansenj_181.006573.006573.3	309		-	F1712_jansenj_181_matched	0.58	26.28	sp|P40010|NUG1_YEAST:309
RGGQSKACPVGNEAGVTTSLR-K6-156	sp|P40010|NUG1_YEAST	-	monolink	monolink	F1801_sailerc_311.007640.007640.3_F1801_sailerc_311.007594.007594.3	309		-	F1801_sailerc_311_matched	0.4	48.14	sp|P40010|NUG1_YEAST:309
RGGQSKACPVGNEAGVTTSLR-K6-155	sp|P40010|NUG1_YEAST	-	monolink	monolink	F1801_sailerc_310.007054.007054.3_F1801_sailerc_310.007000.007000.3	309		-	F1801_sailerc_310_matched	0.4	45.74	sp|P40010|NUG1_YEAST:309
RGGQSKACPVGNEAGVTTSLR-K6-155	sp|P40010|NUG1_YEAST	-	monolink	monolink	F1801_sailerc_309.007426.007426.3_F1801_sailerc_309.007374.007374.3	309		-	F1801_sailerc_309_matched	0.38	43.23	sp|P40010|NUG1_YEAST:309
RGGQSKACPVGNEAGVTTSLR-K6-156	sp|P40010|NUG1_YEAST	-	monolink	monolink	F1801_sailerc_310.008736.008736.3_F1801_sailerc_310.008644.008644.3	309		-	F1801_sailerc_310_matched	0.38	42.29	sp|P40010|NUG1_YEAST:309
RGGQSKACPVGNEAGVTTSLR-K6-156	sp|P40010|NUG1_YEAST	-	monolink	monolink	F1801_sailerc_309.009102.009102.3_F1801_sailerc_309.008979.008979.3	309		-	F1801_sailerc_309_matched	0.45	39.51	sp|P40010|NUG1_YEAST:309
RGGQSKACPVGNEAGVTTSLR-K6-156	sp|P40010|NUG1_YEAST	-	monolink	monolink	F1801_sailerc_310.008736.008736.3_F1801_sailerc_310.007018.007018.3	309		-	F1801_sailerc_310_matched	0.55	36.01	sp|P40010|NUG1_YEAST:309
RGGQSKACPVGNEAGVTTSLR-K6-155	sp|P40010|NUG1_YEAST	-	monolink	monolink	F1801_sailerc_309.007426.007426.3_F1801_sailerc_309.009092.009092.3	309		-	F1801_sailerc_309_matched	0.5	31.13	sp|P40010|NUG1_YEAST:309
RGGQSKACPVGNEAGVTTSLR-K6-156	sp|P40010|NUG1_YEAST	-	monolink	monolink	F1801_sailerc_318.008003.008003.3_F1801_sailerc_318.007923.007923.3	309		-	F1801_sailerc_318_matched	0.39	43.32	sp|P40010|NUG1_YEAST:309
RGGQSKACPVGNEAGVTTSLR-K6-155	sp|P40010|NUG1_YEAST	-	monolink	monolink	F1806_jansenj_143.007834.007834.3_F1806_jansenj_143.007810.007810.3	309		-	F1806_jansenj_143_matched	0.32	51.63	sp|P40010|NUG1_YEAST:309
RGGQSKACPVGNEAGVTTSLR-K6-155	sp|P40010|NUG1_YEAST	-	monolink	monolink	F1806_jansenj_144.007712.007712.3_F1806_jansenj_144.007649.007649.3	309		-	F1806_jansenj_144_matched	0.38	49.36	sp|P40010|NUG1_YEAST:309
RGGQSKACPVGNEAGVTTSLR-K6-156	sp|P40010|NUG1_YEAST	-	monolink	monolink	F1806_jansenj_144.009031.009031.3_F1806_jansenj_144.008960.008960.3	309		-	F1806_jansenj_144_matched	0.34	48.19	sp|P40010|NUG1_YEAST:309
RGGQSKACPVGNEAGVTTSLR-K6-156	sp|P40010|NUG1_YEAST	-	monolink	monolink	F1806_jansenj_143.009123.009123.3_F1806_jansenj_143.009091.009091.3	309		-	F1806_jansenj_143_matched	0.42	47.81	sp|P40010|NUG1_YEAST:309
RGGQSKACPVGNEAGVTTSLR-K6-156	sp|P40010|NUG1_YEAST	-	monolink	monolink	F1806_jansenj_003.010249.010249.3_F1806_jansenj_003.010128.010128.3	309		-	F1806_jansenj_003_matched	0.31	46.54	sp|P40010|NUG1_YEAST:309
RGGQSKACPVGNEAGVTTSLR-K6-155	sp|P40010|NUG1_YEAST	-	monolink	monolink	F1806_jansenj_003.008534.008534.3_F1806_jansenj_003.008421.008421.3	309		-	F1806_jansenj_003_matched	0.34	45.67	sp|P40010|NUG1_YEAST:309
RGGQSKACPVGNEAGVTTSLR-K6-156	sp|P40010|NUG1_YEAST	-	monolink	monolink	F1806_jansenj_004.010579.010579.3_F1806_jansenj_004.010457.010457.3	309		-	F1806_jansenj_004_matched	0.35	41.93	sp|P40010|NUG1_YEAST:309
RGGQSKACPVGNEAGVTTSLR-K6-155	sp|P40010|NUG1_YEAST	-	monolink	monolink	F1806_jansenj_004.008776.008776.3_F1806_jansenj_004.008689.008689.3	309		-	F1806_jansenj_004_matched	0.54	27.28	sp|P40010|NUG1_YEAST:309
RGGQSKACPVGNEAGVTTSLR-K6-155	sp|P40010|NUG1_YEAST	-	monolink	monolink	F1806_jansenj_004.008776.008776.3_F1806_jansenj_004.009167.009167.3	309		-	F1806_jansenj_004_matched	0.47	22.64	sp|P40010|NUG1_YEAST:309
RGGQSKACPVGNEAGVTTSLR-K6-155	sp|P40010|NUG1_YEAST	-	monolink	monolink	F1806_jansenj_004.008776.008776.3_F1806_jansenj_004.010619.010619.3	309		-	F1806_jansenj_004_matched	0.59	21.57	sp|P40010|NUG1_YEAST:309
RGGQSKACPVGNEAGVTTSLR-K6-155	sp|P40010|NUG1_YEAST	-	monolink	monolink	F1806_jansenj_145.007653.007653.3_F1806_jansenj_145.007602.007602.3	309		-	F1806_jansenj_145_matched	0.39	51.55	sp|P40010|NUG1_YEAST:309
RGGQSKACPVGNEAGVTTSLR-K6-155	sp|P40010|NUG1_YEAST	-	monolink	monolink	F1806_jansenj_146.007880.007880.3_F1806_jansenj_146.007843.007843.3	309		-	F1806_jansenj_146_matched	0.38	51.42	sp|P40010|NUG1_YEAST:309
RGGQSKACPVGNEAGVTTSLR-K6-155	sp|P40010|NUG1_YEAST	-	monolink	monolink	F1806_jansenj_012.008511.008511.3_F1806_jansenj_012.008403.008403.3	309		-	F1806_jansenj_012_matched	0.38	47.52	sp|P40010|NUG1_YEAST:309
RGGQSKACPVGNEAGVTTSLR-K6-155	sp|P40010|NUG1_YEAST	-	monolink	monolink	F1806_jansenj_011.008484.008484.3_F1806_jansenj_011.008392.008392.3	309		-	F1806_jansenj_011_matched	0.36	46.62	sp|P40010|NUG1_YEAST:309
RGGQSKACPVGNEAGVTTSLR-K6-156	sp|P40010|NUG1_YEAST	-	monolink	monolink	F1806_jansenj_146.009159.009159.3_F1806_jansenj_146.009082.009082.3	309		-	F1806_jansenj_146_matched	0.37	44.96	sp|P40010|NUG1_YEAST:309
RGGQSKACPVGNEAGVTTSLR-K6-156	sp|P40010|NUG1_YEAST	-	monolink	monolink	F1806_jansenj_145.008935.008935.3_F1806_jansenj_145.008901.008901.3	309		-	F1806_jansenj_145_matched	0.32	42.44	sp|P40010|NUG1_YEAST:309
RGGQSKACPVGNEAGVTTSLR-K6-156	sp|P40010|NUG1_YEAST	-	monolink	monolink	F1806_jansenj_011.010265.010265.3_F1806_jansenj_011.010161.010161.3	309		-	F1806_jansenj_011_matched	0.46	42.12	sp|P40010|NUG1_YEAST:309
RGGQSKACPVGNEAGVTTSLR-K6-155	sp|P40010|NUG1_YEAST	-	monolink	monolink	F1806_jansenj_011.008484.008484.3_F1806_jansenj_011.010312.010312.3	309		-	F1806_jansenj_011_matched	0.37	39.57	sp|P40010|NUG1_YEAST:309
RGGQSKACPVGNEAGVTTSLR-K6-156	sp|P40010|NUG1_YEAST	-	monolink	monolink	F1806_jansenj_012.010435.010435.3_F1806_jansenj_012.010316.010316.3	309		-	F1806_jansenj_012_matched	0.34	39.23	sp|P40010|NUG1_YEAST:309
RGGQSKACPVGNEAGVTTSLR-K6-156	sp|P40010|NUG1_YEAST	-	monolink	monolink	F1806_jansenj_011.010265.010265.3_F1806_jansenj_011.008386.008386.3	309		-	F1806_jansenj_011_matched	0.44	34.65	sp|P40010|NUG1_YEAST:309
RGGQSKACPVGNEAGVTTSLR-K6-155	sp|P40010|NUG1_YEAST	-	monolink	monolink	F1806_jansenj_148.008226.008226.3_F1806_jansenj_148.008172.008172.3	309		-	F1806_jansenj_148_matched	0.38	52.3	sp|P40010|NUG1_YEAST:309
RGGQSKACPVGNEAGVTTSLR-K6-156	sp|P40010|NUG1_YEAST	-	monolink	monolink	F1806_jansenj_019.011400.011400.3_F1806_jansenj_019.011310.011310.3	309		-	F1806_jansenj_019_matched	0.35	48.56	sp|P40010|NUG1_YEAST:309
RGGQSKACPVGNEAGVTTSLR-K6-156	sp|P40010|NUG1_YEAST	-	monolink	monolink	F1806_jansenj_147.009740.009740.3_F1806_jansenj_147.009649.009649.3	309		-	F1806_jansenj_147_matched	0.33	47.56	sp|P40010|NUG1_YEAST:309
RGGQSKACPVGNEAGVTTSLR-K6-156	sp|P40010|NUG1_YEAST	-	monolink	monolink	F1806_jansenj_148.009590.009590.3_F1806_jansenj_148.009498.009498.3	309		-	F1806_jansenj_148_matched	0.34	45.52	sp|P40010|NUG1_YEAST:309
RGGQSKACPVGNEAGVTTSLR-K6-155	sp|P40010|NUG1_YEAST	-	monolink	monolink	F1806_jansenj_147.008283.008283.3_F1806_jansenj_147.008203.008203.3	309		-	F1806_jansenj_147_matched	0.36	45.47	sp|P40010|NUG1_YEAST:309
RGGQSKACPVGNEAGVTTSLR-K6-156	sp|P40010|NUG1_YEAST	-	monolink	monolink	F1806_jansenj_020.010859.010859.3_F1806_jansenj_020.010705.010705.3	309		-	F1806_jansenj_020_matched	0.38	43.34	sp|P40010|NUG1_YEAST:309
RGGQSKACPVGNEAGVTTSLR-K6-155	sp|P40010|NUG1_YEAST	-	monolink	monolink	F1806_jansenj_148.008226.008226.3_F1806_jansenj_148.009489.009489.3	309		-	F1806_jansenj_148_matched	0.32	43.31	sp|P40010|NUG1_YEAST:309
RGGQSKACPVGNEAGVTTSLR-K6-155	sp|P40010|NUG1_YEAST	-	monolink	monolink	F1806_jansenj_020.008971.008971.3_F1806_jansenj_020.008875.008875.3	309		-	F1806_jansenj_020_matched	0.42	31.54	sp|P40010|NUG1_YEAST:309
RGGQSKACPVGNEAGVTTSLR-K6-155	sp|P40010|NUG1_YEAST	-	monolink	monolink	F1806_jansenj_020.008971.008971.3_F1806_jansenj_020.010920.010920.3	309		-	F1806_jansenj_020_matched	0.49	31.03	sp|P40010|NUG1_YEAST:309
RGGQSKACPVGNEAGVTTSLR-K6-155	sp|P40010|NUG1_YEAST	-	monolink	monolink	F1712_jansenj_160.008682.008682.3_F1712_jansenj_160.008660.008660.3	309		-	F1712_jansenj_160_matched	0.44	49.52	sp|P40010|NUG1_YEAST:309
RGGQSKACPVGNEAGVTTSLR-K6-156	sp|P40010|NUG1_YEAST	-	monolink	monolink	F1712_jansenj_160.010598.010598.3_F1712_jansenj_160.010438.010438.3	309		-	F1712_jansenj_160_matched	0.43	39.27	sp|P40010|NUG1_YEAST:309
RGGQSKACPVGNEAGVTTSLR-K6-156	sp|P40010|NUG1_YEAST	-	monolink	monolink	F1712_jansenj_170.007579.007579.3_F1712_jansenj_170.007368.007368.3	309		-	F1712_jansenj_170_matched	0.54	35.07	sp|P40010|NUG1_YEAST:309
RGGQSKACPVGNEAGVTTSLR-K6-155	sp|P40010|NUG1_YEAST	-	monolink	monolink	F1712_jansenj_170.005852.005852.3_F1712_jansenj_170.005825.005825.3	309		-	F1712_jansenj_170_matched	0.42	30.17	sp|P40010|NUG1_YEAST:309
RGGQSKACPVGNEAGVTTSLR-K6-155	sp|P40010|NUG1_YEAST	-	monolink	monolink	F1806_jansenj_070.007846.007846.3_F1806_jansenj_070.007761.007761.3	309		-	F1806_jansenj_070_matched	0.32	49.4	sp|P40010|NUG1_YEAST:309
RGGQSKACPVGNEAGVTTSLR-K6-155	sp|P40010|NUG1_YEAST	-	monolink	monolink	F1806_jansenj_069.008017.008017.3_F1806_jansenj_069.007943.007943.3	309		-	F1806_jansenj_069_matched	0.33	45.49	sp|P40010|NUG1_YEAST:309
RGGQSKACPVGNEAGVTTSLR-K6-156	sp|P40010|NUG1_YEAST	-	monolink	monolink	F1806_jansenj_069.009752.009752.3_F1806_jansenj_069.009596.009596.3	309		-	F1806_jansenj_069_matched	0.4	45.26	sp|P40010|NUG1_YEAST:309
RGGQSKACPVGNEAGVTTSLR-K6-156	sp|P40010|NUG1_YEAST	-	monolink	monolink	F1806_jansenj_069.009752.009752.3_F1806_jansenj_069.007953.007953.3	309		-	F1806_jansenj_069_matched	0.38	41.01	sp|P40010|NUG1_YEAST:309
RGGQSKACPVGNEAGVTTSLR-K6-155	sp|P40010|NUG1_YEAST	-	monolink	monolink	F1806_jansenj_069.008017.008017.3_F1806_jansenj_069.009729.009729.3	309		-	F1806_jansenj_069_matched	0.54	33.27	sp|P40010|NUG1_YEAST:309
RGGQSKACPVGNEAGVTTSLR-K6-156	sp|P40010|NUG1_YEAST	-	monolink	monolink	F1806_jansenj_079.008453.008453.3_F1806_jansenj_079.006819.006819.3	309		-	F1806_jansenj_079_matched	0.5	38.14	sp|P40010|NUG1_YEAST:309
RGGQSKACPVGNEAGVTTSLR-K6-156	sp|P40010|NUG1_YEAST	-	monolink	monolink	F1806_jansenj_079.008453.008453.3_F1806_jansenj_079.008277.008277.3	309		-	F1806_jansenj_079_matched	0.48	37.41	sp|P40010|NUG1_YEAST:309
RGGQSKACPVGNEAGVTTSLR-K6-155	sp|P40010|NUG1_YEAST	-	monolink	monolink	F1806_jansenj_079.006867.006867.3_F1806_jansenj_079.006783.006783.3	309		-	F1806_jansenj_079_matched	0.38	36.23	sp|P40010|NUG1_YEAST:309
RGGQSKACPVGNEAGVTTSLR-K6-155	sp|P40010|NUG1_YEAST	-	monolink	monolink	F1806_jansenj_078.007108.007108.3_F1806_jansenj_078.007032.007032.3	309		-	F1806_jansenj_078_matched	0.46	34.14	sp|P40010|NUG1_YEAST:309
RGGQSKACPVGNEAGVTTSLR-K6-156	sp|P40010|NUG1_YEAST	-	monolink	monolink	F1701_sailerc_046.011810.011810.3_F1701_sailerc_046.011726.011726.3	309		-	F1701_sailerc_046_matched	0.32	48.83	sp|P40010|NUG1_YEAST:309
RGGQSKACPVGNEAGVTTSLR-K6-156	sp|P40010|NUG1_YEAST	-	monolink	monolink	F1701_sailerc_049.009619.009619.3_F1701_sailerc_049.009541.009541.3	309		-	F1701_sailerc_049_matched	0.29	44.04	sp|P40010|NUG1_YEAST:309
RGGQSKACPVGNEAGVTTSLR-K6-156	sp|P40010|NUG1_YEAST	-	monolink	monolink	F1701_sailerc_048.009503.009503.3_F1701_sailerc_048.009390.009390.3	309		-	F1701_sailerc_048_matched	0.44	41.04	sp|P40010|NUG1_YEAST:309
RGGQSKACPVGNEAGVTTSLR-K6-156	sp|P40010|NUG1_YEAST	-	monolink	monolink	F1701_sailerc_045.007643.007643.3_F1701_sailerc_045.007534.007534.3	309		-	F1701_sailerc_045_matched	0.53	28.93	sp|P40010|NUG1_YEAST:309
RGGQSKACPVGNEAGVTTSLR-K6-155	sp|P40010|NUG1_YEAST	-	monolink	monolink	F1708_sailerc_481.006048.006048.3_F1708_sailerc_481.006031.006031.3	309		-	F1708_sailerc_481_matched	0.37	49.86	sp|P40010|NUG1_YEAST:309
RGGQSKACPVGNEAGVTTSLR-K6-156	sp|P40010|NUG1_YEAST	-	monolink	monolink	F1708_sailerc_479.008862.008862.3_F1708_sailerc_479.008789.008789.3	309		-	F1708_sailerc_479_matched	0.39	48.33	sp|P40010|NUG1_YEAST:309
RGGQSKACPVGNEAGVTTSLR-K6-155	sp|P40010|NUG1_YEAST	-	monolink	monolink	F1708_sailerc_482.006175.006175.3_F1708_sailerc_482.006162.006162.3	309		-	F1708_sailerc_482_matched	0.4	45.25	sp|P40010|NUG1_YEAST:309
RGGQSKACPVGNEAGVTTSLR-K6-156	sp|P40010|NUG1_YEAST	-	monolink	monolink	F1708_sailerc_482.007188.007188.3_F1708_sailerc_482.007187.007187.3	309		-	F1708_sailerc_482_matched	0.36	44.15	sp|P40010|NUG1_YEAST:309
RGGQSKACPVGNEAGVTTSLR-K6-156	sp|P40010|NUG1_YEAST	-	monolink	monolink	F1708_sailerc_481.007141.007141.3_F1708_sailerc_481.007147.007147.3	309		-	F1708_sailerc_481_matched	0.33	43.47	sp|P40010|NUG1_YEAST:309
RGGQSKACPVGNEAGVTTSLR-K6-155	sp|P40010|NUG1_YEAST	-	monolink	monolink	F1708_sailerc_482.006175.006175.3_F1708_sailerc_482.007199.007199.3	309		-	F1708_sailerc_482_matched	0.52	38.31	sp|P40010|NUG1_YEAST:309
RGGQSKACPVGNEAGVTTSLR-K6-155	sp|P40010|NUG1_YEAST	-	monolink	monolink	F1708_sailerc_479.007283.007283.3_F1708_sailerc_479.007215.007215.3	309		-	F1708_sailerc_479_matched	0.31	35.94	sp|P40010|NUG1_YEAST:309
RGGQSKACPVGNEAGVTTSLR-K6-155	sp|P40010|NUG1_YEAST	-	monolink	monolink	F1708_sailerc_480.007763.007763.3_F1708_sailerc_480.007691.007691.3	309		-	F1708_sailerc_480_matched	0.44	35.53	sp|P40010|NUG1_YEAST:309
RGGQSKACPVGNEAGVTTSLR-K6-156	sp|P40010|NUG1_YEAST	-	monolink	monolink	F1708_sailerc_478.007049.007049.3_F1708_sailerc_478.006941.006941.3	309		-	F1708_sailerc_478_matched	0.41	30.97	sp|P40010|NUG1_YEAST:309
RGGQSKACPVGNEAGVTTSLR-K6-156	sp|P40010|NUG1_YEAST	-	monolink	monolink	F1708_sailerc_481.007141.007141.3_F1708_sailerc_481.006109.006109.3	309		-	F1708_sailerc_481_matched	0.48	26.84	sp|P40010|NUG1_YEAST:309
RGGQSKACPVGNEAGVTTSLR-K6-156	sp|P40010|NUG1_YEAST	-	monolink	monolink	F1708_sailerc_477.007688.007688.3_F1708_sailerc_477.007583.007583.3	309		-	F1708_sailerc_477_matched	0.56	23.52	sp|P40010|NUG1_YEAST:309
RGGQSKACPVGNEAGVTTSLR-K6-155	sp|P40010|NUG1_YEAST	-	monolink	monolink	F1709_sailerc_498.007748.007748.3_F1709_sailerc_498.007689.007689.3	309		-	F1709_sailerc_498_matched	0.42	48.33	sp|P40010|NUG1_YEAST:309
RGGQSKACPVGNEAGVTTSLR-K6-155	sp|P40010|NUG1_YEAST	-	monolink	monolink	F1709_sailerc_499.007678.007678.3_F1709_sailerc_499.007609.007609.3	309		-	F1709_sailerc_499_matched	0.47	44.92	sp|P40010|NUG1_YEAST:309
RGGQSKACPVGNEAGVTTSLR-K6-155	sp|P40010|NUG1_YEAST	-	monolink	monolink	F1709_sailerc_501.006329.006329.3_F1709_sailerc_501.007297.007297.3	309		-	F1709_sailerc_501_matched	0.42	42.51	sp|P40010|NUG1_YEAST:309
RGGQSKACPVGNEAGVTTSLR-K6-156	sp|P40010|NUG1_YEAST	-	monolink	monolink	F1709_sailerc_500.007393.007393.3_F1709_sailerc_500.007360.007360.3	309		-	F1709_sailerc_500_matched	0.35	41.97	sp|P40010|NUG1_YEAST:309
RGGQSKACPVGNEAGVTTSLR-K6-156	sp|P40010|NUG1_YEAST	-	monolink	monolink	F1709_sailerc_498.009309.009309.3_F1709_sailerc_498.009221.009221.3	309		-	F1709_sailerc_498_matched	0.38	41.7	sp|P40010|NUG1_YEAST:309
RGGQSKACPVGNEAGVTTSLR-K6-156	sp|P40010|NUG1_YEAST	-	monolink	monolink	F1709_sailerc_499.009233.009233.3_F1709_sailerc_499.009129.009129.3	309		-	F1709_sailerc_499_matched	0.32	40.49	sp|P40010|NUG1_YEAST:309
RGGQSKACPVGNEAGVTTSLR-K6-155	sp|P40010|NUG1_YEAST	-	monolink	monolink	F1709_sailerc_499.007678.007678.3_F1709_sailerc_499.009363.009363.3	309		-	F1709_sailerc_499_matched	0.44	37.55	sp|P40010|NUG1_YEAST:309
RGGQSKACPVGNEAGVTTSLR-K6-155	sp|P40010|NUG1_YEAST	-	monolink	monolink	F1709_sailerc_500.006371.006371.3_F1709_sailerc_500.007405.007405.3	309		-	F1709_sailerc_500_matched	0.34	36.03	sp|P40010|NUG1_YEAST:309
RGGQSKACPVGNEAGVTTSLR-K6-156	sp|P40010|NUG1_YEAST	-	monolink	monolink	F1709_sailerc_499.009233.009233.3_F1709_sailerc_499.007612.007612.3	309		-	F1709_sailerc_499_matched	0.48	35.45	sp|P40010|NUG1_YEAST:309
RGGQSKACPVGNEAGVTTSLR-K6-156	sp|P40010|NUG1_YEAST	-	monolink	monolink	F1709_sailerc_501.007328.007328.3_F1709_sailerc_501.007286.007286.3	309		-	F1709_sailerc_501_matched	0.4	29.99	sp|P40010|NUG1_YEAST:309
RGGQSKACPVGNEAGVTTSLR-K6-155	sp|P40010|NUG1_YEAST	-	monolink	monolink	F1709_sailerc_500.006371.006371.3_F1709_sailerc_500.006298.006298.3	309		-	F1709_sailerc_500_matched	0.46	23.88	sp|P40010|NUG1_YEAST:309
RGGQSKACPVGNEAGVTTSLR-K6-155	sp|P40010|NUG1_YEAST	-	monolink	monolink	F1711_jansenj_205.007012.007012.3_F1711_jansenj_205.006946.006946.3	309		-	F1711_jansenj_205_matched	0.37	50.13	sp|P40010|NUG1_YEAST:309
RGGQSKACPVGNEAGVTTSLR-K6-155	sp|P40010|NUG1_YEAST	-	monolink	monolink	F1711_jansenj_204.007691.007691.3_F1711_jansenj_204.007668.007668.3	309		-	F1711_jansenj_204_matched	0.34	37.99	sp|P40010|NUG1_YEAST:309
RGGQSKACPVGNEAGVTTSLR-K6-156	sp|P40010|NUG1_YEAST	-	monolink	monolink	F1711_jansenj_205.008435.008435.3_F1711_jansenj_205.008344.008344.3	309		-	F1711_jansenj_205_matched	0.45	37.98	sp|P40010|NUG1_YEAST:309
RGGQSKACPVGNEAGVTTSLR-K6-156	sp|P40010|NUG1_YEAST	-	monolink	monolink	F1711_jansenj_204.009329.009329.3_F1711_jansenj_204.009248.009248.3	309		-	F1711_jansenj_204_matched	0.52	34.88	sp|P40010|NUG1_YEAST:309
RGGQSKACPVGNEAGVTTSLR-K6-156	sp|P40010|NUG1_YEAST	-	monolink	monolink	F1711_jansenj_207.006834.006834.3_F1711_jansenj_207.006738.006738.3	309		-	F1711_jansenj_207_matched	0.52	32.83	sp|P40010|NUG1_YEAST:309
RGGQSKACPVGNEAGVTTSLR-K6-155	sp|P40010|NUG1_YEAST	-	monolink	monolink	F1711_jansenj_205.007012.007012.3_F1711_jansenj_205.007409.007409.3	309		-	F1711_jansenj_205_matched	0.69	20.2	sp|P40010|NUG1_YEAST:309
RGGQSKACPVGNEAGVTTSLR-K6-156	sp|P40010|NUG1_YEAST	-	monolink	monolink	F1711_jansenj_273.009210.009210.3_F1711_jansenj_273.009128.009128.3	309		-	-	0.36	47.48	sp|P40010|NUG1_YEAST:309
RGGQSKACPVGNEAGVTTSLR-K6-155	sp|P40010|NUG1_YEAST	-	monolink	monolink	F1711_jansenj_273.007607.007607.3_F1711_jansenj_273.007568.007568.3	309		-	-	0.42	47.32	sp|P40010|NUG1_YEAST:309
RGGQSKACPVGNEAGVTTSLR-K6-156	sp|P40010|NUG1_YEAST	-	monolink	monolink	F1711_jansenj_276.007795.007795.3_F1711_jansenj_276.007738.007738.3	309		-	-	0.39	46.24	sp|P40010|NUG1_YEAST:309
RGGQSKACPVGNEAGVTTSLR-K6-155	sp|P40010|NUG1_YEAST	-	monolink	monolink	F1711_jansenj_276.006668.006668.3_F1711_jansenj_276.006665.006665.3	309		-	-	0.33	46.11	sp|P40010|NUG1_YEAST:309
RGGQSKACPVGNEAGVTTSLR-K6-155	sp|P40010|NUG1_YEAST	-	monolink	monolink	F1711_jansenj_274.007152.007152.3_F1711_jansenj_274.007101.007101.3	309		-	-	0.39	46.03	sp|P40010|NUG1_YEAST:309
RGGQSKACPVGNEAGVTTSLR-K6-156	sp|P40010|NUG1_YEAST	-	monolink	monolink	F1711_jansenj_275.007711.007711.3_F1711_jansenj_275.007667.007667.3	309		-	-	0.48	44.61	sp|P40010|NUG1_YEAST:309
RGGQSKACPVGNEAGVTTSLR-K6-156	sp|P40010|NUG1_YEAST	-	monolink	monolink	F1711_jansenj_274.008561.008561.3_F1711_jansenj_274.008455.008455.3	309		-	-	0.42	39.26	sp|P40010|NUG1_YEAST:309
RGGQSKACPVGNEAGVTTSLR-K6-155	sp|P40010|NUG1_YEAST	-	monolink	monolink	F1711_jansenj_272.006600.006600.3_F1711_jansenj_272.006558.006558.3	309		-	-	0.62	29.98	sp|P40010|NUG1_YEAST:309
RGGQSKACPVGNEAGVTTSLR-K6-155	sp|P40010|NUG1_YEAST	-	monolink	monolink	F1711_jansenj_271.006850.006850.3_F1711_jansenj_271.006809.006809.3	309		-	-	0.47	29.44	sp|P40010|NUG1_YEAST:309
RGGQSKACPVGNEAGVTTSLR-K6-156	sp|P40010|NUG1_YEAST	-	monolink	monolink	F1711_jansenj_273.009210.009210.3_F1711_jansenj_273.008517.008517.3	309		-	-	0.55	27.16	sp|P40010|NUG1_YEAST:309
RGGQSKACPVGNEAGVTTSLR-K6-156	sp|P40010|NUG1_YEAST	-	monolink	monolink	F1711_jansenj_272.007948.007948.3_F1711_jansenj_272.006577.006577.3	309		-	-	0.53	24.46	sp|P40010|NUG1_YEAST:309
RGGQSKACPVGNEAGVTTSLR-K6-155	sp|P40010|NUG1_YEAST	-	monolink	monolink	F1711_jansenj_282.006983.006983.3_F1711_jansenj_282.006944.006944.3	309		-	F1711_jansenj_282_matched	0.3	52.48	sp|P40010|NUG1_YEAST:309
RGGQSKACPVGNEAGVTTSLR-K6-155	sp|P40010|NUG1_YEAST	-	monolink	monolink	F1711_jansenj_281.007049.007049.3_F1711_jansenj_281.006998.006998.3	309		-	F1711_jansenj_281_matched	0.42	49.91	sp|P40010|NUG1_YEAST:309
RGGQSKACPVGNEAGVTTSLR-K6-156	sp|P40010|NUG1_YEAST	-	monolink	monolink	F1711_jansenj_284.007321.007321.3_F1711_jansenj_284.007269.007269.3	309		-	F1711_jansenj_284_matched	0.32	47.44	sp|P40010|NUG1_YEAST:309
RGGQSKACPVGNEAGVTTSLR-K6-156	sp|P40010|NUG1_YEAST	-	monolink	monolink	F1711_jansenj_283.007290.007290.3_F1711_jansenj_283.007250.007250.3	309		-	F1711_jansenj_283_matched	0.35	45.01	sp|P40010|NUG1_YEAST:309
RGGQSKACPVGNEAGVTTSLR-K6-156	sp|P40010|NUG1_YEAST	-	monolink	monolink	F1711_jansenj_281.008537.008537.3_F1711_jansenj_281.008421.008421.3	309		-	F1711_jansenj_281_matched	0.48	40.21	sp|P40010|NUG1_YEAST:309
RGGQSKACPVGNEAGVTTSLR-K6-156	sp|P40010|NUG1_YEAST	-	monolink	monolink	F1711_jansenj_282.008448.008448.3_F1711_jansenj_282.008356.008356.3	309		-	F1711_jansenj_282_matched	0.4	39.35	sp|P40010|NUG1_YEAST:309
RGGQSKACPVGNEAGVTTSLR-K6-155	sp|P40010|NUG1_YEAST	-	monolink	monolink	F1711_jansenj_283.006300.006300.3_F1711_jansenj_283.006281.006281.3	309		-	F1711_jansenj_283_matched	0.5	38.89	sp|P40010|NUG1_YEAST:309
RGGQSKACPVGNEAGVTTSLR-K6-155	sp|P40010|NUG1_YEAST	-	monolink	monolink	F1711_jansenj_284.006345.006345.3_F1711_jansenj_284.006355.006355.3	309		-	F1711_jansenj_284_matched	0.41	38.8	sp|P40010|NUG1_YEAST:309
RGGQSKACPVGNEAGVTTSLR-K6-156	sp|P40010|NUG1_YEAST	-	monolink	monolink	F1711_jansenj_281.008537.008537.3_F1711_jansenj_281.007131.007131.3	309		-	F1711_jansenj_281_matched	0.43	34.79	sp|P40010|NUG1_YEAST:309
RGGQSKACPVGNEAGVTTSLR-K6-155	sp|P40010|NUG1_YEAST	-	monolink	monolink	F1711_jansenj_282.006983.006983.3_F1711_jansenj_282.007446.007446.3	309		-	F1711_jansenj_282_matched	0.41	31.47	sp|P40010|NUG1_YEAST:309
RGGQSKACPVGNEAGVTTSLR-K6-156	sp|P40010|NUG1_YEAST	-	monolink	monolink	F1711_jansenj_281.008537.008537.3_F1711_jansenj_281.007554.007554.3	309		-	F1711_jansenj_281_matched	0.74	26.3	sp|P40010|NUG1_YEAST:309
RGGQSKACPVGNEAGVTTSLR-K6-156	sp|P40010|NUG1_YEAST	-	monolink	monolink	F1711_jansenj_281.007611.007611.3_F1711_jansenj_281.007131.007131.3	309		-	F1711_jansenj_281_matched	0.59	24.67	sp|P40010|NUG1_YEAST:309
RGGQSKACPVGNEAGVTTSLR-K6-156	sp|P40010|NUG1_YEAST	-	monolink	monolink	F1711_jansenj_280.007887.007887.3_F1711_jansenj_280.006509.006509.3	309		-	F1711_jansenj_280_matched	0.53	24.34	sp|P40010|NUG1_YEAST:309
RGGQSKACPVGNEAGVTTSLR-K6-155	sp|P40010|NUG1_YEAST	-	monolink	monolink	F1711_jansenj_280.006603.006603.3_F1711_jansenj_280.007870.007870.3	309		-	F1711_jansenj_280_matched	0.61	23.22	sp|P40010|NUG1_YEAST:309
RGGQSKACPVGNEAGVTTSLR-K6-155	sp|P40010|NUG1_YEAST	-	monolink	monolink	F1711_jansenj_281.007049.007049.3_F1711_jansenj_281.007565.007565.3	309		-	F1711_jansenj_281_matched	0.65	23.04	sp|P40010|NUG1_YEAST:309
RGGQSKACPVGNEAGVTTSLR-K6-156	sp|P40010|NUG1_YEAST	-	monolink	monolink	F1711_jansenj_281.007611.007611.3_F1711_jansenj_281.007554.007554.3	309		-	F1711_jansenj_281_matched	0.7	22.58	sp|P40010|NUG1_YEAST:309
RGGQSKACPVGNEAGVTTSLR-K6-156	sp|P40010|NUG1_YEAST	-	monolink	monolink	F1711_jansenj_280.007887.007887.3_F1711_jansenj_280.007818.007818.3	309		-	F1711_jansenj_280_matched	0.52	21.75	sp|P40010|NUG1_YEAST:309
RGGQSKACPVGNEAGVTTSLR-K6-155	sp|P40010|NUG1_YEAST	-	monolink	monolink	F1711_jansenj_280.006603.006603.3_F1711_jansenj_280.006534.006534.3	309		-	F1711_jansenj_280_matched	0.62	20.65	sp|P40010|NUG1_YEAST:309
RGGQSKACPVGNEAGVTTSLR-K6-156	sp|P40010|NUG1_YEAST	-	monolink	monolink	F1711_jansenj_282.007529.007529.3_F1711_jansenj_282.008356.008356.3	309		-	F1711_jansenj_282_matched	0.74	20.49	sp|P40010|NUG1_YEAST:309
RGGQSKACPVGNEAGVTTSLR-K6-155	sp|P40010|NUG1_YEAST	-	monolink	monolink	F1611_sailerc_217.013099.013099.3_F1611_sailerc_217.013060.013060.3	309		-	F1611_sailerc_217_matched	0.66	22.76	sp|P40010|NUG1_YEAST:309
RGGQSKACPVGNEAGVTTSLR-K6-155	sp|P40010|NUG1_YEAST	-	monolink	monolink	F1701_sailerc_069.008143.008143.3_F1701_sailerc_069.008142.008142.3	309		-	F1701_sailerc_069_matched	0.35	42.3	sp|P40010|NUG1_YEAST:309
RGGQSKACPVGNEAGVTTSLR-K6-156	sp|P40010|NUG1_YEAST	-	monolink	monolink	F1701_sailerc_069.009951.009951.3_F1701_sailerc_069.009857.009857.3	309		-	F1701_sailerc_069_matched	0.46	39.74	sp|P40010|NUG1_YEAST:309
RGGQSKACPVGNEAGVTTSLR-K6-156	sp|P40010|NUG1_YEAST	-	monolink	monolink	F1703_sailerc_172.013884.013884.3_F1703_sailerc_172.013783.013783.3	309		-	F1703_sailerc_172_matched	0.35	44.6	sp|P40010|NUG1_YEAST:309
RGGQSKACPVGNEAGVTTSLR-K6-155	sp|P40010|NUG1_YEAST	-	monolink	monolink	F1703_sailerc_172.011954.011954.3_F1703_sailerc_172.011831.011831.3	309		-	F1703_sailerc_172_matched	0.39	43.76	sp|P40010|NUG1_YEAST:309
RGGQSKACPVGNEAGVTTSLR-K6-156	sp|P40010|NUG1_YEAST	-	monolink	monolink	F1703_sailerc_173.013254.013254.3_F1703_sailerc_173.013166.013166.3	309		-	F1703_sailerc_173_matched	0.35	41.96	sp|P40010|NUG1_YEAST:309
RGGQSKACPVGNEAGVTTSLR-K6-156	sp|P40010|NUG1_YEAST	-	monolink	monolink	F1703_sailerc_172.013884.013884.3_F1703_sailerc_172.011859.011859.3	309		-	F1703_sailerc_172_matched	0.4	36.77	sp|P40010|NUG1_YEAST:309
RGGQSKACPVGNEAGVTTSLR-K6-155	sp|P40010|NUG1_YEAST	-	monolink	monolink	F1703_sailerc_173.011449.011449.3_F1703_sailerc_173.011364.011364.3	309		-	F1703_sailerc_173_matched	0.43	36.0	sp|P40010|NUG1_YEAST:309
RGGQSKACPVGNEAGVTTSLR-K6-155	sp|P40010|NUG1_YEAST	-	monolink	monolink	F1703_sailerc_174.009048.009048.3_F1703_sailerc_174.008916.008916.3	309		-	F1703_sailerc_174_matched	0.5	33.42	sp|P40010|NUG1_YEAST:309
RGGQSKACPVGNEAGVTTSLR-K6-155	sp|P40010|NUG1_YEAST	-	monolink	monolink	F1703_sailerc_172.011954.011954.3_F1703_sailerc_172.013837.013837.3	309		-	F1703_sailerc_172_matched	0.51	30.49	sp|P40010|NUG1_YEAST:309
RGGQSKACPVGNEAGVTTSLR-K6-156	sp|P40010|NUG1_YEAST	-	monolink	monolink	F1703_sailerc_170.010899.010899.3_F1703_sailerc_170.010771.010771.3	309		-	F1703_sailerc_170_matched	0.53	30.01	sp|P40010|NUG1_YEAST:309
RGGQSKACPVGNEAGVTTSLR-K6-155	sp|P40010|NUG1_YEAST	-	monolink	monolink	F1701_sailerc_025.009586.009586.3_F1701_sailerc_025.009611.009611.3	309		-	F1701_sailerc_025_matched	0.44	49.07	sp|P40010|NUG1_YEAST:309
RGGQSKACPVGNEAGVTTSLR-K6-156	sp|P40010|NUG1_YEAST	-	monolink	monolink	F1701_sailerc_028.009619.009619.3_F1701_sailerc_028.009573.009573.3	309		-	F1701_sailerc_028_matched	0.38	47.12	sp|P40010|NUG1_YEAST:309
RGGQSKACPVGNEAGVTTSLR-K6-155	sp|P40010|NUG1_YEAST	-	monolink	monolink	F1701_sailerc_026.009444.009444.3_F1701_sailerc_026.009517.009517.3	309		-	F1701_sailerc_026_matched	0.44	46.44	sp|P40010|NUG1_YEAST:309
RGGQSKACPVGNEAGVTTSLR-K6-156	sp|P40010|NUG1_YEAST	-	monolink	monolink	F1701_sailerc_027.009497.009497.3_F1701_sailerc_027.009453.009453.3	309		-	F1701_sailerc_027_matched	0.27	44.15	sp|P40010|NUG1_YEAST:309
RGGQSKACPVGNEAGVTTSLR-K6-155	sp|P40010|NUG1_YEAST	-	monolink	monolink	F1701_sailerc_025.011399.011399.3_F1701_sailerc_025.009611.009611.3	309		-	F1701_sailerc_025_matched	0.45	33.76	sp|P40010|NUG1_YEAST:309
RGGQSKACPVGNEAGVTTSLR-K6-156	sp|P40010|NUG1_YEAST	-	monolink	monolink	F1806_jansenj_088.011895.011895.3_F1806_jansenj_088.011747.011747.3	309		-	F1806_jansenj_088_matched	0.31	53.1	sp|P40010|NUG1_YEAST:309
RGGQSKACPVGNEAGVTTSLR-K6-156	sp|P40010|NUG1_YEAST	-	monolink	monolink	F1806_jansenj_089.009803.009803.3_F1806_jansenj_089.009753.009753.3	309		-	F1806_jansenj_089_matched	0.28	47.4	sp|P40010|NUG1_YEAST:309
RGGQSKACPVGNEAGVTTSLR-K6-156	sp|P40010|NUG1_YEAST	-	monolink	monolink	F1806_jansenj_087.011643.011643.3_F1806_jansenj_087.011537.011537.3	309		-	F1806_jansenj_087_matched	0.34	47.33	sp|P40010|NUG1_YEAST:309
RGGQSKACPVGNEAGVTTSLR-K6-156	sp|P40010|NUG1_YEAST	-	monolink	monolink	F1806_jansenj_090.009404.009404.3_F1806_jansenj_090.007925.007925.3	309		-	F1806_jansenj_090_matched	0.35	45.14	sp|P40010|NUG1_YEAST:309
RGGQSKACPVGNEAGVTTSLR-K6-155	sp|P40010|NUG1_YEAST	-	monolink	monolink	F1806_jansenj_087.009724.009724.3_F1806_jansenj_087.009652.009652.3	309		-	F1806_jansenj_087_matched	0.35	45.08	sp|P40010|NUG1_YEAST:309
RGGQSKACPVGNEAGVTTSLR-K6-155	sp|P40010|NUG1_YEAST	-	monolink	monolink	F1806_jansenj_089.008289.008289.3_F1806_jansenj_089.008251.008251.3	309		-	F1806_jansenj_089_matched	0.4	44.04	sp|P40010|NUG1_YEAST:309
RGGQSKACPVGNEAGVTTSLR-K6-156	sp|P40010|NUG1_YEAST	-	monolink	monolink	F1806_jansenj_090.009404.009404.3_F1806_jansenj_090.009329.009329.3	309		-	F1806_jansenj_090_matched	0.38	42.9	sp|P40010|NUG1_YEAST:309
RGGQSKACPVGNEAGVTTSLR-K6-155	sp|P40010|NUG1_YEAST	-	monolink	monolink	F1806_jansenj_090.007988.007988.3_F1806_jansenj_090.007902.007902.3	309		-	F1806_jansenj_090_matched	0.35	42.68	sp|P40010|NUG1_YEAST:309
RGGQSKACPVGNEAGVTTSLR-K6-155	sp|P40010|NUG1_YEAST	-	monolink	monolink	F1806_jansenj_088.009863.009863.3_F1806_jansenj_088.009778.009778.3	309		-	F1806_jansenj_088_matched	0.26	41.48	sp|P40010|NUG1_YEAST:309
RGGQSKACPVGNEAGVTTSLR-K6-156	sp|P40010|NUG1_YEAST	-	monolink	monolink	F1806_jansenj_086.007383.007383.3_F1806_jansenj_086.007250.007250.3	309		-	F1806_jansenj_086_matched	0.47	40.47	sp|P40010|NUG1_YEAST:309
RGGQSKACPVGNEAGVTTSLR-K6-155	sp|P40010|NUG1_YEAST	-	monolink	monolink	F1806_jansenj_085.006131.006131.3_F1806_jansenj_085.006080.006080.3	309		-	F1806_jansenj_085_matched	0.41	39.31	sp|P40010|NUG1_YEAST:309
RGGQSKACPVGNEAGVTTSLR-K6-155	sp|P40010|NUG1_YEAST	-	monolink	monolink	F1806_jansenj_086.006037.006037.3_F1806_jansenj_086.005997.005997.3	309		-	F1806_jansenj_086_matched	0.58	25.22	sp|P40010|NUG1_YEAST:309
RGGQSKACPVGNEAGVTTSLR-K6-155	sp|P40010|NUG1_YEAST	-	monolink	monolink	F1806_jansenj_086.006037.006037.3_F1806_jansenj_086.007281.007281.3	309		-	F1806_jansenj_086_matched	0.57	24.9	sp|P40010|NUG1_YEAST:309
RGGQSKACPVGNEAGVTTSLR-K6-155	sp|P40010|NUG1_YEAST	-	monolink	monolink	F1806_jansenj_097.008775.008775.3_F1806_jansenj_097.008711.008711.3	309		-	F1806_jansenj_097_matched	0.37	51.21	sp|P40010|NUG1_YEAST:309
RGGQSKACPVGNEAGVTTSLR-K6-155	sp|P40010|NUG1_YEAST	-	monolink	monolink	F1806_jansenj_096.010343.010343.3_F1806_jansenj_096.010283.010283.3	309		-	F1806_jansenj_096_matched	0.49	50.4	sp|P40010|NUG1_YEAST:309
RGGQSKACPVGNEAGVTTSLR-K6-156	sp|P40010|NUG1_YEAST	-	monolink	monolink	F1806_jansenj_095.012522.012522.3_F1806_jansenj_095.012367.012367.3	309		-	F1806_jansenj_095_matched	0.29	49.14	sp|P40010|NUG1_YEAST:309
RGGQSKACPVGNEAGVTTSLR-K6-155	sp|P40010|NUG1_YEAST	-	monolink	monolink	F1806_jansenj_095.010543.010543.3_F1806_jansenj_095.010448.010448.3	309		-	F1806_jansenj_095_matched	0.32	47.48	sp|P40010|NUG1_YEAST:309
RGGQSKACPVGNEAGVTTSLR-K6-156	sp|P40010|NUG1_YEAST	-	monolink	monolink	F1806_jansenj_096.012339.012339.3_F1806_jansenj_096.012232.012232.3	309		-	F1806_jansenj_096_matched	0.35	47.39	sp|P40010|NUG1_YEAST:309
RGGQSKACPVGNEAGVTTSLR-K6-155	sp|P40010|NUG1_YEAST	-	monolink	monolink	F1806_jansenj_098.008756.008756.3_F1806_jansenj_098.008691.008691.3	309		-	F1806_jansenj_098_matched	0.37	45.45	sp|P40010|NUG1_YEAST:309
RGGQSKACPVGNEAGVTTSLR-K6-156	sp|P40010|NUG1_YEAST	-	monolink	monolink	F1806_jansenj_094.008336.008336.3_F1806_jansenj_094.008202.008202.3	309		-	F1806_jansenj_094_matched	0.37	42.34	sp|P40010|NUG1_YEAST:309
RGGQSKACPVGNEAGVTTSLR-K6-155	sp|P40010|NUG1_YEAST	-	monolink	monolink	F1806_jansenj_093.007086.007086.3_F1806_jansenj_093.008413.008413.3	309		-	F1806_jansenj_093_matched	0.4	34.8	sp|P40010|NUG1_YEAST:309
FVQGLLQNAAANAEAKGLDATK-K16-155	sp|P05740|RL17A_YEAST,sp|P46990|RL17B_YEAST	-	monolink	monolink	F1707_sailerc_27.022930.022930.3_F1707_sailerc_27.022905.022905.3	105,105		-	F1707_sailerc_27_matched	0.42	51.98	sp|P05740|RL17A_YEAST:105:|:sp|P46990|RL17B_YEAST:105
FVQGLLQNAAANAEAKGLDATK-K16-155	sp|P05740|RL17A_YEAST,sp|P46990|RL17B_YEAST	-	monolink	monolink	F1707_sailerc_28.023136.023136.3_F1707_sailerc_28.023187.023187.3	105,105		-	F1707_sailerc_28_matched	0.45	51.16	sp|P05740|RL17A_YEAST:105:|:sp|P46990|RL17B_YEAST:105
FVQGLLQNAAANAEAKGLDATK-K16-155	sp|P05740|RL17A_YEAST,sp|P46990|RL17B_YEAST	-	monolink	monolink	F1707_sailerc_31.016898.016898.3_F1707_sailerc_31.016897.016897.3	105,105		-	F1707_sailerc_31_matched	0.46	49.56	sp|P05740|RL17A_YEAST:105:|:sp|P46990|RL17B_YEAST:105
FVQGLLQNAAANAEAKGLDATK-K16-155	sp|P05740|RL17A_YEAST,sp|P46990|RL17B_YEAST	-	monolink	monolink	F1707_sailerc_30.017152.017152.3_F1707_sailerc_30.017118.017118.3	105,105		-	F1707_sailerc_30_matched	0.46	42.47	sp|P05740|RL17A_YEAST:105:|:sp|P46990|RL17B_YEAST:105
FVQGLLQNAAANAEAKGLDATK-K16-156	sp|P05740|RL17A_YEAST,sp|P46990|RL17B_YEAST	-	monolink	monolink	F1707_sailerc_30.018503.018503.3_F1707_sailerc_30.018420.018420.3	105,105		-	F1707_sailerc_30_matched	0.52	41.95	sp|P05740|RL17A_YEAST:105:|:sp|P46990|RL17B_YEAST:105
FVQGLLQNAAANAEAKGLDATK-K16-156	sp|P05740|RL17A_YEAST,sp|P46990|RL17B_YEAST	-	monolink	monolink	F1707_sailerc_28.025187.025187.3_F1707_sailerc_28.025104.025104.3	105,105		-	F1707_sailerc_28_matched	0.47	39.98	sp|P05740|RL17A_YEAST:105:|:sp|P46990|RL17B_YEAST:105
FVQGLLQNAAANAEAKGLDATK-K16-155	sp|P05740|RL17A_YEAST,sp|P46990|RL17B_YEAST	-	monolink	monolink	F1707_sailerc_26.024038.024038.3_F1707_sailerc_26.023954.023954.3	105,105		-	F1707_sailerc_26_matched	0.49	38.32	sp|P05740|RL17A_YEAST:105:|:sp|P46990|RL17B_YEAST:105
FVQGLLQNAAANAEAKGLDATK-K16-156	sp|P05740|RL17A_YEAST,sp|P46990|RL17B_YEAST	-	monolink	monolink	F1707_sailerc_27.025004.025004.3_F1707_sailerc_27.024938.024938.3	105,105		-	F1707_sailerc_27_matched	0.49	36.76	sp|P05740|RL17A_YEAST:105:|:sp|P46990|RL17B_YEAST:105
FVQGLLQNAAANAEAKGLDATK-K16-155	sp|P05740|RL17A_YEAST,sp|P46990|RL17B_YEAST	-	monolink	monolink	F1707_sailerc_31.016898.016898.3_F1707_sailerc_31.018142.018142.3	105,105		-	F1707_sailerc_31_matched	0.61	33.01	sp|P05740|RL17A_YEAST:105:|:sp|P46990|RL17B_YEAST:105
FVQGLLQNAAANAEAKGLDATK-K16-155	sp|P05740|RL17A_YEAST,sp|P46990|RL17B_YEAST	-	monolink	monolink	F1707_sailerc_25.023777.023777.3_F1707_sailerc_25.023750.023750.3	105,105		-	F1707_sailerc_25_matched	0.57	30.59	sp|P05740|RL17A_YEAST:105:|:sp|P46990|RL17B_YEAST:105
FVQGLLQNAAANAEAKGLDATK-K16-156	sp|P05740|RL17A_YEAST,sp|P46990|RL17B_YEAST	-	monolink	monolink	F1707_sailerc_26.026819.026819.3_F1707_sailerc_26.026534.026534.3	105,105		-	F1707_sailerc_26_matched	0.54	30.58	sp|P05740|RL17A_YEAST:105:|:sp|P46990|RL17B_YEAST:105
FVQGLLQNAAANAEAKGLDATK-K16-155	sp|P05740|RL17A_YEAST,sp|P46990|RL17B_YEAST	-	monolink	monolink	F1707_sailerc_30.018538.018538.3_F1707_sailerc_30.017118.017118.3	105,105		-	F1707_sailerc_30_matched	0.4	29.54	sp|P05740|RL17A_YEAST:105:|:sp|P46990|RL17B_YEAST:105
FVQGLLQNAAANAEAKGLDATK-K16-156	sp|P05740|RL17A_YEAST,sp|P46990|RL17B_YEAST	-	monolink	monolink	F1707_sailerc_25.026496.026496.3_F1707_sailerc_25.026221.026221.3	105,105		-	F1707_sailerc_25_matched	0.57	23.93	sp|P05740|RL17A_YEAST:105:|:sp|P46990|RL17B_YEAST:105
FVQGLLQNAAANAEAKGLDATK-K16-155	sp|P05740|RL17A_YEAST,sp|P46990|RL17B_YEAST	-	monolink	monolink	F1707_sailerc_12.024654.024654.3_F1707_sailerc_12.024640.024640.3	105,105		-	F1707_sailerc_12_matched	0.45	50.54	sp|P05740|RL17A_YEAST:105:|:sp|P46990|RL17B_YEAST:105
FVQGLLQNAAANAEAKGLDATK-K16-155	sp|P05740|RL17A_YEAST,sp|P46990|RL17B_YEAST	-	monolink	monolink	F1707_sailerc_11.024502.024502.3_F1707_sailerc_11.024479.024479.3	105,105		-	F1707_sailerc_11_matched	0.45	47.08	sp|P05740|RL17A_YEAST:105:|:sp|P46990|RL17B_YEAST:105
FVQGLLQNAAANAEAKGLDATK-K16-156	sp|P05740|RL17A_YEAST,sp|P46990|RL17B_YEAST	-	monolink	monolink	F1707_sailerc_9.025484.025484.3_F1707_sailerc_9.025278.025278.3	105,105		-	F1707_sailerc_9_matched	0.47	46.15	sp|P05740|RL17A_YEAST:105:|:sp|P46990|RL17B_YEAST:105
FVQGLLQNAAANAEAKGLDATK-K16-156	sp|P05740|RL17A_YEAST,sp|P46990|RL17B_YEAST	-	monolink	monolink	F1707_sailerc_14.020306.020306.3_F1707_sailerc_14.020219.020219.3	105,105		-	F1707_sailerc_14_matched	0.49	43.97	sp|P05740|RL17A_YEAST:105:|:sp|P46990|RL17B_YEAST:105
FVQGLLQNAAANAEAKGLDATK-K16-156	sp|P05740|RL17A_YEAST,sp|P46990|RL17B_YEAST	-	monolink	monolink	F1707_sailerc_9.025484.025484.3_F1707_sailerc_9.025360.025360.3	105,105		-	F1707_sailerc_9_matched	0.52	43.77	sp|P05740|RL17A_YEAST:105:|:sp|P46990|RL17B_YEAST:105
FVQGLLQNAAANAEAKGLDATK-K16-156	sp|P05740|RL17A_YEAST,sp|P46990|RL17B_YEAST	-	monolink	monolink	F1707_sailerc_12.026878.026878.3_F1707_sailerc_12.026761.026761.3	105,105		-	F1707_sailerc_12_matched	0.45	40.82	sp|P05740|RL17A_YEAST:105:|:sp|P46990|RL17B_YEAST:105
FVQGLLQNAAANAEAKGLDATK-K16-156	sp|P05740|RL17A_YEAST,sp|P46990|RL17B_YEAST	-	monolink	monolink	F1707_sailerc_13.020219.020219.3_F1707_sailerc_13.020145.020145.3	105,105		-	F1707_sailerc_13_matched	0.42	40.12	sp|P05740|RL17A_YEAST:105:|:sp|P46990|RL17B_YEAST:105
FVQGLLQNAAANAEAKGLDATK-K16-155	sp|P05740|RL17A_YEAST,sp|P46990|RL17B_YEAST	-	monolink	monolink	F1707_sailerc_14.018764.018764.3_F1707_sailerc_14.020356.020356.3	105,105		-	F1707_sailerc_14_matched	0.47	39.7	sp|P05740|RL17A_YEAST:105:|:sp|P46990|RL17B_YEAST:105
FVQGLLQNAAANAEAKGLDATK-K16-156	sp|P05740|RL17A_YEAST,sp|P46990|RL17B_YEAST	-	monolink	monolink	F1707_sailerc_10.025192.025192.3_F1707_sailerc_10.025005.025005.3	105,105		-	F1707_sailerc_10_matched	0.45	39.69	sp|P05740|RL17A_YEAST:105:|:sp|P46990|RL17B_YEAST:105
FVQGLLQNAAANAEAKGLDATK-K16-155	sp|P05740|RL17A_YEAST,sp|P46990|RL17B_YEAST	-	monolink	monolink	F1707_sailerc_14.018764.018764.3_F1707_sailerc_14.018852.018852.3	105,105		-	F1707_sailerc_14_matched	0.56	39.37	sp|P05740|RL17A_YEAST:105:|:sp|P46990|RL17B_YEAST:105
FVQGLLQNAAANAEAKGLDATK-K16-156	sp|P05740|RL17A_YEAST,sp|P46990|RL17B_YEAST	-	monolink	monolink	F1707_sailerc_14.020306.020306.3_F1707_sailerc_14.018898.018898.3	105,105		-	F1707_sailerc_14_matched	0.45	37.99	sp|P05740|RL17A_YEAST:105:|:sp|P46990|RL17B_YEAST:105
FVQGLLQNAAANAEAKGLDATK-K16-155	sp|P05740|RL17A_YEAST,sp|P46990|RL17B_YEAST	-	monolink	monolink	F1707_sailerc_11.024502.024502.3_F1707_sailerc_11.026904.026904.3	105,105		-	F1707_sailerc_11_matched	0.48	37.52	sp|P05740|RL17A_YEAST:105:|:sp|P46990|RL17B_YEAST:105
FVQGLLQNAAANAEAKGLDATK-K16-156	sp|P05740|RL17A_YEAST,sp|P46990|RL17B_YEAST	-	monolink	monolink	F1707_sailerc_11.026739.026739.3_F1707_sailerc_11.026673.026673.3	105,105		-	F1707_sailerc_11_matched	0.5	33.47	sp|P05740|RL17A_YEAST:105:|:sp|P46990|RL17B_YEAST:105
FVQGLLQNAAANAEAKGLDATK-K16-155	sp|P05740|RL17A_YEAST,sp|P46990|RL17B_YEAST	-	monolink	monolink	F1707_sailerc_9.022935.022935.3_F1707_sailerc_9.022892.022892.3	105,105		-	F1707_sailerc_9_matched	0.68	25.34	sp|P05740|RL17A_YEAST:105:|:sp|P46990|RL17B_YEAST:105
FVQGLLQNAAANAEAKGLDATK-K16-156	sp|P05740|RL17A_YEAST,sp|P46990|RL17B_YEAST	-	monolink	monolink	F1707_sailerc_19.024730.024730.3_F1707_sailerc_19.024634.024634.3	105,105		-	F1707_sailerc_19_matched	0.46	50.64	sp|P05740|RL17A_YEAST:105:|:sp|P46990|RL17B_YEAST:105
FVQGLLQNAAANAEAKGLDATK-K16-155	sp|P05740|RL17A_YEAST,sp|P46990|RL17B_YEAST	-	monolink	monolink	F1707_sailerc_21.017132.017132.3_F1707_sailerc_21.017114.017114.3	105,105		-	F1707_sailerc_21_matched	0.52	49.81	sp|P05740|RL17A_YEAST:105:|:sp|P46990|RL17B_YEAST:105
FVQGLLQNAAANAEAKGLDATK-K16-156	sp|P05740|RL17A_YEAST,sp|P46990|RL17B_YEAST	-	monolink	monolink	F1707_sailerc_20.025443.025443.3_F1707_sailerc_20.025328.025328.3	105,105		-	F1707_sailerc_20_matched	0.39	48.54	sp|P05740|RL17A_YEAST:105:|:sp|P46990|RL17B_YEAST:105
FVQGLLQNAAANAEAKGLDATK-K16-155	sp|P05740|RL17A_YEAST,sp|P46990|RL17B_YEAST	-	monolink	monolink	F1707_sailerc_20.023390.023390.3_F1707_sailerc_20.023379.023379.3	105,105		-	F1707_sailerc_20_matched	0.44	48.11	sp|P05740|RL17A_YEAST:105:|:sp|P46990|RL17B_YEAST:105
FVQGLLQNAAANAEAKGLDATK-K16-155	sp|P05740|RL17A_YEAST,sp|P46990|RL17B_YEAST	-	monolink	monolink	F1707_sailerc_22.017440.017440.3_F1707_sailerc_22.017423.017423.3	105,105		-	F1707_sailerc_22_matched	0.55	47.74	sp|P05740|RL17A_YEAST:105:|:sp|P46990|RL17B_YEAST:105
FVQGLLQNAAANAEAKGLDATK-K16-155	sp|P05740|RL17A_YEAST,sp|P46990|RL17B_YEAST	-	monolink	monolink	F1707_sailerc_17.023718.023718.3_F1707_sailerc_17.023655.023655.3	105,105		-	F1707_sailerc_17_matched	0.51	47.58	sp|P05740|RL17A_YEAST:105:|:sp|P46990|RL17B_YEAST:105
FVQGLLQNAAANAEAKGLDATK-K16-156	sp|P05740|RL17A_YEAST,sp|P46990|RL17B_YEAST	-	monolink	monolink	F1707_sailerc_22.018910.018910.3_F1707_sailerc_22.018833.018833.3	105,105		-	F1707_sailerc_22_matched	0.43	41.63	sp|P05740|RL17A_YEAST:105:|:sp|P46990|RL17B_YEAST:105
FVQGLLQNAAANAEAKGLDATK-K16-156	sp|P05740|RL17A_YEAST,sp|P46990|RL17B_YEAST	-	monolink	monolink	F1707_sailerc_18.026093.026093.3_F1707_sailerc_18.026040.026040.3	105,105		-	F1707_sailerc_18_matched	0.41	41.36	sp|P05740|RL17A_YEAST:105:|:sp|P46990|RL17B_YEAST:105
FVQGLLQNAAANAEAKGLDATK-K16-155	sp|P05740|RL17A_YEAST,sp|P46990|RL17B_YEAST	-	monolink	monolink	F1707_sailerc_19.022670.022670.3_F1707_sailerc_19.022634.022634.3	105,105		-	F1707_sailerc_19_matched	0.43	39.88	sp|P05740|RL17A_YEAST:105:|:sp|P46990|RL17B_YEAST:105
FVQGLLQNAAANAEAKGLDATK-K16-156	sp|P05740|RL17A_YEAST,sp|P46990|RL17B_YEAST	-	monolink	monolink	F1707_sailerc_19.024730.024730.3_F1707_sailerc_19.022598.022598.3	105,105		-	F1707_sailerc_19_matched	0.36	38.25	sp|P05740|RL17A_YEAST:105:|:sp|P46990|RL17B_YEAST:105
FVQGLLQNAAANAEAKGLDATK-K16-156	sp|P05740|RL17A_YEAST,sp|P46990|RL17B_YEAST	-	monolink	monolink	F1707_sailerc_21.018536.018536.3_F1707_sailerc_21.018477.018477.3	105,105		-	F1707_sailerc_21_matched	0.48	34.91	sp|P05740|RL17A_YEAST:105:|:sp|P46990|RL17B_YEAST:105
FVQGLLQNAAANAEAKGLDATK-K16-155	sp|P05740|RL17A_YEAST,sp|P46990|RL17B_YEAST	-	monolink	monolink	F1707_sailerc_18.023608.023608.3_F1707_sailerc_18.023518.023518.3	105,105		-	F1707_sailerc_18_matched	0.54	34.27	sp|P05740|RL17A_YEAST:105:|:sp|P46990|RL17B_YEAST:105
FVQGLLQNAAANAEAKGLDATK-K16-156	sp|P05740|RL17A_YEAST,sp|P46990|RL17B_YEAST	-	monolink	monolink	F1707_sailerc_18.026093.026093.3_F1707_sailerc_18.023532.023532.3	105,105		-	F1707_sailerc_18_matched	0.39	31.63	sp|P05740|RL17A_YEAST:105:|:sp|P46990|RL17B_YEAST:105
FVQGLLQNAAANAEAKGLDATK-K16-156	sp|P05740|RL17A_YEAST,sp|P46990|RL17B_YEAST	-	monolink	monolink	F1707_sailerc_17.026196.026196.3_F1707_sailerc_17.026159.026159.3	105,105		-	F1707_sailerc_17_matched	0.49	27.0	sp|P05740|RL17A_YEAST:105:|:sp|P46990|RL17B_YEAST:105
FVQGLLQNAAANAEAKGLDATK-K16-156	sp|P05740|RL17A_YEAST,sp|P46990|RL17B_YEAST	-	monolink	monolink	F1707_sailerc_37.025373.025373.3_F1707_sailerc_37.025225.025225.3	105,105		-	F1707_sailerc_37_matched	0.43	49.8	sp|P05740|RL17A_YEAST:105:|:sp|P46990|RL17B_YEAST:105
FVQGLLQNAAANAEAKGLDATK-K16-155	sp|P05740|RL17A_YEAST,sp|P46990|RL17B_YEAST	-	monolink	monolink	F1707_sailerc_39.017790.017790.3_F1707_sailerc_39.017748.017748.3	105,105		-	F1707_sailerc_39_matched	0.54	48.15	sp|P05740|RL17A_YEAST:105:|:sp|P46990|RL17B_YEAST:105
FVQGLLQNAAANAEAKGLDATK-K16-156	sp|P05740|RL17A_YEAST,sp|P46990|RL17B_YEAST	-	monolink	monolink	F1707_sailerc_56.025780.025780.3_F1707_sailerc_56.025706.025706.3	105,105		-	F1707_sailerc_56_matched	0.43	47.77	sp|P05740|RL17A_YEAST:105:|:sp|P46990|RL17B_YEAST:105
FVQGLLQNAAANAEAKGLDATK-K16-155	sp|P05740|RL17A_YEAST,sp|P46990|RL17B_YEAST	-	monolink	monolink	F1707_sailerc_37.023210.023210.3_F1707_sailerc_37.023141.023141.3	105,105		-	F1707_sailerc_37_matched	0.51	43.64	sp|P05740|RL17A_YEAST:105:|:sp|P46990|RL17B_YEAST:105
FVQGLLQNAAANAEAKGLDATK-K16-155	sp|P05740|RL17A_YEAST,sp|P46990|RL17B_YEAST	-	monolink	monolink	F1707_sailerc_38.017701.017701.3_F1707_sailerc_38.017669.017669.3	105,105		-	F1707_sailerc_38_matched	0.54	40.64	sp|P05740|RL17A_YEAST:105:|:sp|P46990|RL17B_YEAST:105
FVQGLLQNAAANAEAKGLDATK-K16-156	sp|P05740|RL17A_YEAST,sp|P46990|RL17B_YEAST	-	monolink	monolink	F1707_sailerc_38.019120.019120.3_F1707_sailerc_38.019001.019001.3	105,105		-	F1707_sailerc_38_matched	0.36	38.13	sp|P05740|RL17A_YEAST:105:|:sp|P46990|RL17B_YEAST:105
FVQGLLQNAAANAEAKGLDATK-K16-156	sp|P05740|RL17A_YEAST,sp|P46990|RL17B_YEAST	-	monolink	monolink	F1707_sailerc_34.024430.024430.3_F1707_sailerc_34.024129.024129.3	105,105		-	F1707_sailerc_34_matched	0.38	34.84	sp|P05740|RL17A_YEAST:105:|:sp|P46990|RL17B_YEAST:105
FVQGLLQNAAANAEAKGLDATK-K16-156	sp|P05740|RL17A_YEAST,sp|P46990|RL17B_YEAST	-	monolink	monolink	F1707_sailerc_34.024430.024430.3_F1707_sailerc_34.021979.021979.3	105,105		-	F1707_sailerc_34_matched	0.48	32.81	sp|P05740|RL17A_YEAST:105:|:sp|P46990|RL17B_YEAST:105
FVQGLLQNAAANAEAKGLDATK-K16-156	sp|P05740|RL17A_YEAST,sp|P46990|RL17B_YEAST	-	monolink	monolink	F1707_sailerc_35.025716.025716.3_F1707_sailerc_35.025498.025498.3	105,105		-	F1707_sailerc_35_matched	0.41	32.6	sp|P05740|RL17A_YEAST:105:|:sp|P46990|RL17B_YEAST:105
FVQGLLQNAAANAEAKGLDATK-K16-155	sp|P05740|RL17A_YEAST,sp|P46990|RL17B_YEAST	-	monolink	monolink	F1707_sailerc_56.023782.023782.3_F1707_sailerc_56.023679.023679.3	105,105		-	F1707_sailerc_56_matched	0.55	31.55	sp|P05740|RL17A_YEAST:105:|:sp|P46990|RL17B_YEAST:105
FVQGLLQNAAANAEAKGLDATK-K16-156	sp|P05740|RL17A_YEAST,sp|P46990|RL17B_YEAST	-	monolink	monolink	F1707_sailerc_39.019107.019107.3_F1707_sailerc_39.019042.019042.3	105,105		-	F1707_sailerc_39_matched	0.64	24.48	sp|P05740|RL17A_YEAST:105:|:sp|P46990|RL17B_YEAST:105
FVQGLLQNAAANAEAKGLDATK-K16-155	sp|P05740|RL17A_YEAST,sp|P46990|RL17B_YEAST	-	monolink	monolink	F1707_sailerc_52.024374.024374.3_F1707_sailerc_52.024342.024342.3	105,105		-	F1707_sailerc_52_matched	0.48	53.67	sp|P05740|RL17A_YEAST:105:|:sp|P46990|RL17B_YEAST:105
FVQGLLQNAAANAEAKGLDATK-K16-155	sp|P05740|RL17A_YEAST,sp|P46990|RL17B_YEAST	-	monolink	monolink	F1707_sailerc_54.019916.019916.3_F1707_sailerc_54.019855.019855.3	105,105		-	F1707_sailerc_54_matched	0.45	48.91	sp|P05740|RL17A_YEAST:105:|:sp|P46990|RL17B_YEAST:105
FVQGLLQNAAANAEAKGLDATK-K16-156	sp|P05740|RL17A_YEAST,sp|P46990|RL17B_YEAST	-	monolink	monolink	F1707_sailerc_52.026537.026537.3_F1707_sailerc_52.026350.026350.3	105,105		-	F1707_sailerc_52_matched	0.48	47.36	sp|P05740|RL17A_YEAST:105:|:sp|P46990|RL17B_YEAST:105
FVQGLLQNAAANAEAKGLDATK-K16-156	sp|P05740|RL17A_YEAST,sp|P46990|RL17B_YEAST	-	monolink	monolink	F1707_sailerc_54.021693.021693.3_F1707_sailerc_54.021589.021589.3	105,105		-	F1707_sailerc_54_matched	0.52	47.35	sp|P05740|RL17A_YEAST:105:|:sp|P46990|RL17B_YEAST:105
FVQGLLQNAAANAEAKGLDATK-K16-156	sp|P05740|RL17A_YEAST,sp|P46990|RL17B_YEAST	-	monolink	monolink	F1707_sailerc_53.026611.026611.3_F1707_sailerc_53.026437.026437.3	105,105		-	F1707_sailerc_53_matched	0.5	47.04	sp|P05740|RL17A_YEAST:105:|:sp|P46990|RL17B_YEAST:105
FVQGLLQNAAANAEAKGLDATK-K16-155	sp|P05740|RL17A_YEAST,sp|P46990|RL17B_YEAST	-	monolink	monolink	F1707_sailerc_55.019842.019842.3_F1707_sailerc_55.019792.019792.3	105,105		-	F1707_sailerc_55_matched	0.46	43.38	sp|P05740|RL17A_YEAST:105:|:sp|P46990|RL17B_YEAST:105
FVQGLLQNAAANAEAKGLDATK-K16-155	sp|P05740|RL17A_YEAST,sp|P46990|RL17B_YEAST	-	monolink	monolink	F1707_sailerc_53.024375.024375.3_F1707_sailerc_53.024356.024356.3	105,105		-	F1707_sailerc_53_matched	0.49	37.24	sp|P05740|RL17A_YEAST:105:|:sp|P46990|RL17B_YEAST:105
FVQGLLQNAAANAEAKGLDATK-K16-156	sp|P05740|RL17A_YEAST,sp|P46990|RL17B_YEAST	-	monolink	monolink	F1707_sailerc_55.021611.021611.3_F1707_sailerc_55.021525.021525.3	105,105		-	F1707_sailerc_55_matched	0.44	31.68	sp|P05740|RL17A_YEAST:105:|:sp|P46990|RL17B_YEAST:105
FVQGLLQNAAANAEAKGLDATK-K16-155	sp|P05740|RL17A_YEAST,sp|P46990|RL17B_YEAST	-	monolink	monolink	F1707_sailerc_45.021927.021927.3_F1707_sailerc_45.021946.021946.3	105,105		-	F1707_sailerc_45_matched	0.49	51.97	sp|P05740|RL17A_YEAST:105:|:sp|P46990|RL17B_YEAST:105
FVQGLLQNAAANAEAKGLDATK-K16-155	sp|P05740|RL17A_YEAST,sp|P46990|RL17B_YEAST	-	monolink	monolink	F1707_sailerc_44.022891.022891.3_F1707_sailerc_44.022847.022847.3	105,105		-	F1707_sailerc_44_matched	0.42	45.41	sp|P05740|RL17A_YEAST:105:|:sp|P46990|RL17B_YEAST:105
FVQGLLQNAAANAEAKGLDATK-K16-156	sp|P05740|RL17A_YEAST,sp|P46990|RL17B_YEAST	-	monolink	monolink	F1707_sailerc_47.018778.018778.3_F1707_sailerc_47.017454.017454.3	105,105		-	F1707_sailerc_47_matched	0.47	38.87	sp|P05740|RL17A_YEAST:105:|:sp|P46990|RL17B_YEAST:105
FVQGLLQNAAANAEAKGLDATK-K16-155	sp|P05740|RL17A_YEAST,sp|P46990|RL17B_YEAST	-	monolink	monolink	F1707_sailerc_43.020650.020650.3_F1707_sailerc_43.020515.020515.3	105,105		-	F1707_sailerc_43_matched	0.4	38.67	sp|P05740|RL17A_YEAST:105:|:sp|P46990|RL17B_YEAST:105
FVQGLLQNAAANAEAKGLDATK-K16-156	sp|P05740|RL17A_YEAST,sp|P46990|RL17B_YEAST	-	monolink	monolink	F1707_sailerc_47.018778.018778.3_F1707_sailerc_47.018707.018707.3	105,105		-	F1707_sailerc_47_matched	0.43	38.27	sp|P05740|RL17A_YEAST:105:|:sp|P46990|RL17B_YEAST:105
FVQGLLQNAAANAEAKGLDATK-K16-156	sp|P05740|RL17A_YEAST,sp|P46990|RL17B_YEAST	-	monolink	monolink	F1707_sailerc_42.023039.023039.3_F1707_sailerc_42.022865.022865.3	105,105		-	F1707_sailerc_42_matched	0.51	36.18	sp|P05740|RL17A_YEAST:105:|:sp|P46990|RL17B_YEAST:105
FVQGLLQNAAANAEAKGLDATK-K16-156	sp|P05740|RL17A_YEAST,sp|P46990|RL17B_YEAST	-	monolink	monolink	F1707_sailerc_43.022804.022804.3_F1707_sailerc_43.022730.022730.3	105,105		-	F1707_sailerc_43_matched	0.57	35.95	sp|P05740|RL17A_YEAST:105:|:sp|P46990|RL17B_YEAST:105
FVQGLLQNAAANAEAKGLDATK-K16-155	sp|P05740|RL17A_YEAST,sp|P46990|RL17B_YEAST	-	monolink	monolink	F1707_sailerc_46.016224.016224.3_F1707_sailerc_46.016245.016245.3	105,105		-	F1707_sailerc_46_matched	0.51	35.12	sp|P05740|RL17A_YEAST:105:|:sp|P46990|RL17B_YEAST:105
FVQGLLQNAAANAEAKGLDATK-K16-155	sp|P05740|RL17A_YEAST,sp|P46990|RL17B_YEAST	-	monolink	monolink	F1707_sailerc_47.017314.017314.3_F1707_sailerc_47.017327.017327.3	105,105		-	F1707_sailerc_47_matched	0.53	34.22	sp|P05740|RL17A_YEAST:105:|:sp|P46990|RL17B_YEAST:105
FVQGLLQNAAANAEAKGLDATK-K16-156	sp|P05740|RL17A_YEAST,sp|P46990|RL17B_YEAST	-	monolink	monolink	F1707_sailerc_45.024072.024072.3_F1707_sailerc_45.023922.023922.3	105,105		-	F1707_sailerc_45_matched	0.5	33.43	sp|P05740|RL17A_YEAST:105:|:sp|P46990|RL17B_YEAST:105
FVQGLLQNAAANAEAKGLDATK-K16-156	sp|P05740|RL17A_YEAST,sp|P46990|RL17B_YEAST	-	monolink	monolink	F1707_sailerc_44.025046.025046.3_F1707_sailerc_44.024912.024912.3	105,105		-	F1707_sailerc_44_matched	0.56	25.54	sp|P05740|RL17A_YEAST:105:|:sp|P46990|RL17B_YEAST:105
FVQGLLQNAAANAEAKGLDATK-K16-155	sp|P05740|RL17A_YEAST,sp|P46990|RL17B_YEAST	-	monolink	monolink	F1707_sailerc_44.022891.022891.3_F1707_sailerc_44.025166.025166.3	105,105		-	F1707_sailerc_44_matched	0.54	20.67	sp|P05740|RL17A_YEAST:105:|:sp|P46990|RL17B_YEAST:105
FVQGLLQNAAANAEAKGLDATK-K16-156	sp|P05740|RL17A_YEAST,sp|P46990|RL17B_YEAST	-	monolink	monolink	F1609_sailerc_125.028432.028432.3_F1609_sailerc_125.028371.028371.3	105,105		-	F1609_sailerc_125_matched	0.5	49.04	sp|P05740|RL17A_YEAST:105:|:sp|P46990|RL17B_YEAST:105
FVQGLLQNAAANAEAKGLDATK-K16-155	sp|P05740|RL17A_YEAST,sp|P46990|RL17B_YEAST	-	monolink	monolink	F1609_sailerc_133.022551.022551.3_F1609_sailerc_133.022419.022419.3	105,105		-	F1609_sailerc_133_matched	0.46	47.05	sp|P05740|RL17A_YEAST:105:|:sp|P46990|RL17B_YEAST:105
FVQGLLQNAAANAEAKGLDATK-K16-155	sp|P05740|RL17A_YEAST,sp|P46990|RL17B_YEAST	-	monolink	monolink	F1609_sailerc_124.027120.027120.3_F1609_sailerc_124.027258.027258.3	105,105		-	F1609_sailerc_124_matched	0.38	46.62	sp|P05740|RL17A_YEAST:105:|:sp|P46990|RL17B_YEAST:105
FVQGLLQNAAANAEAKGLDATK-K16-156	sp|P05740|RL17A_YEAST,sp|P46990|RL17B_YEAST	-	monolink	monolink	F1609_sailerc_125.028432.028432.3_F1609_sailerc_125.028317.028317.3	105,105		-	F1609_sailerc_125_matched	0.4	42.86	sp|P05740|RL17A_YEAST:105:|:sp|P46990|RL17B_YEAST:105
FVQGLLQNAAANAEAKGLDATK-K16-155	sp|P05740|RL17A_YEAST,sp|P46990|RL17B_YEAST	-	monolink	monolink	F1609_sailerc_125.026659.026659.3_F1609_sailerc_125.026621.026621.3	105,105		-	F1609_sailerc_125_matched	0.51	42.39	sp|P05740|RL17A_YEAST:105:|:sp|P46990|RL17B_YEAST:105
FVQGLLQNAAANAEAKGLDATK-K16-156	sp|P05740|RL17A_YEAST,sp|P46990|RL17B_YEAST	-	monolink	monolink	F1609_sailerc_124.029016.029016.3_F1609_sailerc_124.028912.028912.3	105,105		-	F1609_sailerc_124_matched	0.56	33.5	sp|P05740|RL17A_YEAST:105:|:sp|P46990|RL17B_YEAST:105
FVQGLLQNAAANAEAKGLDATK-K16-156	sp|P05740|RL17A_YEAST,sp|P46990|RL17B_YEAST	-	monolink	monolink	F1609_sailerc_133.023802.023802.3_F1609_sailerc_133.023749.023749.3	105,105		-	F1609_sailerc_133_matched	0.5	32.82	sp|P05740|RL17A_YEAST:105:|:sp|P46990|RL17B_YEAST:105
FVQGLLQNAAANAEAKGLDATK-K16-156	sp|P05740|RL17A_YEAST,sp|P46990|RL17B_YEAST	-	monolink	monolink	F1609_sailerc_133.023802.023802.3_F1609_sailerc_133.022412.022412.3	105,105		-	F1609_sailerc_133_matched	0.57	28.68	sp|P05740|RL17A_YEAST:105:|:sp|P46990|RL17B_YEAST:105
FVQGLLQNAAANAEAKGLDATK-K16-156	sp|P05740|RL17A_YEAST,sp|P46990|RL17B_YEAST	-	monolink	monolink	F1609_sailerc_133.023792.023792.3_F1609_sailerc_133.022412.022412.3	105,105		-	F1609_sailerc_133_matched	0.61	26.37	sp|P05740|RL17A_YEAST:105:|:sp|P46990|RL17B_YEAST:105
FVQGLLQNAAANAEAKGLDATK-K16-156	sp|P05740|RL17A_YEAST,sp|P46990|RL17B_YEAST	-	monolink	monolink	F1701_sailerc_033.027938.027938.3_F1701_sailerc_033.027858.027858.3	105,105		-	F1701_sailerc_033_matched	0.43	49.49	sp|P05740|RL17A_YEAST:105:|:sp|P46990|RL17B_YEAST:105
FVQGLLQNAAANAEAKGLDATK-K16-156	sp|P05740|RL17A_YEAST,sp|P46990|RL17B_YEAST	-	monolink	monolink	F1701_sailerc_033.027938.027938.3_F1701_sailerc_033.027896.027896.3	105,105		-	F1701_sailerc_033_matched	0.41	48.93	sp|P05740|RL17A_YEAST:105:|:sp|P46990|RL17B_YEAST:105
FVQGLLQNAAANAEAKGLDATK-K16-156	sp|P05740|RL17A_YEAST,sp|P46990|RL17B_YEAST	-	monolink	monolink	F1701_sailerc_034.023905.023905.3_F1701_sailerc_034.023824.023824.3	105,105		-	F1701_sailerc_034_matched	0.47	42.72	sp|P05740|RL17A_YEAST:105:|:sp|P46990|RL17B_YEAST:105
FVQGLLQNAAANAEAKGLDATK-K16-156	sp|P05740|RL17A_YEAST,sp|P46990|RL17B_YEAST	-	monolink	monolink	F1701_sailerc_033.027938.027938.3_F1701_sailerc_033.026165.026165.3	105,105		-	F1701_sailerc_033_matched	0.35	41.51	sp|P05740|RL17A_YEAST:105:|:sp|P46990|RL17B_YEAST:105
FVQGLLQNAAANAEAKGLDATK-K16-156	sp|P05740|RL17A_YEAST,sp|P46990|RL17B_YEAST	-	monolink	monolink	F1701_sailerc_035.024030.024030.3_F1701_sailerc_035.023931.023931.3	105,105		-	F1701_sailerc_035_matched	0.42	39.87	sp|P05740|RL17A_YEAST:105:|:sp|P46990|RL17B_YEAST:105
FVQGLLQNAAANAEAKGLDATK-K16-156	sp|P05740|RL17A_YEAST,sp|P46990|RL17B_YEAST	-	monolink	monolink	F1701_sailerc_077.027137.027137.3_F1701_sailerc_077.027145.027145.3	105,105		-	F1701_sailerc_077_matched	0.45	50.61	sp|P05740|RL17A_YEAST:105:|:sp|P46990|RL17B_YEAST:105
FVQGLLQNAAANAEAKGLDATK-K16-156	sp|P05740|RL17A_YEAST,sp|P46990|RL17B_YEAST	-	monolink	monolink	F1701_sailerc_079.021181.021181.3_F1701_sailerc_079.021099.021099.3	105,105		-	F1701_sailerc_079_matched	0.38	45.08	sp|P05740|RL17A_YEAST:105:|:sp|P46990|RL17B_YEAST:105
FVQGLLQNAAANAEAKGLDATK-K16-156	sp|P05740|RL17A_YEAST,sp|P46990|RL17B_YEAST	-	monolink	monolink	F1701_sailerc_076.027284.027284.3_F1701_sailerc_076.027273.027273.3	105,105		-	F1701_sailerc_076_matched	0.43	42.3	sp|P05740|RL17A_YEAST:105:|:sp|P46990|RL17B_YEAST:105
FVQGLLQNAAANAEAKGLDATK-K16-156	sp|P05740|RL17A_YEAST,sp|P46990|RL17B_YEAST	-	monolink	monolink	F1701_sailerc_078.020988.020988.3_F1701_sailerc_078.020925.020925.3	105,105		-	F1701_sailerc_078_matched	0.52	30.44	sp|P05740|RL17A_YEAST:105:|:sp|P46990|RL17B_YEAST:105
FVQGLLQNAAANAEAKGLDATK-K16-156	sp|P05740|RL17A_YEAST,sp|P46990|RL17B_YEAST	-	monolink	monolink	F1712_jansenj_181.023854.023854.3_F1712_jansenj_181.023724.023724.3	105,105		-	F1712_jansenj_181_matched	0.51	31.13	sp|P05740|RL17A_YEAST:105:|:sp|P46990|RL17B_YEAST:105
FVQGLLQNAAANAEAKGLDATK-K16-155	sp|P05740|RL17A_YEAST,sp|P46990|RL17B_YEAST	-	monolink	monolink	F1801_sailerc_310.023182.023182.3_F1801_sailerc_310.023061.023061.3	105,105		-	F1801_sailerc_310_matched	0.45	41.4	sp|P05740|RL17A_YEAST:105:|:sp|P46990|RL17B_YEAST:105
FVQGLLQNAAANAEAKGLDATK-K16-155	sp|P05740|RL17A_YEAST,sp|P46990|RL17B_YEAST	-	monolink	monolink	F1801_sailerc_309.023231.023231.3_F1801_sailerc_309.023174.023174.3	105,105		-	F1801_sailerc_309_matched	0.5	40.97	sp|P05740|RL17A_YEAST:105:|:sp|P46990|RL17B_YEAST:105
FVQGLLQNAAANAEAKGLDATK-K16-155	sp|P05740|RL17A_YEAST,sp|P46990|RL17B_YEAST	-	monolink	monolink	F1801_sailerc_311.016283.016283.3_F1801_sailerc_311.016164.016164.3	105,105		-	F1801_sailerc_311_matched	0.53	38.99	sp|P05740|RL17A_YEAST:105:|:sp|P46990|RL17B_YEAST:105
FVQGLLQNAAANAEAKGLDATK-K16-156	sp|P05740|RL17A_YEAST,sp|P46990|RL17B_YEAST	-	monolink	monolink	F1801_sailerc_309.025085.025085.3_F1801_sailerc_309.024950.024950.3	105,105		-	F1801_sailerc_309_matched	0.53	24.95	sp|P05740|RL17A_YEAST:105:|:sp|P46990|RL17B_YEAST:105
FVQGLLQNAAANAEAKGLDATK-K16-156	sp|P05740|RL17A_YEAST,sp|P46990|RL17B_YEAST	-	monolink	monolink	F1801_sailerc_310.024916.024916.3_F1801_sailerc_310.023041.023041.3	105,105		-	F1801_sailerc_310_matched	0.42	23.99	sp|P05740|RL17A_YEAST:105:|:sp|P46990|RL17B_YEAST:105
FVQGLLQNAAANAEAKGLDATK-K16-155	sp|P05740|RL17A_YEAST,sp|P46990|RL17B_YEAST	-	monolink	monolink	F1801_sailerc_310.023182.023182.3_F1801_sailerc_310.023934.023934.3	105,105		-	F1801_sailerc_310_matched	0.62	23.52	sp|P05740|RL17A_YEAST:105:|:sp|P46990|RL17B_YEAST:105
FVQGLLQNAAANAEAKGLDATK-K16-155	sp|P05740|RL17A_YEAST,sp|P46990|RL17B_YEAST	-	monolink	monolink	F1801_sailerc_317.022540.022540.3_F1801_sailerc_317.022523.022523.3	105,105		-	F1801_sailerc_317_matched	0.46	39.86	sp|P05740|RL17A_YEAST:105:|:sp|P46990|RL17B_YEAST:105
FVQGLLQNAAANAEAKGLDATK-K16-155	sp|P05740|RL17A_YEAST,sp|P46990|RL17B_YEAST	-	monolink	monolink	F1801_sailerc_319.013549.013549.3_F1801_sailerc_319.013497.013497.3	105,105		-	F1801_sailerc_319_matched	0.44	37.99	sp|P05740|RL17A_YEAST:105:|:sp|P46990|RL17B_YEAST:105
FVQGLLQNAAANAEAKGLDATK-K16-155	sp|P05740|RL17A_YEAST,sp|P46990|RL17B_YEAST	-	monolink	monolink	F1801_sailerc_318.022268.022268.3_F1801_sailerc_318.022209.022209.3	105,105		-	F1801_sailerc_318_matched	0.52	31.53	sp|P05740|RL17A_YEAST:105:|:sp|P46990|RL17B_YEAST:105
FVQGLLQNAAANAEAKGLDATK-K16-155	sp|P05740|RL17A_YEAST,sp|P46990|RL17B_YEAST	-	monolink	monolink	F1801_sailerc_317.022540.022540.3_F1801_sailerc_317.023312.023312.3	105,105		-	F1801_sailerc_317_matched	0.71	23.06	sp|P05740|RL17A_YEAST:105:|:sp|P46990|RL17B_YEAST:105
FVQGLLQNAAANAEAKGLDATK-K16-156	sp|P05740|RL17A_YEAST,sp|P46990|RL17B_YEAST	-	monolink	monolink	F1801_sailerc_318.024007.024007.3_F1801_sailerc_318.022237.022237.3	105,105		-	F1801_sailerc_318_matched	0.61	21.21	sp|P05740|RL17A_YEAST:105:|:sp|P46990|RL17B_YEAST:105
FVQGLLQNAAANAEAKGLDATK-K16-156	sp|P05740|RL17A_YEAST,sp|P46990|RL17B_YEAST	-	monolink	monolink	F1806_jansenj_004.029328.029328.3_F1806_jansenj_004.029193.029193.3	105,105		-	F1806_jansenj_004_matched	0.51	43.24	sp|P05740|RL17A_YEAST:105:|:sp|P46990|RL17B_YEAST:105
FVQGLLQNAAANAEAKGLDATK-K16-155	sp|P05740|RL17A_YEAST,sp|P46990|RL17B_YEAST	-	monolink	monolink	F1806_jansenj_143.020720.020720.3_F1806_jansenj_143.020650.020650.3	105,105		-	F1806_jansenj_143_matched	0.53	36.62	sp|P05740|RL17A_YEAST:105:|:sp|P46990|RL17B_YEAST:105
FVQGLLQNAAANAEAKGLDATK-K16-155	sp|P05740|RL17A_YEAST,sp|P46990|RL17B_YEAST	-	monolink	monolink	F1806_jansenj_004.027060.027060.3_F1806_jansenj_004.026929.026929.3	105,105		-	F1806_jansenj_004_matched	0.46	34.48	sp|P05740|RL17A_YEAST:105:|:sp|P46990|RL17B_YEAST:105
FVQGLLQNAAANAEAKGLDATK-K16-156	sp|P05740|RL17A_YEAST,sp|P46990|RL17B_YEAST	-	monolink	monolink	F1806_jansenj_003.028851.028851.3_F1806_jansenj_003.028781.028781.3	105,105		-	F1806_jansenj_003_matched	0.45	31.03	sp|P05740|RL17A_YEAST:105:|:sp|P46990|RL17B_YEAST:105
FVQGLLQNAAANAEAKGLDATK-K16-155	sp|P05740|RL17A_YEAST,sp|P46990|RL17B_YEAST	-	monolink	monolink	F1806_jansenj_004.027060.027060.3_F1806_jansenj_004.029274.029274.3	105,105		-	F1806_jansenj_004_matched	0.57	25.12	sp|P05740|RL17A_YEAST:105:|:sp|P46990|RL17B_YEAST:105
FVQGLLQNAAANAEAKGLDATK-K16-155	sp|P05740|RL17A_YEAST,sp|P46990|RL17B_YEAST	-	monolink	monolink	F1806_jansenj_144.020643.020643.3_F1806_jansenj_144.020527.020527.3	105,105		-	F1806_jansenj_144_matched	0.69	21.52	sp|P05740|RL17A_YEAST:105:|:sp|P46990|RL17B_YEAST:105
FVQGLLQNAAANAEAKGLDATK-K16-155	sp|P05740|RL17A_YEAST,sp|P46990|RL17B_YEAST	-	monolink	monolink	F1806_jansenj_146.020524.020524.3_F1806_jansenj_146.020454.020454.3	105,105		-	F1806_jansenj_146_matched	0.47	38.74	sp|P05740|RL17A_YEAST:105:|:sp|P46990|RL17B_YEAST:105
FVQGLLQNAAANAEAKGLDATK-K16-155	sp|P05740|RL17A_YEAST,sp|P46990|RL17B_YEAST	-	monolink	monolink	F1806_jansenj_145.020345.020345.3_F1806_jansenj_145.020249.020249.3	105,105		-	F1806_jansenj_145_matched	0.56	34.69	sp|P05740|RL17A_YEAST:105:|:sp|P46990|RL17B_YEAST:105
FVQGLLQNAAANAEAKGLDATK-K16-155	sp|P05740|RL17A_YEAST,sp|P46990|RL17B_YEAST	-	monolink	monolink	F1806_jansenj_012.026866.026866.3_F1806_jansenj_012.026667.026667.3	105,105		-	F1806_jansenj_012_matched	0.55	28.58	sp|P05740|RL17A_YEAST:105:|:sp|P46990|RL17B_YEAST:105
FVQGLLQNAAANAEAKGLDATK-K16-155	sp|P05740|RL17A_YEAST,sp|P46990|RL17B_YEAST	-	monolink	monolink	F1806_jansenj_011.026789.026789.3_F1806_jansenj_011.026597.026597.3	105,105		-	F1806_jansenj_011_matched	0.78	21.69	sp|P05740|RL17A_YEAST:105:|:sp|P46990|RL17B_YEAST:105
FVQGLLQNAAANAEAKGLDATK-K16-156	sp|P05740|RL17A_YEAST,sp|P46990|RL17B_YEAST	-	monolink	monolink	F1712_jansenj_160.029231.029231.3_F1712_jansenj_160.029152.029152.3	105,105		-	F1712_jansenj_160_matched	0.49	23.63	sp|P05740|RL17A_YEAST:105:|:sp|P46990|RL17B_YEAST:105
FVQGLLQNAAANAEAKGLDATK-K16-156	sp|P05740|RL17A_YEAST,sp|P46990|RL17B_YEAST	-	monolink	monolink	F1701_sailerc_046.029183.029183.3_F1701_sailerc_046.029062.029062.3	105,105		-	F1701_sailerc_046_matched	0.54	34.89	sp|P05740|RL17A_YEAST:105:|:sp|P46990|RL17B_YEAST:105
FVQGLLQNAAANAEAKGLDATK-K16-156	sp|P05740|RL17A_YEAST,sp|P46990|RL17B_YEAST	-	monolink	monolink	F1701_sailerc_046.029183.029183.3_F1701_sailerc_046.027343.027343.3	105,105		-	F1701_sailerc_046_matched	0.5	32.48	sp|P05740|RL17A_YEAST:105:|:sp|P46990|RL17B_YEAST:105
FVQGLLQNAAANAEAKGLDATK-K16-155	sp|P05740|RL17A_YEAST,sp|P46990|RL17B_YEAST	-	monolink	monolink	F1708_sailerc_479.023903.023903.3_F1708_sailerc_479.025954.025954.3	105,105		-	F1708_sailerc_479_matched	0.44	29.45	sp|P05740|RL17A_YEAST:105:|:sp|P46990|RL17B_YEAST:105
FVQGLLQNAAANAEAKGLDATK-K16-156	sp|P05740|RL17A_YEAST,sp|P46990|RL17B_YEAST	-	monolink	monolink	F1708_sailerc_479.026113.026113.3_F1708_sailerc_479.026044.026044.3	105,105		-	F1708_sailerc_479_matched	0.61	28.94	sp|P05740|RL17A_YEAST:105:|:sp|P46990|RL17B_YEAST:105
FVQGLLQNAAANAEAKGLDATK-K16-155	sp|P05740|RL17A_YEAST,sp|P46990|RL17B_YEAST	-	monolink	monolink	F1709_sailerc_500.017464.017464.3_F1709_sailerc_500.017377.017377.3	105,105		-	F1709_sailerc_500_matched	0.48	34.46	sp|P05740|RL17A_YEAST:105:|:sp|P46990|RL17B_YEAST:105
FVQGLLQNAAANAEAKGLDATK-K16-155	sp|P05740|RL17A_YEAST,sp|P46990|RL17B_YEAST	-	monolink	monolink	F1709_sailerc_499.025036.025036.3_F1709_sailerc_499.024953.024953.3	105,105		-	F1709_sailerc_499_matched	0.49	32.57	sp|P05740|RL17A_YEAST:105:|:sp|P46990|RL17B_YEAST:105
FVQGLLQNAAANAEAKGLDATK-K16-155	sp|P05740|RL17A_YEAST,sp|P46990|RL17B_YEAST	-	monolink	monolink	F1709_sailerc_501.017176.017176.3_F1709_sailerc_501.017140.017140.3	105,105		-	F1709_sailerc_501_matched	0.63	30.15	sp|P05740|RL17A_YEAST:105:|:sp|P46990|RL17B_YEAST:105
FVQGLLQNAAANAEAKGLDATK-K16-155	sp|P05740|RL17A_YEAST,sp|P46990|RL17B_YEAST	-	monolink	monolink	F1709_sailerc_498.025235.025235.3_F1709_sailerc_498.027250.027250.3	105,105		-	F1709_sailerc_498_matched	0.54	25.97	sp|P05740|RL17A_YEAST:105:|:sp|P46990|RL17B_YEAST:105
FVQGLLQNAAANAEAKGLDATK-K16-155	sp|P05740|RL17A_YEAST,sp|P46990|RL17B_YEAST	-	monolink	monolink	F1709_sailerc_499.025036.025036.3_F1709_sailerc_499.027168.027168.3	105,105		-	F1709_sailerc_499_matched	0.43	25.15	sp|P05740|RL17A_YEAST:105:|:sp|P46990|RL17B_YEAST:105
FVQGLLQNAAANAEAKGLDATK-K16-156	sp|P05740|RL17A_YEAST,sp|P46990|RL17B_YEAST	-	monolink	monolink	F1711_jansenj_274.024959.024959.3_F1711_jansenj_274.024838.024838.3	105,105		-	-	0.51	35.12	sp|P05740|RL17A_YEAST:105:|:sp|P46990|RL17B_YEAST:105
FVQGLLQNAAANAEAKGLDATK-K16-156	sp|P05740|RL17A_YEAST,sp|P46990|RL17B_YEAST	-	monolink	monolink	F1711_jansenj_273.025635.025635.3_F1711_jansenj_273.025476.025476.3	105,105		-	-	0.54	32.4	sp|P05740|RL17A_YEAST:105:|:sp|P46990|RL17B_YEAST:105
FVQGLLQNAAANAEAKGLDATK-K16-156	sp|P05740|RL17A_YEAST,sp|P46990|RL17B_YEAST	-	monolink	monolink	F1711_jansenj_282.024136.024136.3_F1711_jansenj_282.023954.023954.3	105,105		-	F1711_jansenj_282_matched	0.6	25.98	sp|P05740|RL17A_YEAST:105:|:sp|P46990|RL17B_YEAST:105
FVQGLLQNAAANAEAKGLDATK-K16-156	sp|P05740|RL17A_YEAST,sp|P46990|RL17B_YEAST	-	monolink	monolink	F1701_sailerc_070.026275.026275.3_F1701_sailerc_070.026173.026173.3	105,105		-	F1701_sailerc_070_matched	0.44	36.67	sp|P05740|RL17A_YEAST:105:|:sp|P46990|RL17B_YEAST:105
FVQGLLQNAAANAEAKGLDATK-K16-155	sp|P05740|RL17A_YEAST,sp|P46990|RL17B_YEAST	-	monolink	monolink	F1701_sailerc_071.018206.018206.3_F1701_sailerc_071.018099.018099.3	105,105		-	F1701_sailerc_071_matched	0.59	34.38	sp|P05740|RL17A_YEAST:105:|:sp|P46990|RL17B_YEAST:105
FVQGLLQNAAANAEAKGLDATK-K16-156	sp|P05740|RL17A_YEAST,sp|P46990|RL17B_YEAST	-	monolink	monolink	F1703_sailerc_174.023552.023552.3_F1703_sailerc_174.023427.023427.3	105,105		-	F1703_sailerc_174_matched	0.49	35.32	sp|P05740|RL17A_YEAST:105:|:sp|P46990|RL17B_YEAST:105
FVQGLLQNAAANAEAKGLDATK-K16-156	sp|P05740|RL17A_YEAST,sp|P46990|RL17B_YEAST	-	monolink	monolink	F1703_sailerc_172.033032.033032.3_F1703_sailerc_172.032860.032860.3	105,105		-	F1703_sailerc_172_matched	0.63	28.07	sp|P05740|RL17A_YEAST:105:|:sp|P46990|RL17B_YEAST:105
FVQGLLQNAAANAEAKGLDATK-K16-156	sp|P05740|RL17A_YEAST,sp|P46990|RL17B_YEAST	-	monolink	monolink	F1701_sailerc_026.028373.028373.3_F1701_sailerc_026.028249.028249.3	105,105		-	F1701_sailerc_026_matched	0.45	48.38	sp|P05740|RL17A_YEAST:105:|:sp|P46990|RL17B_YEAST:105
FVQGLLQNAAANAEAKGLDATK-K16-155	sp|P05740|RL17A_YEAST,sp|P46990|RL17B_YEAST	-	monolink	monolink	F1701_sailerc_027.021296.021296.3_F1701_sailerc_027.022668.022668.3	105,105		-	F1701_sailerc_027_matched	0.54	40.26	sp|P05740|RL17A_YEAST:105:|:sp|P46990|RL17B_YEAST:105
FVQGLLQNAAANAEAKGLDATK-K16-156	sp|P05740|RL17A_YEAST,sp|P46990|RL17B_YEAST	-	monolink	monolink	F1701_sailerc_025.028420.028420.3_F1701_sailerc_025.028408.028408.3	105,105		-	F1701_sailerc_025_matched	0.5	38.36	sp|P05740|RL17A_YEAST:105:|:sp|P46990|RL17B_YEAST:105
FVQGLLQNAAANAEAKGLDATK-K16-156	sp|P05740|RL17A_YEAST,sp|P46990|RL17B_YEAST	-	monolink	monolink	F1806_jansenj_088.031281.031281.3_F1806_jansenj_088.031111.031111.3	105,105		-	F1806_jansenj_088_matched	0.51	42.75	sp|P05740|RL17A_YEAST:105:|:sp|P46990|RL17B_YEAST:105
FVQGLLQNAAANAEAKGLDATK-K16-155	sp|P05740|RL17A_YEAST,sp|P46990|RL17B_YEAST	-	monolink	monolink	F1806_jansenj_090.020987.020987.3_F1806_jansenj_090.020869.020869.3	105,105		-	F1806_jansenj_090_matched	0.43	40.71	sp|P05740|RL17A_YEAST:105:|:sp|P46990|RL17B_YEAST:105
FVQGLLQNAAANAEAKGLDATK-K16-155	sp|P05740|RL17A_YEAST,sp|P46990|RL17B_YEAST	-	monolink	monolink	F1806_jansenj_087.028740.028740.3_F1806_jansenj_087.028604.028604.3	105,105		-	F1806_jansenj_087_matched	0.44	40.35	sp|P05740|RL17A_YEAST:105:|:sp|P46990|RL17B_YEAST:105
FVQGLLQNAAANAEAKGLDATK-K16-155	sp|P05740|RL17A_YEAST,sp|P46990|RL17B_YEAST	-	monolink	monolink	F1806_jansenj_088.028886.028886.3_F1806_jansenj_088.028740.028740.3	105,105		-	F1806_jansenj_088_matched	0.51	39.64	sp|P05740|RL17A_YEAST:105:|:sp|P46990|RL17B_YEAST:105
FVQGLLQNAAANAEAKGLDATK-K16-155	sp|P05740|RL17A_YEAST,sp|P46990|RL17B_YEAST	-	monolink	monolink	F1806_jansenj_089.021427.021427.3_F1806_jansenj_089.021334.021334.3	105,105		-	F1806_jansenj_089_matched	0.5	35.41	sp|P05740|RL17A_YEAST:105:|:sp|P46990|RL17B_YEAST:105
FVQGLLQNAAANAEAKGLDATK-K16-155	sp|P05740|RL17A_YEAST,sp|P46990|RL17B_YEAST	-	monolink	monolink	F1806_jansenj_097.022279.022279.3_F1806_jansenj_097.022132.022132.3	105,105		-	F1806_jansenj_097_matched	0.5	40.33	sp|P05740|RL17A_YEAST:105:|:sp|P46990|RL17B_YEAST:105
FVQGLLQNAAANAEAKGLDATK-K16-156	sp|P05740|RL17A_YEAST,sp|P46990|RL17B_YEAST	-	monolink	monolink	F1806_jansenj_096.031650.031650.3_F1806_jansenj_096.031513.031513.3	105,105		-	F1806_jansenj_096_matched	0.49	37.1	sp|P05740|RL17A_YEAST:105:|:sp|P46990|RL17B_YEAST:105
FVQGLLQNAAANAEAKGLDATK-K16-155	sp|P05740|RL17A_YEAST,sp|P46990|RL17B_YEAST	-	monolink	monolink	F1806_jansenj_098.022541.022541.3_F1806_jansenj_098.022403.022403.3	105,105		-	F1806_jansenj_098_matched	0.45	36.92	sp|P05740|RL17A_YEAST:105:|:sp|P46990|RL17B_YEAST:105
FVQGLLQNAAANAEAKGLDATK-K16-155	sp|P05740|RL17A_YEAST,sp|P46990|RL17B_YEAST	-	monolink	monolink	F1806_jansenj_098.022541.022541.3_F1806_jansenj_098.024240.024240.3	105,105		-	F1806_jansenj_098_matched	0.49	28.92	sp|P05740|RL17A_YEAST:105:|:sp|P46990|RL17B_YEAST:105
ILTPADFAKLQELR-K9-156	sp|P53313|SDA1_YEAST	-	monolink	monolink	F1707_sailerc_30.019158.019158.3_F1707_sailerc_30.019107.019107.3	649		-	F1707_sailerc_30_matched	0.69	51.64	sp|P53313|SDA1_YEAST:649
ILTPADFAKLQELR-K9-156	sp|P53313|SDA1_YEAST	-	monolink	monolink	F1707_sailerc_27.026152.026152.3_F1707_sailerc_27.026130.026130.3	649		-	F1707_sailerc_27_matched	0.74	49.14	sp|P53313|SDA1_YEAST:649
ILTPADFAKLQELR-K9-156	sp|P53313|SDA1_YEAST	-	monolink	monolink	F1707_sailerc_28.026350.026350.3_F1707_sailerc_28.026339.026339.3	649		-	F1707_sailerc_28_matched	0.75	45.92	sp|P53313|SDA1_YEAST:649
ILTPADFAKLQELR-K9-156	sp|P53313|SDA1_YEAST	-	monolink	monolink	F1707_sailerc_26.028047.028047.3_F1707_sailerc_26.028077.028077.3	649		-	F1707_sailerc_26_matched	0.65	44.02	sp|P53313|SDA1_YEAST:649
ILTPADFAKLQELR-K9-156	sp|P53313|SDA1_YEAST	-	monolink	monolink	F1707_sailerc_31.018868.018868.3_F1707_sailerc_31.018780.018780.3	649		-	F1707_sailerc_31_matched	0.75	43.44	sp|P53313|SDA1_YEAST:649
ILTPADFAKLQELR-K9-156	sp|P53313|SDA1_YEAST	-	monolink	monolink	F1707_sailerc_25.027732.027732.3_F1707_sailerc_25.027692.027692.3	649		-	F1707_sailerc_25_matched	0.67	39.59	sp|P53313|SDA1_YEAST:649
ILTPADFAKLQELR-K9-156	sp|P53313|SDA1_YEAST	-	monolink	monolink	F1707_sailerc_14.021162.021162.3_F1707_sailerc_14.021160.021160.3	649		-	F1707_sailerc_14_matched	0.74	47.29	sp|P53313|SDA1_YEAST:649
ILTPADFAKLQELR-K9-156	sp|P53313|SDA1_YEAST	-	monolink	monolink	F1707_sailerc_12.028142.028142.3_F1707_sailerc_12.028138.028138.3	649		-	F1707_sailerc_12_matched	0.73	46.5	sp|P53313|SDA1_YEAST:649
ILTPADFAKLQELR-K9-156	sp|P53313|SDA1_YEAST	-	monolink	monolink	F1707_sailerc_11.027974.027974.3_F1707_sailerc_11.027954.027954.3	649		-	F1707_sailerc_11_matched	0.62	44.44	sp|P53313|SDA1_YEAST:649
ILTPADFAKLQELR-K9-156	sp|P53313|SDA1_YEAST	-	monolink	monolink	F1707_sailerc_13.021038.021038.3_F1707_sailerc_13.021067.021067.3	649		-	F1707_sailerc_13_matched	0.66	41.67	sp|P53313|SDA1_YEAST:649
ILTPADFAKLQELR-K9-156	sp|P53313|SDA1_YEAST	-	monolink	monolink	F1707_sailerc_10.026668.026668.3_F1707_sailerc_10.026568.026568.3	649		-	F1707_sailerc_10_matched	0.63	40.6	sp|P53313|SDA1_YEAST:649
ILTPADFAKLQELR-K9-156	sp|P53313|SDA1_YEAST	-	monolink	monolink	F1707_sailerc_17.027652.027652.3_F1707_sailerc_17.027608.027608.3	649		-	F1707_sailerc_17_matched	0.79	44.84	sp|P53313|SDA1_YEAST:649
ILTPADFAKLQELR-K9-156	sp|P53313|SDA1_YEAST	-	monolink	monolink	F1707_sailerc_18.027502.027502.3_F1707_sailerc_18.027403.027403.3	649		-	F1707_sailerc_18_matched	0.72	41.95	sp|P53313|SDA1_YEAST:649
ILTPADFAKLQELR-K9-156	sp|P53313|SDA1_YEAST	-	monolink	monolink	F1707_sailerc_19.025840.025840.3_F1707_sailerc_19.025830.025830.3	649		-	F1707_sailerc_19_matched	0.72	41.43	sp|P53313|SDA1_YEAST:649
ILTPADFAKLQELR-K9-156	sp|P53313|SDA1_YEAST	-	monolink	monolink	F1707_sailerc_21.019298.019298.3_F1707_sailerc_21.019227.019227.3	649		-	F1707_sailerc_21_matched	0.74	41.02	sp|P53313|SDA1_YEAST:649
ILTPADFAKLQELR-K9-156	sp|P53313|SDA1_YEAST	-	monolink	monolink	F1707_sailerc_20.026499.026499.3_F1707_sailerc_20.026495.026495.3	649		-	F1707_sailerc_20_matched	0.65	40.57	sp|P53313|SDA1_YEAST:649
ILTPADFAKLQELR-K9-156	sp|P53313|SDA1_YEAST	-	monolink	monolink	F1707_sailerc_22.019612.019612.3_F1707_sailerc_22.019526.019526.3	649		-	F1707_sailerc_22_matched	0.74	35.9	sp|P53313|SDA1_YEAST:649
ILTPADFAKLQELR-K9-155	sp|P53313|SDA1_YEAST	-	monolink	monolink	F1609_sailerc_124.028437.028437.3_F1609_sailerc_124.028412.028412.3	649		-	F1609_sailerc_124_matched	0.67	46.3	sp|P53313|SDA1_YEAST:649
ILTPADFAKLQELR-K9-155	sp|P53313|SDA1_YEAST	-	monolink	monolink	F1609_sailerc_125.027887.027887.3_F1609_sailerc_125.027856.027856.3	649		-	F1609_sailerc_125_matched	0.71	43.77	sp|P53313|SDA1_YEAST:649
ILTPADFAKLQELR-K9-155	sp|P53313|SDA1_YEAST	-	monolink	monolink	F1609_sailerc_125.027898.027898.3_F1609_sailerc_125.027856.027856.3	649		-	F1609_sailerc_125_matched	0.69	43.26	sp|P53313|SDA1_YEAST:649
ILTPADFAKLQELR-K9-156	sp|P53313|SDA1_YEAST	-	monolink	monolink	F1609_sailerc_134.024118.024118.3_F1609_sailerc_134.024037.024037.3	649		-	F1609_sailerc_134_matched	0.73	42.13	sp|P53313|SDA1_YEAST:649
ILTPADFAKLQELR-K9-155	sp|P53313|SDA1_YEAST	-	monolink	monolink	F1609_sailerc_133.023406.023406.3_F1609_sailerc_133.023338.023338.3	649		-	F1609_sailerc_133_matched	0.67	38.87	sp|P53313|SDA1_YEAST:649
ILTPADFAKLQELR-K9-156	sp|P53313|SDA1_YEAST	-	monolink	monolink	F1609_sailerc_124.030163.030163.3_F1609_sailerc_124.030086.030086.3	649		-	F1609_sailerc_124_matched	0.72	37.01	sp|P53313|SDA1_YEAST:649
ILTPADFAKLQELR-K9-155	sp|P53313|SDA1_YEAST	-	monolink	monolink	F1609_sailerc_125.027887.027887.3_F1609_sailerc_125.029509.029509.3	649		-	F1609_sailerc_125_matched	0.79	26.68	sp|P53313|SDA1_YEAST:649
ILTPADFAKLQELR-K9-155	sp|P53313|SDA1_YEAST	-	monolink	monolink	F1609_sailerc_125.027898.027898.3_F1609_sailerc_125.029509.029509.3	649		-	F1609_sailerc_125_matched	0.74	22.33	sp|P53313|SDA1_YEAST:649
ILTPADFAKLQELR-K9-155	sp|P53313|SDA1_YEAST	-	monolink	monolink	F1701_sailerc_033.027552.027552.3_F1701_sailerc_033.027504.027504.3	649		-	F1701_sailerc_033_matched	0.72	47.93	sp|P53313|SDA1_YEAST:649
ILTPADFAKLQELR-K9-156	sp|P53313|SDA1_YEAST	-	monolink	monolink	F1701_sailerc_034.025043.025043.3_F1701_sailerc_034.024902.024902.3	649		-	F1701_sailerc_034_matched	0.7	46.79	sp|P53313|SDA1_YEAST:649
ILTPADFAKLQELR-K9-156	sp|P53313|SDA1_YEAST	-	monolink	monolink	F1701_sailerc_033.029304.029304.3_F1701_sailerc_033.029160.029160.3	649		-	F1701_sailerc_033_matched	0.62	46.62	sp|P53313|SDA1_YEAST:649
ILTPADFAKLQELR-K9-156	sp|P53313|SDA1_YEAST	-	monolink	monolink	F1701_sailerc_032.029358.029358.3_F1701_sailerc_032.029287.029287.3	649		-	F1701_sailerc_032_matched	0.58	43.82	sp|P53313|SDA1_YEAST:649
ILTPADFAKLQELR-K9-156	sp|P53313|SDA1_YEAST	-	monolink	monolink	F1701_sailerc_035.025144.025144.3_F1701_sailerc_035.024976.024976.3	649		-	F1701_sailerc_035_matched	0.83	37.47	sp|P53313|SDA1_YEAST:649
ILTPADFAKLQELR-K9-156	sp|P53313|SDA1_YEAST	-	monolink	monolink	F1701_sailerc_034.025232.025232.3_F1701_sailerc_034.024902.024902.3	649		-	F1701_sailerc_034_matched	0.78	34.95	sp|P53313|SDA1_YEAST:649
ILTPADFAKLQELR-K9-155	sp|P53313|SDA1_YEAST	-	monolink	monolink	F1701_sailerc_032.027603.027603.3_F1701_sailerc_032.027625.027625.3	649		-	F1701_sailerc_032_matched	0.9	32.81	sp|P53313|SDA1_YEAST:649
ILTPADFAKLQELR-K9-156	sp|P53313|SDA1_YEAST	-	monolink	monolink	F1701_sailerc_076.028694.028694.3_F1701_sailerc_076.028592.028592.3	649		-	F1701_sailerc_076_matched	0.63	48.44	sp|P53313|SDA1_YEAST:649
ILTPADFAKLQELR-K9-156	sp|P53313|SDA1_YEAST	-	monolink	monolink	F1701_sailerc_075.022588.022588.3_F1701_sailerc_075.022525.022525.3	649		-	F1701_sailerc_075_matched	0.71	47.55	sp|P53313|SDA1_YEAST:649
ILTPADFAKLQELR-K9-156	sp|P53313|SDA1_YEAST	-	monolink	monolink	F1701_sailerc_074.022034.022034.3_F1701_sailerc_074.021996.021996.3	649		-	F1701_sailerc_074_matched	0.63	47.3	sp|P53313|SDA1_YEAST:649
ILTPADFAKLQELR-K9-156	sp|P53313|SDA1_YEAST	-	monolink	monolink	F1701_sailerc_077.028527.028527.3_F1701_sailerc_077.028413.028413.3	649		-	F1701_sailerc_077_matched	0.68	47.2	sp|P53313|SDA1_YEAST:649
ILTPADFAKLQELR-K9-156	sp|P53313|SDA1_YEAST	-	monolink	monolink	F1701_sailerc_078.021936.021936.3_F1701_sailerc_078.021892.021892.3	649		-	F1701_sailerc_078_matched	0.73	46.18	sp|P53313|SDA1_YEAST:649
ILTPADFAKLQELR-K9-156	sp|P53313|SDA1_YEAST	-	monolink	monolink	F1701_sailerc_079.022090.022090.3_F1701_sailerc_079.022049.022049.3	649		-	F1701_sailerc_079_matched	0.77	40.3	sp|P53313|SDA1_YEAST:649
ILTPADFAKLQELR-K9-156	sp|P53313|SDA1_YEAST	-	monolink	monolink	F1701_sailerc_077.028527.028527.3_F1701_sailerc_077.028710.028710.3	649		-	F1701_sailerc_077_matched	0.72	40.01	sp|P53313|SDA1_YEAST:649
ILTPADFAKLQELR-K9-155	sp|P53313|SDA1_YEAST	-	monolink	monolink	F1701_sailerc_077.026749.026749.3_F1701_sailerc_077.026704.026704.3	649		-	F1701_sailerc_077_matched	0.68	39.93	sp|P53313|SDA1_YEAST:649
ILTPADFAKLQELR-K9-155	sp|P53313|SDA1_YEAST	-	monolink	monolink	F1701_sailerc_076.026889.026889.3_F1701_sailerc_076.026841.026841.3	649		-	F1701_sailerc_076_matched	0.76	36.58	sp|P53313|SDA1_YEAST:649
ILTPADFAKLQELR-K9-156	sp|P53313|SDA1_YEAST	-	monolink	monolink	F1701_sailerc_047.029903.029903.3_F1701_sailerc_047.029847.029847.3	649		-	F1701_sailerc_047_matched	0.61	38.79	sp|P53313|SDA1_YEAST:649
ILTPADFAKLQELR-K9-156	sp|P53313|SDA1_YEAST	-	monolink	monolink	F1701_sailerc_049.024628.024628.3_F1701_sailerc_049.024545.024545.3	649		-	F1701_sailerc_049_matched	0.73	37.9	sp|P53313|SDA1_YEAST:649
ILTPADFAKLQELR-K9-155	sp|P53313|SDA1_YEAST	-	monolink	monolink	F1708_sailerc_479.025025.025025.3_F1708_sailerc_479.024863.024863.3	649		-	F1708_sailerc_479_matched	0.62	42.76	sp|P53313|SDA1_YEAST:649
ILTPADFAKLQELR-K9-155	sp|P53313|SDA1_YEAST	-	monolink	monolink	F1709_sailerc_499.026122.026122.3_F1709_sailerc_499.025936.025936.3	649		-	F1709_sailerc_499_matched	0.71	43.46	sp|P53313|SDA1_YEAST:649
ILTPADFAKLQELR-K9-155	sp|P53313|SDA1_YEAST	-	monolink	monolink	F1709_sailerc_498.026238.026238.3_F1709_sailerc_498.026016.026016.3	649		-	F1709_sailerc_498_matched	0.63	42.69	sp|P53313|SDA1_YEAST:649
ILTPADFAKLQELR-K9-155	sp|P53313|SDA1_YEAST	-	monolink	monolink	F1709_sailerc_500.018138.018138.3_F1709_sailerc_500.018029.018029.3	649		-	F1709_sailerc_500_matched	0.68	38.83	sp|P53313|SDA1_YEAST:649
ILTPADFAKLQELR-K9-156	sp|P53313|SDA1_YEAST	-	monolink	monolink	F1709_sailerc_501.019110.019110.3_F1709_sailerc_501.019054.019054.3	649		-	F1709_sailerc_501_matched	0.57	34.67	sp|P53313|SDA1_YEAST:649
ILTPADFAKLQELR-K9-156	sp|P53313|SDA1_YEAST	-	monolink	monolink	F1709_sailerc_498.028106.028106.3_F1709_sailerc_498.027982.027982.3	649		-	F1709_sailerc_498_matched	0.67	30.11	sp|P53313|SDA1_YEAST:649
ILTPADFAKLQELR-K9-156	sp|P53313|SDA1_YEAST	-	monolink	monolink	F1709_sailerc_499.028066.028066.3_F1709_sailerc_499.025975.025975.3	649		-	F1709_sailerc_499_matched	0.74	28.63	sp|P53313|SDA1_YEAST:649
ILTPADFAKLQELR-K9-156	sp|P53313|SDA1_YEAST	-	monolink	monolink	F1709_sailerc_498.028106.028106.3_F1709_sailerc_498.026039.026039.3	649		-	F1709_sailerc_498_matched	0.76	27.41	sp|P53313|SDA1_YEAST:649
ILTPADFAKLQELR-K9-156	sp|P53313|SDA1_YEAST	-	monolink	monolink	F1709_sailerc_499.028066.028066.3_F1709_sailerc_499.027866.027866.3	649		-	F1709_sailerc_499_matched	0.75	26.59	sp|P53313|SDA1_YEAST:649
ILTPADFAKLQELR-K9-155	sp|P53313|SDA1_YEAST	-	monolink	monolink	F1711_jansenj_204.025664.025664.3_F1711_jansenj_204.025695.025695.3	649		-	F1711_jansenj_204_matched	0.64	49.1	sp|P53313|SDA1_YEAST:649
ILTPADFAKLQELR-K9-156	sp|P53313|SDA1_YEAST	-	monolink	monolink	F1711_jansenj_205.026101.026101.3_F1711_jansenj_205.025983.025983.3	649		-	F1711_jansenj_205_matched	0.72	45.77	sp|P53313|SDA1_YEAST:649
ILTPADFAKLQELR-K9-156	sp|P53313|SDA1_YEAST	-	monolink	monolink	F1711_jansenj_204.027767.027767.3_F1711_jansenj_204.027634.027634.3	649		-	F1711_jansenj_204_matched	0.66	44.25	sp|P53313|SDA1_YEAST:649
ILTPADFAKLQELR-K9-155	sp|P53313|SDA1_YEAST	-	monolink	monolink	F1711_jansenj_205.024167.024167.3_F1711_jansenj_205.024206.024206.3	649		-	F1711_jansenj_205_matched	0.61	37.21	sp|P53313|SDA1_YEAST:649
ILTPADFAKLQELR-K9-155	sp|P53313|SDA1_YEAST	-	monolink	monolink	F1711_jansenj_206.015803.015803.3_F1711_jansenj_206.015812.015812.3	649		-	F1711_jansenj_206_matched	0.73	35.07	sp|P53313|SDA1_YEAST:649
ILTPADFAKLQELR-K9-156	sp|P53313|SDA1_YEAST	-	monolink	monolink	F1711_jansenj_276.018781.018781.3_F1711_jansenj_276.018697.018697.3	649		-	-	0.66	47.26	sp|P53313|SDA1_YEAST:649
ILTPADFAKLQELR-K9-156	sp|P53313|SDA1_YEAST	-	monolink	monolink	F1711_jansenj_273.026615.026615.3_F1711_jansenj_273.026552.026552.3	649		-	-	0.73	43.14	sp|P53313|SDA1_YEAST:649
ILTPADFAKLQELR-K9-155	sp|P53313|SDA1_YEAST	-	monolink	monolink	F1711_jansenj_273.024743.024743.3_F1711_jansenj_273.024660.024660.3	649		-	-	0.64	41.85	sp|P53313|SDA1_YEAST:649
ILTPADFAKLQELR-K9-155	sp|P53313|SDA1_YEAST	-	monolink	monolink	F1711_jansenj_274.023995.023995.3_F1711_jansenj_274.023935.023935.3	649		-	-	0.79	38.1	sp|P53313|SDA1_YEAST:649
ILTPADFAKLQELR-K9-156	sp|P53313|SDA1_YEAST	-	monolink	monolink	F1711_jansenj_274.025952.025952.3_F1711_jansenj_274.025855.025855.3	649		-	-	0.71	37.98	sp|P53313|SDA1_YEAST:649
ILTPADFAKLQELR-K9-155	sp|P53313|SDA1_YEAST	-	monolink	monolink	F1711_jansenj_276.017538.017538.3_F1711_jansenj_276.017527.017527.3	649		-	-	0.69	28.88	sp|P53313|SDA1_YEAST:649
ILTPADFAKLQELR-K9-156	sp|P53313|SDA1_YEAST	-	monolink	monolink	F1711_jansenj_282.025007.025007.3_F1711_jansenj_282.024904.024904.3	649		-	F1711_jansenj_282_matched	0.64	52.54	sp|P53313|SDA1_YEAST:649
ILTPADFAKLQELR-K9-156	sp|P53313|SDA1_YEAST	-	monolink	monolink	F1711_jansenj_281.025191.025191.3_F1711_jansenj_281.025048.025048.3	649		-	F1711_jansenj_281_matched	0.69	51.67	sp|P53313|SDA1_YEAST:649
ILTPADFAKLQELR-K9-156	sp|P53313|SDA1_YEAST	-	monolink	monolink	F1711_jansenj_283.017275.017275.3_F1711_jansenj_283.017186.017186.3	649		-	F1711_jansenj_283_matched	0.73	48.9	sp|P53313|SDA1_YEAST:649
ILTPADFAKLQELR-K9-156	sp|P53313|SDA1_YEAST	-	monolink	monolink	F1711_jansenj_284.017284.017284.3_F1711_jansenj_284.017232.017232.3	649		-	F1711_jansenj_284_matched	0.67	47.07	sp|P53313|SDA1_YEAST:649
ILTPADFAKLQELR-K9-155	sp|P53313|SDA1_YEAST	-	monolink	monolink	F1711_jansenj_282.023247.023247.3_F1711_jansenj_282.023211.023211.3	649		-	F1711_jansenj_282_matched	0.64	44.78	sp|P53313|SDA1_YEAST:649
ILTPADFAKLQELR-K9-155	sp|P53313|SDA1_YEAST	-	monolink	monolink	F1711_jansenj_281.023449.023449.3_F1711_jansenj_281.023378.023378.3	649		-	F1711_jansenj_281_matched	0.62	42.92	sp|P53313|SDA1_YEAST:649
ILTPADFAKLQELR-K9-155	sp|P53313|SDA1_YEAST	-	monolink	monolink	F1711_jansenj_283.016188.016188.3_F1711_jansenj_283.016159.016159.3	649		-	F1711_jansenj_283_matched	0.69	38.64	sp|P53313|SDA1_YEAST:649
ILTPADFAKLQELR-K9-155	sp|P53313|SDA1_YEAST	-	monolink	monolink	F1711_jansenj_284.016254.016254.3_F1711_jansenj_284.016258.016258.3	649		-	F1711_jansenj_284_matched	0.7	37.42	sp|P53313|SDA1_YEAST:649
IPNVPVIVKAR-K9-155	sp|P02406|RL28_YEAST	-	monolink	monolink	F1707_sailerc_30.011064.011064.3_F1707_sailerc_30.010979.010979.3	126		-	F1707_sailerc_30_matched	0.0	49.34	sp|P02406|RL28_YEAST:126
IPNVPVIVKAR-K9-156	sp|P02406|RL28_YEAST	-	monolink	monolink	F1707_sailerc_31.012697.012697.3_F1707_sailerc_31.012631.012631.3	126		-	F1707_sailerc_31_matched	0.0	48.84	sp|P02406|RL28_YEAST:126
IPNVPVIVKAR-K9-156	sp|P02406|RL28_YEAST	-	monolink	monolink	F1707_sailerc_30.012840.012840.3_F1707_sailerc_30.012767.012767.3	126		-	F1707_sailerc_30_matched	0.0	46.79	sp|P02406|RL28_YEAST:126
GRIPNVPVIVKAR-K11-155	sp|P02406|RL28_YEAST	-	monolink	monolink	F1707_sailerc_27.011167.011167.3_F1707_sailerc_27.011065.011065.3	126		-	F1707_sailerc_27_matched	0.45	46.16	sp|P02406|RL28_YEAST:126
IPNVPVIVKAR-K9-155	sp|P02406|RL28_YEAST	-	monolink	monolink	F1707_sailerc_31.010982.010982.3_F1707_sailerc_31.010936.010936.3	126		-	F1707_sailerc_31_matched	0.0	44.57	sp|P02406|RL28_YEAST:126
GRIPNVPVIVKAR-K11-155	sp|P02406|RL28_YEAST	-	monolink	monolink	F1707_sailerc_30.009055.009055.3_F1707_sailerc_30.008940.008940.3	126		-	F1707_sailerc_30_matched	0.52	39.62	sp|P02406|RL28_YEAST:126
GRIPNVPVIVKAR-K11-155	sp|P02406|RL28_YEAST	-	monolink	monolink	F1707_sailerc_28.011052.011052.3_F1707_sailerc_28.010987.010987.3	126		-	F1707_sailerc_28_matched	0.55	39.36	sp|P02406|RL28_YEAST:126
GRIPNVPVIVKAR-K11-155	sp|P02406|RL28_YEAST	-	monolink	monolink	F1707_sailerc_31.008951.008951.3_F1707_sailerc_31.008865.008865.3	126		-	F1707_sailerc_31_matched	0.45	37.83	sp|P02406|RL28_YEAST:126
GRIPNVPVIVKAR-K11-155	sp|P02406|RL28_YEAST	-	monolink	monolink	F1707_sailerc_25.009563.009563.3_F1707_sailerc_25.009555.009555.3	126		-	F1707_sailerc_25_matched	0.47	33.56	sp|P02406|RL28_YEAST:126
GRIPNVPVIVKAR-K11-155	sp|P02406|RL28_YEAST	-	monolink	monolink	F1707_sailerc_26.009844.009844.3_F1707_sailerc_26.009768.009768.3	126		-	F1707_sailerc_26_matched	0.46	32.96	sp|P02406|RL28_YEAST:126
IPNVPVIVKAR-K9-156	sp|P02406|RL28_YEAST	-	monolink	monolink	F1707_sailerc_14.013608.013608.3_F1707_sailerc_14.013502.013502.3	126		-	F1707_sailerc_14_matched	0.0	45.71	sp|P02406|RL28_YEAST:126
IPNVPVIVKAR-K9-155	sp|P02406|RL28_YEAST	-	monolink	monolink	F1707_sailerc_14.011527.011527.3_F1707_sailerc_14.011441.011441.3	126		-	F1707_sailerc_14_matched	0.0	44.05	sp|P02406|RL28_YEAST:126
IPNVPVIVKAR-K9-155	sp|P02406|RL28_YEAST	-	monolink	monolink	F1707_sailerc_11.014791.014791.3_F1707_sailerc_11.014744.014744.3	126		-	F1707_sailerc_11_matched	0.0	43.54	sp|P02406|RL28_YEAST:126
GRIPNVPVIVKAR-K11-156	sp|P02406|RL28_YEAST	-	monolink	monolink	F1707_sailerc_11.013467.013467.3_F1707_sailerc_11.013527.013527.3	126		-	F1707_sailerc_11_matched	0.51	40.85	sp|P02406|RL28_YEAST:126
IPNVPVIVKAR-K9-155	sp|P02406|RL28_YEAST	-	monolink	monolink	F1707_sailerc_12.015037.015037.3_F1707_sailerc_12.014997.014997.3	126		-	F1707_sailerc_12_matched	0.24	40.21	sp|P02406|RL28_YEAST:126
IPNVPVIVKAR-K9-156	sp|P02406|RL28_YEAST	-	monolink	monolink	F1707_sailerc_11.017328.017328.3_F1707_sailerc_11.017239.017239.3	126		-	F1707_sailerc_11_matched	0.0	40.12	sp|P02406|RL28_YEAST:126
GRIPNVPVIVKAR-K11-156	sp|P02406|RL28_YEAST	-	monolink	monolink	F1707_sailerc_14.010660.010660.3_F1707_sailerc_14.010621.010621.3	126		-	F1707_sailerc_14_matched	0.4	40.08	sp|P02406|RL28_YEAST:126
GRIPNVPVIVKAR-K11-155	sp|P02406|RL28_YEAST	-	monolink	monolink	F1707_sailerc_13.008970.008970.3_F1707_sailerc_13.009034.009034.3	126		-	F1707_sailerc_13_matched	0.53	39.39	sp|P02406|RL28_YEAST:126
GRIPNVPVIVKAR-K11-156	sp|P02406|RL28_YEAST	-	monolink	monolink	F1707_sailerc_13.010521.010521.3_F1707_sailerc_13.010482.010482.3	126		-	F1707_sailerc_13_matched	0.55	39.33	sp|P02406|RL28_YEAST:126
GRIPNVPVIVKAR-K11-155	sp|P02406|RL28_YEAST	-	monolink	monolink	F1707_sailerc_9.008671.008671.3_F1707_sailerc_9.008594.008594.3	126		-	F1707_sailerc_9_matched	0.54	37.41	sp|P02406|RL28_YEAST:126
GRIPNVPVIVKAR-K11-155	sp|P02406|RL28_YEAST	-	monolink	monolink	F1707_sailerc_12.011684.011684.3_F1707_sailerc_12.011608.011608.3	126		-	F1707_sailerc_12_matched	0.6	34.05	sp|P02406|RL28_YEAST:126
GRIPNVPVIVKAR-K11-156	sp|P02406|RL28_YEAST	-	monolink	monolink	F1707_sailerc_12.013695.013695.3_F1707_sailerc_12.013828.013828.3	126		-	F1707_sailerc_12_matched	0.42	32.92	sp|P02406|RL28_YEAST:126
GRIPNVPVIVKAR-K11-155	sp|P02406|RL28_YEAST	-	monolink	monolink	F1707_sailerc_11.011470.011470.3_F1707_sailerc_11.011530.011530.3	126		-	F1707_sailerc_11_matched	0.54	32.39	sp|P02406|RL28_YEAST:126
GRIPNVPVIVKAR-K11-156	sp|P02406|RL28_YEAST	-	monolink	monolink	F1707_sailerc_9.010924.010924.3_F1707_sailerc_9.010799.010799.3	126		-	F1707_sailerc_9_matched	0.55	30.48	sp|P02406|RL28_YEAST:126
GRIPNVPVIVKAR-K11-156	sp|P02406|RL28_YEAST	-	monolink	monolink	F1707_sailerc_11.013467.013467.3_F1707_sailerc_11.011807.011807.3	126		-	F1707_sailerc_11_matched	0.31	30.47	sp|P02406|RL28_YEAST:126
GRIPNVPVIVKAR-K11-155	sp|P02406|RL28_YEAST	-	monolink	monolink	F1707_sailerc_10.008714.008714.3_F1707_sailerc_10.010756.010756.3	126		-	F1707_sailerc_10_matched	0.68	29.73	sp|P02406|RL28_YEAST:126
GRIPNVPVIVKAR-K11-156	sp|P02406|RL28_YEAST	-	monolink	monolink	F1707_sailerc_10.010773.010773.3_F1707_sailerc_10.010645.010645.3	126		-	F1707_sailerc_10_matched	0.53	29.35	sp|P02406|RL28_YEAST:126
GRIPNVPVIVKAR-K11-155	sp|P02406|RL28_YEAST	-	monolink	monolink	F1707_sailerc_10.008714.008714.3_F1707_sailerc_10.008599.008599.3	126		-	F1707_sailerc_10_matched	0.79	26.44	sp|P02406|RL28_YEAST:126
GRIPNVPVIVKAR-K11-155	sp|P02406|RL28_YEAST	-	monolink	monolink	F1707_sailerc_14.009119.009119.3_F1707_sailerc_14.009189.009189.3	126		-	F1707_sailerc_14_matched	0.56	24.21	sp|P02406|RL28_YEAST:126
GRIPNVPVIVKAR-K11-155	sp|P02406|RL28_YEAST	-	monolink	monolink	F1707_sailerc_21.008825.008825.3_F1707_sailerc_21.008811.008811.3	126		-	F1707_sailerc_21_matched	0.53	44.33	sp|P02406|RL28_YEAST:126
IPNVPVIVKAR-K9-155	sp|P02406|RL28_YEAST	-	monolink	monolink	F1707_sailerc_22.011028.011028.3_F1707_sailerc_22.010948.010948.3	126		-	F1707_sailerc_22_matched	0.0	44.18	sp|P02406|RL28_YEAST:126
IPNVPVIVKAR-K9-155	sp|P02406|RL28_YEAST	-	monolink	monolink	F1707_sailerc_21.010904.010904.3_F1707_sailerc_21.010877.010877.3	126		-	F1707_sailerc_21_matched	0.0	42.07	sp|P02406|RL28_YEAST:126
GRIPNVPVIVKAR-K11-155	sp|P02406|RL28_YEAST	-	monolink	monolink	F1707_sailerc_17.009810.009810.3_F1707_sailerc_17.009770.009770.3	126		-	F1707_sailerc_17_matched	0.48	40.61	sp|P02406|RL28_YEAST:126
GRIPNVPVIVKAR-K11-156	sp|P02406|RL28_YEAST	-	monolink	monolink	F1707_sailerc_19.012723.012723.3_F1707_sailerc_19.012768.012768.3	126		-	F1707_sailerc_19_matched	0.49	39.26	sp|P02406|RL28_YEAST:126
GRIPNVPVIVKAR-K11-155	sp|P02406|RL28_YEAST	-	monolink	monolink	F1707_sailerc_18.009758.009758.3_F1707_sailerc_18.009672.009672.3	126		-	F1707_sailerc_18_matched	0.58	38.05	sp|P02406|RL28_YEAST:126
GRIPNVPVIVKAR-K11-155	sp|P02406|RL28_YEAST	-	monolink	monolink	F1707_sailerc_22.008921.008921.3_F1707_sailerc_22.008861.008861.3	126		-	F1707_sailerc_22_matched	0.45	37.81	sp|P02406|RL28_YEAST:126
GRIPNVPVIVKAR-K11-156	sp|P02406|RL28_YEAST	-	monolink	monolink	F1707_sailerc_20.013182.013182.3_F1707_sailerc_20.013265.013265.3	126		-	F1707_sailerc_20_matched	0.45	35.3	sp|P02406|RL28_YEAST:126
GRIPNVPVIVKAR-K11-155	sp|P02406|RL28_YEAST	-	monolink	monolink	F1707_sailerc_19.010824.010824.3_F1707_sailerc_19.010760.010760.3	126		-	F1707_sailerc_19_matched	0.71	33.38	sp|P02406|RL28_YEAST:126
IPNVPVIVKAR-K9-156	sp|P02406|RL28_YEAST	-	monolink	monolink	F1707_sailerc_22.012944.012944.3_F1707_sailerc_22.012860.012860.3	126		-	F1707_sailerc_22_matched	0.0	30.16	sp|P02406|RL28_YEAST:126
GRIPNVPVIVKAR-K11-155	sp|P02406|RL28_YEAST	-	monolink	monolink	F1707_sailerc_20.011236.011236.3_F1707_sailerc_20.011180.011180.3	126		-	F1707_sailerc_20_matched	0.85	24.57	sp|P02406|RL28_YEAST:126
IPNVPVIVKAR-K9-156	sp|P02406|RL28_YEAST	-	monolink	monolink	F1707_sailerc_37.016270.016270.3_F1707_sailerc_37.016094.016094.3	126		-	F1707_sailerc_37_matched	0.0	51.8	sp|P02406|RL28_YEAST:126
IPNVPVIVKAR-K9-155	sp|P02406|RL28_YEAST	-	monolink	monolink	F1707_sailerc_38.011227.011227.3_F1707_sailerc_38.011170.011170.3	126		-	F1707_sailerc_38_matched	0.0	46.72	sp|P02406|RL28_YEAST:126
IPNVPVIVKAR-K9-155	sp|P02406|RL28_YEAST	-	monolink	monolink	F1707_sailerc_56.014103.014103.3_F1707_sailerc_56.013994.013994.3	126		-	F1707_sailerc_56_matched	0.0	45.21	sp|P02406|RL28_YEAST:126
IPNVPVIVKAR-K9-155	sp|P02406|RL28_YEAST	-	monolink	monolink	F1707_sailerc_37.013618.013618.3_F1707_sailerc_37.013517.013517.3	126		-	F1707_sailerc_37_matched	0.39	44.79	sp|P02406|RL28_YEAST:126
IPNVPVIVKAR-K9-156	sp|P02406|RL28_YEAST	-	monolink	monolink	F1707_sailerc_38.013053.013053.3_F1707_sailerc_38.012987.012987.3	126		-	F1707_sailerc_38_matched	0.0	43.14	sp|P02406|RL28_YEAST:126
GRIPNVPVIVKAR-K11-156	sp|P02406|RL28_YEAST	-	monolink	monolink	F1707_sailerc_38.010548.010548.3_F1707_sailerc_38.010553.010553.3	126		-	F1707_sailerc_38_matched	0.43	42.55	sp|P02406|RL28_YEAST:126
GRIPNVPVIVKAR-K11-155	sp|P02406|RL28_YEAST	-	monolink	monolink	F1707_sailerc_34.008220.008220.3_F1707_sailerc_34.008204.008204.3	126		-	F1707_sailerc_34_matched	0.52	42.01	sp|P02406|RL28_YEAST:126
GRIPNVPVIVKAR-K11-155	sp|P02406|RL28_YEAST	-	monolink	monolink	F1707_sailerc_38.009160.009160.3_F1707_sailerc_38.009013.009013.3	126		-	F1707_sailerc_38_matched	0.48	40.7	sp|P02406|RL28_YEAST:126
IPNVPVIVKAR-K9-156	sp|P02406|RL28_YEAST	-	monolink	monolink	F1707_sailerc_56.016690.016690.3_F1707_sailerc_56.016594.016594.3	126		-	F1707_sailerc_56_matched	0.0	39.84	sp|P02406|RL28_YEAST:126
GRIPNVPVIVKAR-K11-156	sp|P02406|RL28_YEAST	-	monolink	monolink	F1707_sailerc_56.012847.012847.3_F1707_sailerc_56.012838.012838.3	126		-	F1707_sailerc_56_matched	0.44	39.55	sp|P02406|RL28_YEAST:126
GRIPNVPVIVKAR-K11-155	sp|P02406|RL28_YEAST	-	monolink	monolink	F1707_sailerc_39.009156.009156.3_F1707_sailerc_39.010699.010699.3	126		-	F1707_sailerc_39_matched	0.47	39.51	sp|P02406|RL28_YEAST:126
GRIPNVPVIVKAR-K11-156	sp|P02406|RL28_YEAST	-	monolink	monolink	F1707_sailerc_39.010632.010632.3_F1707_sailerc_39.010630.010630.3	126		-	F1707_sailerc_39_matched	0.48	38.1	sp|P02406|RL28_YEAST:126
IPNVPVIVKAR-K9-156	sp|P02406|RL28_YEAST	-	monolink	monolink	F1707_sailerc_39.013201.013201.3_F1707_sailerc_39.013124.013124.3	126		-	F1707_sailerc_39_matched	0.0	36.43	sp|P02406|RL28_YEAST:126
GRIPNVPVIVKAR-K11-155	sp|P02406|RL28_YEAST	-	monolink	monolink	F1707_sailerc_35.008981.008981.3_F1707_sailerc_35.008912.008912.3	126		-	F1707_sailerc_35_matched	0.48	35.55	sp|P02406|RL28_YEAST:126
GRIPNVPVIVKAR-K11-155	sp|P02406|RL28_YEAST	-	monolink	monolink	F1707_sailerc_37.010311.010311.3_F1707_sailerc_37.010214.010214.3	126		-	F1707_sailerc_37_matched	0.66	34.7	sp|P02406|RL28_YEAST:126
GRIPNVPVIVKAR-K11-155	sp|P02406|RL28_YEAST	-	monolink	monolink	F1707_sailerc_56.010761.010761.3_F1707_sailerc_56.010724.010724.3	126		-	F1707_sailerc_56_matched	0.51	34.16	sp|P02406|RL28_YEAST:126
GRIPNVPVIVKAR-K11-156	sp|P02406|RL28_YEAST	-	monolink	monolink	F1707_sailerc_34.010590.010590.3_F1707_sailerc_34.010513.010513.3	126		-	F1707_sailerc_34_matched	0.53	32.32	sp|P02406|RL28_YEAST:126
GRIPNVPVIVKAR-K11-155	sp|P02406|RL28_YEAST	-	monolink	monolink	F1707_sailerc_39.009156.009156.3_F1707_sailerc_39.009002.009002.3	126		-	F1707_sailerc_39_matched	0.68	31.33	sp|P02406|RL28_YEAST:126
GRIPNVPVIVKAR-K11-156	sp|P02406|RL28_YEAST	-	monolink	monolink	F1707_sailerc_37.012383.012383.3_F1707_sailerc_37.012444.012444.3	126		-	F1707_sailerc_37_matched	0.51	29.74	sp|P02406|RL28_YEAST:126
GRIPNVPVIVKAR-K11-156	sp|P02406|RL28_YEAST	-	monolink	monolink	F1707_sailerc_35.011438.011438.3_F1707_sailerc_35.011333.011333.3	126		-	F1707_sailerc_35_matched	0.61	25.05	sp|P02406|RL28_YEAST:126
IPNVPVIVKAR-K9-156	sp|P02406|RL28_YEAST	-	monolink	monolink	F1707_sailerc_55.014597.014597.3_F1707_sailerc_55.014494.014494.3	126		-	F1707_sailerc_55_matched	0.0	48.89	sp|P02406|RL28_YEAST:126
GRIPNVPVIVKAR-K11-155	sp|P02406|RL28_YEAST	-	monolink	monolink	F1707_sailerc_55.010014.010014.3_F1707_sailerc_55.009996.009996.3	126		-	F1707_sailerc_55_matched	0.39	47.99	sp|P02406|RL28_YEAST:126
IPNVPVIVKAR-K9-156	sp|P02406|RL28_YEAST	-	monolink	monolink	F1707_sailerc_52.017689.017689.3_F1707_sailerc_52.017538.017538.3	126		-	F1707_sailerc_52_matched	0.0	47.94	sp|P02406|RL28_YEAST:126
IPNVPVIVKAR-K9-155	sp|P02406|RL28_YEAST	-	monolink	monolink	F1707_sailerc_55.012460.012460.3_F1707_sailerc_55.012414.012414.3	126		-	F1707_sailerc_55_matched	0.0	46.93	sp|P02406|RL28_YEAST:126
IPNVPVIVKAR-K9-156	sp|P02406|RL28_YEAST	-	monolink	monolink	F1707_sailerc_54.014652.014652.3_F1707_sailerc_54.014566.014566.3	126		-	F1707_sailerc_54_matched	0.0	46.57	sp|P02406|RL28_YEAST:126
GRIPNVPVIVKAR-K11-155	sp|P02406|RL28_YEAST	-	monolink	monolink	F1707_sailerc_54.010118.010118.3_F1707_sailerc_54.010103.010103.3	126		-	F1707_sailerc_54_matched	0.47	46.23	sp|P02406|RL28_YEAST:126
IPNVPVIVKAR-K9-156	sp|P02406|RL28_YEAST	-	monolink	monolink	F1707_sailerc_53.017714.017714.3_F1707_sailerc_53.017617.017617.3	126		-	F1707_sailerc_53_matched	0.0	44.99	sp|P02406|RL28_YEAST:126
GRIPNVPVIVKAR-K11-156	sp|P02406|RL28_YEAST	-	monolink	monolink	F1707_sailerc_52.013803.013803.3_F1707_sailerc_52.013819.013819.3	126		-	F1707_sailerc_52_matched	0.46	44.26	sp|P02406|RL28_YEAST:126
IPNVPVIVKAR-K9-155	sp|P02406|RL28_YEAST	-	monolink	monolink	F1707_sailerc_53.015216.015216.3_F1707_sailerc_53.015037.015037.3	126		-	F1707_sailerc_53_matched	0.0	41.64	sp|P02406|RL28_YEAST:126
GRIPNVPVIVKAR-K11-156	sp|P02406|RL28_YEAST	-	monolink	monolink	F1707_sailerc_55.011505.011505.3_F1707_sailerc_55.011525.011525.3	126		-	F1707_sailerc_55_matched	0.44	40.17	sp|P02406|RL28_YEAST:126
IPNVPVIVKAR-K9-155	sp|P02406|RL28_YEAST	-	monolink	monolink	F1707_sailerc_52.015098.015098.3_F1707_sailerc_52.014941.014941.3	126		-	F1707_sailerc_52_matched	0.6	39.63	sp|P02406|RL28_YEAST:126
GRIPNVPVIVKAR-K11-156	sp|P02406|RL28_YEAST	-	monolink	monolink	F1707_sailerc_53.013842.013842.3_F1707_sailerc_53.013889.013889.3	126		-	F1707_sailerc_53_matched	0.51	39.59	sp|P02406|RL28_YEAST:126
GRIPNVPVIVKAR-K11-155	sp|P02406|RL28_YEAST	-	monolink	monolink	F1707_sailerc_52.011903.011903.3_F1707_sailerc_52.011927.011927.3	126		-	F1707_sailerc_52_matched	0.39	39.09	sp|P02406|RL28_YEAST:126
GRIPNVPVIVKAR-K11-155	sp|P02406|RL28_YEAST	-	monolink	monolink	F1707_sailerc_51.007732.007732.3_F1707_sailerc_51.007653.007653.3	126		-	F1707_sailerc_51_matched	0.55	38.03	sp|P02406|RL28_YEAST:126
GRIPNVPVIVKAR-K11-156	sp|P02406|RL28_YEAST	-	monolink	monolink	F1707_sailerc_54.011612.011612.3_F1707_sailerc_54.011628.011628.3	126		-	F1707_sailerc_54_matched	0.32	35.72	sp|P02406|RL28_YEAST:126
GRIPNVPVIVKAR-K11-156	sp|P02406|RL28_YEAST	-	monolink	monolink	F1707_sailerc_51.009347.009347.3_F1707_sailerc_51.009261.009261.3	126		-	F1707_sailerc_51_matched	0.4	34.37	sp|P02406|RL28_YEAST:126
GRIPNVPVIVKAR-K11-156	sp|P02406|RL28_YEAST	-	monolink	monolink	F1707_sailerc_50.010115.010115.3_F1707_sailerc_50.010004.010004.3	126		-	F1707_sailerc_50_matched	0.58	34.19	sp|P02406|RL28_YEAST:126
GRIPNVPVIVKAR-K11-155	sp|P02406|RL28_YEAST	-	monolink	monolink	F1707_sailerc_53.011990.011990.3_F1707_sailerc_53.012004.012004.3	126		-	F1707_sailerc_53_matched	0.57	31.19	sp|P02406|RL28_YEAST:126
IPNVPVIVKAR-K9-155	sp|P02406|RL28_YEAST	-	monolink	monolink	F1707_sailerc_47.011045.011045.3_F1707_sailerc_47.010984.010984.3	126		-	F1707_sailerc_47_matched	0.0	46.48	sp|P02406|RL28_YEAST:126
IPNVPVIVKAR-K9-155	sp|P02406|RL28_YEAST	-	monolink	monolink	F1707_sailerc_44.013305.013305.3_F1707_sailerc_44.013245.013245.3	126		-	F1707_sailerc_44_matched	0.26	42.48	sp|P02406|RL28_YEAST:126
IPNVPVIVKAR-K9-155	sp|P02406|RL28_YEAST	-	monolink	monolink	F1707_sailerc_46.010435.010435.3_F1707_sailerc_46.010358.010358.3	126		-	F1707_sailerc_46_matched	0.0	41.23	sp|P02406|RL28_YEAST:126
GRIPNVPVIVKAR-K11-156	sp|P02406|RL28_YEAST	-	monolink	monolink	F1707_sailerc_47.010303.010303.3_F1707_sailerc_47.010328.010328.3	126		-	F1707_sailerc_47_matched	0.45	40.83	sp|P02406|RL28_YEAST:126
IPNVPVIVKAR-K9-155	sp|P02406|RL28_YEAST	-	monolink	monolink	F1707_sailerc_45.012759.012759.3_F1707_sailerc_45.012689.012689.3	126		-	F1707_sailerc_45_matched	0.0	40.16	sp|P02406|RL28_YEAST:126
GRIPNVPVIVKAR-K11-155	sp|P02406|RL28_YEAST	-	monolink	monolink	F1707_sailerc_47.008921.008921.3_F1707_sailerc_47.008763.008763.3	126		-	F1707_sailerc_47_matched	0.48	39.53	sp|P02406|RL28_YEAST:126
GRIPNVPVIVKAR-K11-155	sp|P02406|RL28_YEAST	-	monolink	monolink	F1707_sailerc_46.008463.008463.3_F1707_sailerc_46.008453.008453.3	126		-	F1707_sailerc_46_matched	0.42	37.61	sp|P02406|RL28_YEAST:126
GRIPNVPVIVKAR-K11-155	sp|P02406|RL28_YEAST	-	monolink	monolink	F1707_sailerc_45.009778.009778.3_F1707_sailerc_45.009759.009759.3	126		-	F1707_sailerc_45_matched	0.41	37.53	sp|P02406|RL28_YEAST:126
GRIPNVPVIVKAR-K11-156	sp|P02406|RL28_YEAST	-	monolink	monolink	F1707_sailerc_46.009748.009748.3_F1707_sailerc_46.009759.009759.3	126		-	F1707_sailerc_46_matched	0.37	36.23	sp|P02406|RL28_YEAST:126
GRIPNVPVIVKAR-K11-155	sp|P02406|RL28_YEAST	-	monolink	monolink	F1707_sailerc_44.010078.010078.3_F1707_sailerc_44.010022.010022.3	126		-	F1707_sailerc_44_matched	0.7	32.76	sp|P02406|RL28_YEAST:126
GRIPNVPVIVKAR-K11-156	sp|P02406|RL28_YEAST	-	monolink	monolink	F1707_sailerc_42.009404.009404.3_F1707_sailerc_42.009333.009333.3	126		-	F1707_sailerc_42_matched	0.55	31.78	sp|P02406|RL28_YEAST:126
GRIPNVPVIVKAR-K11-155	sp|P02406|RL28_YEAST	-	monolink	monolink	F1707_sailerc_42.007537.007537.3_F1707_sailerc_42.007529.007529.3	126		-	F1707_sailerc_42_matched	0.64	27.05	sp|P02406|RL28_YEAST:126
GRIPNVPVIVKAR-K11-155	sp|P02406|RL28_YEAST	-	monolink	monolink	F1806_jansenj_151.010470.010470.3_F1806_jansenj_151.010414.010414.3	126		-	F1806_jansenj_151_matched	0.45	46.1	sp|P02406|RL28_YEAST:126
GRIPNVPVIVKAR-K11-155	sp|P02406|RL28_YEAST	-	monolink	monolink	F1806_jansenj_152.010042.010042.3_F1806_jansenj_152.010004.010004.3	126		-	F1806_jansenj_152_matched	0.54	43.96	sp|P02406|RL28_YEAST:126
GRIPNVPVIVKAR-K11-155	sp|P02406|RL28_YEAST	-	monolink	monolink	F1806_jansenj_029.011260.011260.3_F1806_jansenj_029.011166.011166.3	126		-	F1806_jansenj_029_matched	0.52	33.34	sp|P02406|RL28_YEAST:126
GRIPNVPVIVKAR-K11-155	sp|P02406|RL28_YEAST	-	monolink	monolink	F1806_jansenj_028.011224.011224.3_F1806_jansenj_028.011212.011212.3	126		-	F1806_jansenj_028_matched	0.62	33.32	sp|P02406|RL28_YEAST:126
IPNVPVIVKAR-K9-155	sp|P02406|RL28_YEAST	-	monolink	monolink	F1806_jansenj_154.012447.012447.3_F1806_jansenj_154.012424.012424.3	126		-	F1806_jansenj_154_matched	0.0	47.11	sp|P02406|RL28_YEAST:126
IPNVPVIVKAR-K9-156	sp|P02406|RL28_YEAST	-	monolink	monolink	F1806_jansenj_153.014167.014167.3_F1806_jansenj_153.013978.013978.3	126		-	F1806_jansenj_153_matched	0.0	45.17	sp|P02406|RL28_YEAST:126
IPNVPVIVKAR-K9-155	sp|P02406|RL28_YEAST	-	monolink	monolink	F1806_jansenj_153.012168.012168.3_F1806_jansenj_153.012135.012135.3	126		-	F1806_jansenj_153_matched	0.0	43.9	sp|P02406|RL28_YEAST:126
IPNVPVIVKAR-K9-156	sp|P02406|RL28_YEAST	-	monolink	monolink	F1806_jansenj_154.014425.014425.3_F1806_jansenj_154.014286.014286.3	126		-	F1806_jansenj_154_matched	0.0	42.84	sp|P02406|RL28_YEAST:126
GRIPNVPVIVKAR-K11-155	sp|P02406|RL28_YEAST	-	monolink	monolink	F1806_jansenj_154.010248.010248.3_F1806_jansenj_154.010165.010165.3	126		-	F1806_jansenj_154_matched	0.59	39.03	sp|P02406|RL28_YEAST:126
GRIPNVPVIVKAR-K11-155	sp|P02406|RL28_YEAST	-	monolink	monolink	F1806_jansenj_037.011669.011669.3_F1806_jansenj_037.011562.011562.3	126		-	F1806_jansenj_037_matched	0.6	38.7	sp|P02406|RL28_YEAST:126
GRIPNVPVIVKAR-K11-155	sp|P02406|RL28_YEAST	-	monolink	monolink	F1806_jansenj_153.009971.009971.3_F1806_jansenj_153.009921.009921.3	126		-	F1806_jansenj_153_matched	0.0	38.21	sp|P02406|RL28_YEAST:126
GRIPNVPVIVKAR-K11-155	sp|P02406|RL28_YEAST	-	monolink	monolink	F1806_jansenj_036.011350.011350.3_F1806_jansenj_036.011274.011274.3	126		-	F1806_jansenj_036_matched	0.68	24.96	sp|P02406|RL28_YEAST:126
GRIPNVPVIVKAR-K11-155	sp|P02406|RL28_YEAST	-	monolink	monolink	F1806_jansenj_156.011105.011105.3_F1806_jansenj_156.011037.011037.3	126		-	F1806_jansenj_156_matched	0.38	40.78	sp|P02406|RL28_YEAST:126
GRIPNVPVIVKAR-K11-155	sp|P02406|RL28_YEAST	-	monolink	monolink	F1806_jansenj_155.011074.011074.3_F1806_jansenj_155.010963.010963.3	126		-	F1806_jansenj_155_matched	0.72	34.35	sp|P02406|RL28_YEAST:126
GRIPNVPVIVKAR-K11-155	sp|P02406|RL28_YEAST	-	monolink	monolink	F1806_jansenj_044.012008.012008.3_F1806_jansenj_044.011892.011892.3	126		-	F1806_jansenj_044_matched	0.55	33.08	sp|P02406|RL28_YEAST:126
GRIPNVPVIVKAR-K11-155	sp|P02406|RL28_YEAST	-	monolink	monolink	F1806_jansenj_045.011966.011966.3_F1806_jansenj_045.011872.011872.3	126		-	F1806_jansenj_045_matched	0.56	28.67	sp|P02406|RL28_YEAST:126
IPNVPVIVKAR-K9-155	sp|P02406|RL28_YEAST	-	monolink	monolink	F1609_sailerc_134.015667.015667.3_F1609_sailerc_134.015650.015650.3	126		-	F1609_sailerc_134_matched	0.0	50.6	sp|P02406|RL28_YEAST:126
IPNVPVIVKAR-K9-156	sp|P02406|RL28_YEAST	-	monolink	monolink	F1609_sailerc_133.018117.018117.3_F1609_sailerc_133.017966.017966.3	126		-	F1609_sailerc_133_matched	0.0	49.22	sp|P02406|RL28_YEAST:126
IPNVPVIVKAR-K9-156	sp|P02406|RL28_YEAST	-	monolink	monolink	F1609_sailerc_134.017647.017647.3_F1609_sailerc_134.017543.017543.3	126		-	F1609_sailerc_134_matched	0.0	46.5	sp|P02406|RL28_YEAST:126
IPNVPVIVKAR-K9-155	sp|P02406|RL28_YEAST	-	monolink	monolink	F1609_sailerc_133.016108.016108.3_F1609_sailerc_133.016065.016065.3	126		-	F1609_sailerc_133_matched	0.0	45.84	sp|P02406|RL28_YEAST:126
GRIPNVPVIVKAR-K11-155	sp|P02406|RL28_YEAST	-	monolink	monolink	F1609_sailerc_134.013422.013422.3_F1609_sailerc_134.013033.013033.3	126		-	F1609_sailerc_134_matched	0.58	38.97	sp|P02406|RL28_YEAST:126
GRIPNVPVIVKAR-K11-155	sp|P02406|RL28_YEAST	-	monolink	monolink	F1609_sailerc_134.013113.013113.3_F1609_sailerc_134.013033.013033.3	126		-	F1609_sailerc_134_matched	0.51	38.76	sp|P02406|RL28_YEAST:126
IPNVPVIVKAR-K9-155	sp|P02406|RL28_YEAST	-	monolink	monolink	F1609_sailerc_134.015667.015667.3_F1609_sailerc_134.015602.015602.3	126		-	F1609_sailerc_134_matched	0.0	38.35	sp|P02406|RL28_YEAST:126
GRIPNVPVIVKAR-K11-155	sp|P02406|RL28_YEAST	-	monolink	monolink	F1609_sailerc_125.015108.015108.3_F1609_sailerc_125.015016.015016.3	126		-	F1609_sailerc_125_matched	0.45	33.68	sp|P02406|RL28_YEAST:126
GRIPNVPVIVKAR-K11-155	sp|P02406|RL28_YEAST	-	monolink	monolink	F1609_sailerc_124.015548.015548.3_F1609_sailerc_124.015477.015477.3	126		-	F1609_sailerc_124_matched	0.65	31.45	sp|P02406|RL28_YEAST:126
IPNVPVIVKAR-K9-155	sp|P02406|RL28_YEAST	-	monolink	monolink	F1701_sailerc_034.014912.014912.3_F1701_sailerc_034.014934.014934.3	126		-	F1701_sailerc_034_matched	0.0	51.05	sp|P02406|RL28_YEAST:126
IPNVPVIVKAR-K9-156	sp|P02406|RL28_YEAST	-	monolink	monolink	F1701_sailerc_032.020232.020232.3_F1701_sailerc_032.020061.020061.3	126		-	F1701_sailerc_032_matched	0.0	48.84	sp|P02406|RL28_YEAST:126
GRIPNVPVIVKAR-K11-155	sp|P02406|RL28_YEAST	-	monolink	monolink	F1701_sailerc_032.013825.013825.3_F1701_sailerc_032.013639.013639.3	126		-	F1701_sailerc_032_matched	0.47	38.89	sp|P02406|RL28_YEAST:126
GRIPNVPVIVKAR-K11-155	sp|P02406|RL28_YEAST	-	monolink	monolink	F1701_sailerc_034.011721.011721.3_F1701_sailerc_034.011530.011530.3	126		-	F1701_sailerc_034_matched	0.55	38.77	sp|P02406|RL28_YEAST:126
GRIPNVPVIVKAR-K11-155	sp|P02406|RL28_YEAST	-	monolink	monolink	F1701_sailerc_033.013693.013693.3_F1701_sailerc_033.013438.013438.3	126		-	F1701_sailerc_033_matched	0.5	37.05	sp|P02406|RL28_YEAST:126
GRIPNVPVIVKAR-K11-156	sp|P02406|RL28_YEAST	-	monolink	monolink	F1701_sailerc_032.016047.016047.3_F1701_sailerc_032.015868.015868.3	126		-	F1701_sailerc_032_matched	0.37	37.05	sp|P02406|RL28_YEAST:126
GRIPNVPVIVKAR-K11-155	sp|P02406|RL28_YEAST	-	monolink	monolink	F1701_sailerc_035.011850.011850.3_F1701_sailerc_035.011863.011863.3	126		-	F1701_sailerc_035_matched	0.5	36.98	sp|P02406|RL28_YEAST:126
GRIPNVPVIVKAR-K11-156	sp|P02406|RL28_YEAST	-	monolink	monolink	F1701_sailerc_033.015395.015395.3_F1701_sailerc_033.015218.015218.3	126		-	F1701_sailerc_033_matched	0.6	33.0	sp|P02406|RL28_YEAST:126
GRIPNVPVIVKAR-K11-155	sp|P02406|RL28_YEAST	-	monolink	monolink	F1701_sailerc_077.012579.012579.3_F1701_sailerc_077.012288.012288.3	126		-	F1701_sailerc_077_matched	0.35	50.55	sp|P02406|RL28_YEAST:126
GRIPNVPVIVKAR-K11-156	sp|P02406|RL28_YEAST	-	monolink	monolink	F1701_sailerc_077.014594.014594.3_F1701_sailerc_077.014456.014456.3	126		-	F1701_sailerc_077_matched	0.48	42.52	sp|P02406|RL28_YEAST:126
GRIPNVPVIVKAR-K11-156	sp|P02406|RL28_YEAST	-	monolink	monolink	F1701_sailerc_077.014706.014706.3_F1701_sailerc_077.014456.014456.3	126		-	F1701_sailerc_077_matched	0.47	42.51	sp|P02406|RL28_YEAST:126
GRIPNVPVIVKAR-K11-155	sp|P02406|RL28_YEAST	-	monolink	monolink	F1701_sailerc_079.010451.010451.3_F1701_sailerc_079.010425.010425.3	126		-	F1701_sailerc_079_matched	0.46	39.09	sp|P02406|RL28_YEAST:126
GRIPNVPVIVKAR-K11-156	sp|P02406|RL28_YEAST	-	monolink	monolink	F1701_sailerc_079.012064.012064.3_F1701_sailerc_079.011935.011935.3	126		-	F1701_sailerc_079_matched	0.49	38.81	sp|P02406|RL28_YEAST:126
GRIPNVPVIVKAR-K11-156	sp|P02406|RL28_YEAST	-	monolink	monolink	F1701_sailerc_076.014575.014575.3_F1701_sailerc_076.014524.014524.3	126		-	F1701_sailerc_076_matched	0.51	38.41	sp|P02406|RL28_YEAST:126
GRIPNVPVIVKAR-K11-155	sp|P02406|RL28_YEAST	-	monolink	monolink	F1701_sailerc_078.010378.010378.3_F1701_sailerc_078.010374.010374.3	126		-	F1701_sailerc_078_matched	0.37	36.59	sp|P02406|RL28_YEAST:126
GRIPNVPVIVKAR-K11-155	sp|P02406|RL28_YEAST	-	monolink	monolink	F1701_sailerc_078.010378.010378.3_F1701_sailerc_078.011895.011895.3	126		-	F1701_sailerc_078_matched	0.5	33.91	sp|P02406|RL28_YEAST:126
IPNVPVIVKAR-K9-155	sp|P02406|RL28_YEAST	-	monolink	monolink	F1712_jansenj_181.012393.012393.3_F1712_jansenj_181.012334.012334.3	126		-	F1712_jansenj_181_matched	0.0	50.88	sp|P02406|RL28_YEAST:126
IPNVPVIVKAR-K9-155	sp|P02406|RL28_YEAST	-	monolink	monolink	F1712_jansenj_182.009076.009076.3_F1712_jansenj_182.009074.009074.3	126		-	F1712_jansenj_182_matched	0.0	45.19	sp|P02406|RL28_YEAST:126
GRIPNVPVIVKAR-K11-155	sp|P02406|RL28_YEAST	-	monolink	monolink	F1712_jansenj_182.007305.007305.3_F1712_jansenj_182.007242.007242.3	126		-	F1712_jansenj_182_matched	0.5	39.11	sp|P02406|RL28_YEAST:126
GRIPNVPVIVKAR-K11-155	sp|P02406|RL28_YEAST	-	monolink	monolink	F1712_jansenj_180.008921.008921.3_F1712_jansenj_180.008862.008862.3	126		-	F1712_jansenj_180_matched	0.65	36.63	sp|P02406|RL28_YEAST:126
GRIPNVPVIVKAR-K11-155	sp|P02406|RL28_YEAST	-	monolink	monolink	F1712_jansenj_181.009154.009154.3_F1712_jansenj_181.009093.009093.3	126		-	F1712_jansenj_181_matched	0.61	33.72	sp|P02406|RL28_YEAST:126
IPNVPVIVKAR-K9-155	sp|P02406|RL28_YEAST	-	monolink	monolink	F1801_sailerc_312.010685.010685.3_F1801_sailerc_312.010611.010611.3	126		-	F1801_sailerc_312_matched	0.0	50.47	sp|P02406|RL28_YEAST:126
GRIPNVPVIVKAR-K11-155	sp|P02406|RL28_YEAST	-	monolink	monolink	F1801_sailerc_311.008984.008984.3_F1801_sailerc_311.008957.008957.3	126		-	F1801_sailerc_311_matched	0.45	48.47	sp|P02406|RL28_YEAST:126
GRIPNVPVIVKAR-K11-155	sp|P02406|RL28_YEAST	-	monolink	monolink	F1801_sailerc_312.008863.008863.3_F1801_sailerc_312.008842.008842.3	126		-	F1801_sailerc_312_matched	0.4	47.58	sp|P02406|RL28_YEAST:126
IPNVPVIVKAR-K9-155	sp|P02406|RL28_YEAST	-	monolink	monolink	F1801_sailerc_311.010800.010800.3_F1801_sailerc_311.010715.010715.3	126		-	F1801_sailerc_311_matched	0.0	45.3	sp|P02406|RL28_YEAST:126
GRIPNVPVIVKAR-K11-155	sp|P02406|RL28_YEAST	-	monolink	monolink	F1801_sailerc_310.010995.010995.3_F1801_sailerc_310.010863.010863.3	126		-	F1801_sailerc_310_matched	0.55	42.12	sp|P02406|RL28_YEAST:126
IPNVPVIVKAR-K9-155	sp|P02406|RL28_YEAST	-	monolink	monolink	F1801_sailerc_319.008969.008969.3_F1801_sailerc_319.008876.008876.3	126		-	F1801_sailerc_319_matched	0.0	50.01	sp|P02406|RL28_YEAST:126
GRIPNVPVIVKAR-K11-155	sp|P02406|RL28_YEAST	-	monolink	monolink	F1801_sailerc_320.007606.007606.3_F1801_sailerc_320.007611.007611.3	126		-	F1801_sailerc_320_matched	0.36	47.61	sp|P02406|RL28_YEAST:126
GRIPNVPVIVKAR-K11-155	sp|P02406|RL28_YEAST	-	monolink	monolink	F1801_sailerc_319.007465.007465.3_F1801_sailerc_319.007471.007471.3	126		-	F1801_sailerc_319_matched	0.42	45.98	sp|P02406|RL28_YEAST:126
GRIPNVPVIVKAR-K11-155	sp|P02406|RL28_YEAST	-	monolink	monolink	F1801_sailerc_317.010691.010691.3_F1801_sailerc_317.010697.010697.3	126		-	F1801_sailerc_317_matched	0.45	45.32	sp|P02406|RL28_YEAST:126
IPNVPVIVKAR-K9-155	sp|P02406|RL28_YEAST	-	monolink	monolink	F1801_sailerc_320.009112.009112.3_F1801_sailerc_320.008989.008989.3	126		-	F1801_sailerc_320_matched	0.0	44.37	sp|P02406|RL28_YEAST:126
IPNVPVIVKAR-K9-156	sp|P02406|RL28_YEAST	-	monolink	monolink	F1806_jansenj_143.015397.015397.3_F1806_jansenj_143.015304.015304.3	126		-	F1806_jansenj_143_matched	0.0	51.33	sp|P02406|RL28_YEAST:126
GRIPNVPVIVKAR-K11-155	sp|P02406|RL28_YEAST	-	monolink	monolink	F1806_jansenj_143.010987.010987.3_F1806_jansenj_143.010856.010856.3	126		-	F1806_jansenj_143_matched	0.49	45.35	sp|P02406|RL28_YEAST:126
IPNVPVIVKAR-K9-155	sp|P02406|RL28_YEAST	-	monolink	monolink	F1806_jansenj_144.013241.013241.3_F1806_jansenj_144.013202.013202.3	126		-	F1806_jansenj_144_matched	0.0	42.18	sp|P02406|RL28_YEAST:126
GRIPNVPVIVKAR-K11-155	sp|P02406|RL28_YEAST	-	monolink	monolink	F1806_jansenj_144.010905.010905.3_F1806_jansenj_144.010738.010738.3	126		-	F1806_jansenj_144_matched	0.57	41.92	sp|P02406|RL28_YEAST:126
GRIPNVPVIVKAR-K11-155	sp|P02406|RL28_YEAST	-	monolink	monolink	F1806_jansenj_004.013249.013249.3_F1806_jansenj_004.013076.013076.3	126		-	F1806_jansenj_004_matched	0.42	38.88	sp|P02406|RL28_YEAST:126
IPNVPVIVKAR-K9-156	sp|P02406|RL28_YEAST	-	monolink	monolink	F1806_jansenj_144.015228.015228.3_F1806_jansenj_144.015187.015187.3	126		-	F1806_jansenj_144_matched	0.0	37.92	sp|P02406|RL28_YEAST:126
GRIPNVPVIVKAR-K11-155	sp|P02406|RL28_YEAST	-	monolink	monolink	F1806_jansenj_003.012812.012812.3_F1806_jansenj_003.012688.012688.3	126		-	F1806_jansenj_003_matched	0.55	32.12	sp|P02406|RL28_YEAST:126
IPNVPVIVKAR-K9-156	sp|P02406|RL28_YEAST	-	monolink	monolink	F1806_jansenj_146.015291.015291.3_F1806_jansenj_146.015142.015142.3	126		-	F1806_jansenj_146_matched	0.0	48.69	sp|P02406|RL28_YEAST:126
IPNVPVIVKAR-K9-156	sp|P02406|RL28_YEAST	-	monolink	monolink	F1806_jansenj_145.015108.015108.3_F1806_jansenj_145.014988.014988.3	126		-	F1806_jansenj_145_matched	0.0	46.63	sp|P02406|RL28_YEAST:126
IPNVPVIVKAR-K9-155	sp|P02406|RL28_YEAST	-	monolink	monolink	F1806_jansenj_146.013177.013177.3_F1806_jansenj_146.013158.013158.3	126		-	F1806_jansenj_146_matched	0.34	42.62	sp|P02406|RL28_YEAST:126
GRIPNVPVIVKAR-K11-155	sp|P02406|RL28_YEAST	-	monolink	monolink	F1806_jansenj_011.013045.013045.3_F1806_jansenj_011.012870.012870.3	126		-	F1806_jansenj_011_matched	0.35	40.98	sp|P02406|RL28_YEAST:126
IPNVPVIVKAR-K9-155	sp|P02406|RL28_YEAST	-	monolink	monolink	F1806_jansenj_145.012969.012969.3_F1806_jansenj_145.013003.013003.3	126		-	F1806_jansenj_145_matched	0.0	40.85	sp|P02406|RL28_YEAST:126
GRIPNVPVIVKAR-K11-155	sp|P02406|RL28_YEAST	-	monolink	monolink	F1806_jansenj_146.010955.010955.3_F1806_jansenj_146.010795.010795.3	126		-	F1806_jansenj_146_matched	0.49	33.84	sp|P02406|RL28_YEAST:126
GRIPNVPVIVKAR-K11-155	sp|P02406|RL28_YEAST	-	monolink	monolink	F1806_jansenj_145.010639.010639.3_F1806_jansenj_145.010580.010580.3	126		-	F1806_jansenj_145_matched	0.64	33.64	sp|P02406|RL28_YEAST:126
GRIPNVPVIVKAR-K11-155	sp|P02406|RL28_YEAST	-	monolink	monolink	F1806_jansenj_012.013119.013119.3_F1806_jansenj_012.012956.012956.3	126		-	F1806_jansenj_012_matched	0.58	27.25	sp|P02406|RL28_YEAST:126
GRIPNVPVIVKAR-K11-155	sp|P02406|RL28_YEAST	-	monolink	monolink	F1806_jansenj_147.011564.011564.3_F1806_jansenj_147.011446.011446.3	126		-	F1806_jansenj_147_matched	0.57	41.01	sp|P02406|RL28_YEAST:126
GRIPNVPVIVKAR-K11-156	sp|P02406|RL28_YEAST	-	monolink	monolink	F1806_jansenj_020.015674.015674.3_F1806_jansenj_020.013415.013415.3	126		-	F1806_jansenj_020_matched	0.52	28.68	sp|P02406|RL28_YEAST:126
GRIPNVPVIVKAR-K11-155	sp|P02406|RL28_YEAST	-	monolink	monolink	F1806_jansenj_148.011592.011592.3_F1806_jansenj_148.011430.011430.3	126		-	F1806_jansenj_148_matched	0.65	26.57	sp|P02406|RL28_YEAST:126
GRIPNVPVIVKAR-K11-155	sp|P02406|RL28_YEAST	-	monolink	monolink	F1806_jansenj_019.014186.014186.3_F1806_jansenj_019.013995.013995.3	126		-	F1806_jansenj_019_matched	0.81	21.75	sp|P02406|RL28_YEAST:126
IPNVPVIVKAR-K9-155	sp|P02406|RL28_YEAST	-	monolink	monolink	F1712_jansenj_160.016807.016807.3_F1712_jansenj_160.016824.016824.3	126		-	F1712_jansenj_160_matched	0.0	47.47	sp|P02406|RL28_YEAST:126
GRIPNVPVIVKAR-K11-155	sp|P02406|RL28_YEAST	-	monolink	monolink	F1712_jansenj_172.007171.007171.3_F1712_jansenj_172.007177.007177.3	126		-	F1712_jansenj_172_matched	0.51	42.79	sp|P02406|RL28_YEAST:126
GRIPNVPVIVKAR-K11-155	sp|P02406|RL28_YEAST	-	monolink	monolink	F1712_jansenj_171.007456.007456.3_F1712_jansenj_171.007422.007422.3	126		-	F1712_jansenj_171_matched	0.58	36.38	sp|P02406|RL28_YEAST:126
GRIPNVPVIVKAR-K11-155	sp|P02406|RL28_YEAST	-	monolink	monolink	F1712_jansenj_160.013416.013416.3_F1712_jansenj_160.013304.013304.3	126		-	F1712_jansenj_160_matched	0.51	29.02	sp|P02406|RL28_YEAST:126
GRIPNVPVIVKAR-K11-155	sp|P02406|RL28_YEAST	-	monolink	monolink	F1712_jansenj_170.010166.010166.3_F1712_jansenj_170.010046.010046.3	126		-	F1712_jansenj_170_matched	0.7	26.91	sp|P02406|RL28_YEAST:126
GRIPNVPVIVKAR-K11-155	sp|P02406|RL28_YEAST	-	monolink	monolink	F1806_jansenj_160.010879.010879.3_F1806_jansenj_160.010890.010890.3	126		-	F1806_jansenj_160_matched	0.48	40.4	sp|P02406|RL28_YEAST:126
GRIPNVPVIVKAR-K11-155	sp|P02406|RL28_YEAST	-	monolink	monolink	F1806_jansenj_069.012244.012244.3_F1806_jansenj_069.012167.012167.3	126		-	F1806_jansenj_069_matched	0.53	40.11	sp|P02406|RL28_YEAST:126
GRIPNVPVIVKAR-K11-155	sp|P02406|RL28_YEAST	-	monolink	monolink	F1806_jansenj_161.010668.010668.3_F1806_jansenj_161.010553.010553.3	126		-	F1806_jansenj_161_matched	0.58	38.93	sp|P02406|RL28_YEAST:126
GRIPNVPVIVKAR-K11-155	sp|P02406|RL28_YEAST	-	monolink	monolink	F1806_jansenj_070.011971.011971.3_F1806_jansenj_070.011840.011840.3	126		-	F1806_jansenj_070_matched	0.47	31.33	sp|P02406|RL28_YEAST:126
GRIPNVPVIVKAR-K11-155	sp|P02406|RL28_YEAST	-	monolink	monolink	F1806_jansenj_081.009112.009112.3_F1806_jansenj_081.008993.008993.3	126		-	F1806_jansenj_081_matched	0.45	40.53	sp|P02406|RL28_YEAST:126
GRIPNVPVIVKAR-K11-155	sp|P02406|RL28_YEAST	-	monolink	monolink	F1806_jansenj_079.010875.010875.3_F1806_jansenj_079.010749.010749.3	126		-	F1806_jansenj_079_matched	0.64	38.69	sp|P02406|RL28_YEAST:126
GRIPNVPVIVKAR-K11-155	sp|P02406|RL28_YEAST	-	monolink	monolink	F1806_jansenj_080.009012.009012.3_F1806_jansenj_080.008931.008931.3	126		-	F1806_jansenj_080_matched	0.53	36.58	sp|P02406|RL28_YEAST:126
GRIPNVPVIVKAR-K11-155	sp|P02406|RL28_YEAST	-	monolink	monolink	F1806_jansenj_078.011021.011021.3_F1806_jansenj_078.010892.010892.3	126		-	F1806_jansenj_078_matched	0.52	36.56	sp|P02406|RL28_YEAST:126
GRIPNVPVIVKAR-K11-155	sp|P02406|RL28_YEAST	-	monolink	monolink	F1701_sailerc_047.013866.013866.3_F1701_sailerc_047.013620.013620.3	126		-	F1701_sailerc_047_matched	0.46	42.6	sp|P02406|RL28_YEAST:126
IPNVPVIVKAR-K9-156	sp|P02406|RL28_YEAST	-	monolink	monolink	F1701_sailerc_049.016649.016649.3_F1701_sailerc_049.016579.016579.3	126		-	F1701_sailerc_049_matched	0.0	42.49	sp|P02406|RL28_YEAST:126
GRIPNVPVIVKAR-K11-156	sp|P02406|RL28_YEAST	-	monolink	monolink	F1701_sailerc_048.013152.013152.3_F1701_sailerc_048.013000.013000.3	126		-	F1701_sailerc_048_matched	0.4	39.07	sp|P02406|RL28_YEAST:126
GRIPNVPVIVKAR-K11-156	sp|P02406|RL28_YEAST	-	monolink	monolink	F1701_sailerc_047.016146.016146.3_F1701_sailerc_047.015927.015927.3	126		-	F1701_sailerc_047_matched	0.45	32.35	sp|P02406|RL28_YEAST:126
GRIPNVPVIVKAR-K11-155	sp|P02406|RL28_YEAST	-	monolink	monolink	F1708_sailerc_480.011731.011731.3_F1708_sailerc_480.011427.011427.3	126		-	F1708_sailerc_480_matched	0.66	34.69	sp|P02406|RL28_YEAST:126
GRIPNVPVIVKAR-K11-155	sp|P02406|RL28_YEAST	-	monolink	monolink	F1708_sailerc_481.008422.008422.3_F1708_sailerc_481.008381.008381.3	126		-	F1708_sailerc_481_matched	0.77	28.9	sp|P02406|RL28_YEAST:126
GRIPNVPVIVKAR-K11-155	sp|P02406|RL28_YEAST	-	monolink	monolink	F1708_sailerc_482.008456.008456.3_F1708_sailerc_482.008405.008405.3	126		-	F1708_sailerc_482_matched	0.58	27.77	sp|P02406|RL28_YEAST:126
GRIPNVPVIVKAR-K11-155	sp|P02406|RL28_YEAST	-	monolink	monolink	F1708_sailerc_479.011187.011187.3_F1708_sailerc_479.010967.010967.3	126		-	F1708_sailerc_479_matched	0.65	27.0	sp|P02406|RL28_YEAST:126
GRIPNVPVIVKAR-K11-155	sp|P02406|RL28_YEAST	-	monolink	monolink	F1709_sailerc_501.008881.008881.3_F1709_sailerc_501.008702.008702.3	126		-	F1709_sailerc_501_matched	0.42	44.19	sp|P02406|RL28_YEAST:126
IPNVPVIVKAR-K9-155	sp|P02406|RL28_YEAST	-	monolink	monolink	F1709_sailerc_500.010824.010824.3_F1709_sailerc_500.010829.010829.3	126		-	F1709_sailerc_500_matched	0.0	41.54	sp|P02406|RL28_YEAST:126
GRIPNVPVIVKAR-K11-155	sp|P02406|RL28_YEAST	-	monolink	monolink	F1709_sailerc_500.008923.008923.3_F1709_sailerc_500.008750.008750.3	126		-	F1709_sailerc_500_matched	0.57	40.01	sp|P02406|RL28_YEAST:126
GRIPNVPVIVKAR-K11-155	sp|P02406|RL28_YEAST	-	monolink	monolink	F1709_sailerc_499.011636.011636.3_F1709_sailerc_499.011523.011523.3	126		-	F1709_sailerc_499_matched	0.53	37.67	sp|P02406|RL28_YEAST:126
GRIPNVPVIVKAR-K11-155	sp|P02406|RL28_YEAST	-	monolink	monolink	F1709_sailerc_498.011772.011772.3_F1709_sailerc_498.011670.011670.3	126		-	F1709_sailerc_498_matched	0.59	35.41	sp|P02406|RL28_YEAST:126
IPNVPVIVKAR-K9-156	sp|P02406|RL28_YEAST	-	monolink	monolink	F1711_jansenj_207.011380.011380.3_F1711_jansenj_207.011274.011274.3	126		-	F1711_jansenj_207_matched	0.0	47.04	sp|P02406|RL28_YEAST:126
GRIPNVPVIVKAR-K11-155	sp|P02406|RL28_YEAST	-	monolink	monolink	F1711_jansenj_207.008157.008157.3_F1711_jansenj_207.008208.008208.3	126		-	F1711_jansenj_207_matched	0.33	44.75	sp|P02406|RL28_YEAST:126
GRIPNVPVIVKAR-K11-155	sp|P02406|RL28_YEAST	-	monolink	monolink	F1711_jansenj_206.008408.008408.3_F1711_jansenj_206.008411.008411.3	126		-	F1711_jansenj_206_matched	0.44	44.58	sp|P02406|RL28_YEAST:126
GRIPNVPVIVKAR-K11-155	sp|P02406|RL28_YEAST	-	monolink	monolink	F1711_jansenj_205.010977.010977.3_F1711_jansenj_205.010845.010845.3	126		-	F1711_jansenj_205_matched	0.0	41.02	sp|P02406|RL28_YEAST:126
GRIPNVPVIVKAR-K11-155	sp|P02406|RL28_YEAST	-	monolink	monolink	F1711_jansenj_204.012068.012068.3_F1711_jansenj_204.011967.011967.3	126		-	F1711_jansenj_204_matched	0.41	39.83	sp|P02406|RL28_YEAST:126
GRIPNVPVIVKAR-K11-155	sp|P02406|RL28_YEAST	-	monolink	monolink	F1711_jansenj_275.009237.009237.3_F1711_jansenj_275.009213.009213.3	126		-	-	0.65	42.79	sp|P02406|RL28_YEAST:126
IPNVPVIVKAR-K9-155	sp|P02406|RL28_YEAST	-	monolink	monolink	F1711_jansenj_275.011101.011101.3_F1711_jansenj_275.011154.011154.3	126		-	-	0.0	41.72	sp|P02406|RL28_YEAST:126
GRIPNVPVIVKAR-K11-155	sp|P02406|RL28_YEAST	-	monolink	monolink	F1711_jansenj_273.011742.011742.3_F1711_jansenj_273.011660.011660.3	126		-	-	0.46	41.28	sp|P02406|RL28_YEAST:126
GRIPNVPVIVKAR-K11-155	sp|P02406|RL28_YEAST	-	monolink	monolink	F1711_jansenj_276.009318.009318.3_F1711_jansenj_276.009291.009291.3	126		-	-	0.52	40.59	sp|P02406|RL28_YEAST:126
GRIPNVPVIVKAR-K11-155	sp|P02406|RL28_YEAST	-	monolink	monolink	F1711_jansenj_274.011071.011071.3_F1711_jansenj_274.010970.010970.3	126		-	-	0.38	40.36	sp|P02406|RL28_YEAST:126
IPNVPVIVKAR-K9-156	sp|P02406|RL28_YEAST	-	monolink	monolink	F1711_jansenj_276.012883.012883.3_F1711_jansenj_276.012852.012852.3	126		-	-	0.0	39.38	sp|P02406|RL28_YEAST:126
GRIPNVPVIVKAR-K11-155	sp|P02406|RL28_YEAST	-	monolink	monolink	F1711_jansenj_282.010834.010834.3_F1711_jansenj_282.010845.010845.3	126		-	F1711_jansenj_282_matched	0.38	41.32	sp|P02406|RL28_YEAST:126
GRIPNVPVIVKAR-K11-155	sp|P02406|RL28_YEAST	-	monolink	monolink	F1711_jansenj_284.008839.008839.3_F1711_jansenj_284.008851.008851.3	126		-	F1711_jansenj_284_matched	0.44	39.48	sp|P02406|RL28_YEAST:126
GRIPNVPVIVKAR-K11-155	sp|P02406|RL28_YEAST	-	monolink	monolink	F1711_jansenj_283.008808.008808.3_F1711_jansenj_283.008803.008803.3	126		-	F1711_jansenj_283_matched	0.68	34.64	sp|P02406|RL28_YEAST:126
GRIPNVPVIVKAR-K11-156	sp|P02406|RL28_YEAST	-	monolink	monolink	F1901_sailerc_281.008729.008729.3_F1901_sailerc_281.008675.008675.3	126		-	F1901_sailerc_281_matched	0.53	38.32	sp|P02406|RL28_YEAST:126
GRIPNVPVIVKAR-K11-155	sp|P02406|RL28_YEAST	-	monolink	monolink	F1901_sailerc_279.007945.007945.3_F1901_sailerc_279.007932.007932.3	126		-	F1901_sailerc_279_matched	0.56	35.57	sp|P02406|RL28_YEAST:126
GRIPNVPVIVKAR-K11-155	sp|P02406|RL28_YEAST	-	monolink	monolink	F1901_sailerc_281.007494.007494.3_F1901_sailerc_281.007465.007465.3	126		-	F1901_sailerc_281_matched	0.56	35.46	sp|P02406|RL28_YEAST:126
IPNVPVIVKAR-K9-156	sp|P02406|RL28_YEAST	-	monolink	monolink	F1901_sailerc_281.010982.010982.3_F1901_sailerc_281.010839.010839.3	126		-	F1901_sailerc_281_matched	0.0	32.06	sp|P02406|RL28_YEAST:126
GRIPNVPVIVKAR-K11-155	sp|P02406|RL28_YEAST	-	monolink	monolink	F1902_sailerc_127.006194.006194.3_F1902_sailerc_127.006155.006155.3	126		-	F1902_sailerc_127_matched	0.62	34.31	sp|P02406|RL28_YEAST:126
GRIPNVPVIVKAR-K11-155	sp|P02406|RL28_YEAST	-	monolink	monolink	F1902_sailerc_126.006738.006738.3_F1902_sailerc_126.006613.006613.3	126		-	F1902_sailerc_126_matched	0.7	24.78	sp|P02406|RL28_YEAST:126
GRIPNVPVIVKAR-K11-155	sp|P02406|RL28_YEAST	-	monolink	monolink	F1902_sailerc_137.006970.006970.3_F1902_sailerc_137.006914.006914.3	126		-	F1902_sailerc_137_matched	0.74	27.96	sp|P02406|RL28_YEAST:126
GRIPNVPVIVKAR-K11-156	sp|P02406|RL28_YEAST	-	monolink	monolink	F1902_sailerc_137.008453.008453.3_F1902_sailerc_137.008343.008343.3	126		-	F1902_sailerc_137_matched	0.51	27.84	sp|P02406|RL28_YEAST:126
IPNVPVIVKAR-K9-156	sp|P02406|RL28_YEAST	-	monolink	monolink	F1611_sailerc_220.017249.017249.3_F1611_sailerc_220.017066.017066.3	126		-	F1611_sailerc_220_matched	0.0	42.48	sp|P02406|RL28_YEAST:126
IPNVPVIVKAR-K9-156	sp|P02406|RL28_YEAST	-	monolink	monolink	F1611_sailerc_219.017582.017582.3_F1611_sailerc_219.017433.017433.3	126		-	F1611_sailerc_219_matched	0.0	42.06	sp|P02406|RL28_YEAST:126
IPNVPVIVKAR-K9-156	sp|P02406|RL28_YEAST	-	monolink	monolink	F1611_sailerc_220.017223.017223.3_F1611_sailerc_220.017066.017066.3	126		-	F1611_sailerc_220_matched	0.0	41.87	sp|P02406|RL28_YEAST:126
IPNVPVIVKAR-K9-156	sp|P02406|RL28_YEAST	-	monolink	monolink	F1611_sailerc_217.023421.023421.3_F1611_sailerc_217.023281.023281.3	126		-	F1611_sailerc_217_matched	0.0	36.94	sp|P02406|RL28_YEAST:126
IPNVPVIVKAR-K9-156	sp|P02406|RL28_YEAST	-	monolink	monolink	F1611_sailerc_218.023328.023328.3_F1611_sailerc_218.023119.023119.3	126		-	F1611_sailerc_218_matched	0.0	33.65	sp|P02406|RL28_YEAST:126
GRIPNVPVIVKAR-K11-155	sp|P02406|RL28_YEAST	-	monolink	monolink	F1701_sailerc_072.009683.009683.3_F1701_sailerc_072.009669.009669.3	126		-	F1701_sailerc_072_matched	0.44	42.98	sp|P02406|RL28_YEAST:126
GRIPNVPVIVKAR-K11-156	sp|P02406|RL28_YEAST	-	monolink	monolink	F1701_sailerc_069.014414.014414.3_F1701_sailerc_069.014207.014207.3	126		-	F1701_sailerc_069_matched	0.48	38.52	sp|P02406|RL28_YEAST:126
GRIPNVPVIVKAR-K11-155	sp|P02406|RL28_YEAST	-	monolink	monolink	F1701_sailerc_069.012058.012058.3_F1701_sailerc_069.011951.011951.3	126		-	F1701_sailerc_069_matched	0.45	35.6	sp|P02406|RL28_YEAST:126
GRIPNVPVIVKAR-K11-156	sp|P02406|RL28_YEAST	-	monolink	monolink	F1701_sailerc_070.014451.014451.3_F1701_sailerc_070.014236.014236.3	126		-	F1701_sailerc_070_matched	0.47	35.42	sp|P02406|RL28_YEAST:126
IPNVPVIVKAR-K9-156	sp|P02406|RL28_YEAST	-	monolink	monolink	F1703_sailerc_175.015777.015777.3_F1703_sailerc_175.015611.015611.3	126		-	F1703_sailerc_175_matched	0.0	48.31	sp|P02406|RL28_YEAST:126
IPNVPVIVKAR-K9-156	sp|P02406|RL28_YEAST	-	monolink	monolink	F1703_sailerc_172.023154.023154.3_F1703_sailerc_172.022916.022916.3	126		-	F1703_sailerc_172_matched	0.0	46.73	sp|P02406|RL28_YEAST:126
GRIPNVPVIVKAR-K11-155	sp|P02406|RL28_YEAST	-	monolink	monolink	F1703_sailerc_175.011473.011473.3_F1703_sailerc_175.011353.011353.3	126		-	F1703_sailerc_175_matched	0.42	44.05	sp|P02406|RL28_YEAST:126
GRIPNVPVIVKAR-K11-155	sp|P02406|RL28_YEAST	-	monolink	monolink	F1703_sailerc_172.016687.016687.3_F1703_sailerc_172.016441.016441.3	126		-	F1703_sailerc_172_matched	0.47	42.12	sp|P02406|RL28_YEAST:126
IPNVPVIVKAR-K9-156	sp|P02406|RL28_YEAST	-	monolink	monolink	F1703_sailerc_174.016243.016243.3_F1703_sailerc_174.016051.016051.3	126		-	F1703_sailerc_174_matched	0.0	37.63	sp|P02406|RL28_YEAST:126
GRIPNVPVIVKAR-K11-155	sp|P02406|RL28_YEAST	-	monolink	monolink	F1703_sailerc_174.011863.011863.3_F1703_sailerc_174.011862.011862.3	126		-	F1703_sailerc_174_matched	0.48	35.91	sp|P02406|RL28_YEAST:126
GRIPNVPVIVKAR-K11-155	sp|P02406|RL28_YEAST	-	monolink	monolink	F1703_sailerc_173.015839.015839.3_F1703_sailerc_173.015896.015896.3	126		-	F1703_sailerc_173_matched	0.89	20.11	sp|P02406|RL28_YEAST:126
IPNVPVIVKAR-K9-156	sp|P02406|RL28_YEAST	-	monolink	monolink	F1701_sailerc_025.020315.020315.3_F1701_sailerc_025.020188.020188.3	126		-	F1701_sailerc_025_matched	0.0	52.4	sp|P02406|RL28_YEAST:126
IPNVPVIVKAR-K9-155	sp|P02406|RL28_YEAST	-	monolink	monolink	F1701_sailerc_027.014068.014068.3_F1701_sailerc_027.014056.014056.3	126		-	F1701_sailerc_027_matched	0.0	42.32	sp|P02406|RL28_YEAST:126
IPNVPVIVKAR-K9-155	sp|P02406|RL28_YEAST	-	monolink	monolink	F1701_sailerc_028.014153.014153.3_F1701_sailerc_028.014137.014137.3	126		-	F1701_sailerc_028_matched	0.0	41.24	sp|P02406|RL28_YEAST:126
IPNVPVIVKAR-K9-156	sp|P02406|RL28_YEAST	-	monolink	monolink	F1701_sailerc_028.016385.016385.3_F1701_sailerc_028.016256.016256.3	126		-	F1701_sailerc_028_matched	0.0	41.11	sp|P02406|RL28_YEAST:126
GRIPNVPVIVKAR-K11-156	sp|P02406|RL28_YEAST	-	monolink	monolink	F1701_sailerc_027.013089.013089.3_F1701_sailerc_027.012930.012930.3	126		-	F1701_sailerc_027_matched	0.44	40.06	sp|P02406|RL28_YEAST:126
IPNVPVIVKAR-K9-155	sp|P02406|RL28_YEAST	-	monolink	monolink	F1806_jansenj_090.013735.013735.3_F1806_jansenj_090.013649.013649.3	126		-	F1806_jansenj_090_matched	0.0	51.43	sp|P02406|RL28_YEAST:126
IPNVPVIVKAR-K9-155	sp|P02406|RL28_YEAST	-	monolink	monolink	F1806_jansenj_089.014087.014087.3_F1806_jansenj_089.013995.013995.3	126		-	F1806_jansenj_089_matched	0.0	46.82	sp|P02406|RL28_YEAST:126
GRIPNVPVIVKAR-K11-155	sp|P02406|RL28_YEAST	-	monolink	monolink	F1806_jansenj_090.011343.011343.3_F1806_jansenj_090.011190.011190.3	126		-	F1806_jansenj_090_matched	0.47	46.27	sp|P02406|RL28_YEAST:126
GRIPNVPVIVKAR-K11-155	sp|P02406|RL28_YEAST	-	monolink	monolink	F1806_jansenj_089.011737.011737.3_F1806_jansenj_089.011591.011591.3	126		-	F1806_jansenj_089_matched	0.42	41.88	sp|P02406|RL28_YEAST:126
GRIPNVPVIVKAR-K11-155	sp|P02406|RL28_YEAST	-	monolink	monolink	F1806_jansenj_088.014646.014646.3_F1806_jansenj_088.014427.014427.3	126		-	F1806_jansenj_088_matched	0.49	40.23	sp|P02406|RL28_YEAST:126
GRIPNVPVIVKAR-K11-155	sp|P02406|RL28_YEAST	-	monolink	monolink	F1806_jansenj_087.014463.014463.3_F1806_jansenj_087.014266.014266.3	126		-	F1806_jansenj_087_matched	0.4	37.83	sp|P02406|RL28_YEAST:126
GRIPNVPVIVKAR-K11-156	sp|P02406|RL28_YEAST	-	monolink	monolink	F1806_jansenj_087.016569.016569.3_F1806_jansenj_087.014285.014285.3	126		-	F1806_jansenj_087_matched	0.48	30.74	sp|P02406|RL28_YEAST:126
IPNVPVIVKAR-K9-155	sp|P02406|RL28_YEAST	-	monolink	monolink	F1806_jansenj_097.014683.014683.3_F1806_jansenj_097.014579.014579.3	126		-	F1806_jansenj_097_matched	0.0	49.47	sp|P02406|RL28_YEAST:126
IPNVPVIVKAR-K9-155	sp|P02406|RL28_YEAST	-	monolink	monolink	F1806_jansenj_098.014809.014809.3_F1806_jansenj_098.014736.014736.3	126		-	F1806_jansenj_098_matched	0.0	47.24	sp|P02406|RL28_YEAST:126
GRIPNVPVIVKAR-K11-155	sp|P02406|RL28_YEAST	-	monolink	monolink	F1806_jansenj_098.012321.012321.3_F1806_jansenj_098.012109.012109.3	126		-	F1806_jansenj_098_matched	0.35	46.53	sp|P02406|RL28_YEAST:126
GRIPNVPVIVKAR-K11-155	sp|P02406|RL28_YEAST	-	monolink	monolink	F1806_jansenj_097.012255.012255.3_F1806_jansenj_097.012038.012038.3	126		-	F1806_jansenj_097_matched	0.43	42.86	sp|P02406|RL28_YEAST:126
GRIPNVPVIVKAR-K11-155	sp|P02406|RL28_YEAST	-	monolink	monolink	F1806_jansenj_095.015343.015343.3_F1806_jansenj_095.015139.015139.3	126		-	F1806_jansenj_095_matched	0.64	38.67	sp|P02406|RL28_YEAST:126
GRIPNVPVIVKAR-K11-155	sp|P02406|RL28_YEAST	-	monolink	monolink	F1806_jansenj_096.015224.015224.3_F1806_jansenj_096.015027.015027.3	126		-	F1806_jansenj_096_matched	0.62	29.85	sp|P02406|RL28_YEAST:126
AQKYLEQVLDHQR-K3-155	sp|P05740|RL17A_YEAST	-	monolink	monolink	F1707_sailerc_31.009910.009910.3_F1707_sailerc_31.009853.009853.3	46		-	F1707_sailerc_31_matched	0.46	49.14	sp|P05740|RL17A_YEAST:46
AQKYLEQVLDHQR-K3-155	sp|P05740|RL17A_YEAST	-	monolink	monolink	F1707_sailerc_27.012534.012534.3_F1707_sailerc_27.012441.012441.3	46		-	F1707_sailerc_27_matched	0.49	48.6	sp|P05740|RL17A_YEAST:46
AQKYLEQVLDHQR-K3-155	sp|P05740|RL17A_YEAST	-	monolink	monolink	F1707_sailerc_28.012588.012588.3_F1707_sailerc_28.012495.012495.3	46		-	F1707_sailerc_28_matched	0.43	46.91	sp|P05740|RL17A_YEAST:46
AQKYLEQVLDHQR-K3-155	sp|P05740|RL17A_YEAST	-	monolink	monolink	F1707_sailerc_30.009993.009993.3_F1707_sailerc_30.009915.009915.3	46		-	F1707_sailerc_30_matched	0.45	46.19	sp|P05740|RL17A_YEAST:46
AQKYLEQVLDHQR-K3-155	sp|P05740|RL17A_YEAST	-	monolink	monolink	F1707_sailerc_12.013253.013253.3_F1707_sailerc_12.013196.013196.3	46		-	F1707_sailerc_12_matched	0.44	46.68	sp|P05740|RL17A_YEAST:46
AQKYLEQVLDHQR-K3-155	sp|P05740|RL17A_YEAST	-	monolink	monolink	F1707_sailerc_13.010068.010068.3_F1707_sailerc_13.010031.010031.3	46		-	F1707_sailerc_13_matched	0.45	45.87	sp|P05740|RL17A_YEAST:46
AQKYLEQVLDHQR-K3-155	sp|P05740|RL17A_YEAST	-	monolink	monolink	F1707_sailerc_14.010221.010221.3_F1707_sailerc_14.010184.010184.3	46		-	F1707_sailerc_14_matched	0.35	45.33	sp|P05740|RL17A_YEAST:46
AQKYLEQVLDHQR-K3-155	sp|P05740|RL17A_YEAST	-	monolink	monolink	F1707_sailerc_11.012965.012965.3_F1707_sailerc_11.012904.012904.3	46		-	F1707_sailerc_11_matched	0.44	45.04	sp|P05740|RL17A_YEAST:46
AQKYLEQVLDHQR-K3-156	sp|P05740|RL17A_YEAST	-	monolink	monolink	F1707_sailerc_12.015500.015500.3_F1707_sailerc_12.015348.015348.3	46		-	F1707_sailerc_12_matched	0.58	38.84	sp|P05740|RL17A_YEAST:46
AQKYLEQVLDHQR-K3-156	sp|P05740|RL17A_YEAST	-	monolink	monolink	F1707_sailerc_11.015192.015192.3_F1707_sailerc_11.015046.015046.3	46		-	F1707_sailerc_11_matched	0.62	37.59	sp|P05740|RL17A_YEAST:46
AQKYLEQVLDHQR-K3-156	sp|P05740|RL17A_YEAST	-	monolink	monolink	F1707_sailerc_13.011869.011869.3_F1707_sailerc_13.011713.011713.3	46		-	F1707_sailerc_13_matched	0.47	35.6	sp|P05740|RL17A_YEAST:46
AQKYLEQVLDHQR-K3-155	sp|P05740|RL17A_YEAST	-	monolink	monolink	F1707_sailerc_10.010036.010036.3_F1707_sailerc_10.009907.009907.3	46		-	F1707_sailerc_10_matched	0.49	35.17	sp|P05740|RL17A_YEAST:46
AQKYLEQVLDHQR-K3-156	sp|P05740|RL17A_YEAST	-	monolink	monolink	F1707_sailerc_13.011869.011869.3_F1707_sailerc_13.011757.011757.3	46		-	F1707_sailerc_13_matched	0.54	32.41	sp|P05740|RL17A_YEAST:46
AQKYLEQVLDHQR-K3-156	sp|P05740|RL17A_YEAST	-	monolink	monolink	F1707_sailerc_9.012723.012723.3_F1707_sailerc_9.012582.012582.3	46		-	F1707_sailerc_9_matched	0.48	28.82	sp|P05740|RL17A_YEAST:46
AQKYLEQVLDHQR-K3-156	sp|P05740|RL17A_YEAST	-	monolink	monolink	F1707_sailerc_10.012659.012659.3_F1707_sailerc_10.012461.012461.3	46		-	F1707_sailerc_10_matched	0.53	26.18	sp|P05740|RL17A_YEAST:46
AQKYLEQVLDHQR-K3-155	sp|P05740|RL17A_YEAST	-	monolink	monolink	F1707_sailerc_22.009869.009869.3_F1707_sailerc_22.009807.009807.3	46		-	F1707_sailerc_22_matched	0.46	48.22	sp|P05740|RL17A_YEAST:46
AQKYLEQVLDHQR-K3-155	sp|P05740|RL17A_YEAST	-	monolink	monolink	F1707_sailerc_21.009796.009796.3_F1707_sailerc_21.009731.009731.3	46		-	F1707_sailerc_21_matched	0.49	47.15	sp|P05740|RL17A_YEAST:46
AQKYLEQVLDHQR-K3-155	sp|P05740|RL17A_YEAST	-	monolink	monolink	F1707_sailerc_20.012728.012728.3_F1707_sailerc_20.012644.012644.3	46		-	F1707_sailerc_20_matched	0.42	47.03	sp|P05740|RL17A_YEAST:46
AQKYLEQVLDHQR-K3-155	sp|P05740|RL17A_YEAST	-	monolink	monolink	F1707_sailerc_19.012211.012211.3_F1707_sailerc_19.012129.012129.3	46		-	F1707_sailerc_19_matched	0.54	45.47	sp|P05740|RL17A_YEAST:46
AQKYLEQVLDHQR-K3-156	sp|P05740|RL17A_YEAST	-	monolink	monolink	F1707_sailerc_18.013758.013758.3_F1707_sailerc_18.013486.013486.3	46		-	F1707_sailerc_18_matched	0.76	20.01	sp|P05740|RL17A_YEAST:46
AQKYLEQVLDHQR-K3-155	sp|P05740|RL17A_YEAST	-	monolink	monolink	F1707_sailerc_56.012192.012192.3_F1707_sailerc_56.012127.012127.3	46		-	F1707_sailerc_56_matched	0.42	49.1	sp|P05740|RL17A_YEAST:46
AQKYLEQVLDHQR-K3-155	sp|P05740|RL17A_YEAST	-	monolink	monolink	F1707_sailerc_37.011868.011868.3_F1707_sailerc_37.011782.011782.3	46		-	F1707_sailerc_37_matched	0.47	47.19	sp|P05740|RL17A_YEAST:46
AQKYLEQVLDHQR-K3-155	sp|P05740|RL17A_YEAST	-	monolink	monolink	F1707_sailerc_39.010218.010218.3_F1707_sailerc_39.010128.010128.3	46		-	F1707_sailerc_39_matched	0.51	46.55	sp|P05740|RL17A_YEAST:46
AQKYLEQVLDHQR-K3-155	sp|P05740|RL17A_YEAST	-	monolink	monolink	F1707_sailerc_38.010128.010128.3_F1707_sailerc_38.010065.010065.3	46		-	F1707_sailerc_38_matched	0.42	45.1	sp|P05740|RL17A_YEAST:46
AQKYLEQVLDHQR-K3-155	sp|P05740|RL17A_YEAST	-	monolink	monolink	F1707_sailerc_35.010674.010674.3_F1707_sailerc_35.010547.010547.3	46		-	F1707_sailerc_35_matched	0.44	41.51	sp|P05740|RL17A_YEAST:46
AQKYLEQVLDHQR-K3-156	sp|P05740|RL17A_YEAST	-	monolink	monolink	F1707_sailerc_56.014512.014512.3_F1707_sailerc_56.014400.014400.3	46		-	F1707_sailerc_56_matched	0.57	36.93	sp|P05740|RL17A_YEAST:46
AQKYLEQVLDHQR-K3-156	sp|P05740|RL17A_YEAST	-	monolink	monolink	F1707_sailerc_37.014194.014194.3_F1707_sailerc_37.014017.014017.3	46		-	F1707_sailerc_37_matched	0.58	30.52	sp|P05740|RL17A_YEAST:46
AQKYLEQVLDHQR-K3-155	sp|P05740|RL17A_YEAST	-	monolink	monolink	F1707_sailerc_53.013272.013272.3_F1707_sailerc_53.013213.013213.3	46		-	F1707_sailerc_53_matched	0.4	49.07	sp|P05740|RL17A_YEAST:46
AQKYLEQVLDHQR-K3-155	sp|P05740|RL17A_YEAST	-	monolink	monolink	F1707_sailerc_52.013125.013125.3_F1707_sailerc_52.013087.013087.3	46		-	F1707_sailerc_52_matched	0.48	49.0	sp|P05740|RL17A_YEAST:46
AQKYLEQVLDHQR-K3-155	sp|P05740|RL17A_YEAST	-	monolink	monolink	F1707_sailerc_54.011231.011231.3_F1707_sailerc_54.011167.011167.3	46		-	F1707_sailerc_54_matched	0.5	47.42	sp|P05740|RL17A_YEAST:46
AQKYLEQVLDHQR-K3-156	sp|P05740|RL17A_YEAST	-	monolink	monolink	F1707_sailerc_53.015424.015424.3_F1707_sailerc_53.015264.015264.3	46		-	F1707_sailerc_53_matched	0.53	39.0	sp|P05740|RL17A_YEAST:46
AQKYLEQVLDHQR-K3-155	sp|P05740|RL17A_YEAST	-	monolink	monolink	F1707_sailerc_51.008645.008645.3_F1707_sailerc_51.008567.008567.3	46		-	F1707_sailerc_51_matched	0.61	38.54	sp|P05740|RL17A_YEAST:46
AQKYLEQVLDHQR-K3-155	sp|P05740|RL17A_YEAST	-	monolink	monolink	F1707_sailerc_55.011119.011119.3_F1707_sailerc_55.011070.011070.3	46		-	F1707_sailerc_55_matched	0.46	38.34	sp|P05740|RL17A_YEAST:46
AQKYLEQVLDHQR-K3-155	sp|P05740|RL17A_YEAST	-	monolink	monolink	F1707_sailerc_50.009340.009340.3_F1707_sailerc_50.009266.009266.3	46		-	F1707_sailerc_50_matched	0.46	37.84	sp|P05740|RL17A_YEAST:46
AQKYLEQVLDHQR-K3-156	sp|P05740|RL17A_YEAST	-	monolink	monolink	F1707_sailerc_55.012656.012656.3_F1707_sailerc_55.012591.012591.3	46		-	F1707_sailerc_55_matched	0.57	35.82	sp|P05740|RL17A_YEAST:46
AQKYLEQVLDHQR-K3-156	sp|P05740|RL17A_YEAST	-	monolink	monolink	F1707_sailerc_54.012769.012769.3_F1707_sailerc_54.012696.012696.3	46		-	F1707_sailerc_54_matched	0.49	33.89	sp|P05740|RL17A_YEAST:46
AQKYLEQVLDHQR-K3-156	sp|P05740|RL17A_YEAST	-	monolink	monolink	F1707_sailerc_52.015328.015328.3_F1707_sailerc_52.015171.015171.3	46		-	F1707_sailerc_52_matched	0.55	32.48	sp|P05740|RL17A_YEAST:46
AQKYLEQVLDHQR-K3-156	sp|P05740|RL17A_YEAST	-	monolink	monolink	F1707_sailerc_50.011859.011859.3_F1707_sailerc_50.011745.011745.3	46		-	F1707_sailerc_50_matched	0.82	31.38	sp|P05740|RL17A_YEAST:46
AQKYLEQVLDHQR-K3-156	sp|P05740|RL17A_YEAST	-	monolink	monolink	F1707_sailerc_50.011859.011859.3_F1707_sailerc_50.010680.010680.3	46		-	F1707_sailerc_50_matched	0.66	21.34	sp|P05740|RL17A_YEAST:46
AQKYLEQVLDHQR-K3-156	sp|P05740|RL17A_YEAST	-	monolink	monolink	F1707_sailerc_51.010876.010876.3_F1707_sailerc_51.010832.010832.3	46		-	F1707_sailerc_51_matched	0.61	20.1	sp|P05740|RL17A_YEAST:46
AQKYLEQVLDHQR-K3-155	sp|P05740|RL17A_YEAST	-	monolink	monolink	F1707_sailerc_44.011659.011659.3_F1707_sailerc_44.011569.011569.3	46		-	F1707_sailerc_44_matched	0.53	47.8	sp|P05740|RL17A_YEAST:46
AQKYLEQVLDHQR-K3-155	sp|P05740|RL17A_YEAST	-	monolink	monolink	F1707_sailerc_45.011196.011196.3_F1707_sailerc_45.011116.011116.3	46		-	F1707_sailerc_45_matched	0.55	46.82	sp|P05740|RL17A_YEAST:46
AQKYLEQVLDHQR-K3-155	sp|P05740|RL17A_YEAST	-	monolink	monolink	F1707_sailerc_46.009371.009371.3_F1707_sailerc_46.009303.009303.3	46		-	F1707_sailerc_46_matched	0.61	43.79	sp|P05740|RL17A_YEAST:46
AQKYLEQVLDHQR-K3-155	sp|P05740|RL17A_YEAST	-	monolink	monolink	F1707_sailerc_42.008727.008727.3_F1707_sailerc_42.008622.008622.3	46		-	F1707_sailerc_42_matched	0.53	43.4	sp|P05740|RL17A_YEAST:46
AQKYLEQVLDHQR-K3-155	sp|P05740|RL17A_YEAST	-	monolink	monolink	F1707_sailerc_47.009882.009882.3_F1707_sailerc_47.009826.009826.3	46		-	F1707_sailerc_47_matched	0.45	43.16	sp|P05740|RL17A_YEAST:46
AQKYLEQVLDHQR-K3-156	sp|P05740|RL17A_YEAST	-	monolink	monolink	F1707_sailerc_47.011533.011533.3_F1707_sailerc_47.011327.011327.3	46		-	F1707_sailerc_47_matched	0.67	36.56	sp|P05740|RL17A_YEAST:46
AQKYLEQVLDHQR-K3-156	sp|P05740|RL17A_YEAST	-	monolink	monolink	F1707_sailerc_44.013927.013927.3_F1707_sailerc_44.013695.013695.3	46		-	F1707_sailerc_44_matched	0.61	35.67	sp|P05740|RL17A_YEAST:46
AQKYLEQVLDHQR-K3-155	sp|P05740|RL17A_YEAST	-	monolink	monolink	F1707_sailerc_43.008637.008637.3_F1707_sailerc_43.008547.008547.3	46		-	F1707_sailerc_43_matched	0.56	30.19	sp|P05740|RL17A_YEAST:46
AQKYLEQVLDHQR-K3-156	sp|P05740|RL17A_YEAST	-	monolink	monolink	F1707_sailerc_45.013370.013370.3_F1707_sailerc_45.013130.013130.3	46		-	F1707_sailerc_45_matched	0.5	30.1	sp|P05740|RL17A_YEAST:46
AQKYLEQVLDHQR-K3-156	sp|P05740|RL17A_YEAST	-	monolink	monolink	F1707_sailerc_42.011202.011202.3_F1707_sailerc_42.010973.010973.3	46		-	F1707_sailerc_42_matched	0.69	20.49	sp|P05740|RL17A_YEAST:46
AQKYLEQVLDHQR-K3-155	sp|P05740|RL17A_YEAST	-	monolink	monolink	F1806_jansenj_152.011076.011076.3_F1806_jansenj_152.010993.010993.3	46		-	F1806_jansenj_152_matched	0.47	45.98	sp|P05740|RL17A_YEAST:46
AQKYLEQVLDHQR-K3-155	sp|P05740|RL17A_YEAST	-	monolink	monolink	F1806_jansenj_151.011448.011448.3_F1806_jansenj_151.011389.011389.3	46		-	F1806_jansenj_151_matched	0.67	22.48	sp|P05740|RL17A_YEAST:46
AQKYLEQVLDHQR-K3-155	sp|P05740|RL17A_YEAST	-	monolink	monolink	F1806_jansenj_153.010931.010931.3_F1806_jansenj_153.010881.010881.3	46		-	F1806_jansenj_153_matched	0.39	42.15	sp|P05740|RL17A_YEAST:46
AQKYLEQVLDHQR-K3-155	sp|P05740|RL17A_YEAST	-	monolink	monolink	F1806_jansenj_154.011241.011241.3_F1806_jansenj_154.011164.011164.3	46		-	F1806_jansenj_154_matched	0.62	37.55	sp|P05740|RL17A_YEAST:46
AQKYLEQVLDHQR-K3-155	sp|P05740|RL17A_YEAST	-	monolink	monolink	F1609_sailerc_133.014900.014900.3_F1609_sailerc_133.014829.014829.3	46		-	F1609_sailerc_133_matched	0.54	46.92	sp|P05740|RL17A_YEAST:46
AQKYLEQVLDHQR-K3-155	sp|P05740|RL17A_YEAST	-	monolink	monolink	F1609_sailerc_134.014409.014409.3_F1609_sailerc_134.014339.014339.3	46		-	F1609_sailerc_134_matched	0.48	46.05	sp|P05740|RL17A_YEAST:46
AQKYLEQVLDHQR-K3-156	sp|P05740|RL17A_YEAST	-	monolink	monolink	F1609_sailerc_134.016176.016176.3_F1609_sailerc_134.016008.016008.3	46		-	F1609_sailerc_134_matched	0.6	40.5	sp|P05740|RL17A_YEAST:46
AQKYLEQVLDHQR-K3-156	sp|P05740|RL17A_YEAST	-	monolink	monolink	F1609_sailerc_134.016176.016176.3_F1609_sailerc_134.015991.015991.3	46		-	F1609_sailerc_134_matched	0.61	39.74	sp|P05740|RL17A_YEAST:46
AQKYLEQVLDHQR-K3-155	sp|P05740|RL17A_YEAST	-	monolink	monolink	F1609_sailerc_125.016782.016782.3_F1609_sailerc_125.016690.016690.3	46		-	F1609_sailerc_125_matched	0.34	39.18	sp|P05740|RL17A_YEAST:46
AQKYLEQVLDHQR-K3-156	sp|P05740|RL17A_YEAST	-	monolink	monolink	F1609_sailerc_133.016609.016609.3_F1609_sailerc_133.016455.016455.3	46		-	F1609_sailerc_133_matched	0.52	38.63	sp|P05740|RL17A_YEAST:46
AQKYLEQVLDHQR-K3-155	sp|P05740|RL17A_YEAST	-	monolink	monolink	F1609_sailerc_124.017206.017206.3_F1609_sailerc_124.017151.017151.3	46		-	F1609_sailerc_124_matched	0.43	36.95	sp|P05740|RL17A_YEAST:46
AQKYLEQVLDHQR-K3-156	sp|P05740|RL17A_YEAST	-	monolink	monolink	F1609_sailerc_124.019489.019489.3_F1609_sailerc_124.019284.019284.3	46		-	F1609_sailerc_124_matched	0.54	29.53	sp|P05740|RL17A_YEAST:46
AQKYLEQVLDHQR-K3-156	sp|P05740|RL17A_YEAST	-	monolink	monolink	F1609_sailerc_125.019014.019014.3_F1609_sailerc_125.018856.018856.3	46		-	F1609_sailerc_125_matched	0.63	25.84	sp|P05740|RL17A_YEAST:46
AQKYLEQVLDHQR-K3-156	sp|P05740|RL17A_YEAST	-	monolink	monolink	F1701_sailerc_034.016516.016516.3_F1701_sailerc_034.016471.016471.3	46		-	F1701_sailerc_034_matched	0.56	29.98	sp|P05740|RL17A_YEAST:46
AQKYLEQVLDHQR-K3-156	sp|P05740|RL17A_YEAST	-	monolink	monolink	F1701_sailerc_035.016697.016697.3_F1701_sailerc_035.016633.016633.3	46		-	F1701_sailerc_035_matched	0.57	27.07	sp|P05740|RL17A_YEAST:46
AQKYLEQVLDHQR-K3-156	sp|P05740|RL17A_YEAST	-	monolink	monolink	F1701_sailerc_079.014604.014604.3_F1701_sailerc_079.014448.014448.3	46		-	F1701_sailerc_079_matched	0.47	39.89	sp|P05740|RL17A_YEAST:46
AQKYLEQVLDHQR-K3-156	sp|P05740|RL17A_YEAST	-	monolink	monolink	F1701_sailerc_076.018273.018273.3_F1701_sailerc_076.018111.018111.3	46		-	F1701_sailerc_076_matched	0.68	35.09	sp|P05740|RL17A_YEAST:46
AQKYLEQVLDHQR-K3-156	sp|P05740|RL17A_YEAST	-	monolink	monolink	F1701_sailerc_077.018154.018154.3_F1701_sailerc_077.018022.018022.3	46		-	F1701_sailerc_077_matched	0.5	31.2	sp|P05740|RL17A_YEAST:46
AQKYLEQVLDHQR-K3-156	sp|P05740|RL17A_YEAST	-	monolink	monolink	F1701_sailerc_076.018273.018273.3_F1701_sailerc_076.019500.019500.3	46		-	F1701_sailerc_076_matched	0.9	21.59	sp|P05740|RL17A_YEAST:46
AQKYLEQVLDHQR-K3-155	sp|P05740|RL17A_YEAST	-	monolink	monolink	F1712_jansenj_182.008491.008491.3_F1712_jansenj_182.008444.008444.3	46		-	F1712_jansenj_182_matched	0.47	47.69	sp|P05740|RL17A_YEAST:46
AQKYLEQVLDHQR-K3-155	sp|P05740|RL17A_YEAST	-	monolink	monolink	F1712_jansenj_183.007869.007869.3_F1712_jansenj_183.007823.007823.3	46		-	F1712_jansenj_183_matched	0.49	46.74	sp|P05740|RL17A_YEAST:46
AQKYLEQVLDHQR-K3-155	sp|P05740|RL17A_YEAST	-	monolink	monolink	F1712_jansenj_181.011200.011200.3_F1712_jansenj_181.011075.011075.3	46		-	F1712_jansenj_181_matched	0.52	41.58	sp|P05740|RL17A_YEAST:46
AQKYLEQVLDHQR-K3-155	sp|P05740|RL17A_YEAST	-	monolink	monolink	F1712_jansenj_180.010941.010941.3_F1712_jansenj_180.010778.010778.3	46		-	F1712_jansenj_180_matched	0.52	40.51	sp|P05740|RL17A_YEAST:46
AQKYLEQVLDHQR-K3-156	sp|P05740|RL17A_YEAST	-	monolink	monolink	F1712_jansenj_182.009928.009928.3_F1712_jansenj_182.009844.009844.3	46		-	F1712_jansenj_182_matched	0.51	37.81	sp|P05740|RL17A_YEAST:46
AQKYLEQVLDHQR-K3-155	sp|P05740|RL17A_YEAST	-	monolink	monolink	F1801_sailerc_312.010129.010129.3_F1801_sailerc_312.010069.010069.3	46		-	F1801_sailerc_312_matched	0.49	49.58	sp|P05740|RL17A_YEAST:46
AQKYLEQVLDHQR-K3-155	sp|P05740|RL17A_YEAST	-	monolink	monolink	F1801_sailerc_311.010203.010203.3_F1801_sailerc_311.010159.010159.3	46		-	F1801_sailerc_311_matched	0.48	47.11	sp|P05740|RL17A_YEAST:46
AQKYLEQVLDHQR-K3-155	sp|P05740|RL17A_YEAST	-	monolink	monolink	F1801_sailerc_309.013267.013267.3_F1801_sailerc_309.013171.013171.3	46		-	F1801_sailerc_309_matched	0.46	34.67	sp|P05740|RL17A_YEAST:46
AQKYLEQVLDHQR-K3-156	sp|P05740|RL17A_YEAST	-	monolink	monolink	F1801_sailerc_310.015711.015711.3_F1801_sailerc_310.015600.015600.3	46		-	F1801_sailerc_310_matched	0.5	32.34	sp|P05740|RL17A_YEAST:46
AQKYLEQVLDHQR-K3-155	sp|P05740|RL17A_YEAST	-	monolink	monolink	F1801_sailerc_310.013042.013042.3_F1801_sailerc_310.012934.012934.3	46		-	F1801_sailerc_310_matched	0.65	31.21	sp|P05740|RL17A_YEAST:46
AQKYLEQVLDHQR-K3-156	sp|P05740|RL17A_YEAST	-	monolink	monolink	F1801_sailerc_311.011727.011727.3_F1801_sailerc_311.011726.011726.3	46		-	F1801_sailerc_311_matched	0.56	29.87	sp|P05740|RL17A_YEAST:46
AQKYLEQVLDHQR-K3-155	sp|P05740|RL17A_YEAST	-	monolink	monolink	F1801_sailerc_317.012633.012633.3_F1801_sailerc_317.012544.012544.3	46		-	F1801_sailerc_317_matched	0.47	46.11	sp|P05740|RL17A_YEAST:46
AQKYLEQVLDHQR-K3-155	sp|P05740|RL17A_YEAST	-	monolink	monolink	F1801_sailerc_320.008536.008536.3_F1801_sailerc_320.008496.008496.3	46		-	F1801_sailerc_320_matched	0.44	45.95	sp|P05740|RL17A_YEAST:46
AQKYLEQVLDHQR-K3-155	sp|P05740|RL17A_YEAST	-	monolink	monolink	F1801_sailerc_319.008402.008402.3_F1801_sailerc_319.008378.008378.3	46		-	F1801_sailerc_319_matched	0.56	45.65	sp|P05740|RL17A_YEAST:46
AQKYLEQVLDHQR-K3-155	sp|P05740|RL17A_YEAST	-	monolink	monolink	F1801_sailerc_318.012216.012216.3_F1801_sailerc_318.012128.012128.3	46		-	F1801_sailerc_318_matched	0.48	40.43	sp|P05740|RL17A_YEAST:46
AQKYLEQVLDHQR-K3-156	sp|P05740|RL17A_YEAST	-	monolink	monolink	F1801_sailerc_319.009674.009674.3_F1801_sailerc_319.009607.009607.3	46		-	F1801_sailerc_319_matched	0.56	29.72	sp|P05740|RL17A_YEAST:46
AQKYLEQVLDHQR-K3-156	sp|P05740|RL17A_YEAST	-	monolink	monolink	F1801_sailerc_320.009807.009807.3_F1801_sailerc_320.009746.009746.3	46		-	F1801_sailerc_320_matched	0.77	27.84	sp|P05740|RL17A_YEAST:46
AQKYLEQVLDHQR-K3-156	sp|P05740|RL17A_YEAST	-	monolink	monolink	F1801_sailerc_318.014772.014772.3_F1801_sailerc_318.014625.014625.3	46		-	F1801_sailerc_318_matched	0.56	27.71	sp|P05740|RL17A_YEAST:46
AQKYLEQVLDHQR-K3-155	sp|P05740|RL17A_YEAST	-	monolink	monolink	F1806_jansenj_144.011899.011899.3_F1806_jansenj_144.011821.011821.3	46		-	F1806_jansenj_144_matched	0.41	45.47	sp|P05740|RL17A_YEAST:46
AQKYLEQVLDHQR-K3-155	sp|P05740|RL17A_YEAST	-	monolink	monolink	F1806_jansenj_143.011999.011999.3_F1806_jansenj_143.011936.011936.3	46		-	F1806_jansenj_143_matched	0.69	42.13	sp|P05740|RL17A_YEAST:46
AQKYLEQVLDHQR-K3-156	sp|P05740|RL17A_YEAST	-	monolink	monolink	F1806_jansenj_144.013701.013701.3_F1806_jansenj_144.013506.013506.3	46		-	F1806_jansenj_144_matched	0.59	39.85	sp|P05740|RL17A_YEAST:46
AQKYLEQVLDHQR-K3-155	sp|P05740|RL17A_YEAST	-	monolink	monolink	F1806_jansenj_004.014863.014863.3_F1806_jansenj_004.014797.014797.3	46		-	F1806_jansenj_004_matched	0.52	39.57	sp|P05740|RL17A_YEAST:46
AQKYLEQVLDHQR-K3-156	sp|P05740|RL17A_YEAST	-	monolink	monolink	F1806_jansenj_143.013847.013847.3_F1806_jansenj_143.013633.013633.3	46		-	F1806_jansenj_143_matched	0.61	31.76	sp|P05740|RL17A_YEAST:46
AQKYLEQVLDHQR-K3-155	sp|P05740|RL17A_YEAST	-	monolink	monolink	F1806_jansenj_011.014602.014602.3_F1806_jansenj_011.014546.014546.3	46		-	F1806_jansenj_011_matched	0.48	44.29	sp|P05740|RL17A_YEAST:46
AQKYLEQVLDHQR-K3-155	sp|P05740|RL17A_YEAST	-	monolink	monolink	F1806_jansenj_145.011768.011768.3_F1806_jansenj_145.011720.011720.3	46		-	F1806_jansenj_145_matched	0.47	43.9	sp|P05740|RL17A_YEAST:46
AQKYLEQVLDHQR-K3-155	sp|P05740|RL17A_YEAST	-	monolink	monolink	F1806_jansenj_012.014696.014696.3_F1806_jansenj_012.014631.014631.3	46		-	F1806_jansenj_012_matched	0.62	41.13	sp|P05740|RL17A_YEAST:46
AQKYLEQVLDHQR-K3-155	sp|P05740|RL17A_YEAST	-	monolink	monolink	F1806_jansenj_146.011950.011950.3_F1806_jansenj_146.011903.011903.3	46		-	F1806_jansenj_146_matched	0.43	40.46	sp|P05740|RL17A_YEAST:46
AQKYLEQVLDHQR-K3-156	sp|P05740|RL17A_YEAST	-	monolink	monolink	F1806_jansenj_145.013495.013495.3_F1806_jansenj_145.013327.013327.3	46		-	F1806_jansenj_145_matched	0.6	30.26	sp|P05740|RL17A_YEAST:46
AQKYLEQVLDHQR-K3-156	sp|P05740|RL17A_YEAST	-	monolink	monolink	F1806_jansenj_146.013719.013719.3_F1806_jansenj_146.013539.013539.3	46		-	F1806_jansenj_146_matched	0.73	20.44	sp|P05740|RL17A_YEAST:46
AQKYLEQVLDHQR-K3-155	sp|P05740|RL17A_YEAST	-	monolink	monolink	F1806_jansenj_148.012629.012629.3_F1806_jansenj_148.012588.012588.3	46		-	F1806_jansenj_148_matched	0.41	41.9	sp|P05740|RL17A_YEAST:46
AQKYLEQVLDHQR-K3-155	sp|P05740|RL17A_YEAST	-	monolink	monolink	F1806_jansenj_147.012622.012622.3_F1806_jansenj_147.012587.012587.3	46		-	F1806_jansenj_147_matched	0.53	37.28	sp|P05740|RL17A_YEAST:46
AQKYLEQVLDHQR-K3-156	sp|P05740|RL17A_YEAST	-	monolink	monolink	F1806_jansenj_147.014576.014576.3_F1806_jansenj_147.014376.014376.3	46		-	F1806_jansenj_147_matched	0.61	35.27	sp|P05740|RL17A_YEAST:46
AQKYLEQVLDHQR-K3-156	sp|P05740|RL17A_YEAST	-	monolink	monolink	F1806_jansenj_020.017806.017806.3_F1806_jansenj_020.017620.017620.3	46		-	F1806_jansenj_020_matched	0.47	32.31	sp|P05740|RL17A_YEAST:46
AQKYLEQVLDHQR-K3-156	sp|P05740|RL17A_YEAST	-	monolink	monolink	F1806_jansenj_019.018399.018399.3_F1806_jansenj_019.018248.018248.3	46		-	F1806_jansenj_019_matched	0.71	31.55	sp|P05740|RL17A_YEAST:46
AQKYLEQVLDHQR-K3-156	sp|P05740|RL17A_YEAST	-	monolink	monolink	F1806_jansenj_148.014566.014566.3_F1806_jansenj_148.014351.014351.3	46		-	F1806_jansenj_148_matched	0.64	29.37	sp|P05740|RL17A_YEAST:46
AQKYLEQVLDHQR-K3-155	sp|P05740|RL17A_YEAST	-	monolink	monolink	F1712_jansenj_171.008599.008599.3_F1712_jansenj_171.008542.008542.3	46		-	F1712_jansenj_171_matched	0.5	42.87	sp|P05740|RL17A_YEAST:46
AQKYLEQVLDHQR-K3-156	sp|P05740|RL17A_YEAST	-	monolink	monolink	F1712_jansenj_160.018465.018465.3_F1712_jansenj_160.018326.018326.3	46		-	F1712_jansenj_160_matched	0.53	32.2	sp|P05740|RL17A_YEAST:46
AQKYLEQVLDHQR-K3-156	sp|P05740|RL17A_YEAST	-	monolink	monolink	F1712_jansenj_170.014974.014974.3_F1712_jansenj_170.014799.014799.3	46		-	F1712_jansenj_170_matched	0.68	30.46	sp|P05740|RL17A_YEAST:46
AQKYLEQVLDHQR-K3-156	sp|P05740|RL17A_YEAST	-	monolink	monolink	F1712_jansenj_172.009631.009631.3_F1712_jansenj_172.009586.009586.3	46		-	F1712_jansenj_172_matched	0.64	29.28	sp|P05740|RL17A_YEAST:46
AQKYLEQVLDHQR-K3-155	sp|P05740|RL17A_YEAST	-	monolink	monolink	F1712_jansenj_160.015509.015509.3_F1712_jansenj_160.015374.015374.3	46		-	F1712_jansenj_160_matched	0.55	24.57	sp|P05740|RL17A_YEAST:46
AQKYLEQVLDHQR-K3-156	sp|P05740|RL17A_YEAST	-	monolink	monolink	F1806_jansenj_160.013714.013714.3_F1806_jansenj_160.013513.013513.3	46		-	F1806_jansenj_160_matched	0.45	38.76	sp|P05740|RL17A_YEAST:46
AQKYLEQVLDHQR-K3-156	sp|P05740|RL17A_YEAST	-	monolink	monolink	F1806_jansenj_070.015851.015851.3_F1806_jansenj_070.015688.015688.3	46		-	F1806_jansenj_070_matched	0.68	35.56	sp|P05740|RL17A_YEAST:46
AQKYLEQVLDHQR-K3-156	sp|P05740|RL17A_YEAST	-	monolink	monolink	F1806_jansenj_161.013472.013472.3_F1806_jansenj_161.013307.013307.3	46		-	F1806_jansenj_161_matched	0.56	35.54	sp|P05740|RL17A_YEAST:46
AQKYLEQVLDHQR-K3-156	sp|P05740|RL17A_YEAST	-	monolink	monolink	F1806_jansenj_069.016089.016089.3_F1806_jansenj_069.015886.015886.3	46		-	F1806_jansenj_069_matched	0.68	24.15	sp|P05740|RL17A_YEAST:46
AQKYLEQVLDHQR-K3-156	sp|P05740|RL17A_YEAST	-	monolink	monolink	F1806_jansenj_080.011413.011413.3_F1806_jansenj_080.011287.011287.3	46		-	F1806_jansenj_080_matched	0.65	37.51	sp|P05740|RL17A_YEAST:46
AQKYLEQVLDHQR-K3-156	sp|P05740|RL17A_YEAST	-	monolink	monolink	F1806_jansenj_081.011580.011580.3_F1806_jansenj_081.011448.011448.3	46		-	F1806_jansenj_081_matched	0.68	34.32	sp|P05740|RL17A_YEAST:46
AQKYLEQVLDHQR-K3-156	sp|P05740|RL17A_YEAST	-	monolink	monolink	F1806_jansenj_079.014527.014527.3_F1806_jansenj_079.014374.014374.3	46		-	F1806_jansenj_079_matched	0.78	26.44	sp|P05740|RL17A_YEAST:46
AQKYLEQVLDHQR-K3-156	sp|P05740|RL17A_YEAST	-	monolink	monolink	F1806_jansenj_078.014538.014538.3_F1806_jansenj_078.014422.014422.3	46		-	F1806_jansenj_078_matched	0.48	22.49	sp|P05740|RL17A_YEAST:46
AQKYLEQVLDHQR-K3-155	sp|P05740|RL17A_YEAST	-	monolink	monolink	F1708_sailerc_480.013286.013286.3_F1708_sailerc_480.013186.013186.3	46		-	F1708_sailerc_480_matched	0.44	41.94	sp|P05740|RL17A_YEAST:46
AQKYLEQVLDHQR-K3-155	sp|P05740|RL17A_YEAST	-	monolink	monolink	F1708_sailerc_479.012715.012715.3_F1708_sailerc_479.012654.012654.3	46		-	F1708_sailerc_479_matched	0.48	41.5	sp|P05740|RL17A_YEAST:46
AQKYLEQVLDHQR-K3-155	sp|P05740|RL17A_YEAST	-	monolink	monolink	F1709_sailerc_500.009925.009925.3_F1709_sailerc_500.009874.009874.3	46		-	F1709_sailerc_500_matched	0.57	47.75	sp|P05740|RL17A_YEAST:46
AQKYLEQVLDHQR-K3-155	sp|P05740|RL17A_YEAST	-	monolink	monolink	F1709_sailerc_498.013364.013364.3_F1709_sailerc_498.013313.013313.3	46		-	F1709_sailerc_498_matched	0.47	45.35	sp|P05740|RL17A_YEAST:46
AQKYLEQVLDHQR-K3-155	sp|P05740|RL17A_YEAST	-	monolink	monolink	F1709_sailerc_499.013286.013286.3_F1709_sailerc_499.013193.013193.3	46		-	F1709_sailerc_499_matched	0.43	44.74	sp|P05740|RL17A_YEAST:46
AQKYLEQVLDHQR-K3-155	sp|P05740|RL17A_YEAST	-	monolink	monolink	F1709_sailerc_501.009861.009861.3_F1709_sailerc_501.009823.009823.3	46		-	F1709_sailerc_501_matched	0.53	39.87	sp|P05740|RL17A_YEAST:46
AQKYLEQVLDHQR-K3-155	sp|P05740|RL17A_YEAST	-	monolink	monolink	F1711_jansenj_276.010394.010394.3_F1711_jansenj_276.010442.010442.3	46		-	-	0.72	35.38	sp|P05740|RL17A_YEAST:46
AQKYLEQVLDHQR-K3-155	sp|P05740|RL17A_YEAST	-	monolink	monolink	F1711_jansenj_283.009721.009721.3_F1711_jansenj_283.009756.009756.3	46		-	F1711_jansenj_283_matched	0.54	42.92	sp|P05740|RL17A_YEAST:46
AQKYLEQVLDHQR-K3-155	sp|P05740|RL17A_YEAST	-	monolink	monolink	F1711_jansenj_284.009769.009769.3_F1711_jansenj_284.009798.009798.3	46		-	F1711_jansenj_284_matched	0.48	42.89	sp|P05740|RL17A_YEAST:46
AQKYLEQVLDHQR-K3-155	sp|P05740|RL17A_YEAST	-	monolink	monolink	F1711_jansenj_282.012316.012316.3_F1711_jansenj_282.012262.012262.3	46		-	F1711_jansenj_282_matched	0.55	39.44	sp|P05740|RL17A_YEAST:46
AQKYLEQVLDHQR-K3-155	sp|P05740|RL17A_YEAST	-	monolink	monolink	F1711_jansenj_281.012441.012441.3_F1711_jansenj_281.012387.012387.3	46		-	F1711_jansenj_281_matched	0.53	28.03	sp|P05740|RL17A_YEAST:46
AQKYLEQVLDHQR-K3-156	sp|P05740|RL17A_YEAST	-	monolink	monolink	F1611_sailerc_220.015927.015927.3_F1611_sailerc_220.015847.015847.3	46		-	F1611_sailerc_220_matched	0.66	35.88	sp|P05740|RL17A_YEAST:46
AQKYLEQVLDHQR-K3-156	sp|P05740|RL17A_YEAST	-	monolink	monolink	F1611_sailerc_218.021431.021431.3_F1611_sailerc_218.021296.021296.3	46		-	F1611_sailerc_218_matched	0.61	26.29	sp|P05740|RL17A_YEAST:46
AQKYLEQVLDHQR-K3-156	sp|P05740|RL17A_YEAST	-	monolink	monolink	F1611_sailerc_220.015927.015927.3_F1611_sailerc_220.015793.015793.3	46		-	F1611_sailerc_220_matched	0.87	24.3	sp|P05740|RL17A_YEAST:46
AQKYLEQVLDHQR-K3-156	sp|P05740|RL17A_YEAST	-	monolink	monolink	F1701_sailerc_069.017638.017638.3_F1701_sailerc_069.017589.017589.3	46		-	F1701_sailerc_069_matched	0.57	36.46	sp|P05740|RL17A_YEAST:46
AQKYLEQVLDHQR-K3-156	sp|P05740|RL17A_YEAST	-	monolink	monolink	F1701_sailerc_070.017590.017590.3_F1701_sailerc_070.017519.017519.3	46		-	F1701_sailerc_070_matched	0.6	34.26	sp|P05740|RL17A_YEAST:46
AQKYLEQVLDHQR-K3-155	sp|P05740|RL17A_YEAST	-	monolink	monolink	F1703_sailerc_174.013309.013309.3_F1703_sailerc_174.013261.013261.3	46		-	F1703_sailerc_174_matched	0.46	44.4	sp|P05740|RL17A_YEAST:46
AQKYLEQVLDHQR-K3-155	sp|P05740|RL17A_YEAST	-	monolink	monolink	F1703_sailerc_175.012846.012846.3_F1703_sailerc_175.012807.012807.3	46		-	F1703_sailerc_175_matched	0.51	39.48	sp|P05740|RL17A_YEAST:46
AQKYLEQVLDHQR-K3-156	sp|P05740|RL17A_YEAST	-	monolink	monolink	F1703_sailerc_174.015066.015066.3_F1703_sailerc_174.014955.014955.3	46		-	F1703_sailerc_174_matched	0.51	31.22	sp|P05740|RL17A_YEAST:46
AQKYLEQVLDHQR-K3-156	sp|P05740|RL17A_YEAST	-	monolink	monolink	F1703_sailerc_173.020605.020605.3_F1703_sailerc_173.020407.020407.3	46		-	F1703_sailerc_173_matched	0.56	29.92	sp|P05740|RL17A_YEAST:46
AQKYLEQVLDHQR-K3-156	sp|P05740|RL17A_YEAST	-	monolink	monolink	F1703_sailerc_172.021369.021369.3_F1703_sailerc_172.021221.021221.3	46		-	F1703_sailerc_172_matched	0.65	24.79	sp|P05740|RL17A_YEAST:46
AQKYLEQVLDHQR-K3-156	sp|P05740|RL17A_YEAST	-	monolink	monolink	F1701_sailerc_028.015642.015642.3_F1701_sailerc_028.015567.015567.3	46		-	F1701_sailerc_028_matched	0.58	38.18	sp|P05740|RL17A_YEAST:46
AQKYLEQVLDHQR-K3-156	sp|P05740|RL17A_YEAST	-	monolink	monolink	F1701_sailerc_025.019486.019486.3_F1701_sailerc_025.019369.019369.3	46		-	F1701_sailerc_025_matched	0.54	37.31	sp|P05740|RL17A_YEAST:46
AQKYLEQVLDHQR-K3-156	sp|P05740|RL17A_YEAST	-	monolink	monolink	F1701_sailerc_026.019513.019513.3_F1701_sailerc_026.019405.019405.3	46		-	F1701_sailerc_026_matched	0.67	28.86	sp|P05740|RL17A_YEAST:46
AQKYLEQVLDHQR-K3-155	sp|P05740|RL17A_YEAST	-	monolink	monolink	F1806_jansenj_089.012775.012775.3_F1806_jansenj_089.012738.012738.3	46		-	F1806_jansenj_089_matched	0.37	45.37	sp|P05740|RL17A_YEAST:46
AQKYLEQVLDHQR-K3-155	sp|P05740|RL17A_YEAST	-	monolink	monolink	F1806_jansenj_087.015979.015979.3_F1806_jansenj_087.015925.015925.3	46		-	F1806_jansenj_087_matched	0.48	45.23	sp|P05740|RL17A_YEAST:46
AQKYLEQVLDHQR-K3-155	sp|P05740|RL17A_YEAST	-	monolink	monolink	F1806_jansenj_090.012375.012375.3_F1806_jansenj_090.012343.012343.3	46		-	F1806_jansenj_090_matched	0.3	41.28	sp|P05740|RL17A_YEAST:46
AQKYLEQVLDHQR-K3-155	sp|P05740|RL17A_YEAST	-	monolink	monolink	F1806_jansenj_088.016221.016221.3_F1806_jansenj_088.016190.016190.3	46		-	F1806_jansenj_088_matched	0.57	40.34	sp|P05740|RL17A_YEAST:46
AQKYLEQVLDHQR-K3-156	sp|P05740|RL17A_YEAST	-	monolink	monolink	F1806_jansenj_090.014159.014159.3_F1806_jansenj_090.013958.013958.3	46		-	F1806_jansenj_090_matched	0.66	35.66	sp|P05740|RL17A_YEAST:46
AQKYLEQVLDHQR-K3-156	sp|P05740|RL17A_YEAST	-	monolink	monolink	F1806_jansenj_089.014391.014391.3_F1806_jansenj_089.014266.014266.3	46		-	F1806_jansenj_089_matched	0.46	35.38	sp|P05740|RL17A_YEAST:46
AQKYLEQVLDHQR-K3-156	sp|P05740|RL17A_YEAST	-	monolink	monolink	F1806_jansenj_087.018486.018486.3_F1806_jansenj_087.018303.018303.3	46		-	F1806_jansenj_087_matched	0.51	27.46	sp|P05740|RL17A_YEAST:46
AQKYLEQVLDHQR-K3-156	sp|P05740|RL17A_YEAST	-	monolink	monolink	F1806_jansenj_088.018680.018680.3_F1806_jansenj_088.018503.018503.3	46		-	F1806_jansenj_088_matched	0.65	24.52	sp|P05740|RL17A_YEAST:46
AQKYLEQVLDHQR-K3-155	sp|P05740|RL17A_YEAST	-	monolink	monolink	F1806_jansenj_098.013422.013422.3_F1806_jansenj_098.013384.013384.3	46		-	F1806_jansenj_098_matched	0.49	47.17	sp|P05740|RL17A_YEAST:46
AQKYLEQVLDHQR-K3-155	sp|P05740|RL17A_YEAST	-	monolink	monolink	F1806_jansenj_097.013248.013248.3_F1806_jansenj_097.013214.013214.3	46		-	F1806_jansenj_097_matched	0.48	44.79	sp|P05740|RL17A_YEAST:46
AQKYLEQVLDHQR-K3-156	sp|P05740|RL17A_YEAST	-	monolink	monolink	F1806_jansenj_097.015209.015209.3_F1806_jansenj_097.014952.014952.3	46		-	F1806_jansenj_097_matched	0.4	39.78	sp|P05740|RL17A_YEAST:46
AQKYLEQVLDHQR-K3-155	sp|P05740|RL17A_YEAST	-	monolink	monolink	F1806_jansenj_095.016910.016910.3_F1806_jansenj_095.016865.016865.3	46		-	F1806_jansenj_095_matched	0.34	38.76	sp|P05740|RL17A_YEAST:46
AQKYLEQVLDHQR-K3-156	sp|P05740|RL17A_YEAST	-	monolink	monolink	F1806_jansenj_098.015342.015342.3_F1806_jansenj_098.015130.015130.3	46		-	F1806_jansenj_098_matched	0.67	33.15	sp|P05740|RL17A_YEAST:46
AQKYLEQVLDHQR-K3-156	sp|P05740|RL17A_YEAST	-	monolink	monolink	F1806_jansenj_095.019404.019404.3_F1806_jansenj_095.019262.019262.3	46		-	F1806_jansenj_095_matched	0.46	29.73	sp|P05740|RL17A_YEAST:46
AQKYLEQVLDHQR-K3-156	sp|P05740|RL17A_YEAST	-	monolink	monolink	F1806_jansenj_096.019114.019114.3_F1806_jansenj_096.018948.018948.3	46		-	F1806_jansenj_096_matched	0.47	25.98	sp|P05740|RL17A_YEAST:46
KKVMPAIVVR-K2-156	sp|P0CX41|RL23A_YEAST	-	monolink	monolink	F1707_sailerc_30.008573.008573.3_F1707_sailerc_30.008497.008497.3	72		-	F1707_sailerc_30_matched	0.31	49.01	sp|P0CX41|RL23A_YEAST:72
KKVMPAIVVR-K2-155	sp|P0CX41|RL23A_YEAST	-	monolink	monolink	F1707_sailerc_28.008164.008164.3_F1707_sailerc_28.008044.008044.3	72		-	F1707_sailerc_28_matched	0.0	46.43	sp|P0CX41|RL23A_YEAST:72
KKVMPAIVVR-K2-156	sp|P0CX41|RL23A_YEAST	-	monolink	monolink	F1707_sailerc_27.010504.010504.3_F1707_sailerc_27.010384.010384.3	72		-	F1707_sailerc_27_matched	0.53	43.36	sp|P0CX41|RL23A_YEAST:72
KKVMPAIVVR-K2-156	sp|P0CX41|RL23A_YEAST	-	monolink	monolink	F1707_sailerc_31.008478.008478.3_F1707_sailerc_31.008425.008425.3	72		-	F1707_sailerc_31_matched	0.52	42.77	sp|P0CX41|RL23A_YEAST:72
KKVMPAIVVR-K2-155	sp|P0CX41|RL23A_YEAST	-	monolink	monolink	F1707_sailerc_31.006984.006984.3_F1707_sailerc_31.006868.006868.3	72		-	F1707_sailerc_31_matched	0.3	40.07	sp|P0CX41|RL23A_YEAST:72
KKVMPAIVVR-K2-156	sp|P0CX41|RL23A_YEAST	-	monolink	monolink	F1707_sailerc_14.008574.008574.3_F1707_sailerc_14.008474.008474.3	72		-	F1707_sailerc_14_matched	0.34	46.95	sp|P0CX41|RL23A_YEAST:72
KKVMPAIVVR-K2-156	sp|P0CX41|RL23A_YEAST	-	monolink	monolink	F1707_sailerc_11.010793.010793.3_F1707_sailerc_11.010681.010681.3	72		-	F1707_sailerc_11_matched	0.33	41.99	sp|P0CX41|RL23A_YEAST:72
KKVMPAIVVR-K2-155	sp|P0CX41|RL23A_YEAST	-	monolink	monolink	F1707_sailerc_12.008449.008449.3_F1707_sailerc_12.008359.008359.3	72		-	F1707_sailerc_12_matched	0.0	40.27	sp|P0CX41|RL23A_YEAST:72
KKVMPAIVVR-K2-155	sp|P0CX41|RL23A_YEAST	-	monolink	monolink	F1707_sailerc_11.008325.008325.3_F1707_sailerc_11.008270.008270.3	72		-	F1707_sailerc_11_matched	0.0	40.03	sp|P0CX41|RL23A_YEAST:72
KKVMPAIVVR-K2-155	sp|P0CX41|RL23A_YEAST	-	monolink	monolink	F1707_sailerc_14.006995.006995.3_F1707_sailerc_14.006864.006864.3	72		-	F1707_sailerc_14_matched	0.0	31.47	sp|P0CX41|RL23A_YEAST:72
KKVMPAIVVR-K2-156	sp|P0CX41|RL23A_YEAST	-	monolink	monolink	F1707_sailerc_20.010605.010605.3_F1707_sailerc_20.010457.010457.3	72		-	F1707_sailerc_20_matched	0.0	46.99	sp|P0CX41|RL23A_YEAST:72
KKVMPAIVVR-K2-156	sp|P0CX41|RL23A_YEAST	-	monolink	monolink	F1707_sailerc_19.010249.010249.3_F1707_sailerc_19.010113.010113.3	72		-	F1707_sailerc_19_matched	0.0	45.21	sp|P0CX41|RL23A_YEAST:72
KKVMPAIVVR-K2-156	sp|P0CX41|RL23A_YEAST	-	monolink	monolink	F1707_sailerc_21.008335.008335.3_F1707_sailerc_21.008196.008196.3	72		-	F1707_sailerc_21_matched	0.0	42.23	sp|P0CX41|RL23A_YEAST:72
KKVMPAIVVR-K2-156	sp|P0CX41|RL23A_YEAST	-	monolink	monolink	F1707_sailerc_22.008487.008487.3_F1707_sailerc_22.008404.008404.3	72		-	F1707_sailerc_22_matched	0.29	41.57	sp|P0CX41|RL23A_YEAST:72
KKVMPAIVVR-K2-155	sp|P0CX41|RL23A_YEAST	-	monolink	monolink	F1707_sailerc_22.006953.006953.3_F1707_sailerc_22.006861.006861.3	72		-	F1707_sailerc_22_matched	0.35	40.15	sp|P0CX41|RL23A_YEAST:72
KKVMPAIVVR-K2-155	sp|P0CX41|RL23A_YEAST	-	monolink	monolink	F1707_sailerc_19.007990.007990.3_F1707_sailerc_19.007871.007871.3	72		-	F1707_sailerc_19_matched	0.0	36.35	sp|P0CX41|RL23A_YEAST:72
KKVMPAIVVR-K2-155	sp|P0CX41|RL23A_YEAST	-	monolink	monolink	F1707_sailerc_21.006772.006772.3_F1707_sailerc_21.006661.006661.3	72		-	F1707_sailerc_21_matched	0.39	32.89	sp|P0CX41|RL23A_YEAST:72
KKVMPAIVVR-K2-155	sp|P0CX41|RL23A_YEAST	-	monolink	monolink	F1707_sailerc_37.007275.007275.3_F1707_sailerc_37.007175.007175.3	72		-	F1707_sailerc_37_matched	0.0	44.23	sp|P0CX41|RL23A_YEAST:72
KKVMPAIVVR-K2-156	sp|P0CX41|RL23A_YEAST	-	monolink	monolink	F1707_sailerc_37.009729.009729.3_F1707_sailerc_37.009560.009560.3	72		-	F1707_sailerc_37_matched	0.36	44.2	sp|P0CX41|RL23A_YEAST:72
KKVMPAIVVR-K2-156	sp|P0CX41|RL23A_YEAST	-	monolink	monolink	F1707_sailerc_38.008654.008654.3_F1707_sailerc_38.008555.008555.3	72		-	F1707_sailerc_38_matched	0.0	42.59	sp|P0CX41|RL23A_YEAST:72
KKVMPAIVVR-K2-155	sp|P0CX41|RL23A_YEAST	-	monolink	monolink	F1707_sailerc_39.006921.006921.3_F1707_sailerc_39.006826.006826.3	72		-	F1707_sailerc_39_matched	0.0	42.22	sp|P0CX41|RL23A_YEAST:72
KKVMPAIVVR-K2-155	sp|P0CX41|RL23A_YEAST	-	monolink	monolink	F1707_sailerc_38.007005.007005.3_F1707_sailerc_38.006908.006908.3	72		-	F1707_sailerc_38_matched	0.0	41.88	sp|P0CX41|RL23A_YEAST:72
KKVMPAIVVR-K2-155	sp|P0CX41|RL23A_YEAST	-	monolink	monolink	F1707_sailerc_56.007700.007700.3_F1707_sailerc_56.007613.007613.3	72		-	F1707_sailerc_56_matched	0.5	40.14	sp|P0CX41|RL23A_YEAST:72
KKVMPAIVVR-K2-156	sp|P0CX41|RL23A_YEAST	-	monolink	monolink	F1707_sailerc_56.010126.010126.3_F1707_sailerc_56.009934.009934.3	72		-	F1707_sailerc_56_matched	0.59	30.86	sp|P0CX41|RL23A_YEAST:72
KKVMPAIVVR-K2-156	sp|P0CX41|RL23A_YEAST	-	monolink	monolink	F1707_sailerc_52.011361.011361.3_F1707_sailerc_52.011246.011246.3	72		-	F1707_sailerc_52_matched	0.57	42.9	sp|P0CX41|RL23A_YEAST:72
KKVMPAIVVR-K2-156	sp|P0CX41|RL23A_YEAST	-	monolink	monolink	F1707_sailerc_54.009419.009419.3_F1707_sailerc_54.009264.009264.3	72		-	F1707_sailerc_54_matched	0.0	41.3	sp|P0CX41|RL23A_YEAST:72
KKVMPAIVVR-K2-155	sp|P0CX41|RL23A_YEAST	-	monolink	monolink	F1707_sailerc_54.007652.007652.3_F1707_sailerc_54.007592.007592.3	72		-	F1707_sailerc_54_matched	0.0	40.91	sp|P0CX41|RL23A_YEAST:72
KKVMPAIVVR-K2-155	sp|P0CX41|RL23A_YEAST	-	monolink	monolink	F1707_sailerc_55.007583.007583.3_F1707_sailerc_55.007528.007528.3	72		-	F1707_sailerc_55_matched	0.0	39.6	sp|P0CX41|RL23A_YEAST:72
KKVMPAIVVR-K2-155	sp|P0CX41|RL23A_YEAST	-	monolink	monolink	F1707_sailerc_53.008936.008936.3_F1707_sailerc_53.008875.008875.3	72		-	F1707_sailerc_53_matched	0.5	36.21	sp|P0CX41|RL23A_YEAST:72
KKVMPAIVVR-K2-156	sp|P0CX41|RL23A_YEAST	-	monolink	monolink	F1707_sailerc_53.011377.011377.3_F1707_sailerc_53.011213.011213.3	72		-	F1707_sailerc_53_matched	0.43	36.0	sp|P0CX41|RL23A_YEAST:72
KKVMPAIVVR-K2-156	sp|P0CX41|RL23A_YEAST	-	monolink	monolink	F1707_sailerc_44.009477.009477.3_F1707_sailerc_44.009337.009337.3	72		-	F1707_sailerc_44_matched	0.49	43.72	sp|P0CX41|RL23A_YEAST:72
KKVMPAIVVR-K2-156	sp|P0CX41|RL23A_YEAST	-	monolink	monolink	F1707_sailerc_47.008407.008407.3_F1707_sailerc_47.008311.008311.3	72		-	F1707_sailerc_47_matched	0.41	40.73	sp|P0CX41|RL23A_YEAST:72
KKVMPAIVVR-K2-155	sp|P0CX41|RL23A_YEAST	-	monolink	monolink	F1707_sailerc_47.006747.006747.3_F1707_sailerc_47.006686.006686.3	72		-	F1707_sailerc_47_matched	0.0	39.03	sp|P0CX41|RL23A_YEAST:72
KKVMPAIVVR-K2-156	sp|P0CX41|RL23A_YEAST	-	monolink	monolink	F1707_sailerc_46.007987.007987.3_F1707_sailerc_46.007886.007886.3	72		-	F1707_sailerc_46_matched	0.0	37.69	sp|P0CX41|RL23A_YEAST:72
KKVMPAIVVR-K2-155	sp|P0CX41|RL23A_YEAST	-	monolink	monolink	F1707_sailerc_46.006404.006404.3_F1707_sailerc_46.006365.006365.3	72		-	F1707_sailerc_46_matched	0.37	37.13	sp|P0CX41|RL23A_YEAST:72
KKVMPAIVVR-K2-156	sp|P0CX41|RL23A_YEAST	-	monolink	monolink	F1707_sailerc_45.009053.009053.3_F1707_sailerc_45.008927.008927.3	72		-	F1707_sailerc_45_matched	0.5	36.92	sp|P0CX41|RL23A_YEAST:72
KKVMPAIVVR-K2-155	sp|P0CX41|RL23A_YEAST	-	monolink	monolink	F1707_sailerc_44.007227.007227.3_F1707_sailerc_44.007157.007157.3	72		-	F1707_sailerc_44_matched	0.37	36.59	sp|P0CX41|RL23A_YEAST:72
KKVMPAIVVR-K2-155	sp|P0CX41|RL23A_YEAST	-	monolink	monolink	F1806_jansenj_153.007730.007730.3_F1806_jansenj_153.007673.007673.3	72		-	F1806_jansenj_153_matched	0.0	34.44	sp|P0CX41|RL23A_YEAST:72
KKVMPAIVVR-K2-156	sp|P0CX41|RL23A_YEAST	-	monolink	monolink	F1701_sailerc_032.013110.013110.3_F1701_sailerc_032.012869.012869.3	72		-	F1701_sailerc_032_matched	0.49	45.44	sp|P0CX41|RL23A_YEAST:72
KKVMPAIVVR-K2-156	sp|P0CX41|RL23A_YEAST	-	monolink	monolink	F1701_sailerc_033.012800.012800.3_F1701_sailerc_033.012544.012544.3	72		-	F1701_sailerc_033_matched	0.61	30.18	sp|P0CX41|RL23A_YEAST:72
KKVMPAIVVR-K2-156	sp|P0CX41|RL23A_YEAST	-	monolink	monolink	F1701_sailerc_079.009616.009616.3_F1701_sailerc_079.009455.009455.3	72		-	F1701_sailerc_079_matched	0.33	42.27	sp|P0CX41|RL23A_YEAST:72
KKVMPAIVVR-K2-156	sp|P0CX41|RL23A_YEAST	-	monolink	monolink	F1701_sailerc_078.009508.009508.3_F1701_sailerc_078.009416.009416.3	72		-	F1701_sailerc_078_matched	0.33	41.81	sp|P0CX41|RL23A_YEAST:72
KKVMPAIVVR-K2-156	sp|P0CX41|RL23A_YEAST	-	monolink	monolink	F1701_sailerc_076.011470.011470.3_F1701_sailerc_076.011242.011242.3	72		-	F1701_sailerc_076_matched	0.53	38.28	sp|P0CX41|RL23A_YEAST:72
KKVMPAIVVR-K2-155	sp|P0CX41|RL23A_YEAST	-	monolink	monolink	F1701_sailerc_077.008589.008589.3_F1701_sailerc_077.008631.008631.3	72		-	F1701_sailerc_077_matched	0.0	35.38	sp|P0CX41|RL23A_YEAST:72
KKVMPAIVVR-K2-155	sp|P0CX41|RL23A_YEAST	-	monolink	monolink	F1801_sailerc_311.007512.007512.3_F1801_sailerc_311.007406.007406.3	72		-	F1801_sailerc_311_matched	0.45	34.64	sp|P0CX41|RL23A_YEAST:72
KKVMPAIVVR-K2-155	sp|P0CX41|RL23A_YEAST	-	monolink	monolink	F1801_sailerc_318.007894.007894.3_F1801_sailerc_318.007795.007795.3	72		-	F1801_sailerc_318_matched	0.0	36.25	sp|P0CX41|RL23A_YEAST:72
KKVMPAIVVR-K2-156	sp|P0CX41|RL23A_YEAST	-	monolink	monolink	F1806_jansenj_143.010402.010402.3_F1806_jansenj_143.010334.010334.3	72		-	F1806_jansenj_143_matched	0.0	28.43	sp|P0CX41|RL23A_YEAST:72
KKVMPAIVVR-K2-155	sp|P0CX41|RL23A_YEAST	-	monolink	monolink	F1806_jansenj_012.009750.009750.3_F1806_jansenj_012.009649.009649.3	72		-	F1806_jansenj_012_matched	0.0	38.0	sp|P0CX41|RL23A_YEAST:72
KKVMPAIVVR-K2-155	sp|P0CX41|RL23A_YEAST	-	monolink	monolink	F1708_sailerc_482.006646.006646.3_F1708_sailerc_482.006641.006641.3	72		-	F1708_sailerc_482_matched	0.43	39.26	sp|P0CX41|RL23A_YEAST:72
KKVMPAIVVR-K2-155	sp|P0CX41|RL23A_YEAST	-	monolink	monolink	F1709_sailerc_500.006819.006819.3_F1709_sailerc_500.006761.006761.3	72		-	F1709_sailerc_500_matched	0.0	39.76	sp|P0CX41|RL23A_YEAST:72
KKVMPAIVVR-K2-155	sp|P0CX41|RL23A_YEAST	-	monolink	monolink	F1709_sailerc_499.008353.008353.3_F1709_sailerc_499.008325.008325.3	72		-	F1709_sailerc_499_matched	0.53	33.05	sp|P0CX41|RL23A_YEAST:72
KKVMPAIVVR-K2-156	sp|P0CX41|RL23A_YEAST	-	monolink	monolink	F1709_sailerc_498.010928.010928.3_F1709_sailerc_498.010750.010750.3	72		-	F1709_sailerc_498_matched	0.75	29.03	sp|P0CX41|RL23A_YEAST:72
KKVMPAIVVR-K2-155	sp|P0CX41|RL23A_YEAST	-	monolink	monolink	F1711_jansenj_284.007217.007217.3_F1711_jansenj_284.007145.007145.3	72		-	F1711_jansenj_284_matched	0.65	36.6	sp|P0CX41|RL23A_YEAST:72
KKVMPAIVVR-K2-156	sp|P0CX41|RL23A_YEAST	-	monolink	monolink	F1701_sailerc_071.009346.009346.3_F1701_sailerc_071.009241.009241.3	72		-	F1701_sailerc_071_matched	0.34	39.62	sp|P0CX41|RL23A_YEAST:72
KKVMPAIVVR-K2-156	sp|P0CX41|RL23A_YEAST	-	monolink	monolink	F1701_sailerc_025.013067.013067.3_F1701_sailerc_025.012903.012903.3	72		-	F1701_sailerc_025_matched	0.0	37.91	sp|P0CX41|RL23A_YEAST:72
KKVMPAIVVR-K2-156	sp|P0CX41|RL23A_YEAST	-	monolink	monolink	F1701_sailerc_028.010814.010814.3_F1701_sailerc_028.010735.010735.3	72		-	F1701_sailerc_028_matched	0.0	34.99	sp|P0CX41|RL23A_YEAST:72
KKVMPAIVVR-K2-155	sp|P0CX41|RL23A_YEAST	-	monolink	monolink	F1806_jansenj_097.009609.009609.3_F1806_jansenj_097.009534.009534.3	72		-	F1806_jansenj_097_matched	0.0	25.09	sp|P0CX41|RL23A_YEAST:72
AEKDYELFLQELEEDAELR-K3-155	sp|P38861|NMD3_YEAST	-	monolink	monolink	F1707_sailerc_27.033839.033839.3_F1707_sailerc_27.033812.033812.3	444		-	F1707_sailerc_27_matched	0.48	48.46	sp|P38861|NMD3_YEAST:444
AEKDYELFLQELEEDAELR-K3-155	sp|P38861|NMD3_YEAST	-	monolink	monolink	F1707_sailerc_31.023569.023569.3_F1707_sailerc_31.023575.023575.3	444		-	F1707_sailerc_31_matched	0.46	46.29	sp|P38861|NMD3_YEAST:444
AEKDYELFLQELEEDAELR-K3-156	sp|P38861|NMD3_YEAST	-	monolink	monolink	F1707_sailerc_25.038249.038249.3_F1707_sailerc_25.038106.038106.3	444		-	F1707_sailerc_25_matched	0.52	45.88	sp|P38861|NMD3_YEAST:444
AEKDYELFLQELEEDAELR-K3-156	sp|P38861|NMD3_YEAST	-	monolink	monolink	F1707_sailerc_26.038541.038541.3_F1707_sailerc_26.038445.038445.3	444		-	F1707_sailerc_26_matched	0.49	43.83	sp|P38861|NMD3_YEAST:444
AEKDYELFLQELEEDAELR-K3-155	sp|P38861|NMD3_YEAST	-	monolink	monolink	F1707_sailerc_25.036516.036516.3_F1707_sailerc_25.038305.038305.3	444		-	F1707_sailerc_25_matched	0.49	43.78	sp|P38861|NMD3_YEAST:444
AEKDYELFLQELEEDAELR-K3-155	sp|P38861|NMD3_YEAST	-	monolink	monolink	F1707_sailerc_26.036893.036893.3_F1707_sailerc_26.036833.036833.3	444		-	F1707_sailerc_26_matched	0.47	43.7	sp|P38861|NMD3_YEAST:444
AEKDYELFLQELEEDAELR-K3-155	sp|P38861|NMD3_YEAST	-	monolink	monolink	F1707_sailerc_30.024125.024125.3_F1707_sailerc_30.024161.024161.3	444		-	F1707_sailerc_30_matched	0.49	38.46	sp|P38861|NMD3_YEAST:444
AEKDYELFLQELEEDAELR-K3-156	sp|P38861|NMD3_YEAST	-	monolink	monolink	F1707_sailerc_27.035333.035333.3_F1707_sailerc_27.035287.035287.3	444		-	F1707_sailerc_27_matched	0.46	38.42	sp|P38861|NMD3_YEAST:444
AEKDYELFLQELEEDAELR-K3-155	sp|P38861|NMD3_YEAST	-	monolink	monolink	F1707_sailerc_25.036516.036516.3_F1707_sailerc_25.036464.036464.3	444		-	F1707_sailerc_25_matched	0.41	38.36	sp|P38861|NMD3_YEAST:444
AEKDYELFLQELEEDAELR-K3-156	sp|P38861|NMD3_YEAST	-	monolink	monolink	F1707_sailerc_31.024646.024646.3_F1707_sailerc_31.024594.024594.3	444		-	F1707_sailerc_31_matched	0.48	37.9	sp|P38861|NMD3_YEAST:444
AEKDYELFLQELEEDAELR-K3-155	sp|P38861|NMD3_YEAST	-	monolink	monolink	F1707_sailerc_26.036893.036893.3_F1707_sailerc_26.038495.038495.3	444		-	F1707_sailerc_26_matched	0.5	34.53	sp|P38861|NMD3_YEAST:444
AEKDYELFLQELEEDAELR-K3-156	sp|P38861|NMD3_YEAST	-	monolink	monolink	F1707_sailerc_10.037171.037171.3_F1707_sailerc_10.037093.037093.3	444		-	F1707_sailerc_10_matched	0.51	49.67	sp|P38861|NMD3_YEAST:444
AEKDYELFLQELEEDAELR-K3-156	sp|P38861|NMD3_YEAST	-	monolink	monolink	F1707_sailerc_11.038147.038147.3_F1707_sailerc_11.038095.038095.3	444		-	F1707_sailerc_11_matched	0.59	49.63	sp|P38861|NMD3_YEAST:444
AEKDYELFLQELEEDAELR-K3-155	sp|P38861|NMD3_YEAST	-	monolink	monolink	F1707_sailerc_11.036548.036548.3_F1707_sailerc_11.036445.036445.3	444		-	F1707_sailerc_11_matched	0.45	47.62	sp|P38861|NMD3_YEAST:444
AEKDYELFLQELEEDAELR-K3-155	sp|P38861|NMD3_YEAST	-	monolink	monolink	F1707_sailerc_12.036592.036592.3_F1707_sailerc_12.036534.036534.3	444		-	F1707_sailerc_12_matched	0.4	46.83	sp|P38861|NMD3_YEAST:444
AEKDYELFLQELEEDAELR-K3-156	sp|P38861|NMD3_YEAST	-	monolink	monolink	F1707_sailerc_9.037708.037708.3_F1707_sailerc_9.037611.037611.3	444		-	F1707_sailerc_9_matched	0.44	43.95	sp|P38861|NMD3_YEAST:444
AEKDYELFLQELEEDAELR-K3-155	sp|P38861|NMD3_YEAST	-	monolink	monolink	F1707_sailerc_13.027201.027201.3_F1707_sailerc_13.027141.027141.3	444		-	F1707_sailerc_13_matched	0.44	43.7	sp|P38861|NMD3_YEAST:444
AEKDYELFLQELEEDAELR-K3-156	sp|P38861|NMD3_YEAST	-	monolink	monolink	F1707_sailerc_9.035874.035874.3_F1707_sailerc_9.037611.037611.3	444		-	F1707_sailerc_9_matched	0.49	42.46	sp|P38861|NMD3_YEAST:444
AEKDYELFLQELEEDAELR-K3-155	sp|P38861|NMD3_YEAST	-	monolink	monolink	F1707_sailerc_9.035900.035900.3_F1707_sailerc_9.035803.035803.3	444		-	F1707_sailerc_9_matched	0.47	40.28	sp|P38861|NMD3_YEAST:444
AEKDYELFLQELEEDAELR-K3-155	sp|P38861|NMD3_YEAST	-	monolink	monolink	F1707_sailerc_10.035449.035449.3_F1707_sailerc_10.035423.035423.3	444		-	F1707_sailerc_10_matched	0.32	39.94	sp|P38861|NMD3_YEAST:444
AEKDYELFLQELEEDAELR-K3-156	sp|P38861|NMD3_YEAST	-	monolink	monolink	F1707_sailerc_13.028404.028404.3_F1707_sailerc_13.028338.028338.3	444		-	F1707_sailerc_13_matched	0.55	34.36	sp|P38861|NMD3_YEAST:444
AEKDYELFLQELEEDAELR-K3-156	sp|P38861|NMD3_YEAST	-	monolink	monolink	F1707_sailerc_14.028388.028388.3_F1707_sailerc_14.028343.028343.3	444		-	F1707_sailerc_14_matched	0.41	34.01	sp|P38861|NMD3_YEAST:444
AEKDYELFLQELEEDAELR-K3-155	sp|P38861|NMD3_YEAST	-	monolink	monolink	F1707_sailerc_14.027231.027231.3_F1707_sailerc_14.027160.027160.3	444		-	F1707_sailerc_14_matched	0.48	30.35	sp|P38861|NMD3_YEAST:444
AEKDYELFLQELEEDAELR-K3-155	sp|P38861|NMD3_YEAST	-	monolink	monolink	F1707_sailerc_17.036753.036753.3_F1707_sailerc_17.036729.036729.3	444		-	F1707_sailerc_17_matched	0.53	50.32	sp|P38861|NMD3_YEAST:444
AEKDYELFLQELEEDAELR-K3-155	sp|P38861|NMD3_YEAST	-	monolink	monolink	F1707_sailerc_19.033548.033548.3_F1707_sailerc_19.033572.033572.3	444		-	F1707_sailerc_19_matched	0.54	47.35	sp|P38861|NMD3_YEAST:444
AEKDYELFLQELEEDAELR-K3-156	sp|P38861|NMD3_YEAST	-	monolink	monolink	F1707_sailerc_17.038401.038401.3_F1707_sailerc_17.038389.038389.3	444		-	F1707_sailerc_17_matched	0.51	46.18	sp|P38861|NMD3_YEAST:444
AEKDYELFLQELEEDAELR-K3-156	sp|P38861|NMD3_YEAST	-	monolink	monolink	F1707_sailerc_18.038086.038086.3_F1707_sailerc_18.037999.037999.3	444		-	F1707_sailerc_18_matched	0.44	45.92	sp|P38861|NMD3_YEAST:444
AEKDYELFLQELEEDAELR-K3-155	sp|P38861|NMD3_YEAST	-	monolink	monolink	F1707_sailerc_20.034185.034185.3_F1707_sailerc_20.034202.034202.3	444		-	F1707_sailerc_20_matched	0.42	45.58	sp|P38861|NMD3_YEAST:444
AEKDYELFLQELEEDAELR-K3-155	sp|P38861|NMD3_YEAST	-	monolink	monolink	F1707_sailerc_18.036486.036486.3_F1707_sailerc_18.036467.036467.3	444		-	F1707_sailerc_18_matched	0.4	44.7	sp|P38861|NMD3_YEAST:444
AEKDYELFLQELEEDAELR-K3-156	sp|P38861|NMD3_YEAST	-	monolink	monolink	F1707_sailerc_22.026451.026451.3_F1707_sailerc_22.026369.026369.3	444		-	F1707_sailerc_22_matched	0.66	43.93	sp|P38861|NMD3_YEAST:444
AEKDYELFLQELEEDAELR-K3-155	sp|P38861|NMD3_YEAST	-	monolink	monolink	F1707_sailerc_21.025079.025079.3_F1707_sailerc_21.025085.025085.3	444		-	F1707_sailerc_21_matched	0.42	43.35	sp|P38861|NMD3_YEAST:444
QEMERAEKDYELFLQELEEDAELR-K8-156	sp|P38861|NMD3_YEAST	-	monolink	monolink	F1707_sailerc_18.034635.034635.3_F1707_sailerc_18.034603.034603.3	444		-	F1707_sailerc_18_matched	0.57	33.64	sp|P38861|NMD3_YEAST:444
AEKDYELFLQELEEDAELR-K3-155	sp|P38861|NMD3_YEAST	-	monolink	monolink	F1707_sailerc_22.025092.025092.3_F1707_sailerc_22.025139.025139.3	444		-	F1707_sailerc_22_matched	0.34	32.39	sp|P38861|NMD3_YEAST:444
AEKDYELFLQELEEDAELR-K3-156	sp|P38861|NMD3_YEAST	-	monolink	monolink	F1707_sailerc_19.035102.035102.3_F1707_sailerc_19.035058.035058.3	444		-	F1707_sailerc_19_matched	0.46	29.51	sp|P38861|NMD3_YEAST:444
AEKDYELFLQELEEDAELR-K3-156	sp|P38861|NMD3_YEAST	-	monolink	monolink	F1707_sailerc_21.026327.026327.3_F1707_sailerc_21.026278.026278.3	444		-	F1707_sailerc_21_matched	0.68	24.74	sp|P38861|NMD3_YEAST:444
QEMERAEKDYELFLQELEEDAELR-K8-156	sp|P38861|NMD3_YEAST	-	monolink	monolink	F1707_sailerc_20.032588.032588.3_F1707_sailerc_20.032525.032525.3	444		-	F1707_sailerc_20_matched	0.63	23.67	sp|P38861|NMD3_YEAST:444
QEMERAEKDYELFLQELEEDAELR-K8-156	sp|P38861|NMD3_YEAST	-	monolink	monolink	F1707_sailerc_17.034855.034855.3_F1707_sailerc_17.034851.034851.3	444		-	F1707_sailerc_17_matched	0.57	21.81	sp|P38861|NMD3_YEAST:444
AEKDYELFLQELEEDAELR-K3-156	sp|P38861|NMD3_YEAST	-	monolink	monolink	F1707_sailerc_35.036866.036866.3_F1707_sailerc_35.036790.036790.3	444		-	F1707_sailerc_35_matched	0.53	49.66	sp|P38861|NMD3_YEAST:444
AEKDYELFLQELEEDAELR-K3-155	sp|P38861|NMD3_YEAST	-	monolink	monolink	F1707_sailerc_56.034709.034709.3_F1707_sailerc_56.034689.034689.3	444		-	F1707_sailerc_56_matched	0.46	46.42	sp|P38861|NMD3_YEAST:444
AEKDYELFLQELEEDAELR-K3-155	sp|P38861|NMD3_YEAST	-	monolink	monolink	F1707_sailerc_37.034121.034121.3_F1707_sailerc_37.034097.034097.3	444		-	F1707_sailerc_37_matched	0.45	45.18	sp|P38861|NMD3_YEAST:444
AEKDYELFLQELEEDAELR-K3-155	sp|P38861|NMD3_YEAST	-	monolink	monolink	F1707_sailerc_38.024613.024613.3_F1707_sailerc_38.024621.024621.3	444		-	F1707_sailerc_38_matched	0.4	44.51	sp|P38861|NMD3_YEAST:444
AEKDYELFLQELEEDAELR-K3-156	sp|P38861|NMD3_YEAST	-	monolink	monolink	F1707_sailerc_34.035491.035491.3_F1707_sailerc_34.035435.035435.3	444		-	F1707_sailerc_34_matched	0.39	42.76	sp|P38861|NMD3_YEAST:444
AEKDYELFLQELEEDAELR-K3-155	sp|P38861|NMD3_YEAST	-	monolink	monolink	F1707_sailerc_34.033888.033888.3_F1707_sailerc_34.033811.033811.3	444		-	F1707_sailerc_34_matched	0.3	41.85	sp|P38861|NMD3_YEAST:444
AEKDYELFLQELEEDAELR-K3-156	sp|P38861|NMD3_YEAST	-	monolink	monolink	F1707_sailerc_39.025454.025454.3_F1707_sailerc_39.025395.025395.3	444		-	F1707_sailerc_39_matched	0.52	41.55	sp|P38861|NMD3_YEAST:444
AEKDYELFLQELEEDAELR-K3-155	sp|P38861|NMD3_YEAST	-	monolink	monolink	F1707_sailerc_39.024497.024497.3_F1707_sailerc_39.024494.024494.3	444		-	F1707_sailerc_39_matched	0.36	40.93	sp|P38861|NMD3_YEAST:444
AEKDYELFLQELEEDAELR-K3-156	sp|P38861|NMD3_YEAST	-	monolink	monolink	F1707_sailerc_38.025663.025663.3_F1707_sailerc_38.025597.025597.3	444		-	F1707_sailerc_38_matched	0.47	40.63	sp|P38861|NMD3_YEAST:444
AEKDYELFLQELEEDAELR-K3-155	sp|P38861|NMD3_YEAST	-	monolink	monolink	F1707_sailerc_35.035173.035173.3_F1707_sailerc_35.035126.035126.3	444		-	F1707_sailerc_35_matched	0.52	34.45	sp|P38861|NMD3_YEAST:444
AEKDYELFLQELEEDAELR-K3-156	sp|P38861|NMD3_YEAST	-	monolink	monolink	F1707_sailerc_37.035769.035769.3_F1707_sailerc_37.035681.035681.3	444		-	F1707_sailerc_37_matched	0.47	33.14	sp|P38861|NMD3_YEAST:444
AEKDYELFLQELEEDAELR-K3-156	sp|P38861|NMD3_YEAST	-	monolink	monolink	F1707_sailerc_56.036316.036316.3_F1707_sailerc_56.036223.036223.3	444		-	F1707_sailerc_56_matched	0.44	32.87	sp|P38861|NMD3_YEAST:444
AEKDYELFLQELEEDAELR-K3-155	sp|P38861|NMD3_YEAST	-	monolink	monolink	F1707_sailerc_39.024497.024497.3_F1707_sailerc_39.025555.025555.3	444		-	F1707_sailerc_39_matched	0.81	21.46	sp|P38861|NMD3_YEAST:444
AEKDYELFLQELEEDAELR-K3-155	sp|P38861|NMD3_YEAST	-	monolink	monolink	F1707_sailerc_55.028675.028675.3_F1707_sailerc_55.028717.028717.3	444		-	F1707_sailerc_55_matched	0.35	38.47	sp|P38861|NMD3_YEAST:444
AEKDYELFLQELEEDAELR-K3-155	sp|P38861|NMD3_YEAST	-	monolink	monolink	F1707_sailerc_44.034397.034397.3_F1707_sailerc_44.034380.034380.3	444		-	F1707_sailerc_44_matched	0.48	50.61	sp|P38861|NMD3_YEAST:444
AEKDYELFLQELEEDAELR-K3-155	sp|P38861|NMD3_YEAST	-	monolink	monolink	F1707_sailerc_45.033319.033319.3_F1707_sailerc_45.033295.033295.3	444		-	F1707_sailerc_45_matched	0.57	50.54	sp|P38861|NMD3_YEAST:444
AEKDYELFLQELEEDAELR-K3-155	sp|P38861|NMD3_YEAST	-	monolink	monolink	F1707_sailerc_43.032701.032701.3_F1707_sailerc_43.032639.032639.3	444		-	F1707_sailerc_43_matched	0.45	47.18	sp|P38861|NMD3_YEAST:444
AEKDYELFLQELEEDAELR-K3-155	sp|P38861|NMD3_YEAST	-	monolink	monolink	F1707_sailerc_46.023540.023540.3_F1707_sailerc_46.023532.023532.3	444		-	F1707_sailerc_46_matched	0.48	45.37	sp|P38861|NMD3_YEAST:444
AEKDYELFLQELEEDAELR-K3-155	sp|P38861|NMD3_YEAST	-	monolink	monolink	F1707_sailerc_42.032735.032735.3_F1707_sailerc_42.032630.032630.3	444		-	F1707_sailerc_42_matched	0.37	45.01	sp|P38861|NMD3_YEAST:444
AEKDYELFLQELEEDAELR-K3-155	sp|P38861|NMD3_YEAST	-	monolink	monolink	F1707_sailerc_47.025074.025074.3_F1707_sailerc_47.025087.025087.3	444		-	F1707_sailerc_47_matched	0.54	42.74	sp|P38861|NMD3_YEAST:444
AEKDYELFLQELEEDAELR-K3-156	sp|P38861|NMD3_YEAST	-	monolink	monolink	F1707_sailerc_45.035000.035000.3_F1707_sailerc_45.034901.034901.3	444		-	F1707_sailerc_45_matched	0.52	42.1	sp|P38861|NMD3_YEAST:444
AEKDYELFLQELEEDAELR-K3-156	sp|P38861|NMD3_YEAST	-	monolink	monolink	F1707_sailerc_42.034454.034454.3_F1707_sailerc_42.034347.034347.3	444		-	F1707_sailerc_42_matched	0.56	41.24	sp|P38861|NMD3_YEAST:444
AEKDYELFLQELEEDAELR-K3-156	sp|P38861|NMD3_YEAST	-	monolink	monolink	F1707_sailerc_43.034357.034357.3_F1707_sailerc_43.034263.034263.3	444		-	F1707_sailerc_43_matched	0.64	40.99	sp|P38861|NMD3_YEAST:444
AEKDYELFLQELEEDAELR-K3-156	sp|P38861|NMD3_YEAST	-	monolink	monolink	F1707_sailerc_47.026369.026369.3_F1707_sailerc_47.026314.026314.3	444		-	F1707_sailerc_47_matched	0.35	37.85	sp|P38861|NMD3_YEAST:444
AEKDYELFLQELEEDAELR-K3-156	sp|P38861|NMD3_YEAST	-	monolink	monolink	F1707_sailerc_46.024689.024689.3_F1707_sailerc_46.024611.024611.3	444		-	F1707_sailerc_46_matched	0.39	35.7	sp|P38861|NMD3_YEAST:444
AEKDYELFLQELEEDAELR-K3-156	sp|P38861|NMD3_YEAST	-	monolink	monolink	F1707_sailerc_42.034454.034454.3_F1707_sailerc_42.032957.032957.3	444		-	F1707_sailerc_42_matched	0.57	25.43	sp|P38861|NMD3_YEAST:444
AEKDYELFLQELEEDAELR-K3-156	sp|P38861|NMD3_YEAST	-	monolink	monolink	F1801_sailerc_309.034140.034140.3_F1801_sailerc_309.034133.034133.3	444		-	F1801_sailerc_309_matched	0.43	45.79	sp|P38861|NMD3_YEAST:444
AEKDYELFLQELEEDAELR-K3-155	sp|P38861|NMD3_YEAST	-	monolink	monolink	F1801_sailerc_309.032663.032663.3_F1801_sailerc_309.032496.032496.3	444		-	F1801_sailerc_309_matched	0.41	41.38	sp|P38861|NMD3_YEAST:444
AEKDYELFLQELEEDAELR-K3-156	sp|P38861|NMD3_YEAST	-	monolink	monolink	F1801_sailerc_310.034485.034485.3_F1801_sailerc_310.034385.034385.3	444		-	F1801_sailerc_310_matched	0.77	26.36	sp|P38861|NMD3_YEAST:444
AEKDYELFLQELEEDAELR-K3-155	sp|P38861|NMD3_YEAST	-	monolink	monolink	F1801_sailerc_317.032253.032253.3_F1801_sailerc_317.032184.032184.3	444		-	F1801_sailerc_317_matched	0.39	42.53	sp|P38861|NMD3_YEAST:444
AEKDYELFLQELEEDAELR-K3-155	sp|P38861|NMD3_YEAST	-	monolink	monolink	F1801_sailerc_318.031786.031786.3_F1801_sailerc_318.031687.031687.3	444		-	F1801_sailerc_318_matched	0.58	36.48	sp|P38861|NMD3_YEAST:444
AEKDYELFLQELEEDAELR-K3-156	sp|P38861|NMD3_YEAST	-	monolink	monolink	F1801_sailerc_317.033876.033876.3_F1801_sailerc_317.033741.033741.3	444		-	F1801_sailerc_317_matched	0.65	31.11	sp|P38861|NMD3_YEAST:444
AEKDYELFLQELEEDAELR-K3-156	sp|P38861|NMD3_YEAST	-	monolink	monolink	F1801_sailerc_318.033401.033401.3_F1801_sailerc_318.033348.033348.3	444		-	F1801_sailerc_318_matched	0.52	24.16	sp|P38861|NMD3_YEAST:444
AEKDYELFLQELEEDAELR-K3-156	sp|P38861|NMD3_YEAST	-	monolink	monolink	F1801_sailerc_318.033401.033401.3_F1801_sailerc_318.033314.033314.3	444		-	F1801_sailerc_318_matched	0.66	20.3	sp|P38861|NMD3_YEAST:444
VGKGDDEANGATSFDR-KTPLAQK-a3-b1	sp|P14126|RL3_YEAST	sp|P14126|RL3_YEAST	xlink	intra-protein xl	F1707_sailerc_28.007084.007084.3_F1707_sailerc_28.007014.007014.3	287	168	119	F1707_sailerc_28_matched	0.78	48.45	sp|P14126|RL3_YEAST:168:x:sp|P14126|RL3_YEAST:287
VGKGDDEANGATSFDR-KTPLAQK-a3-b1	sp|P14126|RL3_YEAST	sp|P14126|RL3_YEAST	xlink	intra-protein xl	F1707_sailerc_27.007202.007202.3_F1707_sailerc_27.007116.007116.3	287	168	119	F1707_sailerc_27_matched	0.4	47.92	sp|P14126|RL3_YEAST:168:x:sp|P14126|RL3_YEAST:287
VGKGDDEANGATSFDR-KTPLAQK-a3-b1	sp|P14126|RL3_YEAST	sp|P14126|RL3_YEAST	xlink	intra-protein xl	F1707_sailerc_25.005216.005216.3_F1707_sailerc_25.005178.005178.3	287	168	119	F1707_sailerc_25_matched	0.8	42.18	sp|P14126|RL3_YEAST:168:x:sp|P14126|RL3_YEAST:287
VGKGDDEANGATSFDR-KTPLAQK-a3-b1	sp|P14126|RL3_YEAST	sp|P14126|RL3_YEAST	xlink	intra-protein xl	F1707_sailerc_26.005387.005387.3_F1707_sailerc_26.005324.005324.3	287	168	119	F1707_sailerc_26_matched	0.79	36.65	sp|P14126|RL3_YEAST:168:x:sp|P14126|RL3_YEAST:287
VGKGDDEANGATSFDR-KTPLAQKK-a3-b1	sp|P14126|RL3_YEAST	sp|P14126|RL3_YEAST	xlink	intra-protein xl	F1707_sailerc_26.003722.003722.4_F1707_sailerc_26.003715.003715.4	287	168	119	F1707_sailerc_26_matched	0.63	35.14	sp|P14126|RL3_YEAST:168:x:sp|P14126|RL3_YEAST:287
VGKGDDEANGATSFDR-KTPLAQK-a3-b1	sp|P14126|RL3_YEAST	sp|P14126|RL3_YEAST	xlink	intra-protein xl	F1707_sailerc_28.007069.007069.4_F1707_sailerc_28.007020.007020.4	287	168	119	F1707_sailerc_28_matched	0.89	28.84	sp|P14126|RL3_YEAST:168:x:sp|P14126|RL3_YEAST:287
VGKGDDEANGATSFDR-KTPLAQK-a3-b1	sp|P14126|RL3_YEAST	sp|P14126|RL3_YEAST	xlink	intra-protein xl	F1707_sailerc_27.007171.007171.4_F1707_sailerc_27.007133.007133.4	287	168	119	F1707_sailerc_27_matched	0.8	27.97	sp|P14126|RL3_YEAST:168:x:sp|P14126|RL3_YEAST:287
VGKGDDEANGATSFDR-KTPLAQKK-a3-b1	sp|P14126|RL3_YEAST	sp|P14126|RL3_YEAST	xlink	intra-protein xl	F1707_sailerc_27.005310.005310.4_F1707_sailerc_27.005256.005256.4	287	168	119	F1707_sailerc_27_matched	0.74	26.36	sp|P14126|RL3_YEAST:168:x:sp|P14126|RL3_YEAST:287
VGKGDDEANGATSFDR-KTPLAQK-a3-b1	sp|P14126|RL3_YEAST	sp|P14126|RL3_YEAST	xlink	intra-protein xl	F1707_sailerc_26.005372.005372.4_F1707_sailerc_26.005323.005323.4	287	168	119	F1707_sailerc_26_matched	0.9	26.04	sp|P14126|RL3_YEAST:168:x:sp|P14126|RL3_YEAST:287
VGKGDDEANGATSFDR-KTPLAQKK-a3-b1	sp|P14126|RL3_YEAST	sp|P14126|RL3_YEAST	xlink	intra-protein xl	F1707_sailerc_26.003757.003757.3_F1707_sailerc_26.003727.003727.3	287	168	119	F1707_sailerc_26_matched	0.48	25.99	sp|P14126|RL3_YEAST:168:x:sp|P14126|RL3_YEAST:287
VGKGDDEANGATSFDR-KTPLAQKK-a3-b1	sp|P14126|RL3_YEAST	sp|P14126|RL3_YEAST	xlink	intra-protein xl	F1707_sailerc_26.003734.003734.5_F1707_sailerc_26.003717.003717.5	287	168	119	F1707_sailerc_26_matched	0.92	23.77	sp|P14126|RL3_YEAST:168:x:sp|P14126|RL3_YEAST:287
VGKGDDEANGATSFDR-KTPLAQK-a3-b1	sp|P14126|RL3_YEAST	sp|P14126|RL3_YEAST	xlink	intra-protein xl	F1707_sailerc_11.007162.007162.3_F1707_sailerc_11.007102.007102.3	287	168	119	F1707_sailerc_11_matched	0.42	44.78	sp|P14126|RL3_YEAST:168:x:sp|P14126|RL3_YEAST:287
VGKGDDEANGATSFDR-KTPLAQK-a3-b1	sp|P14126|RL3_YEAST	sp|P14126|RL3_YEAST	xlink	intra-protein xl	F1707_sailerc_12.007230.007230.3_F1707_sailerc_12.007171.007171.3	287	168	119	F1707_sailerc_12_matched	0.39	41.13	sp|P14126|RL3_YEAST:168:x:sp|P14126|RL3_YEAST:287
VGKGDDEANGATSFDR-KTPLAQK-a3-b1	sp|P14126|RL3_YEAST	sp|P14126|RL3_YEAST	xlink	intra-protein xl	F1707_sailerc_10.004395.004395.3_F1707_sailerc_10.004333.004333.3	287	168	119	F1707_sailerc_10_matched	0.37	34.43	sp|P14126|RL3_YEAST:168:x:sp|P14126|RL3_YEAST:287
VGKGDDEANGATSFDR-KTPLAQK-a3-b1	sp|P14126|RL3_YEAST	sp|P14126|RL3_YEAST	xlink	intra-protein xl	F1707_sailerc_11.007142.007142.4_F1707_sailerc_11.007101.007101.4	287	168	119	F1707_sailerc_11_matched	0.56	30.99	sp|P14126|RL3_YEAST:168:x:sp|P14126|RL3_YEAST:287
VGKGDDEANGATSFDR-KTPLAQK-a3-b1	sp|P14126|RL3_YEAST	sp|P14126|RL3_YEAST	xlink	intra-protein xl	F1707_sailerc_9.004233.004233.4_F1707_sailerc_9.004163.004163.4	287	168	119	F1707_sailerc_9_matched	0.76	29.14	sp|P14126|RL3_YEAST:168:x:sp|P14126|RL3_YEAST:287
VGKGDDEANGATSFDR-KTPLAQK-a3-b1	sp|P14126|RL3_YEAST	sp|P14126|RL3_YEAST	xlink	intra-protein xl	F1707_sailerc_9.004235.004235.3_F1707_sailerc_9.004170.004170.3	287	168	119	F1707_sailerc_9_matched	0.83	28.65	sp|P14126|RL3_YEAST:168:x:sp|P14126|RL3_YEAST:287
VGKGDDEANGATSFDR-KTPLAQK-a3-b1	sp|P14126|RL3_YEAST	sp|P14126|RL3_YEAST	xlink	intra-protein xl	F1707_sailerc_10.004382.004382.4_F1707_sailerc_10.004329.004329.4	287	168	119	F1707_sailerc_10_matched	0.57	26.31	sp|P14126|RL3_YEAST:168:x:sp|P14126|RL3_YEAST:287
VGKGDDEANGATSFDR-KTPLAQK-a3-b1	sp|P14126|RL3_YEAST	sp|P14126|RL3_YEAST	xlink	intra-protein xl	F1707_sailerc_13.006033.006033.4_F1707_sailerc_13.005967.005967.4	287	168	119	F1707_sailerc_13_matched	0.82	22.92	sp|P14126|RL3_YEAST:168:x:sp|P14126|RL3_YEAST:287
VGKGDDEANGATSFDR-KTPLAQK-a3-b1	sp|P14126|RL3_YEAST	sp|P14126|RL3_YEAST	xlink	intra-protein xl	F1707_sailerc_18.005232.005232.3_F1707_sailerc_18.005159.005159.3	287	168	119	F1707_sailerc_18_matched	0.89	47.34	sp|P14126|RL3_YEAST:168:x:sp|P14126|RL3_YEAST:287
VGKGDDEANGATSFDR-KTPLAQK-a3-b1	sp|P14126|RL3_YEAST	sp|P14126|RL3_YEAST	xlink	intra-protein xl	F1707_sailerc_19.006950.006950.3_F1707_sailerc_19.006894.006894.3	287	168	119	F1707_sailerc_19_matched	0.74	44.61	sp|P14126|RL3_YEAST:168:x:sp|P14126|RL3_YEAST:287
VGKGDDEANGATSFDR-KTPLAQK-a3-b1	sp|P14126|RL3_YEAST	sp|P14126|RL3_YEAST	xlink	intra-protein xl	F1707_sailerc_17.005279.005279.3_F1707_sailerc_17.005208.005208.3	287	168	119	F1707_sailerc_17_matched	0.85	41.93	sp|P14126|RL3_YEAST:168:x:sp|P14126|RL3_YEAST:287
VGKGDDEANGATSFDR-KTPLAQK-a3-b1	sp|P14126|RL3_YEAST	sp|P14126|RL3_YEAST	xlink	intra-protein xl	F1707_sailerc_20.007253.007253.3_F1707_sailerc_20.007176.007176.3	287	168	119	F1707_sailerc_20_matched	0.43	41.05	sp|P14126|RL3_YEAST:168:x:sp|P14126|RL3_YEAST:287
VGKGDDEANGATSFDR-KTPLAQK-a3-b1	sp|P14126|RL3_YEAST	sp|P14126|RL3_YEAST	xlink	intra-protein xl	F1707_sailerc_19.006942.006942.4_F1707_sailerc_19.006908.006908.4	287	168	119	F1707_sailerc_19_matched	0.52	36.19	sp|P14126|RL3_YEAST:168:x:sp|P14126|RL3_YEAST:287
VGKGDDEANGATSFDR-KTPLAQK-a3-b1	sp|P14126|RL3_YEAST	sp|P14126|RL3_YEAST	xlink	intra-protein xl	F1707_sailerc_18.005206.005206.4_F1707_sailerc_18.005262.005262.4	287	168	119	F1707_sailerc_18_matched	0.63	28.47	sp|P14126|RL3_YEAST:168:x:sp|P14126|RL3_YEAST:287
VGKGDDEANGATSFDR-KTPLAQK-a3-b1	sp|P14126|RL3_YEAST	sp|P14126|RL3_YEAST	xlink	intra-protein xl	F1707_sailerc_17.005253.005253.4_F1707_sailerc_17.005211.005211.4	287	168	119	F1707_sailerc_17_matched	0.61	27.82	sp|P14126|RL3_YEAST:168:x:sp|P14126|RL3_YEAST:287
VGKGDDEANGATSFDR-KTPLAQK-a3-b1	sp|P14126|RL3_YEAST	sp|P14126|RL3_YEAST	xlink	intra-protein xl	F1707_sailerc_34.004325.004325.3_F1707_sailerc_34.004276.004276.3	287	168	119	F1707_sailerc_34_matched	0.76	40.49	sp|P14126|RL3_YEAST:168:x:sp|P14126|RL3_YEAST:287
VGKGDDEANGATSFDR-KTPLAQK-a3-b1	sp|P14126|RL3_YEAST	sp|P14126|RL3_YEAST	xlink	intra-protein xl	F1707_sailerc_35.004884.004884.3_F1707_sailerc_35.004842.004842.3	287	168	119	F1707_sailerc_35_matched	0.46	37.95	sp|P14126|RL3_YEAST:168:x:sp|P14126|RL3_YEAST:287
VGKGDDEANGATSFDR-KTPLAQK-a3-b1	sp|P14126|RL3_YEAST	sp|P14126|RL3_YEAST	xlink	intra-protein xl	F1707_sailerc_35.004880.004880.4_F1707_sailerc_35.004855.004855.4	287	168	119	F1707_sailerc_35_matched	0.8	36.88	sp|P14126|RL3_YEAST:168:x:sp|P14126|RL3_YEAST:287
VGKGDDEANGATSFDR-KTPLAQK-a3-b1	sp|P14126|RL3_YEAST	sp|P14126|RL3_YEAST	xlink	intra-protein xl	F1707_sailerc_37.006211.006211.4_F1707_sailerc_37.006156.006156.4	287	168	119	F1707_sailerc_37_matched	0.83	30.3	sp|P14126|RL3_YEAST:168:x:sp|P14126|RL3_YEAST:287
VGKGDDEANGATSFDR-KTPLAQK-a3-b1	sp|P14126|RL3_YEAST	sp|P14126|RL3_YEAST	xlink	intra-protein xl	F1707_sailerc_34.004329.004329.4_F1707_sailerc_34.004284.004284.4	287	168	119	F1707_sailerc_34_matched	0.74	30.02	sp|P14126|RL3_YEAST:168:x:sp|P14126|RL3_YEAST:287
VGKGDDEANGATSFDR-KTPLAQK-a3-b1	sp|P14126|RL3_YEAST	sp|P14126|RL3_YEAST	xlink	intra-protein xl	F1707_sailerc_56.006550.006550.4_F1707_sailerc_56.006501.006501.4	287	168	119	F1707_sailerc_56_matched	0.7	28.3	sp|P14126|RL3_YEAST:168:x:sp|P14126|RL3_YEAST:287
VGKGDDEANGATSFDR-KTPLAQK-a3-b1	sp|P14126|RL3_YEAST	sp|P14126|RL3_YEAST	xlink	intra-protein xl	F1707_sailerc_34.004329.004329.4_F1707_sailerc_34.004880.004880.4	287	168	119	F1707_sailerc_34_matched	0.63	28.27	sp|P14126|RL3_YEAST:168:x:sp|P14126|RL3_YEAST:287
VGKGDDEANGATSFDR-KTPLAQK-a3-b1	sp|P14126|RL3_YEAST	sp|P14126|RL3_YEAST	xlink	intra-protein xl	F1707_sailerc_38.006245.006245.4_F1707_sailerc_38.006233.006233.4	287	168	119	F1707_sailerc_38_matched	0.64	23.69	sp|P14126|RL3_YEAST:168:x:sp|P14126|RL3_YEAST:287
VGKGDDEANGATSFDR-KTPLAQK-a3-b1	sp|P14126|RL3_YEAST	sp|P14126|RL3_YEAST	xlink	intra-protein xl	F1707_sailerc_39.006207.006207.4_F1707_sailerc_39.006142.006142.4	287	168	119	F1707_sailerc_39_matched	0.84	22.91	sp|P14126|RL3_YEAST:168:x:sp|P14126|RL3_YEAST:287
VGKGDDEANGATSFDR-KTPLAQK-a3-b1	sp|P14126|RL3_YEAST	sp|P14126|RL3_YEAST	xlink	intra-protein xl	F1707_sailerc_52.007701.007701.3_F1707_sailerc_52.007664.007664.3	287	168	119	F1707_sailerc_52_matched	0.82	47.27	sp|P14126|RL3_YEAST:168:x:sp|P14126|RL3_YEAST:287
VGKGDDEANGATSFDR-KTPLAQK-a3-b1	sp|P14126|RL3_YEAST	sp|P14126|RL3_YEAST	xlink	intra-protein xl	F1707_sailerc_53.007730.007730.3_F1707_sailerc_53.007665.007665.3	287	168	119	F1707_sailerc_53_matched	0.79	40.31	sp|P14126|RL3_YEAST:168:x:sp|P14126|RL3_YEAST:287
VGKGDDEANGATSFDR-KTPLAQK-a3-b1	sp|P14126|RL3_YEAST	sp|P14126|RL3_YEAST	xlink	intra-protein xl	F1707_sailerc_52.007691.007691.4_F1707_sailerc_52.007685.007685.4	287	168	119	F1707_sailerc_52_matched	0.75	32.84	sp|P14126|RL3_YEAST:168:x:sp|P14126|RL3_YEAST:287
VGKGDDEANGATSFDR-KTPLAQK-a3-b1	sp|P14126|RL3_YEAST	sp|P14126|RL3_YEAST	xlink	intra-protein xl	F1707_sailerc_53.007720.007720.4_F1707_sailerc_53.007658.007658.4	287	168	119	F1707_sailerc_53_matched	0.58	31.15	sp|P14126|RL3_YEAST:168:x:sp|P14126|RL3_YEAST:287
VGKGDDEANGATSFDR-KTPLAQK-a3-b1	sp|P14126|RL3_YEAST	sp|P14126|RL3_YEAST	xlink	intra-protein xl	F1707_sailerc_51.004324.004324.4_F1707_sailerc_51.004272.004272.4	287	168	119	F1707_sailerc_51_matched	0.87	29.83	sp|P14126|RL3_YEAST:168:x:sp|P14126|RL3_YEAST:287
VGKGDDEANGATSFDR-KTPLAQK-a3-b1	sp|P14126|RL3_YEAST	sp|P14126|RL3_YEAST	xlink	intra-protein xl	F1707_sailerc_50.004718.004718.4_F1707_sailerc_50.004642.004642.4	287	168	119	F1707_sailerc_50_matched	0.61	27.33	sp|P14126|RL3_YEAST:168:x:sp|P14126|RL3_YEAST:287
VGKGDDEANGATSFDR-KTPLAQK-a3-b1	sp|P14126|RL3_YEAST	sp|P14126|RL3_YEAST	xlink	intra-protein xl	F1707_sailerc_54.006896.006896.4_F1707_sailerc_54.006830.006830.4	287	168	119	F1707_sailerc_54_matched	0.84	26.9	sp|P14126|RL3_YEAST:168:x:sp|P14126|RL3_YEAST:287
VGKGDDEANGATSFDR-KTPLAQK-a3-b1	sp|P14126|RL3_YEAST	sp|P14126|RL3_YEAST	xlink	intra-protein xl	F1707_sailerc_50.004707.004707.3_F1707_sailerc_50.004652.004652.3	287	168	119	F1707_sailerc_50_matched	0.95	20.85	sp|P14126|RL3_YEAST:168:x:sp|P14126|RL3_YEAST:287
VGKGDDEANGATSFDR-KTPLAQK-a3-b1	sp|P14126|RL3_YEAST	sp|P14126|RL3_YEAST	xlink	intra-protein xl	F1707_sailerc_45.005842.005842.3_F1707_sailerc_45.005780.005780.3	287	168	119	F1707_sailerc_45_matched	0.42	47.92	sp|P14126|RL3_YEAST:168:x:sp|P14126|RL3_YEAST:287
VGKGDDEANGATSFDR-KTPLAQK-a3-b1	sp|P14126|RL3_YEAST	sp|P14126|RL3_YEAST	xlink	intra-protein xl	F1707_sailerc_44.006081.006081.3_F1707_sailerc_44.006037.006037.3	287	168	119	F1707_sailerc_44_matched	0.76	46.1	sp|P14126|RL3_YEAST:168:x:sp|P14126|RL3_YEAST:287
VGKGDDEANGATSFDR-KTPLAQK-a3-b1	sp|P14126|RL3_YEAST	sp|P14126|RL3_YEAST	xlink	intra-protein xl	F1707_sailerc_42.004214.004214.3_F1707_sailerc_42.004160.004160.3	287	168	119	F1707_sailerc_42_matched	0.76	46.06	sp|P14126|RL3_YEAST:168:x:sp|P14126|RL3_YEAST:287
VGKGDDEANGATSFDR-KTPLAQK-a3-b1	sp|P14126|RL3_YEAST	sp|P14126|RL3_YEAST	xlink	intra-protein xl	F1707_sailerc_44.006080.006080.4_F1707_sailerc_44.006062.006062.4	287	168	119	F1707_sailerc_44_matched	0.81	34.28	sp|P14126|RL3_YEAST:168:x:sp|P14126|RL3_YEAST:287
VGKGDDEANGATSFDR-KTPLAQK-a3-b1	sp|P14126|RL3_YEAST	sp|P14126|RL3_YEAST	xlink	intra-protein xl	F1707_sailerc_43.004121.004121.4_F1707_sailerc_43.004077.004077.4	287	168	119	F1707_sailerc_43_matched	0.55	32.7	sp|P14126|RL3_YEAST:168:x:sp|P14126|RL3_YEAST:287
VGKGDDEANGATSFDR-KTPLAQK-a3-b1	sp|P14126|RL3_YEAST	sp|P14126|RL3_YEAST	xlink	intra-protein xl	F1707_sailerc_45.005816.005816.4_F1707_sailerc_45.005815.005815.4	287	168	119	F1707_sailerc_45_matched	0.55	32.6	sp|P14126|RL3_YEAST:168:x:sp|P14126|RL3_YEAST:287
VGKGDDEANGATSFDR-KTPLAQK-a3-b1	sp|P14126|RL3_YEAST	sp|P14126|RL3_YEAST	xlink	intra-protein xl	F1707_sailerc_42.004204.004204.4_F1707_sailerc_42.004158.004158.4	287	168	119	F1707_sailerc_42_matched	0.6	32.01	sp|P14126|RL3_YEAST:168:x:sp|P14126|RL3_YEAST:287
VGKGDDEANGATSFDR-KTPLAQK-a3-b1	sp|P14126|RL3_YEAST	sp|P14126|RL3_YEAST	xlink	intra-protein xl	F1707_sailerc_47.005980.005980.4_F1707_sailerc_47.005951.005951.4	287	168	119	F1707_sailerc_47_matched	0.57	29.34	sp|P14126|RL3_YEAST:168:x:sp|P14126|RL3_YEAST:287
VGKGDDEANGATSFDR-KTPLAQK-a3-b1	sp|P14126|RL3_YEAST	sp|P14126|RL3_YEAST	xlink	intra-protein xl	F1707_sailerc_46.005688.005688.4_F1707_sailerc_46.005643.005643.4	287	168	119	F1707_sailerc_46_matched	0.9	28.82	sp|P14126|RL3_YEAST:168:x:sp|P14126|RL3_YEAST:287
VGKGDDEANGATSFDR-KTPLAQK-a3-b1	sp|P14126|RL3_YEAST	sp|P14126|RL3_YEAST	xlink	intra-protein xl	F1707_sailerc_43.004124.004124.3_F1707_sailerc_43.004078.004078.3	287	168	119	F1707_sailerc_43_matched	0.81	27.64	sp|P14126|RL3_YEAST:168:x:sp|P14126|RL3_YEAST:287
VGKGDDEANGATSFDR-KTPLAQK-a3-b1	sp|P14126|RL3_YEAST	sp|P14126|RL3_YEAST	xlink	intra-protein xl	F1707_sailerc_45.005816.005816.4_F1707_sailerc_45.006580.006580.4	287	168	119	F1707_sailerc_45_matched	0.72	21.77	sp|P14126|RL3_YEAST:168:x:sp|P14126|RL3_YEAST:287
VGKGDDEANGATSFDR-KTPLAQK-a3-b1	sp|P14126|RL3_YEAST	sp|P14126|RL3_YEAST	xlink	intra-protein xl	F1806_jansenj_029.007291.007291.4_F1806_jansenj_029.007221.007221.4	287	168	119	F1806_jansenj_029_matched	0.82	21.8	sp|P14126|RL3_YEAST:168:x:sp|P14126|RL3_YEAST:287
VGKGDDEANGATSFDR-KTPLAQK-a3-b1	sp|P14126|RL3_YEAST	sp|P14126|RL3_YEAST	xlink	intra-protein xl	F1806_jansenj_036.007196.007196.4_F1806_jansenj_036.007151.007151.4	287	168	119	F1806_jansenj_036_matched	0.74	28.13	sp|P14126|RL3_YEAST:168:x:sp|P14126|RL3_YEAST:287
VGKGDDEANGATSFDR-KTPLAQK-a3-b1	sp|P14126|RL3_YEAST	sp|P14126|RL3_YEAST	xlink	intra-protein xl	F1806_jansenj_037.007454.007454.4_F1806_jansenj_037.007383.007383.4	287	168	119	F1806_jansenj_037_matched	0.82	26.43	sp|P14126|RL3_YEAST:168:x:sp|P14126|RL3_YEAST:287
VGKGDDEANGATSFDR-KTPLAQK-a3-b1	sp|P14126|RL3_YEAST	sp|P14126|RL3_YEAST	xlink	intra-protein xl	F1806_jansenj_037.007483.007483.3_F1806_jansenj_037.007387.007387.3	287	168	119	F1806_jansenj_037_matched	0.53	20.49	sp|P14126|RL3_YEAST:168:x:sp|P14126|RL3_YEAST:287
VGKGDDEANGATSFDR-KTPLAQK-a3-b1	sp|P14126|RL3_YEAST	sp|P14126|RL3_YEAST	xlink	intra-protein xl	F1806_jansenj_045.007674.007674.4_F1806_jansenj_045.007622.007622.4	287	168	119	F1806_jansenj_045_matched	0.91	35.37	sp|P14126|RL3_YEAST:168:x:sp|P14126|RL3_YEAST:287
VGKGDDEANGATSFDR-KTPLAQK-a3-b1	sp|P14126|RL3_YEAST	sp|P14126|RL3_YEAST	xlink	intra-protein xl	F1806_jansenj_044.007777.007777.4_F1806_jansenj_044.007705.007705.4	287	168	119	F1806_jansenj_044_matched	0.69	25.22	sp|P14126|RL3_YEAST:168:x:sp|P14126|RL3_YEAST:287
VGKGDDEANGATSFDR-KTPLAQK-a3-b1	sp|P14126|RL3_YEAST	sp|P14126|RL3_YEAST	xlink	intra-protein xl	F1609_sailerc_125.010535.010535.3_F1609_sailerc_125.010482.010482.3	287	168	119	F1609_sailerc_125_matched	0.59	31.16	sp|P14126|RL3_YEAST:168:x:sp|P14126|RL3_YEAST:287
VGKGDDEANGATSFDR-KTPLAQK-a3-b1	sp|P14126|RL3_YEAST	sp|P14126|RL3_YEAST	xlink	intra-protein xl	F1701_sailerc_077.010808.010808.4_F1701_sailerc_077.010747.010747.4	287	168	119	F1701_sailerc_077_matched	0.63	33.66	sp|P14126|RL3_YEAST:168:x:sp|P14126|RL3_YEAST:287
VGKGDDEANGATSFDR-KTPLAQK-a3-b1	sp|P14126|RL3_YEAST	sp|P14126|RL3_YEAST	xlink	intra-protein xl	F1701_sailerc_076.010826.010826.3_F1701_sailerc_076.010772.010772.3	287	168	119	F1701_sailerc_076_matched	0.49	31.57	sp|P14126|RL3_YEAST:168:x:sp|P14126|RL3_YEAST:287
VGKGDDEANGATSFDR-KTPLAQK-a3-b1	sp|P14126|RL3_YEAST	sp|P14126|RL3_YEAST	xlink	intra-protein xl	F1701_sailerc_077.010778.010778.3_F1701_sailerc_077.010717.010717.3	287	168	119	F1701_sailerc_077_matched	0.47	27.03	sp|P14126|RL3_YEAST:168:x:sp|P14126|RL3_YEAST:287
VGKGDDEANGATSFDR-KTPLAQK-a3-b1	sp|P14126|RL3_YEAST	sp|P14126|RL3_YEAST	xlink	intra-protein xl	F1701_sailerc_075.005216.005216.4_F1701_sailerc_075.005174.005174.4	287	168	119	F1701_sailerc_075_matched	0.9	20.71	sp|P14126|RL3_YEAST:168:x:sp|P14126|RL3_YEAST:287
VGKGDDEANGATSFDR-KTPLAQK-a3-b1	sp|P14126|RL3_YEAST	sp|P14126|RL3_YEAST	xlink	intra-protein xl	F1801_sailerc_310.006752.006752.3_F1801_sailerc_310.006703.006703.3	287	168	119	F1801_sailerc_310_matched	0.42	41.4	sp|P14126|RL3_YEAST:168:x:sp|P14126|RL3_YEAST:287
VGKGDDEANGATSFDR-KTPLAQK-a3-b1	sp|P14126|RL3_YEAST	sp|P14126|RL3_YEAST	xlink	intra-protein xl	F1801_sailerc_309.007039.007039.3_F1801_sailerc_309.006986.006986.3	287	168	119	F1801_sailerc_309_matched	0.81	35.62	sp|P14126|RL3_YEAST:168:x:sp|P14126|RL3_YEAST:287
VGKGDDEANGATSFDR-KTPLAQK-a3-b1	sp|P14126|RL3_YEAST	sp|P14126|RL3_YEAST	xlink	intra-protein xl	F1801_sailerc_310.006730.006730.4_F1801_sailerc_310.006678.006678.4	287	168	119	F1801_sailerc_310_matched	0.85	31.26	sp|P14126|RL3_YEAST:168:x:sp|P14126|RL3_YEAST:287
VGKGDDEANGATSFDR-KTPLAQK-a3-b1	sp|P14126|RL3_YEAST	sp|P14126|RL3_YEAST	xlink	intra-protein xl	F1801_sailerc_309.007019.007019.4_F1801_sailerc_309.006973.006973.4	287	168	119	F1801_sailerc_309_matched	0.6	28.36	sp|P14126|RL3_YEAST:168:x:sp|P14126|RL3_YEAST:287
VGKGDDEANGATSFDR-KTPLAQK-a3-b1	sp|P14126|RL3_YEAST	sp|P14126|RL3_YEAST	xlink	intra-protein xl	F1801_sailerc_307.005827.005827.4_F1801_sailerc_307.005764.005764.4	287	168	119	F1801_sailerc_307_matched	0.55	27.9	sp|P14126|RL3_YEAST:168:x:sp|P14126|RL3_YEAST:287
VGKGDDEANGATSFDR-KTPLAQKK-a3-b1	sp|P14126|RL3_YEAST	sp|P14126|RL3_YEAST	xlink	intra-protein xl	F1801_sailerc_310.005169.005169.4_F1801_sailerc_310.005098.005098.4	287	168	119	F1801_sailerc_310_matched	0.66	27.09	sp|P14126|RL3_YEAST:168:x:sp|P14126|RL3_YEAST:287
VGKGDDEANGATSFDR-KTPLAQK-a3-b1	sp|P14126|RL3_YEAST	sp|P14126|RL3_YEAST	xlink	intra-protein xl	F1801_sailerc_308.005774.005774.4_F1801_sailerc_308.005744.005744.4	287	168	119	F1801_sailerc_308_matched	0.8	21.72	sp|P14126|RL3_YEAST:168:x:sp|P14126|RL3_YEAST:287
VGKGDDEANGATSFDR-KTPLAQK-a3-b1	sp|P14126|RL3_YEAST	sp|P14126|RL3_YEAST	xlink	intra-protein xl	F1801_sailerc_315.005441.005441.3_F1801_sailerc_315.005405.005405.3	287	168	119	F1801_sailerc_315_matched	0.82	39.36	sp|P14126|RL3_YEAST:168:x:sp|P14126|RL3_YEAST:287
VGKGDDEANGATSFDR-KTPLAQK-a3-b1	sp|P14126|RL3_YEAST	sp|P14126|RL3_YEAST	xlink	intra-protein xl	F1801_sailerc_316.005304.005304.3_F1801_sailerc_316.005272.005272.3	287	168	119	F1801_sailerc_316_matched	0.77	38.5	sp|P14126|RL3_YEAST:168:x:sp|P14126|RL3_YEAST:287
VGKGDDEANGATSFDR-KTPLAQK-a3-b1	sp|P14126|RL3_YEAST	sp|P14126|RL3_YEAST	xlink	intra-protein xl	F1801_sailerc_318.006050.006050.3_F1801_sailerc_318.005950.005950.3	287	168	119	F1801_sailerc_318_matched	0.83	36.27	sp|P14126|RL3_YEAST:168:x:sp|P14126|RL3_YEAST:287
VGKGDDEANGATSFDR-KTPLAQK-a3-b1	sp|P14126|RL3_YEAST	sp|P14126|RL3_YEAST	xlink	intra-protein xl	F1801_sailerc_317.006533.006533.3_F1801_sailerc_317.006483.006483.3	287	168	119	F1801_sailerc_317_matched	0.91	33.86	sp|P14126|RL3_YEAST:168:x:sp|P14126|RL3_YEAST:287
VGKGDDEANGATSFDR-KTPLAQK-a3-b1	sp|P14126|RL3_YEAST	sp|P14126|RL3_YEAST	xlink	intra-protein xl	F1801_sailerc_318.006028.006028.4_F1801_sailerc_318.005941.005941.4	287	168	119	F1801_sailerc_318_matched	0.91	33.37	sp|P14126|RL3_YEAST:168:x:sp|P14126|RL3_YEAST:287
VGKGDDEANGATSFDR-KTPLAQK-a3-b1	sp|P14126|RL3_YEAST	sp|P14126|RL3_YEAST	xlink	intra-protein xl	F1801_sailerc_317.006504.006504.4_F1801_sailerc_317.006531.006531.4	287	168	119	F1801_sailerc_317_matched	0.65	32.09	sp|P14126|RL3_YEAST:168:x:sp|P14126|RL3_YEAST:287
VGKGDDEANGATSFDR-KTPLAQK-a3-b1	sp|P14126|RL3_YEAST	sp|P14126|RL3_YEAST	xlink	intra-protein xl	F1801_sailerc_315.005424.005424.4_F1801_sailerc_315.005397.005397.4	287	168	119	F1801_sailerc_315_matched	0.72	28.61	sp|P14126|RL3_YEAST:168:x:sp|P14126|RL3_YEAST:287
VGKGDDEANGATSFDR-KTPLAQKK-a3-b1	sp|P14126|RL3_YEAST	sp|P14126|RL3_YEAST	xlink	intra-protein xl	F1801_sailerc_315.004421.004421.4_F1801_sailerc_315.004410.004410.4	287	168	119	F1801_sailerc_315_matched	0.62	27.47	sp|P14126|RL3_YEAST:168:x:sp|P14126|RL3_YEAST:287
VGKGDDEANGATSFDR-KTPLAQKK-a3-b1	sp|P14126|RL3_YEAST	sp|P14126|RL3_YEAST	xlink	intra-protein xl	F1801_sailerc_317.004832.004832.4_F1801_sailerc_317.004773.004773.4	287	168	119	F1801_sailerc_317_matched	0.87	21.07	sp|P14126|RL3_YEAST:168:x:sp|P14126|RL3_YEAST:287
VGKGDDEANGATSFDR-KTPLAQK-a3-b1	sp|P14126|RL3_YEAST	sp|P14126|RL3_YEAST	xlink	intra-protein xl	F1806_jansenj_012.008419.008419.3_F1806_jansenj_012.008346.008346.3	287	168	119	F1806_jansenj_012_matched	0.5	23.77	sp|P14126|RL3_YEAST:168:x:sp|P14126|RL3_YEAST:287
VGKGDDEANGATSFDR-KTPLAQK-a3-b1	sp|P14126|RL3_YEAST	sp|P14126|RL3_YEAST	xlink	intra-protein xl	F1806_jansenj_011.008391.008391.4_F1806_jansenj_011.008297.008297.4	287	168	119	F1806_jansenj_011_matched	0.88	20.91	sp|P14126|RL3_YEAST:168:x:sp|P14126|RL3_YEAST:287
VGKGDDEANGATSFDR-KTPLAQK-a3-b1	sp|P14126|RL3_YEAST	sp|P14126|RL3_YEAST	xlink	intra-protein xl	F1806_jansenj_069.007923.007923.4_F1806_jansenj_069.007854.007854.4	287	168	119	F1806_jansenj_069_matched	0.67	26.88	sp|P14126|RL3_YEAST:168:x:sp|P14126|RL3_YEAST:287
VGKGDDEANGATSFDR-KTPLAQK-a3-b1	sp|P14126|RL3_YEAST	sp|P14126|RL3_YEAST	xlink	intra-protein xl	F1708_sailerc_480.007746.007746.4_F1708_sailerc_480.007697.007697.4	287	168	119	F1708_sailerc_480_matched	0.61	24.06	sp|P14126|RL3_YEAST:168:x:sp|P14126|RL3_YEAST:287
VGKGDDEANGATSFDR-KTPLAQK-a3-b1	sp|P14126|RL3_YEAST	sp|P14126|RL3_YEAST	xlink	intra-protein xl	F1708_sailerc_479.007269.007269.4_F1708_sailerc_479.007196.007196.4	287	168	119	F1708_sailerc_479_matched	0.61	21.42	sp|P14126|RL3_YEAST:168:x:sp|P14126|RL3_YEAST:287
VGKGDDEANGATSFDR-KTPLAQK-a3-b1	sp|P14126|RL3_YEAST	sp|P14126|RL3_YEAST	xlink	intra-protein xl	F1709_sailerc_499.007636.007636.3_F1709_sailerc_499.007593.007593.3	287	168	119	F1709_sailerc_499_matched	0.82	36.75	sp|P14126|RL3_YEAST:168:x:sp|P14126|RL3_YEAST:287
VGKGDDEANGATSFDR-KTPLAQK-a3-b1	sp|P14126|RL3_YEAST	sp|P14126|RL3_YEAST	xlink	intra-protein xl	F1709_sailerc_498.007705.007705.3_F1709_sailerc_498.007674.007674.3	287	168	119	F1709_sailerc_498_matched	0.51	31.85	sp|P14126|RL3_YEAST:168:x:sp|P14126|RL3_YEAST:287
VGKGDDEANGATSFDR-KTPLAQK-a3-b1	sp|P14126|RL3_YEAST	sp|P14126|RL3_YEAST	xlink	intra-protein xl	F1611_sailerc_217.012870.012870.4_F1611_sailerc_217.012828.012828.4	287	168	119	F1611_sailerc_217_matched	0.82	28.54	sp|P14126|RL3_YEAST:168:x:sp|P14126|RL3_YEAST:287
VGKGDDEANGATSFDR-KTPLAQK-a3-b1	sp|P14126|RL3_YEAST	sp|P14126|RL3_YEAST	xlink	intra-protein xl	F1611_sailerc_218.012832.012832.4_F1611_sailerc_218.012726.012726.4	287	168	119	F1611_sailerc_218_matched	0.77	22.7	sp|P14126|RL3_YEAST:168:x:sp|P14126|RL3_YEAST:287
VGKGDDEANGATSFDR-KTPLAQK-a3-b1	sp|P14126|RL3_YEAST	sp|P14126|RL3_YEAST	xlink	intra-protein xl	F1701_sailerc_070.010488.010488.3_F1701_sailerc_070.010423.010423.3	287	168	119	F1701_sailerc_070_matched	0.41	29.07	sp|P14126|RL3_YEAST:168:x:sp|P14126|RL3_YEAST:287
VGKGDDEANGATSFDR-KTPLAQK-a3-b1	sp|P14126|RL3_YEAST	sp|P14126|RL3_YEAST	xlink	intra-protein xl	F1701_sailerc_069.010412.010412.3_F1701_sailerc_069.010303.010303.3	287	168	119	F1701_sailerc_069_matched	0.87	25.6	sp|P14126|RL3_YEAST:168:x:sp|P14126|RL3_YEAST:287
VGKGDDEANGATSFDR-KTPLAQK-a3-b1	sp|P14126|RL3_YEAST	sp|P14126|RL3_YEAST	xlink	intra-protein xl	F1701_sailerc_070.010495.010495.4_F1701_sailerc_070.011327.011327.4	287	168	119	F1701_sailerc_070_matched	0.84	20.56	sp|P14126|RL3_YEAST:168:x:sp|P14126|RL3_YEAST:287
VGKGDDEANGATSFDR-KTPLAQK-a3-b1	sp|P14126|RL3_YEAST	sp|P14126|RL3_YEAST	xlink	intra-protein xl	F1703_sailerc_173.011230.011230.3_F1703_sailerc_173.011151.011151.3	287	168	119	F1703_sailerc_173_matched	0.43	38.01	sp|P14126|RL3_YEAST:168:x:sp|P14126|RL3_YEAST:287
VGKGDDEANGATSFDR-KTPLAQK-a3-b1	sp|P14126|RL3_YEAST	sp|P14126|RL3_YEAST	xlink	intra-protein xl	F1703_sailerc_171.009215.009215.3_F1703_sailerc_171.009157.009157.3	287	168	119	F1703_sailerc_171_matched	0.43	38.0	sp|P14126|RL3_YEAST:168:x:sp|P14126|RL3_YEAST:287
VGKGDDEANGATSFDR-KTPLAQKK-a3-b1	sp|P14126|RL3_YEAST	sp|P14126|RL3_YEAST	xlink	intra-protein xl	F1703_sailerc_170.007235.007235.4_F1703_sailerc_170.007187.007187.4	287	168	119	F1703_sailerc_170_matched	0.73	22.2	sp|P14126|RL3_YEAST:168:x:sp|P14126|RL3_YEAST:287
VGKGDDEANGATSFDR-KTPLAQK-a3-b1	sp|P14126|RL3_YEAST	sp|P14126|RL3_YEAST	xlink	intra-protein xl	F1703_sailerc_170.009050.009050.3_F1703_sailerc_170.008976.008976.3	287	168	119	F1703_sailerc_170_matched	0.73	20.71	sp|P14126|RL3_YEAST:168:x:sp|P14126|RL3_YEAST:287
VGKGDDEANGATSFDR-KTPLAQK-a3-b1	sp|P14126|RL3_YEAST	sp|P14126|RL3_YEAST	xlink	intra-protein xl	F1806_jansenj_087.009626.009626.4_F1806_jansenj_087.009524.009524.4	287	168	119	F1806_jansenj_087_matched	0.81	28.38	sp|P14126|RL3_YEAST:168:x:sp|P14126|RL3_YEAST:287
VGKGDDEANGATSFDR-KTPLAQK-a3-b1	sp|P14126|RL3_YEAST	sp|P14126|RL3_YEAST	xlink	intra-protein xl	F1806_jansenj_088.009745.009745.4_F1806_jansenj_088.009614.009614.4	287	168	119	F1806_jansenj_088_matched	0.56	24.4	sp|P14126|RL3_YEAST:168:x:sp|P14126|RL3_YEAST:287
VGKGDDEANGATSFDR-KTPLAQK-a3-b1	sp|P14126|RL3_YEAST	sp|P14126|RL3_YEAST	xlink	intra-protein xl	F1806_jansenj_095.010412.010412.4_F1806_jansenj_095.010354.010354.4	287	168	119	F1806_jansenj_095_matched	0.65	24.75	sp|P14126|RL3_YEAST:168:x:sp|P14126|RL3_YEAST:287
SKEQLASQLVDLKK-K2-155	sp|P0CX84|RL35A_YEAST	-	monolink	monolink	F1707_sailerc_27.013731.013731.3_F1707_sailerc_27.013599.013599.3	14		-	F1707_sailerc_27_matched	0.49	48.24	sp|P0CX84|RL35A_YEAST:14
SKEQLASQLVDLKK-K2-155	sp|P0CX84|RL35A_YEAST	-	monolink	monolink	F1707_sailerc_30.010841.010841.3_F1707_sailerc_30.010707.010707.3	14		-	F1707_sailerc_30_matched	0.46	47.1	sp|P0CX84|RL35A_YEAST:14
SKEQLASQLVDLKK-K2-155	sp|P0CX84|RL35A_YEAST	-	monolink	monolink	F1707_sailerc_28.013816.013816.3_F1707_sailerc_28.013662.013662.3	14		-	F1707_sailerc_28_matched	0.67	45.47	sp|P0CX84|RL35A_YEAST:14
SKEQLASQLVDLKK-K2-155	sp|P0CX84|RL35A_YEAST	-	monolink	monolink	F1707_sailerc_31.010798.010798.3_F1707_sailerc_31.010758.010758.3	14		-	F1707_sailerc_31_matched	0.57	42.62	sp|P0CX84|RL35A_YEAST:14
SKEQLASQLVDLKK-K2-156	sp|P0CX84|RL35A_YEAST	-	monolink	monolink	F1707_sailerc_27.015879.015879.3_F1707_sailerc_27.015779.015779.3	14		-	F1707_sailerc_27_matched	0.49	37.57	sp|P0CX84|RL35A_YEAST:14
SKEQLASQLVDLKK-K2-156	sp|P0CX84|RL35A_YEAST	-	monolink	monolink	F1707_sailerc_28.015842.015842.3_F1707_sailerc_28.015697.015697.3	14		-	F1707_sailerc_28_matched	0.57	37.13	sp|P0CX84|RL35A_YEAST:14
SKEQLASQLVDLKK-K2-156	sp|P0CX84|RL35A_YEAST	-	monolink	monolink	F1707_sailerc_26.015531.015531.3_F1707_sailerc_26.015392.015392.3	14		-	F1707_sailerc_26_matched	0.52	36.58	sp|P0CX84|RL35A_YEAST:14
SKEQLASQLVDLKK-K2-156	sp|P0CX84|RL35A_YEAST	-	monolink	monolink	F1707_sailerc_25.015282.015282.3_F1707_sailerc_25.015151.015151.3	14		-	F1707_sailerc_25_matched	0.64	31.73	sp|P0CX84|RL35A_YEAST:14
SKEQLASQLVDLKK-K2-156	sp|P0CX84|RL35A_YEAST	-	monolink	monolink	F1707_sailerc_30.012409.012409.3_F1707_sailerc_30.012290.012290.3	14		-	F1707_sailerc_30_matched	0.68	29.49	sp|P0CX84|RL35A_YEAST:14
SKEQLASQLVDLKK-K2-155	sp|P0CX84|RL35A_YEAST	-	monolink	monolink	F1707_sailerc_26.012993.012993.3_F1707_sailerc_26.012882.012882.3	14		-	F1707_sailerc_26_matched	0.75	28.96	sp|P0CX84|RL35A_YEAST:14
SKEQLASQLVDLKK-K2-156	sp|P0CX84|RL35A_YEAST	-	monolink	monolink	F1707_sailerc_31.012332.012332.3_F1707_sailerc_31.012214.012214.3	14		-	F1707_sailerc_31_matched	0.74	27.74	sp|P0CX84|RL35A_YEAST:14
SKEQLASQLVDLKK-K2-155	sp|P0CX84|RL35A_YEAST	-	monolink	monolink	F1707_sailerc_11.014372.014372.3_F1707_sailerc_11.014172.014172.3	14		-	F1707_sailerc_11_matched	0.5	49.75	sp|P0CX84|RL35A_YEAST:14
SKEQLASQLVDLKK-K2-155	sp|P0CX84|RL35A_YEAST	-	monolink	monolink	F1707_sailerc_14.011259.011259.3_F1707_sailerc_14.011134.011134.3	14		-	F1707_sailerc_14_matched	0.47	44.2	sp|P0CX84|RL35A_YEAST:14
SKEQLASQLVDLKK-K2-155	sp|P0CX84|RL35A_YEAST	-	monolink	monolink	F1707_sailerc_12.014644.014644.3_F1707_sailerc_12.014390.014390.3	14		-	F1707_sailerc_12_matched	0.59	42.58	sp|P0CX84|RL35A_YEAST:14
SKEQLASQLVDLKK-K2-156	sp|P0CX84|RL35A_YEAST	-	monolink	monolink	F1707_sailerc_12.016826.016826.3_F1707_sailerc_12.016692.016692.3	14		-	F1707_sailerc_12_matched	0.68	36.63	sp|P0CX84|RL35A_YEAST:14
SKEQLASQLVDLKK-K2-156	sp|P0CX84|RL35A_YEAST	-	monolink	monolink	F1707_sailerc_11.016549.016549.3_F1707_sailerc_11.016436.016436.3	14		-	F1707_sailerc_11_matched	0.51	36.16	sp|P0CX84|RL35A_YEAST:14
SKEQLASQLVDLK-K2-156	sp|P0CX84|RL35A_YEAST	-	monolink	monolink	F1707_sailerc_14.016997.016997.3_F1707_sailerc_14.016803.016803.3	14		-	F1707_sailerc_14_matched	0.59	35.37	sp|P0CX84|RL35A_YEAST:14
SKEQLASQLVDLKK-K2-155	sp|P0CX84|RL35A_YEAST	-	monolink	monolink	F1707_sailerc_9.011765.011765.3_F1707_sailerc_9.011646.011646.3	14		-	F1707_sailerc_9_matched	0.58	34.56	sp|P0CX84|RL35A_YEAST:14
SKEQLASQLVDLKK-K2-156	sp|P0CX84|RL35A_YEAST	-	monolink	monolink	F1707_sailerc_9.014364.014364.3_F1707_sailerc_9.014225.014225.3	14		-	F1707_sailerc_9_matched	0.54	33.99	sp|P0CX84|RL35A_YEAST:14
SKEQLASQLVDLKK-K2-156	sp|P0CX84|RL35A_YEAST	-	monolink	monolink	F1707_sailerc_14.013087.013087.3_F1707_sailerc_14.012989.012989.3	14		-	F1707_sailerc_14_matched	0.65	32.9	sp|P0CX84|RL35A_YEAST:14
SKEQLASQLVDLKK-K2-156	sp|P0CX84|RL35A_YEAST	-	monolink	monolink	F1707_sailerc_13.012968.012968.3_F1707_sailerc_13.012841.012841.3	14		-	F1707_sailerc_13_matched	0.59	32.74	sp|P0CX84|RL35A_YEAST:14
SKEQLASQLVDLKK-K2-156	sp|P0CX84|RL35A_YEAST	-	monolink	monolink	F1707_sailerc_10.014268.014268.3_F1707_sailerc_10.014161.014161.3	14		-	F1707_sailerc_10_matched	0.64	25.23	sp|P0CX84|RL35A_YEAST:14
SKEQLASQLVDLKK-K2-155	sp|P0CX84|RL35A_YEAST	-	monolink	monolink	F1707_sailerc_21.010745.010745.3_F1707_sailerc_21.010634.010634.3	14		-	F1707_sailerc_21_matched	0.42	50.0	sp|P0CX84|RL35A_YEAST:14
SKEQLASQLVDLKK-K2-155	sp|P0CX84|RL35A_YEAST	-	monolink	monolink	F1707_sailerc_20.014073.014073.3_F1707_sailerc_20.013917.013917.3	14		-	F1707_sailerc_20_matched	0.48	47.48	sp|P0CX84|RL35A_YEAST:14
SKEQLASQLVDLKK-K2-155	sp|P0CX84|RL35A_YEAST	-	monolink	monolink	F1707_sailerc_22.010808.010808.3_F1707_sailerc_22.010744.010744.3	14		-	F1707_sailerc_22_matched	0.49	47.35	sp|P0CX84|RL35A_YEAST:14
SKEQLASQLVDLKK-K2-155	sp|P0CX84|RL35A_YEAST	-	monolink	monolink	F1707_sailerc_19.013477.013477.3_F1707_sailerc_19.013325.013325.3	14		-	F1707_sailerc_19_matched	0.45	47.26	sp|P0CX84|RL35A_YEAST:14
SKEQLASQLVDLKK-K2-156	sp|P0CX84|RL35A_YEAST	-	monolink	monolink	F1707_sailerc_21.012350.012350.3_F1707_sailerc_21.012219.012219.3	14		-	F1707_sailerc_21_matched	0.63	39.79	sp|P0CX84|RL35A_YEAST:14
SKEQLASQLVDLKK-K2-156	sp|P0CX84|RL35A_YEAST	-	monolink	monolink	F1707_sailerc_19.015615.015615.3_F1707_sailerc_19.015471.015471.3	14		-	F1707_sailerc_19_matched	0.6	39.55	sp|P0CX84|RL35A_YEAST:14
SKEQLASQLVDLKK-K2-156	sp|P0CX84|RL35A_YEAST	-	monolink	monolink	F1707_sailerc_17.015282.015282.3_F1707_sailerc_17.015189.015189.3	14		-	F1707_sailerc_17_matched	0.54	37.7	sp|P0CX84|RL35A_YEAST:14
SKEQLASQLVDLKK-K2-156	sp|P0CX84|RL35A_YEAST	-	monolink	monolink	F1707_sailerc_22.012459.012459.3_F1707_sailerc_22.012272.012272.3	14		-	F1707_sailerc_22_matched	0.55	34.06	sp|P0CX84|RL35A_YEAST:14
SKEQLASQLVDLKK-K2-155	sp|P0CX84|RL35A_YEAST	-	monolink	monolink	F1707_sailerc_17.012806.012806.3_F1707_sailerc_17.012656.012656.3	14		-	F1707_sailerc_17_matched	0.51	32.84	sp|P0CX84|RL35A_YEAST:14
SKEQLASQLVDLKK-K2-156	sp|P0CX84|RL35A_YEAST	-	monolink	monolink	F1707_sailerc_18.015343.015343.3_F1707_sailerc_18.015176.015176.3	14		-	F1707_sailerc_18_matched	0.58	30.96	sp|P0CX84|RL35A_YEAST:14
SKEQLASQLVDLKK-K2-155	sp|P0CX84|RL35A_YEAST	-	monolink	monolink	F1707_sailerc_38.011096.011096.3_F1707_sailerc_38.011036.011036.3	14		-	F1707_sailerc_38_matched	0.44	48.44	sp|P0CX84|RL35A_YEAST:14
SKEQLASQLVDLKK-K2-155	sp|P0CX84|RL35A_YEAST	-	monolink	monolink	F1707_sailerc_39.011209.011209.3_F1707_sailerc_39.011130.011130.3	14		-	F1707_sailerc_39_matched	0.56	45.91	sp|P0CX84|RL35A_YEAST:14
SKEQLASQLVDLKK-K2-155	sp|P0CX84|RL35A_YEAST	-	monolink	monolink	F1707_sailerc_37.013320.013320.3_F1707_sailerc_37.013159.013159.3	14		-	F1707_sailerc_37_matched	0.52	42.75	sp|P0CX84|RL35A_YEAST:14
SKEQLASQLVDLKK-K2-155	sp|P0CX84|RL35A_YEAST	-	monolink	monolink	F1707_sailerc_56.013638.013638.3_F1707_sailerc_56.013487.013487.3	14		-	F1707_sailerc_56_matched	0.6	37.85	sp|P0CX84|RL35A_YEAST:14
SKEQLASQLVDLKK-K2-156	sp|P0CX84|RL35A_YEAST	-	monolink	monolink	F1707_sailerc_34.013834.013834.3_F1707_sailerc_34.013706.013706.3	14		-	F1707_sailerc_34_matched	0.62	32.45	sp|P0CX84|RL35A_YEAST:14
SKEQLASQLVDLKK-K2-156	sp|P0CX84|RL35A_YEAST	-	monolink	monolink	F1707_sailerc_37.015582.015582.3_F1707_sailerc_37.015443.015443.3	14		-	F1707_sailerc_37_matched	0.56	31.48	sp|P0CX84|RL35A_YEAST:14
SKEQLASQLVDLKK-K2-156	sp|P0CX84|RL35A_YEAST	-	monolink	monolink	F1707_sailerc_35.014804.014804.3_F1707_sailerc_35.014684.014684.3	14		-	F1707_sailerc_35_matched	0.82	28.28	sp|P0CX84|RL35A_YEAST:14
SKEQLASQLVDLKK-K2-156	sp|P0CX84|RL35A_YEAST	-	monolink	monolink	F1707_sailerc_38.012667.012667.3_F1707_sailerc_38.012589.012589.3	14		-	F1707_sailerc_38_matched	0.63	27.05	sp|P0CX84|RL35A_YEAST:14
SKEQLASQLVDLKK-K2-156	sp|P0CX84|RL35A_YEAST	-	monolink	monolink	F1707_sailerc_37.015582.015582.3_F1707_sailerc_37.013442.013442.3	14		-	F1707_sailerc_37_matched	0.85	25.2	sp|P0CX84|RL35A_YEAST:14
SKEQLASQLVDLKK-K2-155	sp|P0CX84|RL35A_YEAST	-	monolink	monolink	F1707_sailerc_52.014601.014601.3_F1707_sailerc_52.014422.014422.3	14		-	F1707_sailerc_52_matched	0.54	46.46	sp|P0CX84|RL35A_YEAST:14
SKEQLASQLVDLKK-K2-155	sp|P0CX84|RL35A_YEAST	-	monolink	monolink	F1707_sailerc_55.012108.012108.3_F1707_sailerc_55.011989.011989.3	14		-	F1707_sailerc_55_matched	0.58	42.51	sp|P0CX84|RL35A_YEAST:14
SKEQLASQLVDLKK-K2-155	sp|P0CX84|RL35A_YEAST	-	monolink	monolink	F1707_sailerc_53.014652.014652.3_F1707_sailerc_53.014467.014467.3	14		-	F1707_sailerc_53_matched	0.59	42.32	sp|P0CX84|RL35A_YEAST:14
SKEQLASQLVDLKK-K2-155	sp|P0CX84|RL35A_YEAST	-	monolink	monolink	F1707_sailerc_54.012190.012190.3_F1707_sailerc_54.012072.012072.3	14		-	F1707_sailerc_54_matched	0.62	41.36	sp|P0CX84|RL35A_YEAST:14
SKEQLASQLVDLK-K2-156	sp|P0CX84|RL35A_YEAST	-	monolink	monolink	F1707_sailerc_53.022143.022143.3_F1707_sailerc_53.021997.021997.3	14		-	F1707_sailerc_53_matched	0.67	37.87	sp|P0CX84|RL35A_YEAST:14
SKEQLASQLVDLKK-K2-156	sp|P0CX84|RL35A_YEAST	-	monolink	monolink	F1707_sailerc_53.016892.016892.3_F1707_sailerc_53.016783.016783.3	14		-	F1707_sailerc_53_matched	0.66	37.04	sp|P0CX84|RL35A_YEAST:14
SKEQLASQLVDLKK-K2-156	sp|P0CX84|RL35A_YEAST	-	monolink	monolink	F1707_sailerc_50.013341.013341.3_F1707_sailerc_50.013280.013280.3	14		-	F1707_sailerc_50_matched	0.68	35.25	sp|P0CX84|RL35A_YEAST:14
SKEQLASQLVDLKK-K2-156	sp|P0CX84|RL35A_YEAST	-	monolink	monolink	F1707_sailerc_51.012370.012370.3_F1707_sailerc_51.012258.012258.3	14		-	F1707_sailerc_51_matched	0.62	35.18	sp|P0CX84|RL35A_YEAST:14
SKEQLASQLVDLKK-K2-155	sp|P0CX84|RL35A_YEAST	-	monolink	monolink	F1707_sailerc_50.010855.010855.3_F1707_sailerc_50.010762.010762.3	14		-	F1707_sailerc_50_matched	0.72	32.88	sp|P0CX84|RL35A_YEAST:14
SKEQLASQLVDLKK-K2-156	sp|P0CX84|RL35A_YEAST	-	monolink	monolink	F1707_sailerc_55.013931.013931.3_F1707_sailerc_55.013821.013821.3	14		-	F1707_sailerc_55_matched	0.64	30.0	sp|P0CX84|RL35A_YEAST:14
SKEQLASQLVDLKK-K2-155	sp|P0CX84|RL35A_YEAST	-	monolink	monolink	F1707_sailerc_51.009990.009990.3_F1707_sailerc_51.012224.012224.3	14		-	F1707_sailerc_51_matched	0.61	29.88	sp|P0CX84|RL35A_YEAST:14
SKEQLASQLVDLKK-K2-156	sp|P0CX84|RL35A_YEAST	-	monolink	monolink	F1707_sailerc_52.016832.016832.3_F1707_sailerc_52.016697.016697.3	14		-	F1707_sailerc_52_matched	0.68	26.36	sp|P0CX84|RL35A_YEAST:14
SKEQLASQLVDLKK-K2-155	sp|P0CX84|RL35A_YEAST	-	monolink	monolink	F1707_sailerc_51.009990.009990.3_F1707_sailerc_51.009884.009884.3	14		-	F1707_sailerc_51_matched	0.74	26.31	sp|P0CX84|RL35A_YEAST:14
SKEQLASQLVDLKK-K2-155	sp|P0CX84|RL35A_YEAST	-	monolink	monolink	F1707_sailerc_47.010863.010863.3_F1707_sailerc_47.010793.010793.3	14		-	F1707_sailerc_47_matched	0.47	47.21	sp|P0CX84|RL35A_YEAST:14
SKEQLASQLVDLKK-K2-155	sp|P0CX84|RL35A_YEAST	-	monolink	monolink	F1707_sailerc_46.010263.010263.3_F1707_sailerc_46.010199.010199.3	14		-	F1707_sailerc_46_matched	0.51	47.01	sp|P0CX84|RL35A_YEAST:14
SKEQLASQLVDLKK-K2-155	sp|P0CX84|RL35A_YEAST	-	monolink	monolink	F1707_sailerc_44.012972.012972.3_F1707_sailerc_44.012800.012800.3	14		-	F1707_sailerc_44_matched	0.6	45.71	sp|P0CX84|RL35A_YEAST:14
SKEQLASQLVDLKK-K2-155	sp|P0CX84|RL35A_YEAST	-	monolink	monolink	F1707_sailerc_45.012429.012429.3_F1707_sailerc_45.012302.012302.3	14		-	F1707_sailerc_45_matched	0.5	44.33	sp|P0CX84|RL35A_YEAST:14
SKEQLASQLVDLKK-K2-156	sp|P0CX84|RL35A_YEAST	-	monolink	monolink	F1707_sailerc_47.012497.012497.3_F1707_sailerc_47.012389.012389.3	14		-	F1707_sailerc_47_matched	0.6	36.69	sp|P0CX84|RL35A_YEAST:14
SKEQLASQLVDLKK-K2-156	sp|P0CX84|RL35A_YEAST	-	monolink	monolink	F1707_sailerc_44.015307.015307.3_F1707_sailerc_44.015172.015172.3	14		-	F1707_sailerc_44_matched	0.6	33.93	sp|P0CX84|RL35A_YEAST:14
SKEQLASQLVDLKK-K2-156	sp|P0CX84|RL35A_YEAST	-	monolink	monolink	F1707_sailerc_43.012507.012507.3_F1707_sailerc_43.012419.012419.3	14		-	F1707_sailerc_43_matched	0.66	31.11	sp|P0CX84|RL35A_YEAST:14
SKEQLASQLVDLKK-K2-156	sp|P0CX84|RL35A_YEAST	-	monolink	monolink	F1707_sailerc_45.014740.014740.3_F1707_sailerc_45.014595.014595.3	14		-	F1707_sailerc_45_matched	0.66	30.59	sp|P0CX84|RL35A_YEAST:14
SKEQLASQLVDLKK-K2-156	sp|P0CX84|RL35A_YEAST	-	monolink	monolink	F1707_sailerc_42.012746.012746.3_F1707_sailerc_42.012622.012622.3	14		-	F1707_sailerc_42_matched	0.73	23.49	sp|P0CX84|RL35A_YEAST:14
SKEQLASQLVDLKK-K2-155	sp|P0CX84|RL35A_YEAST	-	monolink	monolink	F1806_jansenj_151.012467.012467.3_F1806_jansenj_151.012372.012372.3	14		-	F1806_jansenj_151_matched	0.57	47.01	sp|P0CX84|RL35A_YEAST:14
SKEQLASQLVDLKK-K2-155	sp|P0CX84|RL35A_YEAST	-	monolink	monolink	F1806_jansenj_152.012074.012074.3_F1806_jansenj_152.011951.011951.3	14		-	F1806_jansenj_152_matched	0.56	46.34	sp|P0CX84|RL35A_YEAST:14
SKEQLASQLVDLKK-K2-155	sp|P0CX84|RL35A_YEAST	-	monolink	monolink	F1806_jansenj_154.012287.012287.3_F1806_jansenj_154.012166.012166.3	14		-	F1806_jansenj_154_matched	0.55	42.02	sp|P0CX84|RL35A_YEAST:14
SKEQLASQLVDLKK-K2-155	sp|P0CX84|RL35A_YEAST	-	monolink	monolink	F1806_jansenj_153.011989.011989.3_F1806_jansenj_153.011882.011882.3	14		-	F1806_jansenj_153_matched	0.45	36.59	sp|P0CX84|RL35A_YEAST:14
SKEQLASQLVDLKK-K2-155	sp|P0CX84|RL35A_YEAST	-	monolink	monolink	F1806_jansenj_155.013280.013280.3_F1806_jansenj_155.013192.013192.3	14		-	F1806_jansenj_155_matched	0.55	42.51	sp|P0CX84|RL35A_YEAST:14
SKEQLASQLVDLKK-K2-155	sp|P0CX84|RL35A_YEAST	-	monolink	monolink	F1806_jansenj_156.013294.013294.3_F1806_jansenj_156.013226.013226.3	14		-	F1806_jansenj_156_matched	0.57	34.24	sp|P0CX84|RL35A_YEAST:14
SKEQLASQLVDLKK-K2-155	sp|P0CX84|RL35A_YEAST	-	monolink	monolink	F1609_sailerc_133.015870.015870.3_F1609_sailerc_133.015814.015814.3	14		-	F1609_sailerc_133_matched	0.63	37.83	sp|P0CX84|RL35A_YEAST:14
SKEQLASQLVDLKK-K2-156	sp|P0CX84|RL35A_YEAST	-	monolink	monolink	F1609_sailerc_125.020262.020262.3_F1609_sailerc_125.020062.020062.3	14		-	F1609_sailerc_125_matched	0.56	37.33	sp|P0CX84|RL35A_YEAST:14
SKEQLASQLVDLKK-K2-155	sp|P0CX84|RL35A_YEAST	-	monolink	monolink	F1609_sailerc_124.018464.018464.3_F1609_sailerc_124.018412.018412.3	14		-	F1609_sailerc_124_matched	0.62	33.17	sp|P0CX84|RL35A_YEAST:14
SKEQLASQLVDLKK-K2-155	sp|P0CX84|RL35A_YEAST	-	monolink	monolink	F1609_sailerc_125.018021.018021.3_F1609_sailerc_125.017990.017990.3	14		-	F1609_sailerc_125_matched	0.5	31.91	sp|P0CX84|RL35A_YEAST:14
SKEQLASQLVDLKK-K2-156	sp|P0CX84|RL35A_YEAST	-	monolink	monolink	F1609_sailerc_134.017146.017146.3_F1609_sailerc_134.017037.017037.3	14		-	F1609_sailerc_134_matched	0.71	27.47	sp|P0CX84|RL35A_YEAST:14
SKEQLASQLVDLKK-K2-155	sp|P0CX84|RL35A_YEAST	-	monolink	monolink	F1609_sailerc_134.015337.015337.3_F1609_sailerc_134.015307.015307.3	14		-	F1609_sailerc_134_matched	0.7	26.6	sp|P0CX84|RL35A_YEAST:14
SKEQLASQLVDLKK-K2-156	sp|P0CX84|RL35A_YEAST	-	monolink	monolink	F1609_sailerc_124.020759.020759.3_F1609_sailerc_124.020550.020550.3	14		-	F1609_sailerc_124_matched	0.65	26.42	sp|P0CX84|RL35A_YEAST:14
SKEQLASQLVDLKK-K2-155	sp|P0CX84|RL35A_YEAST	-	monolink	monolink	F1609_sailerc_124.018477.018477.3_F1609_sailerc_124.018412.018412.3	14		-	F1609_sailerc_124_matched	0.8	22.09	sp|P0CX84|RL35A_YEAST:14
SKEQLASQLVDLKK-K2-155	sp|P0CX84|RL35A_YEAST	-	monolink	monolink	F1701_sailerc_033.017613.017613.3_F1701_sailerc_033.017519.017519.3	14		-	F1701_sailerc_033_matched	0.55	45.07	sp|P0CX84|RL35A_YEAST:14
SKEQLASQLVDLKK-K2-156	sp|P0CX84|RL35A_YEAST	-	monolink	monolink	F1701_sailerc_034.017403.017403.3_F1701_sailerc_034.017201.017201.3	14		-	F1701_sailerc_034_matched	0.66	37.72	sp|P0CX84|RL35A_YEAST:14
SKEQLASQLVDLKK-K2-156	sp|P0CX84|RL35A_YEAST	-	monolink	monolink	F1701_sailerc_032.020380.020380.3_F1701_sailerc_032.020262.020262.3	14		-	F1701_sailerc_032_matched	0.56	36.29	sp|P0CX84|RL35A_YEAST:14
SKEQLASQLVDLKK-K2-155	sp|P0CX84|RL35A_YEAST	-	monolink	monolink	F1701_sailerc_035.015461.015461.3_F1701_sailerc_035.015411.015411.3	14		-	F1701_sailerc_035_matched	0.47	34.2	sp|P0CX84|RL35A_YEAST:14
SKEQLASQLVDLKK-K2-155	sp|P0CX84|RL35A_YEAST	-	monolink	monolink	F1701_sailerc_034.015304.015304.3_F1701_sailerc_034.015234.015234.3	14		-	F1701_sailerc_034_matched	0.61	33.55	sp|P0CX84|RL35A_YEAST:14
SKEQLASQLVDLKK-K2-155	sp|P0CX84|RL35A_YEAST	-	monolink	monolink	F1701_sailerc_034.015304.015304.3_F1701_sailerc_034.017191.017191.3	14		-	F1701_sailerc_034_matched	0.61	32.7	sp|P0CX84|RL35A_YEAST:14
SKEQLASQLVDLKK-K2-156	sp|P0CX84|RL35A_YEAST	-	monolink	monolink	F1701_sailerc_033.020104.020104.3_F1701_sailerc_033.019975.019975.3	14		-	F1701_sailerc_033_matched	0.62	32.38	sp|P0CX84|RL35A_YEAST:14
SKEQLASQLVDLK-K2-155	sp|P0CX84|RL35A_YEAST	-	monolink	monolink	F1701_sailerc_034.018985.018985.3_F1701_sailerc_034.018969.018969.3	14		-	F1701_sailerc_034_matched	0.68	28.71	sp|P0CX84|RL35A_YEAST:14
SKEQLASQLVDLKK-K2-155	sp|P0CX84|RL35A_YEAST	-	monolink	monolink	F1701_sailerc_076.016997.016997.3_F1701_sailerc_076.016880.016880.3	14		-	F1701_sailerc_076_matched	0.5	44.53	sp|P0CX84|RL35A_YEAST:14
SKEQLASQLVDLKK-K2-156	sp|P0CX84|RL35A_YEAST	-	monolink	monolink	F1701_sailerc_078.015366.015366.3_F1701_sailerc_078.015284.015284.3	14		-	F1701_sailerc_078_matched	0.59	41.14	sp|P0CX84|RL35A_YEAST:14
SKEQLASQLVDLKK-K2-155	sp|P0CX84|RL35A_YEAST	-	monolink	monolink	F1701_sailerc_078.013573.013573.3_F1701_sailerc_078.013502.013502.3	14		-	F1701_sailerc_078_matched	0.53	40.06	sp|P0CX84|RL35A_YEAST:14
SKEQLASQLVDLKK-K2-156	sp|P0CX84|RL35A_YEAST	-	monolink	monolink	F1701_sailerc_076.019334.019334.3_F1701_sailerc_076.019198.019198.3	14		-	F1701_sailerc_076_matched	0.52	39.05	sp|P0CX84|RL35A_YEAST:14
SKEQLASQLVDLKK-K2-156	sp|P0CX84|RL35A_YEAST	-	monolink	monolink	F1701_sailerc_079.015604.015604.3_F1701_sailerc_079.015365.015365.3	14		-	F1701_sailerc_079_matched	0.65	37.8	sp|P0CX84|RL35A_YEAST:14
SKEQLASQLVDLKK-K2-155	sp|P0CX84|RL35A_YEAST	-	monolink	monolink	F1701_sailerc_077.016923.016923.3_F1701_sailerc_077.016833.016833.3	14		-	F1701_sailerc_077_matched	0.73	26.28	sp|P0CX84|RL35A_YEAST:14
SKEQLASQLVDLKK-K2-156	sp|P0CX84|RL35A_YEAST	-	monolink	monolink	F1712_jansenj_180.014658.014658.3_F1712_jansenj_180.014552.014552.3	14		-	F1712_jansenj_180_matched	0.75	27.14	sp|P0CX84|RL35A_YEAST:14
SKEQLASQLVDLKK-K2-156	sp|P0CX84|RL35A_YEAST	-	monolink	monolink	F1712_jansenj_181.015075.015075.3_F1712_jansenj_181.014895.014895.3	14		-	F1712_jansenj_181_matched	0.74	26.95	sp|P0CX84|RL35A_YEAST:14
SKEQLASQLVDLKK-K2-155	sp|P0CX84|RL35A_YEAST	-	monolink	monolink	F1801_sailerc_311.010876.010876.3_F1801_sailerc_311.010819.010819.3	14		-	F1801_sailerc_311_matched	0.47	51.8	sp|P0CX84|RL35A_YEAST:14
SKEQLASQLVDLKK-K2-156	sp|P0CX84|RL35A_YEAST	-	monolink	monolink	F1801_sailerc_310.016670.016670.3_F1801_sailerc_310.016514.016514.3	14		-	F1801_sailerc_310_matched	0.6	29.37	sp|P0CX84|RL35A_YEAST:14
SKEQLASQLVDLKK-K2-156	sp|P0CX84|RL35A_YEAST	-	monolink	monolink	F1801_sailerc_309.016869.016869.3_F1801_sailerc_309.016682.016682.3	14		-	F1801_sailerc_309_matched	0.86	25.56	sp|P0CX84|RL35A_YEAST:14
SKEQLASQLVDLKK-K2-155	sp|P0CX84|RL35A_YEAST	-	monolink	monolink	F1801_sailerc_319.008985.008985.3_F1801_sailerc_319.008927.008927.3	14		-	F1801_sailerc_319_matched	0.45	47.75	sp|P0CX84|RL35A_YEAST:14
SKEQLASQLVDLKK-K2-155	sp|P0CX84|RL35A_YEAST	-	monolink	monolink	F1801_sailerc_320.009131.009131.3_F1801_sailerc_320.009051.009051.3	14		-	F1801_sailerc_320_matched	0.44	46.98	sp|P0CX84|RL35A_YEAST:14
SKEQLASQLVDLKK-K2-155	sp|P0CX84|RL35A_YEAST	-	monolink	monolink	F1801_sailerc_318.011955.011955.3_F1801_sailerc_318.013354.013354.3	14		-	F1801_sailerc_318_matched	0.69	21.23	sp|P0CX84|RL35A_YEAST:14
SKEQLASQLVDLKK-K2-155	sp|P0CX84|RL35A_YEAST	-	monolink	monolink	F1806_jansenj_144.012921.012921.3_F1806_jansenj_144.012820.012820.3	14		-	F1806_jansenj_144_matched	0.41	45.73	sp|P0CX84|RL35A_YEAST:14
SKEQLASQLVDLKK-K2-155	sp|P0CX84|RL35A_YEAST	-	monolink	monolink	F1806_jansenj_143.013103.013103.3_F1806_jansenj_143.012979.012979.3	14		-	F1806_jansenj_143_matched	0.46	44.78	sp|P0CX84|RL35A_YEAST:14
SKEQLASQLVDLKK-K2-156	sp|P0CX84|RL35A_YEAST	-	monolink	monolink	F1806_jansenj_003.018417.018417.3_F1806_jansenj_003.018285.018285.3	14		-	F1806_jansenj_003_matched	0.49	34.2	sp|P0CX84|RL35A_YEAST:14
SKEQLASQLVDLKK-K2-156	sp|P0CX84|RL35A_YEAST	-	monolink	monolink	F1806_jansenj_004.018746.018746.3_F1806_jansenj_004.018542.018542.3	14		-	F1806_jansenj_004_matched	0.7	28.04	sp|P0CX84|RL35A_YEAST:14
SKEQLASQLVDLKK-K2-155	sp|P0CX84|RL35A_YEAST	-	monolink	monolink	F1806_jansenj_146.012994.012994.3_F1806_jansenj_146.012895.012895.3	14		-	F1806_jansenj_146_matched	0.41	44.98	sp|P0CX84|RL35A_YEAST:14
SKEQLASQLVDLKK-K2-155	sp|P0CX84|RL35A_YEAST	-	monolink	monolink	F1806_jansenj_145.012823.012823.3_F1806_jansenj_145.012728.012728.3	14		-	F1806_jansenj_145_matched	0.67	34.17	sp|P0CX84|RL35A_YEAST:14
SKEQLASQLVDLKK-K2-155	sp|P0CX84|RL35A_YEAST	-	monolink	monolink	F1806_jansenj_148.013770.013770.3_F1806_jansenj_148.013646.013646.3	14		-	F1806_jansenj_148_matched	0.56	47.42	sp|P0CX84|RL35A_YEAST:14
SKEQLASQLVDLKK-K2-155	sp|P0CX84|RL35A_YEAST	-	monolink	monolink	F1806_jansenj_147.013775.013775.3_F1806_jansenj_147.013637.013637.3	14		-	F1806_jansenj_147_matched	0.56	44.0	sp|P0CX84|RL35A_YEAST:14
SKEQLASQLVDLKK-K2-156	sp|P0CX84|RL35A_YEAST	-	monolink	monolink	F1806_jansenj_019.019893.019893.3_F1806_jansenj_019.019727.019727.3	14		-	F1806_jansenj_019_matched	0.67	33.39	sp|P0CX84|RL35A_YEAST:14
SKEQLASQLVDLKK-K2-156	sp|P0CX84|RL35A_YEAST	-	monolink	monolink	F1806_jansenj_148.015827.015827.3_F1806_jansenj_148.015582.015582.3	14		-	F1806_jansenj_148_matched	0.69	29.87	sp|P0CX84|RL35A_YEAST:14
SKEQLASQLVDLKK-K2-156	sp|P0CX84|RL35A_YEAST	-	monolink	monolink	F1806_jansenj_020.019270.019270.3_F1806_jansenj_020.019147.019147.3	14		-	F1806_jansenj_020_matched	0.57	29.56	sp|P0CX84|RL35A_YEAST:14
SKEQLASQLVDLKK-K2-155	sp|P0CX84|RL35A_YEAST	-	monolink	monolink	F1806_jansenj_161.012731.012731.3_F1806_jansenj_161.012637.012637.3	14		-	F1806_jansenj_161_matched	0.55	43.75	sp|P0CX84|RL35A_YEAST:14
SKEQLASQLVDLKK-K2-155	sp|P0CX84|RL35A_YEAST	-	monolink	monolink	F1806_jansenj_160.012925.012925.3_F1806_jansenj_160.012835.012835.3	14		-	F1806_jansenj_160_matched	0.47	43.48	sp|P0CX84|RL35A_YEAST:14
SKEQLASQLVDLKK-K2-156	sp|P0CX84|RL35A_YEAST	-	monolink	monolink	F1806_jansenj_069.017636.017636.3_F1806_jansenj_069.017508.017508.3	14		-	F1806_jansenj_069_matched	0.58	39.1	sp|P0CX84|RL35A_YEAST:14
SKEQLASQLVDLKK-K2-156	sp|P0CX84|RL35A_YEAST	-	monolink	monolink	F1806_jansenj_160.014839.014839.3_F1806_jansenj_160.014672.014672.3	14		-	F1806_jansenj_160_matched	0.7	29.95	sp|P0CX84|RL35A_YEAST:14
SKEQLASQLVDLKK-K2-156	sp|P0CX84|RL35A_YEAST	-	monolink	monolink	F1806_jansenj_070.017385.017385.3_F1806_jansenj_070.017240.017240.3	14		-	F1806_jansenj_070_matched	0.71	25.03	sp|P0CX84|RL35A_YEAST:14
SKEQLASQLVDLKK-K2-155	sp|P0CX84|RL35A_YEAST	-	monolink	monolink	F1806_jansenj_080.010796.010796.3_F1806_jansenj_080.010717.010717.3	14		-	F1806_jansenj_080_matched	0.42	46.28	sp|P0CX84|RL35A_YEAST:14
SKEQLASQLVDLKK-K2-155	sp|P0CX84|RL35A_YEAST	-	monolink	monolink	F1806_jansenj_081.010916.010916.3_F1806_jansenj_081.010844.010844.3	14		-	F1806_jansenj_081_matched	0.51	44.51	sp|P0CX84|RL35A_YEAST:14
SKEQLASQLVDLKK-K2-155	sp|P0CX84|RL35A_YEAST	-	monolink	monolink	F1701_sailerc_047.018149.018149.3_F1701_sailerc_047.017974.017974.3	14		-	F1701_sailerc_047_matched	0.46	43.62	sp|P0CX84|RL35A_YEAST:14
SKEQLASQLVDLKK-K2-155	sp|P0CX84|RL35A_YEAST	-	monolink	monolink	F1701_sailerc_046.018460.018460.3_F1701_sailerc_046.018406.018406.3	14		-	F1701_sailerc_046_matched	0.45	41.03	sp|P0CX84|RL35A_YEAST:14
SKEQLASQLVDLKK-K2-155	sp|P0CX84|RL35A_YEAST	-	monolink	monolink	F1701_sailerc_048.014671.014671.3_F1701_sailerc_048.014577.014577.3	14		-	F1701_sailerc_048_matched	0.55	40.66	sp|P0CX84|RL35A_YEAST:14
SKEQLASQLVDLKK-K2-156	sp|P0CX84|RL35A_YEAST	-	monolink	monolink	F1701_sailerc_048.016734.016734.3_F1701_sailerc_048.016628.016628.3	14		-	F1701_sailerc_048_matched	0.58	38.77	sp|P0CX84|RL35A_YEAST:14
SKEQLASQLVDLKK-K2-156	sp|P0CX84|RL35A_YEAST	-	monolink	monolink	F1701_sailerc_048.016734.016734.3_F1701_sailerc_048.016597.016597.3	14		-	F1701_sailerc_048_matched	0.64	35.37	sp|P0CX84|RL35A_YEAST:14
SKEQLASQLVDLKK-K2-156	sp|P0CX84|RL35A_YEAST	-	monolink	monolink	F1701_sailerc_046.021000.021000.3_F1701_sailerc_046.020870.020870.3	14		-	F1701_sailerc_046_matched	0.48	35.34	sp|P0CX84|RL35A_YEAST:14
SKEQLASQLVDLKK-K2-155	sp|P0CX84|RL35A_YEAST	-	monolink	monolink	F1701_sailerc_049.014879.014879.3_F1701_sailerc_049.016650.016650.3	14		-	F1701_sailerc_049_matched	0.6	33.49	sp|P0CX84|RL35A_YEAST:14
SKEQLASQLVDLKK-K2-156	sp|P0CX84|RL35A_YEAST	-	monolink	monolink	F1701_sailerc_047.020623.020623.3_F1701_sailerc_047.020495.020495.3	14		-	F1701_sailerc_047_matched	0.59	31.19	sp|P0CX84|RL35A_YEAST:14
SKEQLASQLVDLKK-K2-156	sp|P0CX84|RL35A_YEAST	-	monolink	monolink	F1701_sailerc_047.020623.020623.3_F1701_sailerc_047.020455.020455.3	14		-	F1701_sailerc_047_matched	0.72	30.76	sp|P0CX84|RL35A_YEAST:14
SKEQLASQLVDLKK-K2-155	sp|P0CX84|RL35A_YEAST	-	monolink	monolink	F1708_sailerc_481.010405.010405.3_F1708_sailerc_481.010291.010291.3	14		-	F1708_sailerc_481_matched	0.57	37.83	sp|P0CX84|RL35A_YEAST:14
SKEQLASQLVDLKK-K2-156	sp|P0CX84|RL35A_YEAST	-	monolink	monolink	F1708_sailerc_481.011723.011723.3_F1708_sailerc_481.011611.011611.3	14		-	F1708_sailerc_481_matched	0.65	31.1	sp|P0CX84|RL35A_YEAST:14
SKEQLASQLVDLKK-K2-155	sp|P0CX84|RL35A_YEAST	-	monolink	monolink	F1708_sailerc_481.010405.010405.3_F1708_sailerc_481.011634.011634.3	14		-	F1708_sailerc_481_matched	0.72	29.45	sp|P0CX84|RL35A_YEAST:14
SKEQLASQLVDLKK-K2-156	sp|P0CX84|RL35A_YEAST	-	monolink	monolink	F1708_sailerc_480.016839.016839.3_F1708_sailerc_480.016697.016697.3	14		-	F1708_sailerc_480_matched	0.52	29.27	sp|P0CX84|RL35A_YEAST:14
SKEQLASQLVDLKK-K2-155	sp|P0CX84|RL35A_YEAST	-	monolink	monolink	F1709_sailerc_500.010833.010833.3_F1709_sailerc_500.010725.010725.3	14		-	F1709_sailerc_500_matched	0.47	46.48	sp|P0CX84|RL35A_YEAST:14
SKEQLASQLVDLKK-K2-155	sp|P0CX84|RL35A_YEAST	-	monolink	monolink	F1709_sailerc_501.010708.010708.3_F1709_sailerc_501.010650.010650.3	14		-	F1709_sailerc_501_matched	0.55	43.69	sp|P0CX84|RL35A_YEAST:14
SKEQLASQLVDLKK-K2-155	sp|P0CX84|RL35A_YEAST	-	monolink	monolink	F1709_sailerc_500.010833.010833.3_F1709_sailerc_500.010735.010735.3	14		-	F1709_sailerc_500_matched	0.52	43.34	sp|P0CX84|RL35A_YEAST:14
SKEQLASQLVDLKK-K2-155	sp|P0CX84|RL35A_YEAST	-	monolink	monolink	F1709_sailerc_499.014761.014761.3_F1709_sailerc_499.014631.014631.3	14		-	F1709_sailerc_499_matched	0.5	37.91	sp|P0CX84|RL35A_YEAST:14
SKEQLASQLVDLKK-K2-155	sp|P0CX84|RL35A_YEAST	-	monolink	monolink	F1709_sailerc_498.014835.014835.3_F1709_sailerc_498.014686.014686.3	14		-	F1709_sailerc_498_matched	0.53	34.76	sp|P0CX84|RL35A_YEAST:14
SKEQLASQLVDLKK-K2-155	sp|P0CX84|RL35A_YEAST	-	monolink	monolink	F1711_jansenj_206.010103.010103.3_F1711_jansenj_206.010025.010025.3	14		-	F1711_jansenj_206_matched	0.48	35.84	sp|P0CX84|RL35A_YEAST:14
SKEQLASQLVDLKK-K2-156	sp|P0CX84|RL35A_YEAST	-	monolink	monolink	F1711_jansenj_204.017271.017271.3_F1711_jansenj_204.017222.017222.3	14		-	F1711_jansenj_204_matched	0.71	20.96	sp|P0CX84|RL35A_YEAST:14
SKEQLASQLVDLKK-K2-155	sp|P0CX84|RL35A_YEAST	-	monolink	monolink	F1711_jansenj_276.011133.011133.3_F1711_jansenj_276.011061.011061.3	14		-	-	0.62	40.49	sp|P0CX84|RL35A_YEAST:14
SKEQLASQLVDLKK-K2-156	sp|P0CX84|RL35A_YEAST	-	monolink	monolink	F1711_jansenj_275.012503.012503.3_F1711_jansenj_275.012392.012392.3	14		-	-	0.6	36.75	sp|P0CX84|RL35A_YEAST:14
SKEQLASQLVDLKK-K2-156	sp|P0CX84|RL35A_YEAST	-	monolink	monolink	F1711_jansenj_273.016887.016887.3_F1711_jansenj_273.016814.016814.3	14		-	-	0.61	36.32	sp|P0CX84|RL35A_YEAST:14
SKEQLASQLVDLKK-K2-156	sp|P0CX84|RL35A_YEAST	-	monolink	monolink	F1711_jansenj_276.012620.012620.3_F1711_jansenj_276.012496.012496.3	14		-	-	0.59	35.43	sp|P0CX84|RL35A_YEAST:14
SKEQLASQLVDLKK-K2-156	sp|P0CX84|RL35A_YEAST	-	monolink	monolink	F1711_jansenj_274.016110.016110.3_F1711_jansenj_274.016031.016031.3	14		-	-	0.77	32.26	sp|P0CX84|RL35A_YEAST:14
SKEQLASQLVDLKK-K2-155	sp|P0CX84|RL35A_YEAST	-	monolink	monolink	F1711_jansenj_273.013218.013218.3_F1711_jansenj_273.014526.014526.3	14		-	-	0.74	24.53	sp|P0CX84|RL35A_YEAST:14
SKEQLASQLVDLKK-K2-155	sp|P0CX84|RL35A_YEAST	-	monolink	monolink	F1711_jansenj_284.010503.010503.3_F1711_jansenj_284.010422.010422.3	14		-	F1711_jansenj_284_matched	0.53	40.63	sp|P0CX84|RL35A_YEAST:14
SKEQLASQLVDLKK-K2-156	sp|P0CX84|RL35A_YEAST	-	monolink	monolink	F1711_jansenj_283.011843.011843.3_F1711_jansenj_283.011742.011742.3	14		-	F1711_jansenj_283_matched	0.54	37.62	sp|P0CX84|RL35A_YEAST:14
SKEQLASQLVDLKK-K2-156	sp|P0CX84|RL35A_YEAST	-	monolink	monolink	F1711_jansenj_284.011873.011873.3_F1711_jansenj_284.011786.011786.3	14		-	F1711_jansenj_284_matched	0.55	34.66	sp|P0CX84|RL35A_YEAST:14
SKEQLASQLVDLKK-K2-156	sp|P0CX84|RL35A_YEAST	-	monolink	monolink	F1711_jansenj_282.015747.015747.3_F1711_jansenj_282.015718.015718.3	14		-	F1711_jansenj_282_matched	0.55	34.43	sp|P0CX84|RL35A_YEAST:14
SKEQLASQLVDLKK-K2-155	sp|P0CX84|RL35A_YEAST	-	monolink	monolink	F1711_jansenj_283.010447.010447.3_F1711_jansenj_283.010381.010381.3	14		-	F1711_jansenj_283_matched	0.78	28.66	sp|P0CX84|RL35A_YEAST:14
SKEQLASQLVDLKK-K2-155	sp|P0CX84|RL35A_YEAST	-	monolink	monolink	F1701_sailerc_026.018110.018110.3_F1701_sailerc_026.018031.018031.3	14		-	F1701_sailerc_026_matched	0.59	38.36	sp|P0CX84|RL35A_YEAST:14
SKEQLASQLVDLKK-K2-156	sp|P0CX84|RL35A_YEAST	-	monolink	monolink	F1701_sailerc_027.016515.016515.3_F1701_sailerc_027.016452.016452.3	14		-	F1701_sailerc_027_matched	0.71	34.8	sp|P0CX84|RL35A_YEAST:14
SKEQLASQLVDLKK-K2-156	sp|P0CX84|RL35A_YEAST	-	monolink	monolink	F1701_sailerc_026.020556.020556.3_F1701_sailerc_026.020433.020433.3	14		-	F1701_sailerc_026_matched	0.65	33.51	sp|P0CX84|RL35A_YEAST:14
SKEQLASQLVDLKK-K2-156	sp|P0CX84|RL35A_YEAST	-	monolink	monolink	F1701_sailerc_027.016515.016515.3_F1701_sailerc_027.016409.016409.3	14		-	F1701_sailerc_027_matched	0.53	33.14	sp|P0CX84|RL35A_YEAST:14
SKEQLASQLVDLKK-K2-156	sp|P0CX84|RL35A_YEAST	-	monolink	monolink	F1701_sailerc_025.020454.020454.3_F1701_sailerc_025.020360.020360.3	14		-	F1701_sailerc_025_matched	0.64	32.45	sp|P0CX84|RL35A_YEAST:14
SKEQLASQLVDLKK-K2-155	sp|P0CX84|RL35A_YEAST	-	monolink	monolink	F1806_jansenj_090.013430.013430.3_F1806_jansenj_090.013334.013334.3	14		-	F1806_jansenj_090_matched	0.55	50.08	sp|P0CX84|RL35A_YEAST:14
SKEQLASQLVDLKK-K2-155	sp|P0CX84|RL35A_YEAST	-	monolink	monolink	F1806_jansenj_089.013797.013797.3_F1806_jansenj_089.013729.013729.3	14		-	F1806_jansenj_089_matched	0.42	46.14	sp|P0CX84|RL35A_YEAST:14
SKEQLASQLVDLKK-K2-156	sp|P0CX84|RL35A_YEAST	-	monolink	monolink	F1806_jansenj_088.020364.020364.3_F1806_jansenj_088.020232.020232.3	14		-	F1806_jansenj_088_matched	0.52	27.29	sp|P0CX84|RL35A_YEAST:14
SKEQLASQLVDLKK-K2-156	sp|P0CX84|RL35A_YEAST	-	monolink	monolink	F1806_jansenj_087.020191.020191.3_F1806_jansenj_087.020033.020033.3	14		-	F1806_jansenj_087_matched	0.54	26.62	sp|P0CX84|RL35A_YEAST:14
SKEQLASQLVDLKK-K2-155	sp|P0CX84|RL35A_YEAST	-	monolink	monolink	F1806_jansenj_097.014348.014348.3_F1806_jansenj_097.014227.014227.3	14		-	F1806_jansenj_097_matched	0.47	48.74	sp|P0CX84|RL35A_YEAST:14
SKEQLASQLVDLKK-K2-155	sp|P0CX84|RL35A_YEAST	-	monolink	monolink	F1806_jansenj_098.014511.014511.3_F1806_jansenj_098.014424.014424.3	14		-	F1806_jansenj_098_matched	0.49	47.17	sp|P0CX84|RL35A_YEAST:14
SKEQLASQLVDLKK-K2-156	sp|P0CX84|RL35A_YEAST	-	monolink	monolink	F1806_jansenj_095.021066.021066.3_F1806_jansenj_095.020912.020912.3	14		-	F1806_jansenj_095_matched	0.57	31.33	sp|P0CX84|RL35A_YEAST:14
SKEQLASQLVDLKK-K2-156	sp|P0CX84|RL35A_YEAST	-	monolink	monolink	F1806_jansenj_096.020833.020833.3_F1806_jansenj_096.020690.020690.3	14		-	F1806_jansenj_096_matched	0.72	28.96	sp|P0CX84|RL35A_YEAST:14
IFASNEVIAKSR-K10-155	sp|P0CX23|RL20A_YEAST	-	monolink	monolink	F1707_sailerc_30.009276.009276.3_F1707_sailerc_30.009222.009222.3	38		-	F1707_sailerc_30_matched	0.5	48.18	sp|P0CX23|RL20A_YEAST:38
IFASNEVIAKSR-K10-155	sp|P0CX23|RL20A_YEAST	-	monolink	monolink	F1707_sailerc_31.009156.009156.3_F1707_sailerc_31.009127.009127.3	38		-	F1707_sailerc_31_matched	0.46	44.4	sp|P0CX23|RL20A_YEAST:38
IFASNEVIAKSR-K10-155	sp|P0CX23|RL20A_YEAST	-	monolink	monolink	F1707_sailerc_14.009451.009451.3_F1707_sailerc_14.009412.009412.3	38		-	F1707_sailerc_14_matched	0.51	50.05	sp|P0CX23|RL20A_YEAST:38
IFASNEVIAKSR-K10-155	sp|P0CX23|RL20A_YEAST	-	monolink	monolink	F1707_sailerc_13.009272.009272.3_F1707_sailerc_13.009268.009268.3	38		-	F1707_sailerc_13_matched	0.43	42.58	sp|P0CX23|RL20A_YEAST:38
IFASNEVIAKSR-K10-155	sp|P0CX23|RL20A_YEAST	-	monolink	monolink	F1707_sailerc_22.009122.009122.3_F1707_sailerc_22.009065.009065.3	38		-	F1707_sailerc_22_matched	0.37	43.38	sp|P0CX23|RL20A_YEAST:38
IFASNEVIAKSR-K10-155	sp|P0CX23|RL20A_YEAST	-	monolink	monolink	F1707_sailerc_21.009025.009025.3_F1707_sailerc_21.008977.008977.3	38		-	F1707_sailerc_21_matched	0.54	41.39	sp|P0CX23|RL20A_YEAST:38
IFASNEVIAKSR-K10-156	sp|P0CX23|RL20A_YEAST	-	monolink	monolink	F1707_sailerc_38.011005.011005.3_F1707_sailerc_38.010840.010840.3	38		-	F1707_sailerc_38_matched	0.46	50.85	sp|P0CX23|RL20A_YEAST:38
IFASNEVIAKSR-K10-155	sp|P0CX23|RL20A_YEAST	-	monolink	monolink	F1707_sailerc_38.009324.009324.3_F1707_sailerc_38.009284.009284.3	38		-	F1707_sailerc_38_matched	0.5	46.48	sp|P0CX23|RL20A_YEAST:38
IFASNEVIAKSR-K10-155	sp|P0CX23|RL20A_YEAST	-	monolink	monolink	F1707_sailerc_39.009355.009355.3_F1707_sailerc_39.009272.009272.3	38		-	F1707_sailerc_39_matched	0.48	45.78	sp|P0CX23|RL20A_YEAST:38
IFASNEVIAKSR-K10-156	sp|P0CX23|RL20A_YEAST	-	monolink	monolink	F1707_sailerc_37.013121.013121.3_F1707_sailerc_37.012915.012915.3	38		-	F1707_sailerc_37_matched	0.48	44.22	sp|P0CX23|RL20A_YEAST:38
IFASNEVIAKSR-K10-156	sp|P0CX23|RL20A_YEAST	-	monolink	monolink	F1707_sailerc_39.011085.011085.3_F1707_sailerc_39.010908.010908.3	38		-	F1707_sailerc_39_matched	0.51	42.39	sp|P0CX23|RL20A_YEAST:38
IFASNEVIAKSR-K10-156	sp|P0CX23|RL20A_YEAST	-	monolink	monolink	F1707_sailerc_56.013464.013464.3_F1707_sailerc_56.013304.013304.3	38		-	F1707_sailerc_56_matched	0.47	31.83	sp|P0CX23|RL20A_YEAST:38
IFASNEVIAKSR-K10-155	sp|P0CX23|RL20A_YEAST	-	monolink	monolink	F1707_sailerc_55.010305.010305.3_F1707_sailerc_55.010285.010285.3	38		-	F1707_sailerc_55_matched	0.4	50.19	sp|P0CX23|RL20A_YEAST:38
IFASNEVIAKSR-K10-155	sp|P0CX23|RL20A_YEAST	-	monolink	monolink	F1707_sailerc_54.010405.010405.3_F1707_sailerc_54.010382.010382.3	38		-	F1707_sailerc_54_matched	0.49	49.36	sp|P0CX23|RL20A_YEAST:38
IFASNEVIAKSR-K10-155	sp|P0CX23|RL20A_YEAST	-	monolink	monolink	F1806_jansenj_153.010194.010194.3_F1806_jansenj_153.010128.010128.3	38		-	F1806_jansenj_153_matched	0.49	40.43	sp|P0CX23|RL20A_YEAST:38
IFASNEVIAKSR-K10-155	sp|P0CX23|RL20A_YEAST	-	monolink	monolink	F1806_jansenj_154.010430.010430.3_F1806_jansenj_154.010397.010397.3	38		-	F1806_jansenj_154_matched	0.79	28.18	sp|P0CX23|RL20A_YEAST:38
IFASNEVIAKSR-K10-155	sp|P0CX23|RL20A_YEAST	-	monolink	monolink	F1609_sailerc_134.013454.013454.3_F1609_sailerc_134.013356.013356.3	38		-	F1609_sailerc_134_matched	0.4	50.03	sp|P0CX23|RL20A_YEAST:38
IFASNEVIAKSR-K10-156	sp|P0CX23|RL20A_YEAST	-	monolink	monolink	F1609_sailerc_133.015804.015804.3_F1609_sailerc_133.015712.015712.3	38		-	F1609_sailerc_133_matched	0.55	40.13	sp|P0CX23|RL20A_YEAST:38
IFASNEVIAKSR-K10-156	sp|P0CX23|RL20A_YEAST	-	monolink	monolink	F1609_sailerc_133.015804.015804.3_F1609_sailerc_133.015775.015775.3	38		-	F1609_sailerc_133_matched	0.7	23.42	sp|P0CX23|RL20A_YEAST:38
IFASNEVIAKSR-K10-155	sp|P0CX23|RL20A_YEAST	-	monolink	monolink	F1701_sailerc_034.013090.013090.3_F1701_sailerc_034.013011.013011.3	38		-	F1701_sailerc_034_matched	0.32	49.42	sp|P0CX23|RL20A_YEAST:38
IFASNEVIAKSR-K10-155	sp|P0CX23|RL20A_YEAST	-	monolink	monolink	F1701_sailerc_035.013343.013343.3_F1701_sailerc_035.013286.013286.3	38		-	F1701_sailerc_035_matched	0.4	49.1	sp|P0CX23|RL20A_YEAST:38
IFASNEVIAKSR-K10-156	sp|P0CX23|RL20A_YEAST	-	monolink	monolink	F1701_sailerc_035.015525.015525.3_F1701_sailerc_035.015412.015412.3	38		-	F1701_sailerc_035_matched	0.44	47.88	sp|P0CX23|RL20A_YEAST:38
IFASNEVIAKSR-K10-156	sp|P0CX23|RL20A_YEAST	-	monolink	monolink	F1701_sailerc_034.015389.015389.3_F1701_sailerc_034.015240.015240.3	38		-	F1701_sailerc_034_matched	0.45	41.34	sp|P0CX23|RL20A_YEAST:38
IFASNEVIAKSR-K10-156	sp|P0CX23|RL20A_YEAST	-	monolink	monolink	F1701_sailerc_034.015389.015389.3_F1701_sailerc_034.015213.015213.3	38		-	F1701_sailerc_034_matched	0.51	33.11	sp|P0CX23|RL20A_YEAST:38
IFASNEVIAKSR-K10-156	sp|P0CX23|RL20A_YEAST	-	monolink	monolink	F1701_sailerc_078.013642.013642.3_F1701_sailerc_078.013533.013533.3	38		-	F1701_sailerc_078_matched	0.43	43.29	sp|P0CX23|RL20A_YEAST:38
IFASNEVIAKSR-K10-156	sp|P0CX23|RL20A_YEAST	-	monolink	monolink	F1701_sailerc_077.017015.017015.3_F1701_sailerc_077.016922.016922.3	38		-	F1701_sailerc_077_matched	0.43	43.19	sp|P0CX23|RL20A_YEAST:38
IFASNEVIAKSR-K10-156	sp|P0CX23|RL20A_YEAST	-	monolink	monolink	F1701_sailerc_079.013672.013672.3_F1701_sailerc_079.013555.013555.3	38		-	F1701_sailerc_079_matched	0.64	38.55	sp|P0CX23|RL20A_YEAST:38
IFASNEVIAKSR-K10-156	sp|P0CX23|RL20A_YEAST	-	monolink	monolink	F1701_sailerc_076.017089.017089.3_F1701_sailerc_076.016920.016920.3	38		-	F1701_sailerc_076_matched	0.54	37.75	sp|P0CX23|RL20A_YEAST:38
IFASNEVIAKSR-K10-155	sp|P0CX23|RL20A_YEAST	-	monolink	monolink	F1712_jansenj_183.006924.006924.3_F1712_jansenj_183.006802.006802.3	38		-	F1712_jansenj_183_matched	0.46	54.77	sp|P0CX23|RL20A_YEAST:38
IFASNEVIAKSR-K10-155	sp|P0CX23|RL20A_YEAST	-	monolink	monolink	F1712_jansenj_181.009254.009254.3_F1712_jansenj_181.009081.009081.3	38		-	F1712_jansenj_181_matched	0.5	53.24	sp|P0CX23|RL20A_YEAST:38
IFASNEVIAKSR-K10-155	sp|P0CX23|RL20A_YEAST	-	monolink	monolink	F1712_jansenj_182.007406.007406.3_F1712_jansenj_182.007261.007261.3	38		-	F1712_jansenj_182_matched	0.47	47.4	sp|P0CX23|RL20A_YEAST:38
IFASNEVIAKSR-K10-155	sp|P0CX23|RL20A_YEAST	-	monolink	monolink	F1801_sailerc_311.009155.009155.3_F1801_sailerc_311.009019.009019.3	38		-	F1801_sailerc_311_matched	0.48	48.04	sp|P0CX23|RL20A_YEAST:38
IFASNEVIAKSR-K10-155	sp|P0CX23|RL20A_YEAST	-	monolink	monolink	F1801_sailerc_312.009032.009032.3_F1801_sailerc_312.008891.008891.3	38		-	F1801_sailerc_312_matched	0.47	46.07	sp|P0CX23|RL20A_YEAST:38
IFASNEVIAKSR-K10-155	sp|P0CX23|RL20A_YEAST	-	monolink	monolink	F1801_sailerc_320.007663.007663.3_F1801_sailerc_320.007619.007619.3	38		-	F1801_sailerc_320_matched	0.42	47.1	sp|P0CX23|RL20A_YEAST:38
IFASNEVIAKSR-K10-155	sp|P0CX23|RL20A_YEAST	-	monolink	monolink	F1712_jansenj_170.010134.010134.3_F1712_jansenj_170.009972.009972.3	38		-	F1712_jansenj_170_matched	0.48	46.54	sp|P0CX23|RL20A_YEAST:38
IFASNEVIAKSR-K10-156	sp|P0CX23|RL20A_YEAST	-	monolink	monolink	F1701_sailerc_048.014668.014668.3_F1701_sailerc_048.014529.014529.3	38		-	F1701_sailerc_048_matched	0.47	44.32	sp|P0CX23|RL20A_YEAST:38
IFASNEVIAKSR-K10-156	sp|P0CX23|RL20A_YEAST	-	monolink	monolink	F1708_sailerc_481.010204.010204.3_F1708_sailerc_481.010106.010106.3	38		-	F1708_sailerc_481_matched	0.63	36.74	sp|P0CX23|RL20A_YEAST:38
IFASNEVIAKSR-K10-155	sp|P0CX23|RL20A_YEAST	-	monolink	monolink	F1711_jansenj_273.011890.011890.3_F1711_jansenj_273.011777.011777.3	38		-	-	0.38	34.65	sp|P0CX23|RL20A_YEAST:38
IFASNEVIAKSR-K10-156	sp|P0CX23|RL20A_YEAST	-	monolink	monolink	F1901_sailerc_281.009224.009224.3_F1901_sailerc_281.009108.009108.3	38		-	F1901_sailerc_281_matched	0.4	50.57	sp|P0CX23|RL20A_YEAST:38
IFASNEVIAKSR-K10-155	sp|P0CX23|RL20A_YEAST	-	monolink	monolink	F1611_sailerc_220.013374.013374.3_F1611_sailerc_220.013299.013299.3	38		-	F1611_sailerc_220_matched	0.5	44.98	sp|P0CX23|RL20A_YEAST:38
IFASNEVIAKSR-K10-155	sp|P0CX23|RL20A_YEAST	-	monolink	monolink	F1611_sailerc_219.013675.013675.3_F1611_sailerc_219.013627.013627.3	38		-	F1611_sailerc_219_matched	0.48	38.59	sp|P0CX23|RL20A_YEAST:38
IFASNEVIAKSR-K10-155	sp|P0CX23|RL20A_YEAST	-	monolink	monolink	F1701_sailerc_072.010869.010869.3_F1701_sailerc_072.010762.010762.3	38		-	F1701_sailerc_072_matched	0.61	41.75	sp|P0CX23|RL20A_YEAST:38
IFASNEVIAKSR-K10-155	sp|P0CX23|RL20A_YEAST	-	monolink	monolink	F1701_sailerc_071.011072.011072.3_F1701_sailerc_071.010963.010963.3	38		-	F1701_sailerc_071_matched	0.55	36.53	sp|P0CX23|RL20A_YEAST:38
IFASNEVIAKSR-K10-156	sp|P0CX23|RL20A_YEAST	-	monolink	monolink	F1701_sailerc_027.014391.014391.3_F1701_sailerc_027.014282.014282.3	38		-	F1701_sailerc_027_matched	0.27	47.95	sp|P0CX23|RL20A_YEAST:38
IFASNEVIAKSR-K10-156	sp|P0CX23|RL20A_YEAST	-	monolink	monolink	F1701_sailerc_028.014335.014335.3_F1701_sailerc_028.014257.014257.3	38		-	F1701_sailerc_028_matched	0.45	46.09	sp|P0CX23|RL20A_YEAST:38
IFASNEVIAKSR-K10-155	sp|P0CX23|RL20A_YEAST	-	monolink	monolink	F1701_sailerc_027.012423.012423.3_F1701_sailerc_027.012357.012357.3	38		-	F1701_sailerc_027_matched	0.35	43.13	sp|P0CX23|RL20A_YEAST:38
IFASNEVIAKSR-K10-155	sp|P0CX23|RL20A_YEAST	-	monolink	monolink	F1701_sailerc_028.012534.012534.3_F1701_sailerc_028.012487.012487.3	38		-	F1701_sailerc_028_matched	0.55	37.8	sp|P0CX23|RL20A_YEAST:38
TATVSKKWAAAAVCEK-K6-K7	sp|P36105|RL14A_YEAST	-	intralink	intra-protein xl	F1707_sailerc_30.011783.011783.3_F1707_sailerc_30.011726.011726.3	83	84	1	F1707_sailerc_30_matched	0.5	47.97	sp|P36105|RL14A_YEAST:83:x:sp|P36105|RL14A_YEAST:84
TATVSKKWAAAAVCEK-K6-K7	sp|P36105|RL14A_YEAST	-	intralink	intra-protein xl	F1707_sailerc_31.011673.011673.3_F1707_sailerc_31.011609.011609.3	83	84	1	F1707_sailerc_31_matched	0.6	39.09	sp|P36105|RL14A_YEAST:83:x:sp|P36105|RL14A_YEAST:84
TATVSKKWAAAAVCEK-K6-K7	sp|P36105|RL14A_YEAST	-	intralink	intra-protein xl	F1707_sailerc_14.012299.012299.3_F1707_sailerc_14.012227.012227.3	83	84	1	F1707_sailerc_14_matched	0.39	44.82	sp|P36105|RL14A_YEAST:83:x:sp|P36105|RL14A_YEAST:84
TATVSKKWAAAAVCEK-K6-K7	sp|P36105|RL14A_YEAST	-	intralink	intra-protein xl	F1707_sailerc_13.012231.012231.3_F1707_sailerc_13.012177.012177.3	83	84	1	F1707_sailerc_13_matched	0.56	38.26	sp|P36105|RL14A_YEAST:83:x:sp|P36105|RL14A_YEAST:84
TATVSKKWAAAAVCEK-K6-K7	sp|P36105|RL14A_YEAST	-	intralink	intra-protein xl	F1707_sailerc_21.011656.011656.3_F1707_sailerc_21.011586.011586.3	83	84	1	F1707_sailerc_21_matched	0.62	32.73	sp|P36105|RL14A_YEAST:83:x:sp|P36105|RL14A_YEAST:84
TATVSKKWAAAAVCEK-K6-K7	sp|P36105|RL14A_YEAST	-	intralink	intra-protein xl	F1707_sailerc_54.013219.013219.3_F1707_sailerc_54.013163.013163.3	83	84	1	F1707_sailerc_54_matched	0.46	39.98	sp|P36105|RL14A_YEAST:83:x:sp|P36105|RL14A_YEAST:84
TATVSKKWAAAAVCEK-K6-K7	sp|P36105|RL14A_YEAST	-	intralink	intra-protein xl	F1707_sailerc_55.013163.013163.3_F1707_sailerc_55.013119.013119.3	83	84	1	F1707_sailerc_55_matched	0.49	39.46	sp|P36105|RL14A_YEAST:83:x:sp|P36105|RL14A_YEAST:84
TATVSKKWAAAAVCEK-K6-K7	sp|P36105|RL14A_YEAST	-	intralink	intra-protein xl	F1707_sailerc_47.011844.011844.3_F1707_sailerc_47.011793.011793.3	83	84	1	F1707_sailerc_47_matched	0.46	40.87	sp|P36105|RL14A_YEAST:83:x:sp|P36105|RL14A_YEAST:84
TATVSKKWAAAAVCEK-K6-K7	sp|P36105|RL14A_YEAST	-	intralink	intra-protein xl	F1707_sailerc_46.011162.011162.3_F1707_sailerc_46.011138.011138.3	83	84	1	F1707_sailerc_46_matched	0.46	35.13	sp|P36105|RL14A_YEAST:83:x:sp|P36105|RL14A_YEAST:84
TATVSKKWAAAAVCEK-K6-K7	sp|P36105|RL14A_YEAST	-	intralink	intra-protein xl	F1701_sailerc_035.016243.016243.3_F1701_sailerc_035.016205.016205.3	83	84	1	F1701_sailerc_035_matched	0.44	31.53	sp|P36105|RL14A_YEAST:83:x:sp|P36105|RL14A_YEAST:84
TATVSKKWAAAAVCEK-K6-K7	sp|P36105|RL14A_YEAST	-	intralink	intra-protein xl	F1701_sailerc_078.014187.014187.3_F1701_sailerc_078.014145.014145.3	83	84	1	F1701_sailerc_078_matched	0.42	50.83	sp|P36105|RL14A_YEAST:83:x:sp|P36105|RL14A_YEAST:84
TATVSKKWAAAAVCEK-K6-K7	sp|P36105|RL14A_YEAST	-	intralink	intra-protein xl	F1806_jansenj_143.014176.014176.3_F1806_jansenj_143.014125.014125.3	83	84	1	F1806_jansenj_143_matched	0.58	31.28	sp|P36105|RL14A_YEAST:83:x:sp|P36105|RL14A_YEAST:84
TATVSKKWAAAAVCEK-K6-K7	sp|P36105|RL14A_YEAST	-	intralink	intra-protein xl	F1703_sailerc_174.015318.015318.3_F1703_sailerc_174.015290.015290.3	83	84	1	F1703_sailerc_174_matched	0.37	48.14	sp|P36105|RL14A_YEAST:83:x:sp|P36105|RL14A_YEAST:84
TATVSKKWAAAAVCEK-K6-K7	sp|P36105|RL14A_YEAST	-	intralink	intra-protein xl	F1703_sailerc_175.014823.014823.3_F1703_sailerc_175.014774.014774.3	83	84	1	F1703_sailerc_175_matched	0.5	42.37	sp|P36105|RL14A_YEAST:83:x:sp|P36105|RL14A_YEAST:84
KLLVDASAKLEDEMDIDLDGGK-K1-K9	sp|P47019|ALB1_YEAST	-	intralink	intra-protein xl	F1707_sailerc_25.032677.032677.3_F1707_sailerc_25.032594.032594.3	108	116	8	F1707_sailerc_25_matched	0.43	47.92	sp|P47019|ALB1_YEAST:108:x:sp|P47019|ALB1_YEAST:116
KLLVDASAKLEDEMDIDLDGGK-K1-K9	sp|P47019|ALB1_YEAST	-	intralink	intra-protein xl	F1707_sailerc_26.033101.033101.3_F1707_sailerc_26.032987.032987.3	108	116	8	F1707_sailerc_26_matched	0.39	43.93	sp|P47019|ALB1_YEAST:108:x:sp|P47019|ALB1_YEAST:116
KLLVDASAKLEDEMDIDLDGGK-K1-K9	sp|P47019|ALB1_YEAST	-	intralink	intra-protein xl	F1707_sailerc_27.030218.030218.3_F1707_sailerc_27.030135.030135.3	108	116	8	F1707_sailerc_27_matched	0.48	40.03	sp|P47019|ALB1_YEAST:108:x:sp|P47019|ALB1_YEAST:116
KLLVDASAKLEDEMDIDLDGGK-K1-K9	sp|P47019|ALB1_YEAST	-	intralink	intra-protein xl	F1707_sailerc_28.030424.030424.3_F1707_sailerc_28.030365.030365.3	108	116	8	F1707_sailerc_28_matched	0.51	30.07	sp|P47019|ALB1_YEAST:108:x:sp|P47019|ALB1_YEAST:116
KLLVDASAKLEDEMDIDLDGGK-K1-K9	sp|P47019|ALB1_YEAST	-	intralink	intra-protein xl	F1707_sailerc_10.031551.031551.3_F1707_sailerc_10.031467.031467.3	108	116	8	F1707_sailerc_10_matched	0.41	45.36	sp|P47019|ALB1_YEAST:108:x:sp|P47019|ALB1_YEAST:116
KLLVDASAKLEDEMDIDLDGGK-K1-K9	sp|P47019|ALB1_YEAST	-	intralink	intra-protein xl	F1707_sailerc_12.032683.032683.3_F1707_sailerc_12.032631.032631.3	108	116	8	F1707_sailerc_12_matched	0.56	43.37	sp|P47019|ALB1_YEAST:108:x:sp|P47019|ALB1_YEAST:116
KLLVDASAKLEDEMDIDLDGGK-K1-K9	sp|P47019|ALB1_YEAST	-	intralink	intra-protein xl	F1707_sailerc_11.032518.032518.3_F1707_sailerc_11.032441.032441.3	108	116	8	F1707_sailerc_11_matched	0.47	33.56	sp|P47019|ALB1_YEAST:108:x:sp|P47019|ALB1_YEAST:116
KLLVDASAKLEDEMDIDLDGGK-K1-K9	sp|P47019|ALB1_YEAST	-	intralink	intra-protein xl	F1707_sailerc_14.024300.024300.3_F1707_sailerc_14.024293.024293.3	108	116	8	F1707_sailerc_14_matched	0.68	21.97	sp|P47019|ALB1_YEAST:108:x:sp|P47019|ALB1_YEAST:116
KLLVDASAKLEDEMDIDLDGGK-K1-K9	sp|P47019|ALB1_YEAST	-	intralink	intra-protein xl	F1707_sailerc_19.030002.030002.3_F1707_sailerc_19.029936.029936.3	108	116	8	F1707_sailerc_19_matched	0.57	47.25	sp|P47019|ALB1_YEAST:108:x:sp|P47019|ALB1_YEAST:116
KLLVDASAKLEDEMDIDLDGGK-K1-K9	sp|P47019|ALB1_YEAST	-	intralink	intra-protein xl	F1707_sailerc_17.032843.032843.3_F1707_sailerc_17.032711.032711.3	108	116	8	F1707_sailerc_17_matched	0.36	46.53	sp|P47019|ALB1_YEAST:108:x:sp|P47019|ALB1_YEAST:116
KLLVDASAKLEDEMDIDLDGGK-K1-K9	sp|P47019|ALB1_YEAST	-	intralink	intra-protein xl	F1707_sailerc_18.032638.032638.3_F1707_sailerc_18.032554.032554.3	108	116	8	F1707_sailerc_18_matched	0.47	43.56	sp|P47019|ALB1_YEAST:108:x:sp|P47019|ALB1_YEAST:116
KLLVDASAKLEDEMDIDLDGGK-K1-K9	sp|P47019|ALB1_YEAST	-	intralink	intra-protein xl	F1707_sailerc_22.022536.022536.3_F1707_sailerc_22.022504.022504.3	108	116	8	F1707_sailerc_22_matched	0.45	33.41	sp|P47019|ALB1_YEAST:108:x:sp|P47019|ALB1_YEAST:116
KLLVDASAKLEDEMDIDLDGGK-K1-K9	sp|P47019|ALB1_YEAST	-	intralink	intra-protein xl	F1707_sailerc_56.031348.031348.3_F1707_sailerc_56.031308.031308.3	108	116	8	F1707_sailerc_56_matched	0.53	42.3	sp|P47019|ALB1_YEAST:108:x:sp|P47019|ALB1_YEAST:116
KLLVDASAKLEDEMDIDLDGGK-K1-K9	sp|P47019|ALB1_YEAST	-	intralink	intra-protein xl	F1707_sailerc_53.032032.032032.3_F1707_sailerc_53.031947.031947.3	108	116	8	F1707_sailerc_53_matched	0.46	38.0	sp|P47019|ALB1_YEAST:108:x:sp|P47019|ALB1_YEAST:116
KLLVDASAKLEDEMDIDLDGGK-K1-K9	sp|P47019|ALB1_YEAST	-	intralink	intra-protein xl	F1707_sailerc_54.026190.026190.3_F1707_sailerc_54.026199.026199.3	108	116	8	F1707_sailerc_54_matched	0.55	35.33	sp|P47019|ALB1_YEAST:108:x:sp|P47019|ALB1_YEAST:116
KLLVDASAKLEDEMDIDLDGGK-K1-K9	sp|P47019|ALB1_YEAST	-	intralink	intra-protein xl	F1707_sailerc_55.025958.025958.3_F1707_sailerc_55.025915.025915.3	108	116	8	F1707_sailerc_55_matched	0.55	29.0	sp|P47019|ALB1_YEAST:108:x:sp|P47019|ALB1_YEAST:116
KLLVDASAKLEDEMDIDLDGGK-K1-K9	sp|P47019|ALB1_YEAST	-	intralink	intra-protein xl	F1707_sailerc_45.029554.029554.3_F1707_sailerc_45.029505.029505.3	108	116	8	F1707_sailerc_45_matched	0.42	44.69	sp|P47019|ALB1_YEAST:108:x:sp|P47019|ALB1_YEAST:116
KLLVDASAKLEDEMDIDLDGGK-K1-K9	sp|P47019|ALB1_YEAST	-	intralink	intra-protein xl	F1707_sailerc_44.030544.030544.3_F1707_sailerc_44.030526.030526.3	108	116	8	F1707_sailerc_44_matched	0.49	42.26	sp|P47019|ALB1_YEAST:108:x:sp|P47019|ALB1_YEAST:116
KLLVDASAKLEDEMDIDLDGGK-K1-K9	sp|P47019|ALB1_YEAST	-	intralink	intra-protein xl	F1707_sailerc_42.029123.029123.3_F1707_sailerc_42.028976.028976.3	108	116	8	F1707_sailerc_42_matched	0.4	37.05	sp|P47019|ALB1_YEAST:108:x:sp|P47019|ALB1_YEAST:116
KLLVDASAKLEDEMDIDLDGGK-K1-K9	sp|P47019|ALB1_YEAST	-	intralink	intra-protein xl	F1707_sailerc_43.028987.028987.3_F1707_sailerc_43.028906.028906.3	108	116	8	F1707_sailerc_43_matched	0.6	20.66	sp|P47019|ALB1_YEAST:108:x:sp|P47019|ALB1_YEAST:116
KLLVDASAKLEDEMDIDLDGGK-K1-K9	sp|P47019|ALB1_YEAST	-	intralink	intra-protein xl	F1701_sailerc_034.028639.028639.3_F1701_sailerc_034.028616.028616.3	108	116	8	F1701_sailerc_034_matched	0.47	38.8	sp|P47019|ALB1_YEAST:108:x:sp|P47019|ALB1_YEAST:116
KLLVDASAKLEDEMDIDLDGGK-K1-K9	sp|P47019|ALB1_YEAST	-	intralink	intra-protein xl	F1701_sailerc_077.033091.033091.3_F1701_sailerc_077.033070.033070.3	108	116	8	F1701_sailerc_077_matched	0.45	48.87	sp|P47019|ALB1_YEAST:108:x:sp|P47019|ALB1_YEAST:116
KLLVDASAKLEDEMDIDLDGGK-K1-K9	sp|P47019|ALB1_YEAST	-	intralink	intra-protein xl	F1701_sailerc_076.033150.033150.3_F1701_sailerc_076.033087.033087.3	108	116	8	F1701_sailerc_076_matched	0.39	47.83	sp|P47019|ALB1_YEAST:108:x:sp|P47019|ALB1_YEAST:116
KLLVDASAKLEDEMDIDLDGGK-K1-K9	sp|P47019|ALB1_YEAST	-	intralink	intra-protein xl	F1701_sailerc_077.033091.033091.3_F1701_sailerc_077.033052.033052.3	108	116	8	F1701_sailerc_077_matched	0.47	46.89	sp|P47019|ALB1_YEAST:108:x:sp|P47019|ALB1_YEAST:116
KLLVDASAKLEDEMDIDLDGGK-K1-K9	sp|P47019|ALB1_YEAST	-	intralink	intra-protein xl	F1701_sailerc_074.026552.026552.3_F1701_sailerc_074.026520.026520.3	108	116	8	F1701_sailerc_074_matched	0.49	32.62	sp|P47019|ALB1_YEAST:108:x:sp|P47019|ALB1_YEAST:116
KLLVDASAKLEDEMDIDLDGGK-K1-K9	sp|P47019|ALB1_YEAST	-	intralink	intra-protein xl	F1801_sailerc_317.028371.028371.3_F1801_sailerc_317.028298.028298.3	108	116	8	F1801_sailerc_317_matched	0.61	25.06	sp|P47019|ALB1_YEAST:108:x:sp|P47019|ALB1_YEAST:116
KLLVDASAKLEDEMDIDLDGGK-K1-K9	sp|P47019|ALB1_YEAST	-	intralink	intra-protein xl	F1709_sailerc_498.032524.032524.3_F1709_sailerc_498.032490.032490.3	108	116	8	F1709_sailerc_498_matched	0.49	24.96	sp|P47019|ALB1_YEAST:108:x:sp|P47019|ALB1_YEAST:116
KLLVDASAKLEDEMDIDLDGGK-K1-K9	sp|P47019|ALB1_YEAST	-	intralink	intra-protein xl	F1711_jansenj_204.031558.031558.3_F1711_jansenj_204.031476.031476.3	108	116	8	F1711_jansenj_204_matched	0.51	30.77	sp|P47019|ALB1_YEAST:108:x:sp|P47019|ALB1_YEAST:116
KLLVDASAKLEDEMDIDLDGGK-K1-K9	sp|P47019|ALB1_YEAST	-	intralink	intra-protein xl	F1711_jansenj_205.029827.029827.3_F1711_jansenj_205.029790.029790.3	108	116	8	F1711_jansenj_205_matched	0.57	24.39	sp|P47019|ALB1_YEAST:108:x:sp|P47019|ALB1_YEAST:116
KLLVDASAKLEDEMDIDLDGGK-K1-K9	sp|P47019|ALB1_YEAST	-	intralink	intra-protein xl	F1711_jansenj_282.028336.028336.3_F1711_jansenj_282.028324.028324.3	108	116	8	F1711_jansenj_282_matched	0.45	28.43	sp|P47019|ALB1_YEAST:108:x:sp|P47019|ALB1_YEAST:116
KLLVDASAKLEDEMDIDLDGGK-K1-K9	sp|P47019|ALB1_YEAST	-	intralink	intra-protein xl	F1711_jansenj_281.028502.028502.3_F1711_jansenj_281.028486.028486.3	108	116	8	F1711_jansenj_281_matched	0.6	27.39	sp|P47019|ALB1_YEAST:108:x:sp|P47019|ALB1_YEAST:116
VLIDGPKAGVPR-TATVSKK-a7-b6	sp|P36105|RL14A_YEAST,sp|P38754|RL14B_YEAST	sp|P36105|RL14A_YEAST,sp|P38754|RL14B_YEAST	xlink	intra-protein xl	F1707_sailerc_28.007716.007716.3_F1707_sailerc_28.007671.007671.3	50,50	83,83	33	F1707_sailerc_28_matched	0.85	47.63	sp|P36105|RL14A_YEAST:50:|:sp|P38754|RL14B_YEAST:50:x:sp|P36105|RL14A_YEAST:83:|:sp|P38754|RL14B_YEAST:83
VLIDGPKAGVPR-TATVSKK-a7-b6	sp|P36105|RL14A_YEAST,sp|P38754|RL14B_YEAST	sp|P36105|RL14A_YEAST,sp|P38754|RL14B_YEAST	xlink	intra-protein xl	F1707_sailerc_25.005803.005803.3_F1707_sailerc_25.005732.005732.3	50,50	83,83	33	F1707_sailerc_25_matched	0.95	39.31	sp|P36105|RL14A_YEAST:50:|:sp|P38754|RL14B_YEAST:50:x:sp|P36105|RL14A_YEAST:83:|:sp|P38754|RL14B_YEAST:83
VLIDGPKAGVPR-TATVSKK-a7-b6	sp|P36105|RL14A_YEAST,sp|P38754|RL14B_YEAST	sp|P36105|RL14A_YEAST,sp|P38754|RL14B_YEAST	xlink	intra-protein xl	F1707_sailerc_27.007872.007872.4_F1707_sailerc_27.007834.007834.4	50,50	83,83	33	F1707_sailerc_27_matched	0.74	35.49	sp|P36105|RL14A_YEAST:50:|:sp|P38754|RL14B_YEAST:50:x:sp|P36105|RL14A_YEAST:83:|:sp|P38754|RL14B_YEAST:83
KVLIDGPKAGVPR-TATVSKK-a8-b6	sp|P36105|RL14A_YEAST,sp|P38754|RL14B_YEAST	sp|P36105|RL14A_YEAST,sp|P38754|RL14B_YEAST	xlink	intra-protein xl	F1707_sailerc_28.005828.005828.4_F1707_sailerc_28.005757.005757.4	50,50	83,83	33	F1707_sailerc_28_matched	0.8	34.74	sp|P36105|RL14A_YEAST:50:|:sp|P38754|RL14B_YEAST:50:x:sp|P36105|RL14A_YEAST:83:|:sp|P38754|RL14B_YEAST:83
VLIDGPKAGVPR-TATVSKK-a7-b6	sp|P36105|RL14A_YEAST,sp|P38754|RL14B_YEAST	sp|P36105|RL14A_YEAST,sp|P38754|RL14B_YEAST	xlink	intra-protein xl	F1707_sailerc_26.006039.006039.4_F1707_sailerc_26.005964.005964.4	50,50	83,83	33	F1707_sailerc_26_matched	0.82	33.82	sp|P36105|RL14A_YEAST:50:|:sp|P38754|RL14B_YEAST:50:x:sp|P36105|RL14A_YEAST:83:|:sp|P38754|RL14B_YEAST:83
VLIDGPKAGVPR-TATVSKK-a7-b6	sp|P36105|RL14A_YEAST,sp|P38754|RL14B_YEAST	sp|P36105|RL14A_YEAST,sp|P38754|RL14B_YEAST	xlink	intra-protein xl	F1707_sailerc_31.006674.006674.4_F1707_sailerc_31.006677.006677.4	50,50	83,83	33	F1707_sailerc_31_matched	0.86	31.83	sp|P36105|RL14A_YEAST:50:|:sp|P38754|RL14B_YEAST:50:x:sp|P36105|RL14A_YEAST:83:|:sp|P38754|RL14B_YEAST:83
VLIDGPKAGVPR-TATVSKK-a7-b6	sp|P36105|RL14A_YEAST,sp|P38754|RL14B_YEAST	sp|P36105|RL14A_YEAST,sp|P38754|RL14B_YEAST	xlink	intra-protein xl	F1707_sailerc_11.007897.007897.3_F1707_sailerc_11.007852.007852.3	50,50	83,83	33	F1707_sailerc_11_matched	0.89	44.14	sp|P36105|RL14A_YEAST:50:|:sp|P38754|RL14B_YEAST:50:x:sp|P36105|RL14A_YEAST:83:|:sp|P38754|RL14B_YEAST:83
VLIDGPKAGVPR-TATVSKK-a7-b6	sp|P36105|RL14A_YEAST,sp|P38754|RL14B_YEAST	sp|P36105|RL14A_YEAST,sp|P38754|RL14B_YEAST	xlink	intra-protein xl	F1707_sailerc_13.006427.006427.4_F1707_sailerc_13.006413.006413.4	50,50	83,83	33	F1707_sailerc_13_matched	0.81	35.15	sp|P36105|RL14A_YEAST:50:|:sp|P38754|RL14B_YEAST:50:x:sp|P36105|RL14A_YEAST:83:|:sp|P38754|RL14B_YEAST:83
VLIDGPKAGVPR-TATVSKK-a7-b6	sp|P36105|RL14A_YEAST,sp|P38754|RL14B_YEAST	sp|P36105|RL14A_YEAST,sp|P38754|RL14B_YEAST	xlink	intra-protein xl	F1707_sailerc_14.006642.006642.4_F1707_sailerc_14.006619.006619.4	50,50	83,83	33	F1707_sailerc_14_matched	0.86	32.81	sp|P36105|RL14A_YEAST:50:|:sp|P38754|RL14B_YEAST:50:x:sp|P36105|RL14A_YEAST:83:|:sp|P38754|RL14B_YEAST:83
VLIDGPKAGVPR-TATVSKK-a7-b6	sp|P36105|RL14A_YEAST,sp|P38754|RL14B_YEAST	sp|P36105|RL14A_YEAST,sp|P38754|RL14B_YEAST	xlink	intra-protein xl	F1707_sailerc_19.007556.007556.3_F1707_sailerc_19.007516.007516.3	50,50	83,83	33	F1707_sailerc_19_matched	0.87	40.83	sp|P36105|RL14A_YEAST:50:|:sp|P38754|RL14B_YEAST:50:x:sp|P36105|RL14A_YEAST:83:|:sp|P38754|RL14B_YEAST:83
VLIDGPKAGVPR-TATVSKK-a7-b6	sp|P36105|RL14A_YEAST,sp|P38754|RL14B_YEAST	sp|P36105|RL14A_YEAST,sp|P38754|RL14B_YEAST	xlink	intra-protein xl	F1707_sailerc_18.005941.005941.3_F1707_sailerc_18.005890.005890.3	50,50	83,83	33	F1707_sailerc_18_matched	0.81	34.59	sp|P36105|RL14A_YEAST:50:|:sp|P38754|RL14B_YEAST:50:x:sp|P36105|RL14A_YEAST:83:|:sp|P38754|RL14B_YEAST:83
VLIDGPKAGVPR-TATVSKK-a7-b6	sp|P36105|RL14A_YEAST,sp|P38754|RL14B_YEAST	sp|P36105|RL14A_YEAST,sp|P38754|RL14B_YEAST	xlink	intra-protein xl	F1707_sailerc_22.006653.006653.4_F1707_sailerc_22.006646.006646.4	50,50	83,83	33	F1707_sailerc_22_matched	0.73	33.91	sp|P36105|RL14A_YEAST:50:|:sp|P38754|RL14B_YEAST:50:x:sp|P36105|RL14A_YEAST:83:|:sp|P38754|RL14B_YEAST:83
VLIDGPKAGVPR-TATVSKK-a7-b6	sp|P36105|RL14A_YEAST,sp|P38754|RL14B_YEAST	sp|P36105|RL14A_YEAST,sp|P38754|RL14B_YEAST	xlink	intra-protein xl	F1707_sailerc_20.007931.007931.4_F1707_sailerc_20.007913.007913.4	50,50	83,83	33	F1707_sailerc_20_matched	0.78	33.38	sp|P36105|RL14A_YEAST:50:|:sp|P38754|RL14B_YEAST:50:x:sp|P36105|RL14A_YEAST:83:|:sp|P38754|RL14B_YEAST:83
VLIDGPKAGVPR-TATVSKK-a7-b6	sp|P36105|RL14A_YEAST,sp|P38754|RL14B_YEAST	sp|P36105|RL14A_YEAST,sp|P38754|RL14B_YEAST	xlink	intra-protein xl	F1707_sailerc_56.007309.007309.4_F1707_sailerc_56.007252.007252.4	50,50	83,83	33	F1707_sailerc_56_matched	0.75	35.31	sp|P36105|RL14A_YEAST:50:|:sp|P38754|RL14B_YEAST:50:x:sp|P36105|RL14A_YEAST:83:|:sp|P38754|RL14B_YEAST:83
VLIDGPKAGVPR-TATVSKK-a7-b6	sp|P36105|RL14A_YEAST,sp|P38754|RL14B_YEAST	sp|P36105|RL14A_YEAST,sp|P38754|RL14B_YEAST	xlink	intra-protein xl	F1707_sailerc_39.006630.006630.4_F1707_sailerc_39.006605.006605.4	50,50	83,83	33	F1707_sailerc_39_matched	0.73	35.08	sp|P36105|RL14A_YEAST:50:|:sp|P38754|RL14B_YEAST:50:x:sp|P36105|RL14A_YEAST:83:|:sp|P38754|RL14B_YEAST:83
VLIDGPKAGVPR-TATVSKK-a7-b6	sp|P36105|RL14A_YEAST,sp|P38754|RL14B_YEAST	sp|P36105|RL14A_YEAST,sp|P38754|RL14B_YEAST	xlink	intra-protein xl	F1707_sailerc_35.005400.005400.4_F1707_sailerc_35.005383.005383.4	50,50	83,83	33	F1707_sailerc_35_matched	0.83	32.32	sp|P36105|RL14A_YEAST:50:|:sp|P38754|RL14B_YEAST:50:x:sp|P36105|RL14A_YEAST:83:|:sp|P38754|RL14B_YEAST:83
VLIDGPKAGVPR-TATVSKK-a7-b6	sp|P36105|RL14A_YEAST,sp|P38754|RL14B_YEAST	sp|P36105|RL14A_YEAST,sp|P38754|RL14B_YEAST	xlink	intra-protein xl	F1707_sailerc_50.005295.005295.4_F1707_sailerc_50.005253.005253.4	50,50	83,83	33	F1707_sailerc_50_matched	0.75	39.81	sp|P36105|RL14A_YEAST:50:|:sp|P38754|RL14B_YEAST:50:x:sp|P36105|RL14A_YEAST:83:|:sp|P38754|RL14B_YEAST:83
VLIDGPKAGVPR-TATVSKK-a7-b6	sp|P36105|RL14A_YEAST,sp|P38754|RL14B_YEAST	sp|P36105|RL14A_YEAST,sp|P38754|RL14B_YEAST	xlink	intra-protein xl	F1707_sailerc_42.004659.004659.3_F1707_sailerc_42.004614.004614.3	50,50	83,83	33	F1707_sailerc_42_matched	0.78	40.2	sp|P36105|RL14A_YEAST:50:|:sp|P38754|RL14B_YEAST:50:x:sp|P36105|RL14A_YEAST:83:|:sp|P38754|RL14B_YEAST:83
VLIDGPKAGVPR-TATVSKK-a7-b6	sp|P36105|RL14A_YEAST,sp|P38754|RL14B_YEAST	sp|P36105|RL14A_YEAST,sp|P38754|RL14B_YEAST	xlink	intra-protein xl	F1707_sailerc_43.004573.004573.4_F1707_sailerc_43.004524.004524.4	50,50	83,83	33	F1707_sailerc_43_matched	0.8	38.55	sp|P36105|RL14A_YEAST:50:|:sp|P38754|RL14B_YEAST:50:x:sp|P36105|RL14A_YEAST:83:|:sp|P38754|RL14B_YEAST:83
VLIDGPKAGVPR-TATVSKK-a7-b6	sp|P36105|RL14A_YEAST,sp|P38754|RL14B_YEAST	sp|P36105|RL14A_YEAST,sp|P38754|RL14B_YEAST	xlink	intra-protein xl	F1806_jansenj_028.007813.007813.4_F1806_jansenj_028.007782.007782.4	50,50	83,83	33	F1806_jansenj_028_matched	0.87	33.26	sp|P36105|RL14A_YEAST:50:|:sp|P38754|RL14B_YEAST:50:x:sp|P36105|RL14A_YEAST:83:|:sp|P38754|RL14B_YEAST:83
KVLIDGPKAGVPR-TATVSKK-a8-b6	sp|P36105|RL14A_YEAST,sp|P38754|RL14B_YEAST	sp|P36105|RL14A_YEAST,sp|P38754|RL14B_YEAST	xlink	intra-protein xl	F1806_jansenj_034.005237.005237.4_F1806_jansenj_034.005171.005171.4	50,50	83,83	33	F1806_jansenj_034_matched	0.8	25.82	sp|P36105|RL14A_YEAST:50:|:sp|P38754|RL14B_YEAST:50:x:sp|P36105|RL14A_YEAST:83:|:sp|P38754|RL14B_YEAST:83
KVLIDGPKAGVPR-TATVSKK-a8-b6	sp|P36105|RL14A_YEAST,sp|P38754|RL14B_YEAST	sp|P36105|RL14A_YEAST,sp|P38754|RL14B_YEAST	xlink	intra-protein xl	F1806_jansenj_044.006403.006403.4_F1806_jansenj_044.006320.006320.4	50,50	83,83	33	F1806_jansenj_044_matched	0.78	33.74	sp|P36105|RL14A_YEAST:50:|:sp|P38754|RL14B_YEAST:50:x:sp|P36105|RL14A_YEAST:83:|:sp|P38754|RL14B_YEAST:83
KVLIDGPKAGVPR-TATVSKK-a8-b6	sp|P36105|RL14A_YEAST,sp|P38754|RL14B_YEAST	sp|P36105|RL14A_YEAST,sp|P38754|RL14B_YEAST	xlink	intra-protein xl	F1806_jansenj_045.006342.006342.4_F1806_jansenj_045.006281.006281.4	50,50	83,83	33	F1806_jansenj_045_matched	0.87	29.5	sp|P36105|RL14A_YEAST:50:|:sp|P38754|RL14B_YEAST:50:x:sp|P36105|RL14A_YEAST:83:|:sp|P38754|RL14B_YEAST:83
VLIDGPKAGVPR-TATVSKK-a7-b6	sp|P36105|RL14A_YEAST,sp|P38754|RL14B_YEAST	sp|P36105|RL14A_YEAST,sp|P38754|RL14B_YEAST	xlink	intra-protein xl	F1609_sailerc_124.011677.011677.4_F1609_sailerc_124.011617.011617.4	50,50	83,83	33	F1609_sailerc_124_matched	0.8	36.54	sp|P36105|RL14A_YEAST:50:|:sp|P38754|RL14B_YEAST:50:x:sp|P36105|RL14A_YEAST:83:|:sp|P38754|RL14B_YEAST:83
VLIDGPKAGVPR-TATVSKK-a7-b6	sp|P36105|RL14A_YEAST,sp|P38754|RL14B_YEAST	sp|P36105|RL14A_YEAST,sp|P38754|RL14B_YEAST	xlink	intra-protein xl	F1609_sailerc_125.011298.011298.3_F1609_sailerc_125.011227.011227.3	50,50	83,83	33	F1609_sailerc_125_matched	0.7	35.81	sp|P36105|RL14A_YEAST:50:|:sp|P38754|RL14B_YEAST:50:x:sp|P36105|RL14A_YEAST:83:|:sp|P38754|RL14B_YEAST:83
VLIDGPKAGVPR-TATVSKK-a7-b6	sp|P36105|RL14A_YEAST,sp|P38754|RL14B_YEAST	sp|P36105|RL14A_YEAST,sp|P38754|RL14B_YEAST	xlink	intra-protein xl	F1609_sailerc_133.010708.010708.4_F1609_sailerc_133.010636.010636.4	50,50	83,83	33	F1609_sailerc_133_matched	0.83	31.7	sp|P36105|RL14A_YEAST:50:|:sp|P38754|RL14B_YEAST:50:x:sp|P36105|RL14A_YEAST:83:|:sp|P38754|RL14B_YEAST:83
VLIDGPKAGVPR-TATVSKK-a7-b6	sp|P36105|RL14A_YEAST,sp|P38754|RL14B_YEAST	sp|P36105|RL14A_YEAST,sp|P38754|RL14B_YEAST	xlink	intra-protein xl	F1609_sailerc_125.011297.011297.4_F1609_sailerc_125.011225.011225.4	50,50	83,83	33	F1609_sailerc_125_matched	0.75	30.18	sp|P36105|RL14A_YEAST:50:|:sp|P38754|RL14B_YEAST:50:x:sp|P36105|RL14A_YEAST:83:|:sp|P38754|RL14B_YEAST:83
VLIDGPKAGVPR-TATVSKK-a7-b6	sp|P36105|RL14A_YEAST,sp|P38754|RL14B_YEAST	sp|P36105|RL14A_YEAST,sp|P38754|RL14B_YEAST	xlink	intra-protein xl	F1701_sailerc_033.011361.011361.4_F1701_sailerc_033.010732.010732.4	50,50	83,83	33	F1701_sailerc_033_matched	0.74	38.8	sp|P36105|RL14A_YEAST:50:|:sp|P38754|RL14B_YEAST:50:x:sp|P36105|RL14A_YEAST:83:|:sp|P38754|RL14B_YEAST:83
VLIDGPKAGVPR-TATVSKK-a7-b6	sp|P36105|RL14A_YEAST,sp|P38754|RL14B_YEAST	sp|P36105|RL14A_YEAST,sp|P38754|RL14B_YEAST	xlink	intra-protein xl	F1701_sailerc_035.009645.009645.4_F1701_sailerc_035.009641.009641.4	50,50	83,83	33	F1701_sailerc_035_matched	0.8	37.03	sp|P36105|RL14A_YEAST:50:|:sp|P38754|RL14B_YEAST:50:x:sp|P36105|RL14A_YEAST:83:|:sp|P38754|RL14B_YEAST:83
VLIDGPKAGVPR-TATVSKK-a7-b6	sp|P36105|RL14A_YEAST,sp|P38754|RL14B_YEAST	sp|P36105|RL14A_YEAST,sp|P38754|RL14B_YEAST	xlink	intra-protein xl	F1701_sailerc_032.011299.011299.4_F1701_sailerc_032.011223.011223.4	50,50	83,83	33	F1701_sailerc_032_matched	0.83	33.18	sp|P36105|RL14A_YEAST:50:|:sp|P38754|RL14B_YEAST:50:x:sp|P36105|RL14A_YEAST:83:|:sp|P38754|RL14B_YEAST:83
VLIDGPKAGVPR-TATVSKK-a7-b6	sp|P36105|RL14A_YEAST,sp|P38754|RL14B_YEAST	sp|P36105|RL14A_YEAST,sp|P38754|RL14B_YEAST	xlink	intra-protein xl	F1701_sailerc_031.008101.008101.4_F1701_sailerc_031.008030.008030.4	50,50	83,83	33	F1701_sailerc_031_matched	0.81	29.76	sp|P36105|RL14A_YEAST:50:|:sp|P38754|RL14B_YEAST:50:x:sp|P36105|RL14A_YEAST:83:|:sp|P38754|RL14B_YEAST:83
VLIDGPKAGVPR-TATVSKK-a7-b6	sp|P36105|RL14A_YEAST,sp|P38754|RL14B_YEAST	sp|P36105|RL14A_YEAST,sp|P38754|RL14B_YEAST	xlink	intra-protein xl	F1701_sailerc_030.008301.008301.4_F1701_sailerc_030.008252.008252.4	50,50	83,83	33	F1701_sailerc_030_matched	0.89	27.99	sp|P36105|RL14A_YEAST:50:|:sp|P38754|RL14B_YEAST:50:x:sp|P36105|RL14A_YEAST:83:|:sp|P38754|RL14B_YEAST:83
KVLIDGPKAGVPR-TATVSKK-a8-b6	sp|P36105|RL14A_YEAST,sp|P38754|RL14B_YEAST	sp|P36105|RL14A_YEAST,sp|P38754|RL14B_YEAST	xlink	intra-protein xl	F1701_sailerc_032.008792.008792.4_F1701_sailerc_032.008791.008791.4	50,50	83,83	33	F1701_sailerc_032_matched	0.92	27.97	sp|P36105|RL14A_YEAST:50:|:sp|P38754|RL14B_YEAST:50:x:sp|P36105|RL14A_YEAST:83:|:sp|P38754|RL14B_YEAST:83
VLIDGPKAGVPR-TATVSKK-a7-b6	sp|P36105|RL14A_YEAST,sp|P38754|RL14B_YEAST	sp|P36105|RL14A_YEAST,sp|P38754|RL14B_YEAST	xlink	intra-protein xl	F1701_sailerc_076.010182.010182.4_F1701_sailerc_076.010099.010099.4	50,50	83,83	33	F1701_sailerc_076_matched	0.77	37.19	sp|P36105|RL14A_YEAST:50:|:sp|P38754|RL14B_YEAST:50:x:sp|P36105|RL14A_YEAST:83:|:sp|P38754|RL14B_YEAST:83
VLIDGPKAGVPR-TATVSKK-a7-b6	sp|P36105|RL14A_YEAST,sp|P38754|RL14B_YEAST	sp|P36105|RL14A_YEAST,sp|P38754|RL14B_YEAST	xlink	intra-protein xl	F1701_sailerc_077.009972.009972.3_F1701_sailerc_077.009886.009886.3	50,50	83,83	33	F1701_sailerc_077_matched	0.87	35.15	sp|P36105|RL14A_YEAST:50:|:sp|P38754|RL14B_YEAST:50:x:sp|P36105|RL14A_YEAST:83:|:sp|P38754|RL14B_YEAST:83
VLIDGPKAGVPR-TATVSKK-a7-b6	sp|P36105|RL14A_YEAST,sp|P38754|RL14B_YEAST	sp|P36105|RL14A_YEAST,sp|P38754|RL14B_YEAST	xlink	intra-protein xl	F1701_sailerc_079.008670.008670.4_F1701_sailerc_079.008601.008601.4	50,50	83,83	33	F1701_sailerc_079_matched	0.88	30.17	sp|P36105|RL14A_YEAST:50:|:sp|P38754|RL14B_YEAST:50:x:sp|P36105|RL14A_YEAST:83:|:sp|P38754|RL14B_YEAST:83
VLIDGPKAGVPR-TATVSKK-a7-b6	sp|P36105|RL14A_YEAST,sp|P38754|RL14B_YEAST	sp|P36105|RL14A_YEAST,sp|P38754|RL14B_YEAST	xlink	intra-protein xl	F1712_jansenj_178.004815.004815.4_F1712_jansenj_178.004752.004752.4	50,50	83,83	33	F1712_jansenj_178_matched	0.83	30.16	sp|P36105|RL14A_YEAST:50:|:sp|P38754|RL14B_YEAST:50:x:sp|P36105|RL14A_YEAST:83:|:sp|P38754|RL14B_YEAST:83
KVLIDGPKAGVPR-TATVSKK-a8-b6	sp|P36105|RL14A_YEAST,sp|P38754|RL14B_YEAST	sp|P36105|RL14A_YEAST,sp|P38754|RL14B_YEAST	xlink	intra-protein xl	F1712_jansenj_181.003995.003995.4_F1712_jansenj_181.003946.003946.4	50,50	83,83	33	F1712_jansenj_181_matched	0.92	23.01	sp|P36105|RL14A_YEAST:50:|:sp|P38754|RL14B_YEAST:50:x:sp|P36105|RL14A_YEAST:83:|:sp|P38754|RL14B_YEAST:83
VLIDGPKAGVPR-TATVSKK-a7-b6	sp|P36105|RL14A_YEAST,sp|P38754|RL14B_YEAST	sp|P36105|RL14A_YEAST,sp|P38754|RL14B_YEAST	xlink	intra-protein xl	F1801_sailerc_311.006861.006861.4_F1801_sailerc_311.006701.006701.4	50,50	83,83	33	F1801_sailerc_311_matched	0.78	37.62	sp|P36105|RL14A_YEAST:50:|:sp|P38754|RL14B_YEAST:50:x:sp|P36105|RL14A_YEAST:83:|:sp|P38754|RL14B_YEAST:83
VLIDGPKAGVPR-TATVSKK-a7-b6	sp|P36105|RL14A_YEAST,sp|P38754|RL14B_YEAST	sp|P36105|RL14A_YEAST,sp|P38754|RL14B_YEAST	xlink	intra-protein xl	F1801_sailerc_312.006696.006696.4_F1801_sailerc_312.006575.006575.4	50,50	83,83	33	F1801_sailerc_312_matched	0.79	37.07	sp|P36105|RL14A_YEAST:50:|:sp|P38754|RL14B_YEAST:50:x:sp|P36105|RL14A_YEAST:83:|:sp|P38754|RL14B_YEAST:83
VLIDGPKAGVPR-TATVSKK-a7-b6	sp|P36105|RL14A_YEAST,sp|P38754|RL14B_YEAST	sp|P36105|RL14A_YEAST,sp|P38754|RL14B_YEAST	xlink	intra-protein xl	F1801_sailerc_308.006164.006164.4_F1801_sailerc_308.006118.006118.4	50,50	83,83	33	F1801_sailerc_308_matched	0.89	31.92	sp|P36105|RL14A_YEAST:50:|:sp|P38754|RL14B_YEAST:50:x:sp|P36105|RL14A_YEAST:83:|:sp|P38754|RL14B_YEAST:83
VLIDGPKAGVPR-TATVSKK-a7-b6	sp|P36105|RL14A_YEAST,sp|P38754|RL14B_YEAST	sp|P36105|RL14A_YEAST,sp|P38754|RL14B_YEAST	xlink	intra-protein xl	F1801_sailerc_309.007767.007767.4_F1801_sailerc_309.007689.007689.4	50,50	83,83	33	F1801_sailerc_309_matched	0.8	31.17	sp|P36105|RL14A_YEAST:50:|:sp|P38754|RL14B_YEAST:50:x:sp|P36105|RL14A_YEAST:83:|:sp|P38754|RL14B_YEAST:83
VLIDGPKAGVPR-TATVSKK-a7-b6	sp|P36105|RL14A_YEAST,sp|P38754|RL14B_YEAST	sp|P36105|RL14A_YEAST,sp|P38754|RL14B_YEAST	xlink	intra-protein xl	F1801_sailerc_307.006291.006291.4_F1801_sailerc_307.006253.006253.4	50,50	83,83	33	F1801_sailerc_307_matched	0.78	30.37	sp|P36105|RL14A_YEAST:50:|:sp|P38754|RL14B_YEAST:50:x:sp|P36105|RL14A_YEAST:83:|:sp|P38754|RL14B_YEAST:83
VLIDGPKAGVPR-TATVSKK-a7-b6	sp|P36105|RL14A_YEAST,sp|P38754|RL14B_YEAST	sp|P36105|RL14A_YEAST,sp|P38754|RL14B_YEAST	xlink	intra-protein xl	F1801_sailerc_319.005602.005602.4_F1801_sailerc_319.005527.005527.4	50,50	83,83	33	F1801_sailerc_319_matched	0.75	38.6	sp|P36105|RL14A_YEAST:50:|:sp|P38754|RL14B_YEAST:50:x:sp|P36105|RL14A_YEAST:83:|:sp|P38754|RL14B_YEAST:83
VLIDGPKAGVPR-TATVSKK-a7-b6	sp|P36105|RL14A_YEAST,sp|P38754|RL14B_YEAST	sp|P36105|RL14A_YEAST,sp|P38754|RL14B_YEAST	xlink	intra-protein xl	F1801_sailerc_316.005699.005699.4_F1801_sailerc_316.005701.005701.4	50,50	83,83	33	F1801_sailerc_316_matched	0.79	34.39	sp|P36105|RL14A_YEAST:50:|:sp|P38754|RL14B_YEAST:50:x:sp|P36105|RL14A_YEAST:83:|:sp|P38754|RL14B_YEAST:83
VLIDGPKAGVPR-TATVSKK-a7-b6	sp|P36105|RL14A_YEAST,sp|P38754|RL14B_YEAST	sp|P36105|RL14A_YEAST,sp|P38754|RL14B_YEAST	xlink	intra-protein xl	F1801_sailerc_315.005838.005838.4_F1801_sailerc_315.005870.005870.4	50,50	83,83	33	F1801_sailerc_315_matched	0.73	32.76	sp|P36105|RL14A_YEAST:50:|:sp|P38754|RL14B_YEAST:50:x:sp|P36105|RL14A_YEAST:83:|:sp|P38754|RL14B_YEAST:83
VLIDGPKAGVPR-TATVSKK-a7-b6	sp|P36105|RL14A_YEAST,sp|P38754|RL14B_YEAST	sp|P36105|RL14A_YEAST,sp|P38754|RL14B_YEAST	xlink	intra-protein xl	F1801_sailerc_318.006867.006867.4_F1801_sailerc_318.006781.006781.4	50,50	83,83	33	F1801_sailerc_318_matched	0.82	31.98	sp|P36105|RL14A_YEAST:50:|:sp|P38754|RL14B_YEAST:50:x:sp|P36105|RL14A_YEAST:83:|:sp|P38754|RL14B_YEAST:83
VLIDGPKAGVPR-TATVSKK-a7-b6	sp|P36105|RL14A_YEAST,sp|P38754|RL14B_YEAST	sp|P36105|RL14A_YEAST,sp|P38754|RL14B_YEAST	xlink	intra-protein xl	F1801_sailerc_320.005737.005737.4_F1801_sailerc_320.005671.005671.4	50,50	83,83	33	F1801_sailerc_320_matched	0.8	29.52	sp|P36105|RL14A_YEAST:50:|:sp|P38754|RL14B_YEAST:50:x:sp|P36105|RL14A_YEAST:83:|:sp|P38754|RL14B_YEAST:83
VLIDGPKAGVPR-TATVSKK-a7-b6	sp|P36105|RL14A_YEAST,sp|P38754|RL14B_YEAST	sp|P36105|RL14A_YEAST,sp|P38754|RL14B_YEAST	xlink	intra-protein xl	F1806_jansenj_003.009020.009020.4_F1806_jansenj_003.008934.008934.4	50,50	83,83	33	F1806_jansenj_003_matched	0.83	35.85	sp|P36105|RL14A_YEAST:50:|:sp|P38754|RL14B_YEAST:50:x:sp|P36105|RL14A_YEAST:83:|:sp|P38754|RL14B_YEAST:83
KVLIDGPKAGVPR-TATVSKK-a8-b6	sp|P36105|RL14A_YEAST,sp|P38754|RL14B_YEAST	sp|P36105|RL14A_YEAST,sp|P38754|RL14B_YEAST	xlink	intra-protein xl	F1806_jansenj_004.007168.007168.3_F1806_jansenj_004.007068.007068.3	50,50	83,83	33	F1806_jansenj_004_matched	0.85	25.92	sp|P36105|RL14A_YEAST:50:|:sp|P38754|RL14B_YEAST:50:x:sp|P36105|RL14A_YEAST:83:|:sp|P38754|RL14B_YEAST:83
VLIDGPKAGVPR-TATVSKK-a7-b6	sp|P36105|RL14A_YEAST,sp|P38754|RL14B_YEAST	sp|P36105|RL14A_YEAST,sp|P38754|RL14B_YEAST	xlink	intra-protein xl	F1806_jansenj_019.010169.010169.3_F1806_jansenj_019.010093.010093.3	50,50	83,83	33	F1806_jansenj_019_matched	0.76	33.81	sp|P36105|RL14A_YEAST:50:|:sp|P38754|RL14B_YEAST:50:x:sp|P36105|RL14A_YEAST:83:|:sp|P38754|RL14B_YEAST:83
KVLIDGPKAGVPR-TATVSKK-a8-b6	sp|P36105|RL14A_YEAST,sp|P38754|RL14B_YEAST	sp|P36105|RL14A_YEAST,sp|P38754|RL14B_YEAST	xlink	intra-protein xl	F1806_jansenj_018.005654.005654.4_F1806_jansenj_018.005653.005653.4	50,50	83,83	33	F1806_jansenj_018_matched	0.81	33.54	sp|P36105|RL14A_YEAST:50:|:sp|P38754|RL14B_YEAST:50:x:sp|P36105|RL14A_YEAST:83:|:sp|P38754|RL14B_YEAST:83
VLIDGPKAGVPR-TATVSKK-a7-b6	sp|P36105|RL14A_YEAST,sp|P38754|RL14B_YEAST	sp|P36105|RL14A_YEAST,sp|P38754|RL14B_YEAST	xlink	intra-protein xl	F1806_jansenj_018.007597.007597.4_F1806_jansenj_018.007535.007535.4	50,50	83,83	33	F1806_jansenj_018_matched	0.84	31.07	sp|P36105|RL14A_YEAST:50:|:sp|P38754|RL14B_YEAST:50:x:sp|P36105|RL14A_YEAST:83:|:sp|P38754|RL14B_YEAST:83
KVLIDGPKAGVPR-TATVSKK-a8-b6	sp|P36105|RL14A_YEAST,sp|P38754|RL14B_YEAST	sp|P36105|RL14A_YEAST,sp|P38754|RL14B_YEAST	xlink	intra-protein xl	F1806_jansenj_020.007345.007345.3_F1806_jansenj_020.007194.007194.3	50,50	83,83	33	F1806_jansenj_020_matched	0.79	24.37	sp|P36105|RL14A_YEAST:50:|:sp|P38754|RL14B_YEAST:50:x:sp|P36105|RL14A_YEAST:83:|:sp|P38754|RL14B_YEAST:83
VLIDGPKAGVPR-TATVSKK-a7-b6	sp|P36105|RL14A_YEAST,sp|P38754|RL14B_YEAST	sp|P36105|RL14A_YEAST,sp|P38754|RL14B_YEAST	xlink	intra-protein xl	F1712_jansenj_170.006252.006252.4_F1712_jansenj_170.006164.006164.4	50,50	83,83	33	F1712_jansenj_170_matched	0.74	34.13	sp|P36105|RL14A_YEAST:50:|:sp|P38754|RL14B_YEAST:50:x:sp|P36105|RL14A_YEAST:83:|:sp|P38754|RL14B_YEAST:83
KVLIDGPKAGVPR-TATVSKK-a8-b6	sp|P36105|RL14A_YEAST,sp|P38754|RL14B_YEAST	sp|P36105|RL14A_YEAST,sp|P38754|RL14B_YEAST	xlink	intra-protein xl	F1712_jansenj_160.007380.007380.3_F1712_jansenj_160.007299.007299.3	50,50	83,83	33	F1712_jansenj_160_matched	0.94	31.9	sp|P36105|RL14A_YEAST:50:|:sp|P38754|RL14B_YEAST:50:x:sp|P36105|RL14A_YEAST:83:|:sp|P38754|RL14B_YEAST:83
KVLIDGPKAGVPR-TATVSKK-a8-b6	sp|P36105|RL14A_YEAST,sp|P38754|RL14B_YEAST	sp|P36105|RL14A_YEAST,sp|P38754|RL14B_YEAST	xlink	intra-protein xl	F1712_jansenj_160.007385.007385.4_F1712_jansenj_160.007271.007271.4	50,50	83,83	33	F1712_jansenj_160_matched	0.76	27.6	sp|P36105|RL14A_YEAST:50:|:sp|P38754|RL14B_YEAST:50:x:sp|P36105|RL14A_YEAST:83:|:sp|P38754|RL14B_YEAST:83
VLIDGPKAGVPR-TATVSKK-a7-b6	sp|P36105|RL14A_YEAST,sp|P38754|RL14B_YEAST	sp|P36105|RL14A_YEAST,sp|P38754|RL14B_YEAST	xlink	intra-protein xl	F1806_jansenj_069.008553.008553.4_F1806_jansenj_069.008531.008531.4	50,50	83,83	33	F1806_jansenj_069_matched	0.85	30.9	sp|P36105|RL14A_YEAST:50:|:sp|P38754|RL14B_YEAST:50:x:sp|P36105|RL14A_YEAST:83:|:sp|P38754|RL14B_YEAST:83
KVLIDGPKAGVPR-TATVSKK-a8-b6	sp|P36105|RL14A_YEAST,sp|P38754|RL14B_YEAST	sp|P36105|RL14A_YEAST,sp|P38754|RL14B_YEAST	xlink	intra-protein xl	F1806_jansenj_078.005479.005479.4_F1806_jansenj_078.005424.005424.4	50,50	83,83	33	F1806_jansenj_078_matched	0.9	33.42	sp|P36105|RL14A_YEAST:50:|:sp|P38754|RL14B_YEAST:50:x:sp|P36105|RL14A_YEAST:83:|:sp|P38754|RL14B_YEAST:83
VLIDGPKAGVPR-TATVSKK-a7-b6	sp|P36105|RL14A_YEAST,sp|P38754|RL14B_YEAST	sp|P36105|RL14A_YEAST,sp|P38754|RL14B_YEAST	xlink	intra-protein xl	F1701_sailerc_046.011479.011479.4_F1701_sailerc_046.011402.011402.4	50,50	83,83	33	F1701_sailerc_046_matched	0.71	40.73	sp|P36105|RL14A_YEAST:50:|:sp|P38754|RL14B_YEAST:50:x:sp|P36105|RL14A_YEAST:83:|:sp|P38754|RL14B_YEAST:83
VLIDGPKAGVPR-TATVSKK-a7-b6	sp|P36105|RL14A_YEAST,sp|P38754|RL14B_YEAST	sp|P36105|RL14A_YEAST,sp|P38754|RL14B_YEAST	xlink	intra-protein xl	F1701_sailerc_048.009241.009241.4_F1701_sailerc_048.009184.009184.4	50,50	83,83	33	F1701_sailerc_048_matched	0.71	35.98	sp|P36105|RL14A_YEAST:50:|:sp|P38754|RL14B_YEAST:50:x:sp|P36105|RL14A_YEAST:83:|:sp|P38754|RL14B_YEAST:83
KVLIDGPKAGVPR-TATVSKK-a8-b6	sp|P36105|RL14A_YEAST,sp|P38754|RL14B_YEAST	sp|P36105|RL14A_YEAST,sp|P38754|RL14B_YEAST	xlink	intra-protein xl	F1701_sailerc_044.005465.005465.3_F1701_sailerc_044.005363.005363.3	50,50	83,83	33	F1701_sailerc_044_matched	0.87	34.89	sp|P36105|RL14A_YEAST:50:|:sp|P38754|RL14B_YEAST:50:x:sp|P36105|RL14A_YEAST:83:|:sp|P38754|RL14B_YEAST:83
VLIDGPKAGVPR-TATVSKK-a7-b6	sp|P36105|RL14A_YEAST,sp|P38754|RL14B_YEAST	sp|P36105|RL14A_YEAST,sp|P38754|RL14B_YEAST	xlink	intra-protein xl	F1701_sailerc_047.011256.011256.4_F1701_sailerc_047.011197.011197.4	50,50	83,83	33	F1701_sailerc_047_matched	0.83	32.11	sp|P36105|RL14A_YEAST:50:|:sp|P38754|RL14B_YEAST:50:x:sp|P36105|RL14A_YEAST:83:|:sp|P38754|RL14B_YEAST:83
VLIDGPKAGVPR-TATVSKK-a7-b6	sp|P36105|RL14A_YEAST,sp|P38754|RL14B_YEAST	sp|P36105|RL14A_YEAST,sp|P38754|RL14B_YEAST	xlink	intra-protein xl	F1701_sailerc_044.007388.007388.4_F1701_sailerc_044.007345.007345.4	50,50	83,83	33	F1701_sailerc_044_matched	0.85	31.18	sp|P36105|RL14A_YEAST:50:|:sp|P38754|RL14B_YEAST:50:x:sp|P36105|RL14A_YEAST:83:|:sp|P38754|RL14B_YEAST:83
KVLIDGPKAGVPR-TATVSKK-a8-b6	sp|P36105|RL14A_YEAST,sp|P38754|RL14B_YEAST	sp|P36105|RL14A_YEAST,sp|P38754|RL14B_YEAST	xlink	intra-protein xl	F1701_sailerc_047.008657.008657.4_F1701_sailerc_047.008680.008680.4	50,50	83,83	33	F1701_sailerc_047_matched	0.83	27.88	sp|P36105|RL14A_YEAST:50:|:sp|P38754|RL14B_YEAST:50:x:sp|P36105|RL14A_YEAST:83:|:sp|P38754|RL14B_YEAST:83
KVLIDGPKAGVPR-TATVSKK-a8-b6	sp|P36105|RL14A_YEAST,sp|P38754|RL14B_YEAST	sp|P36105|RL14A_YEAST,sp|P38754|RL14B_YEAST	xlink	intra-protein xl	F1701_sailerc_046.008765.008765.4_F1701_sailerc_046.008815.008815.4	50,50	83,83	33	F1701_sailerc_046_matched	0.86	26.72	sp|P36105|RL14A_YEAST:50:|:sp|P38754|RL14B_YEAST:50:x:sp|P36105|RL14A_YEAST:83:|:sp|P38754|RL14B_YEAST:83
KVLIDGPKAGVPR-TATVSKK-a8-b6	sp|P36105|RL14A_YEAST,sp|P38754|RL14B_YEAST	sp|P36105|RL14A_YEAST,sp|P38754|RL14B_YEAST	xlink	intra-protein xl	F1708_sailerc_478.004216.004216.5_F1708_sailerc_478.004168.004168.5	50,50	83,83	33	F1708_sailerc_478_matched	0.92	36.44	sp|P36105|RL14A_YEAST:50:|:sp|P38754|RL14B_YEAST:50:x:sp|P36105|RL14A_YEAST:83:|:sp|P38754|RL14B_YEAST:83
KVLIDGPKAGVPR-TATVSKK-a8-b6	sp|P36105|RL14A_YEAST,sp|P38754|RL14B_YEAST	sp|P36105|RL14A_YEAST,sp|P38754|RL14B_YEAST	xlink	intra-protein xl	F1708_sailerc_480.006153.006153.5_F1708_sailerc_480.006021.006021.5	50,50	83,83	33	F1708_sailerc_480_matched	0.91	34.05	sp|P36105|RL14A_YEAST:50:|:sp|P38754|RL14B_YEAST:50:x:sp|P36105|RL14A_YEAST:83:|:sp|P38754|RL14B_YEAST:83
VLIDGPKAGVPR-TATVSKK-a7-b6	sp|P36105|RL14A_YEAST,sp|P38754|RL14B_YEAST	sp|P36105|RL14A_YEAST,sp|P38754|RL14B_YEAST	xlink	intra-protein xl	F1708_sailerc_480.008149.008149.4_F1708_sailerc_480.008113.008113.4	50,50	83,83	33	F1708_sailerc_480_matched	0.82	28.35	sp|P36105|RL14A_YEAST:50:|:sp|P38754|RL14B_YEAST:50:x:sp|P36105|RL14A_YEAST:83:|:sp|P38754|RL14B_YEAST:83
VLIDGPKAGVPR-TATVSKK-a7-b6	sp|P36105|RL14A_YEAST,sp|P38754|RL14B_YEAST	sp|P36105|RL14A_YEAST,sp|P38754|RL14B_YEAST	xlink	intra-protein xl	F1711_jansenj_205.007474.007474.3_F1711_jansenj_205.007402.007402.3	50,50	83,83	33	F1711_jansenj_205_matched	0.74	39.68	sp|P36105|RL14A_YEAST:50:|:sp|P38754|RL14B_YEAST:50:x:sp|P36105|RL14A_YEAST:83:|:sp|P38754|RL14B_YEAST:83
VLIDGPKAGVPR-TATVSKK-a7-b6	sp|P36105|RL14A_YEAST,sp|P38754|RL14B_YEAST	sp|P36105|RL14A_YEAST,sp|P38754|RL14B_YEAST	xlink	intra-protein xl	F1711_jansenj_207.006114.006114.4_F1711_jansenj_207.006126.006126.4	50,50	83,83	33	F1711_jansenj_207_matched	0.85	34.04	sp|P36105|RL14A_YEAST:50:|:sp|P38754|RL14B_YEAST:50:x:sp|P36105|RL14A_YEAST:83:|:sp|P38754|RL14B_YEAST:83
VLIDGPKAGVPR-TATVSKK-a7-b6	sp|P36105|RL14A_YEAST,sp|P38754|RL14B_YEAST	sp|P36105|RL14A_YEAST,sp|P38754|RL14B_YEAST	xlink	intra-protein xl	F1711_jansenj_204.008187.008187.4_F1711_jansenj_204.008137.008137.4	50,50	83,83	33	F1711_jansenj_204_matched	0.82	32.91	sp|P36105|RL14A_YEAST:50:|:sp|P38754|RL14B_YEAST:50:x:sp|P36105|RL14A_YEAST:83:|:sp|P38754|RL14B_YEAST:83
VLIDGPKAGVPR-TATVSKK-a7-b6	sp|P36105|RL14A_YEAST,sp|P38754|RL14B_YEAST	sp|P36105|RL14A_YEAST,sp|P38754|RL14B_YEAST	xlink	intra-protein xl	F1711_jansenj_272.007063.007063.4_F1711_jansenj_272.006993.006993.4	50,50	83,83	33	-	0.76	30.62	sp|P36105|RL14A_YEAST:50:|:sp|P38754|RL14B_YEAST:50:x:sp|P36105|RL14A_YEAST:83:|:sp|P38754|RL14B_YEAST:83
VLIDGPKAGVPR-TATVSKK-a7-b6	sp|P36105|RL14A_YEAST,sp|P38754|RL14B_YEAST	sp|P36105|RL14A_YEAST,sp|P38754|RL14B_YEAST	xlink	intra-protein xl	F1711_jansenj_271.007296.007296.4_F1711_jansenj_271.007265.007265.4	50,50	83,83	33	-	0.84	29.93	sp|P36105|RL14A_YEAST:50:|:sp|P38754|RL14B_YEAST:50:x:sp|P36105|RL14A_YEAST:83:|:sp|P38754|RL14B_YEAST:83
VLIDGPKAGVPR-TATVSKK-a7-b6	sp|P36105|RL14A_YEAST,sp|P38754|RL14B_YEAST	sp|P36105|RL14A_YEAST,sp|P38754|RL14B_YEAST	xlink	intra-protein xl	F1711_jansenj_283.006689.006689.4_F1711_jansenj_283.006584.006584.4	50,50	83,83	33	F1711_jansenj_283_matched	0.8	31.91	sp|P36105|RL14A_YEAST:50:|:sp|P38754|RL14B_YEAST:50:x:sp|P36105|RL14A_YEAST:83:|:sp|P38754|RL14B_YEAST:83
VLIDGPKAGVPR-TATVSKK-a7-b6	sp|P36105|RL14A_YEAST,sp|P38754|RL14B_YEAST	sp|P36105|RL14A_YEAST,sp|P38754|RL14B_YEAST	xlink	intra-protein xl	F1711_jansenj_284.006717.006717.4_F1711_jansenj_284.006620.006620.4	50,50	83,83	33	F1711_jansenj_284_matched	0.87	27.26	sp|P36105|RL14A_YEAST:50:|:sp|P38754|RL14B_YEAST:50:x:sp|P36105|RL14A_YEAST:83:|:sp|P38754|RL14B_YEAST:83
VLIDGPKAGVPR-TATVSKK-a7-b6	sp|P36105|RL14A_YEAST,sp|P38754|RL14B_YEAST	sp|P36105|RL14A_YEAST,sp|P38754|RL14B_YEAST	xlink	intra-protein xl	F1902_sailerc_123.004102.004102.4_F1902_sailerc_123.004038.004038.4	50,50	83,83	33	F1902_sailerc_123_matched	0.69	35.57	sp|P36105|RL14A_YEAST:50:|:sp|P38754|RL14B_YEAST:50:x:sp|P36105|RL14A_YEAST:83:|:sp|P38754|RL14B_YEAST:83
VLIDGPKAGVPR-TATVSKK-a7-b6	sp|P36105|RL14A_YEAST,sp|P38754|RL14B_YEAST	sp|P36105|RL14A_YEAST,sp|P38754|RL14B_YEAST	xlink	intra-protein xl	F1902_sailerc_125.004383.004383.3_F1902_sailerc_125.004317.004317.3	50,50	83,83	33	F1902_sailerc_125_matched	0.86	34.31	sp|P36105|RL14A_YEAST:50:|:sp|P38754|RL14B_YEAST:50:x:sp|P36105|RL14A_YEAST:83:|:sp|P38754|RL14B_YEAST:83
VLIDGPKAGVPR-TATVSKK-a7-b6	sp|P36105|RL14A_YEAST,sp|P38754|RL14B_YEAST	sp|P36105|RL14A_YEAST,sp|P38754|RL14B_YEAST	xlink	intra-protein xl	F1902_sailerc_128.004202.004202.4_F1902_sailerc_128.004159.004159.4	50,50	83,83	33	F1902_sailerc_128_matched	0.8	28.41	sp|P36105|RL14A_YEAST:50:|:sp|P38754|RL14B_YEAST:50:x:sp|P36105|RL14A_YEAST:83:|:sp|P38754|RL14B_YEAST:83
VLIDGPKAGVPR-TATVSKK-a7-b6	sp|P36105|RL14A_YEAST,sp|P38754|RL14B_YEAST	sp|P36105|RL14A_YEAST,sp|P38754|RL14B_YEAST	xlink	intra-protein xl	F1902_sailerc_136.004332.004332.4_F1902_sailerc_136.004288.004288.4	50,50	83,83	33	F1902_sailerc_136_matched	0.81	33.36	sp|P36105|RL14A_YEAST:50:|:sp|P38754|RL14B_YEAST:50:x:sp|P36105|RL14A_YEAST:83:|:sp|P38754|RL14B_YEAST:83
VLIDGPKAGVPR-TATVSKK-a7-b6	sp|P36105|RL14A_YEAST,sp|P38754|RL14B_YEAST	sp|P36105|RL14A_YEAST,sp|P38754|RL14B_YEAST	xlink	intra-protein xl	F1902_sailerc_138.004444.004444.4_F1902_sailerc_138.004412.004412.4	50,50	83,83	33	F1902_sailerc_138_matched	0.92	32.41	sp|P36105|RL14A_YEAST:50:|:sp|P38754|RL14B_YEAST:50:x:sp|P36105|RL14A_YEAST:83:|:sp|P38754|RL14B_YEAST:83
VLIDGPKAGVPR-TATVSKK-a7-b6	sp|P36105|RL14A_YEAST,sp|P38754|RL14B_YEAST	sp|P36105|RL14A_YEAST,sp|P38754|RL14B_YEAST	xlink	intra-protein xl	F1902_sailerc_135.004335.004335.4_F1902_sailerc_135.004299.004299.4	50,50	83,83	33	F1902_sailerc_135_matched	0.91	31.87	sp|P36105|RL14A_YEAST:50:|:sp|P38754|RL14B_YEAST:50:x:sp|P36105|RL14A_YEAST:83:|:sp|P38754|RL14B_YEAST:83
VLIDGPKAGVPR-TATVSKK-a7-b6	sp|P36105|RL14A_YEAST,sp|P38754|RL14B_YEAST	sp|P36105|RL14A_YEAST,sp|P38754|RL14B_YEAST	xlink	intra-protein xl	F1902_sailerc_140.004367.004367.4_F1902_sailerc_140.004310.004310.4	50,50	83,83	33	F1902_sailerc_140_matched	0.79	29.46	sp|P36105|RL14A_YEAST:50:|:sp|P38754|RL14B_YEAST:50:x:sp|P36105|RL14A_YEAST:83:|:sp|P38754|RL14B_YEAST:83
KVLIDGPKAGVPR-TATVSKK-a8-b6	sp|P36105|RL14A_YEAST,sp|P38754|RL14B_YEAST	sp|P36105|RL14A_YEAST,sp|P38754|RL14B_YEAST	xlink	intra-protein xl	F1611_sailerc_218.011506.011506.4_F1611_sailerc_218.011453.011453.4	50,50	83,83	33	F1611_sailerc_218_matched	0.91	35.32	sp|P36105|RL14A_YEAST:50:|:sp|P38754|RL14B_YEAST:50:x:sp|P36105|RL14A_YEAST:83:|:sp|P38754|RL14B_YEAST:83
VLIDGPKAGVPR-TATVSKK-a7-b6	sp|P36105|RL14A_YEAST,sp|P38754|RL14B_YEAST	sp|P36105|RL14A_YEAST,sp|P38754|RL14B_YEAST	xlink	intra-protein xl	F1611_sailerc_220.010518.010518.4_F1611_sailerc_220.010501.010501.4	50,50	83,83	33	F1611_sailerc_220_matched	0.87	33.31	sp|P36105|RL14A_YEAST:50:|:sp|P38754|RL14B_YEAST:50:x:sp|P36105|RL14A_YEAST:83:|:sp|P38754|RL14B_YEAST:83
VLIDGPKAGVPR-TATVSKK-a7-b6	sp|P36105|RL14A_YEAST,sp|P38754|RL14B_YEAST	sp|P36105|RL14A_YEAST,sp|P38754|RL14B_YEAST	xlink	intra-protein xl	F1611_sailerc_217.013593.013593.4_F1611_sailerc_217.013527.013527.4	50,50	83,83	33	F1611_sailerc_217_matched	0.85	26.25	sp|P36105|RL14A_YEAST:50:|:sp|P38754|RL14B_YEAST:50:x:sp|P36105|RL14A_YEAST:83:|:sp|P38754|RL14B_YEAST:83
KVLIDGPKAGVPR-TATVSKK-a8-b6	sp|P36105|RL14A_YEAST,sp|P38754|RL14B_YEAST	sp|P36105|RL14A_YEAST,sp|P38754|RL14B_YEAST	xlink	intra-protein xl	F1611_sailerc_217.011616.011616.4_F1611_sailerc_217.011750.011750.4	50,50	83,83	33	F1611_sailerc_217_matched	0.9	21.85	sp|P36105|RL14A_YEAST:50:|:sp|P38754|RL14B_YEAST:50:x:sp|P36105|RL14A_YEAST:83:|:sp|P38754|RL14B_YEAST:83
VLIDGPKAGVPR-TATVSKK-a7-b6	sp|P36105|RL14A_YEAST,sp|P38754|RL14B_YEAST	sp|P36105|RL14A_YEAST,sp|P38754|RL14B_YEAST	xlink	intra-protein xl	F1701_sailerc_069.009711.009711.4_F1701_sailerc_069.009659.009659.4	50,50	83,83	33	F1701_sailerc_069_matched	0.81	39.15	sp|P36105|RL14A_YEAST:50:|:sp|P38754|RL14B_YEAST:50:x:sp|P36105|RL14A_YEAST:83:|:sp|P38754|RL14B_YEAST:83
VLIDGPKAGVPR-TATVSKK-a7-b6	sp|P36105|RL14A_YEAST,sp|P38754|RL14B_YEAST	sp|P36105|RL14A_YEAST,sp|P38754|RL14B_YEAST	xlink	intra-protein xl	F1703_sailerc_171.009596.009596.4_F1703_sailerc_171.009552.009552.4	50,50	83,83	33	F1703_sailerc_171_matched	0.66	36.82	sp|P36105|RL14A_YEAST:50:|:sp|P38754|RL14B_YEAST:50:x:sp|P36105|RL14A_YEAST:83:|:sp|P38754|RL14B_YEAST:83
VLIDGPKAGVPR-TATVSKK-a7-b6	sp|P36105|RL14A_YEAST,sp|P38754|RL14B_YEAST	sp|P36105|RL14A_YEAST,sp|P38754|RL14B_YEAST	xlink	intra-protein xl	F1703_sailerc_175.008759.008759.4_F1703_sailerc_175.008731.008731.4	50,50	83,83	33	F1703_sailerc_175_matched	0.65	35.96	sp|P36105|RL14A_YEAST:50:|:sp|P38754|RL14B_YEAST:50:x:sp|P36105|RL14A_YEAST:83:|:sp|P38754|RL14B_YEAST:83
VLIDGPKAGVPR-TATVSKK-a7-b6	sp|P36105|RL14A_YEAST,sp|P38754|RL14B_YEAST	sp|P36105|RL14A_YEAST,sp|P38754|RL14B_YEAST	xlink	intra-protein xl	F1703_sailerc_172.012410.012410.3_F1703_sailerc_172.012194.012194.3	50,50	83,83	33	F1703_sailerc_172_matched	0.78	35.75	sp|P36105|RL14A_YEAST:50:|:sp|P38754|RL14B_YEAST:50:x:sp|P36105|RL14A_YEAST:83:|:sp|P38754|RL14B_YEAST:83
VLIDGPKAGVPR-TATVSKK-a7-b6	sp|P36105|RL14A_YEAST,sp|P38754|RL14B_YEAST	sp|P36105|RL14A_YEAST,sp|P38754|RL14B_YEAST	xlink	intra-protein xl	F1703_sailerc_173.011871.011871.3_F1703_sailerc_173.011706.011706.3	50,50	83,83	33	F1703_sailerc_173_matched	0.91	35.65	sp|P36105|RL14A_YEAST:50:|:sp|P38754|RL14B_YEAST:50:x:sp|P36105|RL14A_YEAST:83:|:sp|P38754|RL14B_YEAST:83
VLIDGPKAGVPR-TATVSKK-a7-b6	sp|P36105|RL14A_YEAST,sp|P38754|RL14B_YEAST	sp|P36105|RL14A_YEAST,sp|P38754|RL14B_YEAST	xlink	intra-protein xl	F1703_sailerc_174.009224.009224.4_F1703_sailerc_174.009206.009206.4	50,50	83,83	33	F1703_sailerc_174_matched	0.83	31.97	sp|P36105|RL14A_YEAST:50:|:sp|P38754|RL14B_YEAST:50:x:sp|P36105|RL14A_YEAST:83:|:sp|P38754|RL14B_YEAST:83
VLIDGPKAGVPR-TATVSKK-a7-b6	sp|P36105|RL14A_YEAST,sp|P38754|RL14B_YEAST	sp|P36105|RL14A_YEAST,sp|P38754|RL14B_YEAST	xlink	intra-protein xl	F1703_sailerc_170.009521.009521.4_F1703_sailerc_170.009442.009442.4	50,50	83,83	33	F1703_sailerc_170_matched	0.93	31.01	sp|P36105|RL14A_YEAST:50:|:sp|P38754|RL14B_YEAST:50:x:sp|P36105|RL14A_YEAST:83:|:sp|P38754|RL14B_YEAST:83
KVLIDGPKAGVPR-TATVSKK-a8-b6	sp|P36105|RL14A_YEAST,sp|P38754|RL14B_YEAST	sp|P36105|RL14A_YEAST,sp|P38754|RL14B_YEAST	xlink	intra-protein xl	F1701_sailerc_025.008493.008493.3_F1701_sailerc_025.008347.008347.3	50,50	83,83	33	F1701_sailerc_025_matched	0.86	35.69	sp|P36105|RL14A_YEAST:50:|:sp|P38754|RL14B_YEAST:50:x:sp|P36105|RL14A_YEAST:83:|:sp|P38754|RL14B_YEAST:83
VLIDGPKAGVPR-TATVSKK-a7-b6	sp|P36105|RL14A_YEAST,sp|P38754|RL14B_YEAST	sp|P36105|RL14A_YEAST,sp|P38754|RL14B_YEAST	xlink	intra-protein xl	F1701_sailerc_026.011071.011071.4_F1701_sailerc_026.010997.010997.4	50,50	83,83	33	F1701_sailerc_026_matched	0.75	34.4	sp|P36105|RL14A_YEAST:50:|:sp|P38754|RL14B_YEAST:50:x:sp|P36105|RL14A_YEAST:83:|:sp|P38754|RL14B_YEAST:83
VLIDGPKAGVPR-TATVSKK-a7-b6	sp|P36105|RL14A_YEAST,sp|P38754|RL14B_YEAST	sp|P36105|RL14A_YEAST,sp|P38754|RL14B_YEAST	xlink	intra-protein xl	F1701_sailerc_028.009457.009457.4_F1701_sailerc_028.009422.009422.4	50,50	83,83	33	F1701_sailerc_028_matched	0.78	34.24	sp|P36105|RL14A_YEAST:50:|:sp|P38754|RL14B_YEAST:50:x:sp|P36105|RL14A_YEAST:83:|:sp|P38754|RL14B_YEAST:83
VLIDGPKAGVPR-TATVSKK-a7-b6	sp|P36105|RL14A_YEAST,sp|P38754|RL14B_YEAST	sp|P36105|RL14A_YEAST,sp|P38754|RL14B_YEAST	xlink	intra-protein xl	F1701_sailerc_027.009249.009249.4_F1701_sailerc_027.009212.009212.4	50,50	83,83	33	F1701_sailerc_027_matched	0.77	33.65	sp|P36105|RL14A_YEAST:50:|:sp|P38754|RL14B_YEAST:50:x:sp|P36105|RL14A_YEAST:83:|:sp|P38754|RL14B_YEAST:83
KVLIDGPKAGVPR-TATVSKK-a8-b6	sp|P36105|RL14A_YEAST,sp|P38754|RL14B_YEAST	sp|P36105|RL14A_YEAST,sp|P38754|RL14B_YEAST	xlink	intra-protein xl	F1701_sailerc_025.008319.008319.4_F1701_sailerc_025.008343.008343.4	50,50	83,83	33	F1701_sailerc_025_matched	0.9	22.7	sp|P36105|RL14A_YEAST:50:|:sp|P38754|RL14B_YEAST:50:x:sp|P36105|RL14A_YEAST:83:|:sp|P38754|RL14B_YEAST:83
VLIDGPKAGVPR-TATVSKK-a7-b6	sp|P36105|RL14A_YEAST,sp|P38754|RL14B_YEAST	sp|P36105|RL14A_YEAST,sp|P38754|RL14B_YEAST	xlink	intra-protein xl	F1806_jansenj_088.010533.010533.4_F1806_jansenj_088.010483.010483.4	50,50	83,83	33	F1806_jansenj_088_matched	0.88	30.89	sp|P36105|RL14A_YEAST:50:|:sp|P38754|RL14B_YEAST:50:x:sp|P36105|RL14A_YEAST:83:|:sp|P38754|RL14B_YEAST:83
KVLIDGPKAGVPR-TATVSKK-a8-b6	sp|P36105|RL14A_YEAST,sp|P38754|RL14B_YEAST	sp|P36105|RL14A_YEAST,sp|P38754|RL14B_YEAST	xlink	intra-protein xl	F1806_jansenj_087.007964.007964.3_F1806_jansenj_087.007858.007858.3	50,50	83,83	33	F1806_jansenj_087_matched	0.93	26.11	sp|P36105|RL14A_YEAST:50:|:sp|P38754|RL14B_YEAST:50:x:sp|P36105|RL14A_YEAST:83:|:sp|P38754|RL14B_YEAST:83
VLIDGPKAGVPR-TATVSKK-a7-b6	sp|P36105|RL14A_YEAST,sp|P38754|RL14B_YEAST	sp|P36105|RL14A_YEAST,sp|P38754|RL14B_YEAST	xlink	intra-protein xl	F1806_jansenj_095.011100.011100.4_F1806_jansenj_095.011057.011057.4	50,50	83,83	33	F1806_jansenj_095_matched	0.85	37.18	sp|P36105|RL14A_YEAST:50:|:sp|P38754|RL14B_YEAST:50:x:sp|P36105|RL14A_YEAST:83:|:sp|P38754|RL14B_YEAST:83
VLIDGPKAGVPR-TATVSKK-a7-b6	sp|P36105|RL14A_YEAST,sp|P38754|RL14B_YEAST	sp|P36105|RL14A_YEAST,sp|P38754|RL14B_YEAST	xlink	intra-protein xl	F1806_jansenj_093.007512.007512.4_F1806_jansenj_093.007454.007454.4	50,50	83,83	33	F1806_jansenj_093_matched	0.9	34.63	sp|P36105|RL14A_YEAST:50:|:sp|P38754|RL14B_YEAST:50:x:sp|P36105|RL14A_YEAST:83:|:sp|P38754|RL14B_YEAST:83
VLIDGPKAGVPR-TATVSKK-a7-b6	sp|P36105|RL14A_YEAST,sp|P38754|RL14B_YEAST	sp|P36105|RL14A_YEAST,sp|P38754|RL14B_YEAST	xlink	intra-protein xl	F1806_jansenj_096.010934.010934.4_F1806_jansenj_096.010879.010879.4	50,50	83,83	33	F1806_jansenj_096_matched	0.81	34.37	sp|P36105|RL14A_YEAST:50:|:sp|P38754|RL14B_YEAST:50:x:sp|P36105|RL14A_YEAST:83:|:sp|P38754|RL14B_YEAST:83
VLIDGPKAGVPR-TATVSKK-a7-b6	sp|P36105|RL14A_YEAST,sp|P38754|RL14B_YEAST	sp|P36105|RL14A_YEAST,sp|P38754|RL14B_YEAST	xlink	intra-protein xl	F1806_jansenj_097.009203.009203.4_F1806_jansenj_097.009229.009229.4	50,50	83,83	33	F1806_jansenj_097_matched	0.84	29.23	sp|P36105|RL14A_YEAST:50:|:sp|P38754|RL14B_YEAST:50:x:sp|P36105|RL14A_YEAST:83:|:sp|P38754|RL14B_YEAST:83
KVLIDGPKAGVPR-TATVSKK-a8-b6	sp|P36105|RL14A_YEAST,sp|P38754|RL14B_YEAST	sp|P36105|RL14A_YEAST,sp|P38754|RL14B_YEAST	xlink	intra-protein xl	F1806_jansenj_093.005753.005753.3_F1806_jansenj_093.005700.005700.3	50,50	83,83	33	F1806_jansenj_093_matched	0.9	22.3	sp|P36105|RL14A_YEAST:50:|:sp|P38754|RL14B_YEAST:50:x:sp|P36105|RL14A_YEAST:83:|:sp|P38754|RL14B_YEAST:83
SSVNSKSGEIK-AGLLKPAR-a6-b5	sp|P47019|ALB1_YEAST	sp|P47019|ALB1_YEAST	xlink	intra-protein xl	F1707_sailerc_27.006721.006721.4_F1707_sailerc_27.006628.006628.4	46	37	9	F1707_sailerc_27_matched	0.77	47.5	sp|P47019|ALB1_YEAST:37:x:sp|P47019|ALB1_YEAST:46
SSVNSKSGEIK-AGLLKPAR-a6-b5	sp|P47019|ALB1_YEAST	sp|P47019|ALB1_YEAST	xlink	intra-protein xl	F1707_sailerc_28.006578.006578.4_F1707_sailerc_28.006517.006517.4	46	37	9	F1707_sailerc_28_matched	0.79	47.15	sp|P47019|ALB1_YEAST:37:x:sp|P47019|ALB1_YEAST:46
SSVNSKSGEIK-AGLLKPAR-a6-b5	sp|P47019|ALB1_YEAST	sp|P47019|ALB1_YEAST	xlink	intra-protein xl	F1707_sailerc_26.004876.004876.4_F1707_sailerc_26.004814.004814.4	46	37	9	F1707_sailerc_26_matched	0.85	46.12	sp|P47019|ALB1_YEAST:37:x:sp|P47019|ALB1_YEAST:46
SSVNSKSGEIK-AGLLKPAR-a6-b5	sp|P47019|ALB1_YEAST	sp|P47019|ALB1_YEAST	xlink	intra-protein xl	F1707_sailerc_30.005942.005942.4_F1707_sailerc_30.005916.005916.4	46	37	9	F1707_sailerc_30_matched	0.78	42.96	sp|P47019|ALB1_YEAST:37:x:sp|P47019|ALB1_YEAST:46
SSVNSKSGEIK-AGLLKPAR-a6-b5	sp|P47019|ALB1_YEAST	sp|P47019|ALB1_YEAST	xlink	intra-protein xl	F1707_sailerc_28.006566.006566.3_F1707_sailerc_28.006482.006482.3	46	37	9	F1707_sailerc_28_matched	0.79	37.41	sp|P47019|ALB1_YEAST:37:x:sp|P47019|ALB1_YEAST:46
SSVNSKSGEIK-AGLLKPAR-a6-b5	sp|P47019|ALB1_YEAST	sp|P47019|ALB1_YEAST	xlink	intra-protein xl	F1707_sailerc_31.005841.005841.3_F1707_sailerc_31.005796.005796.3	46	37	9	F1707_sailerc_31_matched	0.77	37.23	sp|P47019|ALB1_YEAST:37:x:sp|P47019|ALB1_YEAST:46
SSVNSKSGEIK-AGLLKPAR-a6-b5	sp|P47019|ALB1_YEAST	sp|P47019|ALB1_YEAST	xlink	intra-protein xl	F1707_sailerc_30.005927.005927.3_F1707_sailerc_30.005868.005868.3	46	37	9	F1707_sailerc_30_matched	0.77	36.62	sp|P47019|ALB1_YEAST:37:x:sp|P47019|ALB1_YEAST:46
SSVNSKSGEIK-AGLLKPAR-a6-b5	sp|P47019|ALB1_YEAST	sp|P47019|ALB1_YEAST	xlink	intra-protein xl	F1707_sailerc_25.004742.004742.4_F1707_sailerc_25.004660.004660.4	46	37	9	F1707_sailerc_25_matched	0.87	34.37	sp|P47019|ALB1_YEAST:37:x:sp|P47019|ALB1_YEAST:46
SSVNSKSGEIK-AGLLKPAR-a6-b5	sp|P47019|ALB1_YEAST	sp|P47019|ALB1_YEAST	xlink	intra-protein xl	F1707_sailerc_27.006678.006678.3_F1707_sailerc_27.006605.006605.3	46	37	9	F1707_sailerc_27_matched	0.81	33.19	sp|P47019|ALB1_YEAST:37:x:sp|P47019|ALB1_YEAST:46
SSVNSKSGEIK-AGLLKPAR-a6-b5	sp|P47019|ALB1_YEAST	sp|P47019|ALB1_YEAST	xlink	intra-protein xl	F1707_sailerc_26.004879.004879.3_F1707_sailerc_26.004820.004820.3	46	37	9	F1707_sailerc_26_matched	0.88	25.3	sp|P47019|ALB1_YEAST:37:x:sp|P47019|ALB1_YEAST:46
SSVNSKSGEIK-AGLLKPAR-a6-b5	sp|P47019|ALB1_YEAST	sp|P47019|ALB1_YEAST	xlink	intra-protein xl	F1707_sailerc_9.003855.003855.4_F1707_sailerc_9.003791.003791.4	46	37	9	F1707_sailerc_9_matched	0.78	46.51	sp|P47019|ALB1_YEAST:37:x:sp|P47019|ALB1_YEAST:46
SSVNSKSGEIK-AGLLKPAR-a6-b5	sp|P47019|ALB1_YEAST	sp|P47019|ALB1_YEAST	xlink	intra-protein xl	F1707_sailerc_11.006427.006427.4_F1707_sailerc_11.006378.006378.4	46	37	9	F1707_sailerc_11_matched	0.76	45.56	sp|P47019|ALB1_YEAST:37:x:sp|P47019|ALB1_YEAST:46
SSVNSKSGEIK-AGLLKPAR-a6-b5	sp|P47019|ALB1_YEAST	sp|P47019|ALB1_YEAST	xlink	intra-protein xl	F1707_sailerc_12.006615.006615.4_F1707_sailerc_12.006515.006515.4	46	37	9	F1707_sailerc_12_matched	0.76	45.24	sp|P47019|ALB1_YEAST:37:x:sp|P47019|ALB1_YEAST:46
SSVNSKSGEIK-AGLLKPAR-a6-b5	sp|P47019|ALB1_YEAST	sp|P47019|ALB1_YEAST	xlink	intra-protein xl	F1707_sailerc_10.004019.004019.4_F1707_sailerc_10.003935.003935.4	46	37	9	F1707_sailerc_10_matched	0.9	43.29	sp|P47019|ALB1_YEAST:37:x:sp|P47019|ALB1_YEAST:46
SSVNSKSGEIK-AGLLKPAR-a6-b5	sp|P47019|ALB1_YEAST	sp|P47019|ALB1_YEAST	xlink	intra-protein xl	F1707_sailerc_14.005677.005677.3_F1707_sailerc_14.005576.005576.3	46	37	9	F1707_sailerc_14_matched	0.74	41.75	sp|P47019|ALB1_YEAST:37:x:sp|P47019|ALB1_YEAST:46
SSVNSKSGEIK-AGLLKPAR-a6-b5	sp|P47019|ALB1_YEAST	sp|P47019|ALB1_YEAST	xlink	intra-protein xl	F1707_sailerc_11.006447.006447.3_F1707_sailerc_11.006365.006365.3	46	37	9	F1707_sailerc_11_matched	0.78	39.99	sp|P47019|ALB1_YEAST:37:x:sp|P47019|ALB1_YEAST:46
SSVNSKSGEIK-AGLLKPAR-a6-b5	sp|P47019|ALB1_YEAST	sp|P47019|ALB1_YEAST	xlink	intra-protein xl	F1707_sailerc_12.006601.006601.3_F1707_sailerc_12.006521.006521.3	46	37	9	F1707_sailerc_12_matched	0.78	37.65	sp|P47019|ALB1_YEAST:37:x:sp|P47019|ALB1_YEAST:46
SSVNSKSGEIK-AGLLKPAR-a6-b5	sp|P47019|ALB1_YEAST	sp|P47019|ALB1_YEAST	xlink	intra-protein xl	F1707_sailerc_13.005460.005460.3_F1707_sailerc_13.005367.005367.3	46	37	9	F1707_sailerc_13_matched	0.75	32.88	sp|P47019|ALB1_YEAST:37:x:sp|P47019|ALB1_YEAST:46
SSVNSKSGEIK-AGLLKPAR-a6-b5	sp|P47019|ALB1_YEAST	sp|P47019|ALB1_YEAST	xlink	intra-protein xl	F1707_sailerc_9.003839.003839.3_F1707_sailerc_9.003788.003788.3	46	37	9	F1707_sailerc_9_matched	0.77	32.63	sp|P47019|ALB1_YEAST:37:x:sp|P47019|ALB1_YEAST:46
SSVNSKSGEIK-AGLLKPAR-a6-b5	sp|P47019|ALB1_YEAST	sp|P47019|ALB1_YEAST	xlink	intra-protein xl	F1707_sailerc_10.003980.003980.3_F1707_sailerc_10.003929.003929.3	46	37	9	F1707_sailerc_10_matched	0.93	26.78	sp|P47019|ALB1_YEAST:37:x:sp|P47019|ALB1_YEAST:46
SSVNSKSGEIK-AGLLKPAR-a6-b5	sp|P47019|ALB1_YEAST	sp|P47019|ALB1_YEAST	xlink	intra-protein xl	F1707_sailerc_18.004767.004767.4_F1707_sailerc_18.004669.004669.4	46	37	9	F1707_sailerc_18_matched	0.76	45.77	sp|P47019|ALB1_YEAST:37:x:sp|P47019|ALB1_YEAST:46
SSVNSKSGEIK-AGLLKPAR-a6-b5	sp|P47019|ALB1_YEAST	sp|P47019|ALB1_YEAST	xlink	intra-protein xl	F1707_sailerc_20.006637.006637.4_F1707_sailerc_20.006530.006530.4	46	37	9	F1707_sailerc_20_matched	0.84	44.69	sp|P47019|ALB1_YEAST:37:x:sp|P47019|ALB1_YEAST:46
SSVNSKSGEIK-AGLLKPAR-a6-b5	sp|P47019|ALB1_YEAST	sp|P47019|ALB1_YEAST	xlink	intra-protein xl	F1707_sailerc_19.006405.006405.4_F1707_sailerc_19.006312.006312.4	46	37	9	F1707_sailerc_19_matched	0.77	44.62	sp|P47019|ALB1_YEAST:37:x:sp|P47019|ALB1_YEAST:46
SSVNSKSGEIK-AGLLKPAR-a6-b5	sp|P47019|ALB1_YEAST	sp|P47019|ALB1_YEAST	xlink	intra-protein xl	F1707_sailerc_19.006364.006364.3_F1707_sailerc_19.006300.006300.3	46	37	9	F1707_sailerc_19_matched	0.73	41.33	sp|P47019|ALB1_YEAST:37:x:sp|P47019|ALB1_YEAST:46
SSVNSKSGEIK-AGLLKPAR-a6-b5	sp|P47019|ALB1_YEAST	sp|P47019|ALB1_YEAST	xlink	intra-protein xl	F1707_sailerc_17.004838.004838.3_F1707_sailerc_17.004769.004769.3	46	37	9	F1707_sailerc_17_matched	0.77	40.14	sp|P47019|ALB1_YEAST:37:x:sp|P47019|ALB1_YEAST:46
SSVNSKSGEIK-AGLLKPAR-a6-b5	sp|P47019|ALB1_YEAST	sp|P47019|ALB1_YEAST	xlink	intra-protein xl	F1707_sailerc_21.005586.005586.3_F1707_sailerc_21.005550.005550.3	46	37	9	F1707_sailerc_21_matched	0.73	39.37	sp|P47019|ALB1_YEAST:37:x:sp|P47019|ALB1_YEAST:46
SSVNSKSGEIK-AGLLKPAR-a6-b5	sp|P47019|ALB1_YEAST	sp|P47019|ALB1_YEAST	xlink	intra-protein xl	F1707_sailerc_20.006579.006579.3_F1707_sailerc_20.006489.006489.3	46	37	9	F1707_sailerc_20_matched	0.75	37.02	sp|P47019|ALB1_YEAST:37:x:sp|P47019|ALB1_YEAST:46
SSVNSKSGEIK-AGLLKPAR-a6-b5	sp|P47019|ALB1_YEAST	sp|P47019|ALB1_YEAST	xlink	intra-protein xl	F1707_sailerc_18.004726.004726.3_F1707_sailerc_18.004651.004651.3	46	37	9	F1707_sailerc_18_matched	0.93	26.44	sp|P47019|ALB1_YEAST:37:x:sp|P47019|ALB1_YEAST:46
SSVNSKSGEIK-AGLLKPAR-a6-b5	sp|P47019|ALB1_YEAST	sp|P47019|ALB1_YEAST	xlink	intra-protein xl	F1707_sailerc_37.005673.005673.4_F1707_sailerc_37.005566.005566.4	46	37	9	F1707_sailerc_37_matched	0.74	45.02	sp|P47019|ALB1_YEAST:37:x:sp|P47019|ALB1_YEAST:46
SSVNSKSGEIK-AGLLKPAR-a6-b5	sp|P47019|ALB1_YEAST	sp|P47019|ALB1_YEAST	xlink	intra-protein xl	F1707_sailerc_35.004560.004560.4_F1707_sailerc_35.004521.004521.4	46	37	9	F1707_sailerc_35_matched	0.76	43.31	sp|P47019|ALB1_YEAST:37:x:sp|P47019|ALB1_YEAST:46
SSVNSKSGEIK-AGLLKPAR-a6-b5	sp|P47019|ALB1_YEAST	sp|P47019|ALB1_YEAST	xlink	intra-protein xl	F1707_sailerc_56.005982.005982.3_F1707_sailerc_56.005911.005911.3	46	37	9	F1707_sailerc_56_matched	0.8	38.26	sp|P47019|ALB1_YEAST:37:x:sp|P47019|ALB1_YEAST:46
SSVNSKSGEIK-AGLLKPAR-a6-b5	sp|P47019|ALB1_YEAST	sp|P47019|ALB1_YEAST	xlink	intra-protein xl	F1707_sailerc_56.005959.005959.4_F1707_sailerc_56.005908.005908.4	46	37	9	F1707_sailerc_56_matched	0.88	37.06	sp|P47019|ALB1_YEAST:37:x:sp|P47019|ALB1_YEAST:46
SSVNSKSGEIK-AGLLKPAR-a6-b5	sp|P47019|ALB1_YEAST	sp|P47019|ALB1_YEAST	xlink	intra-protein xl	F1707_sailerc_34.003979.003979.4_F1707_sailerc_34.003949.003949.4	46	37	9	F1707_sailerc_34_matched	0.82	34.18	sp|P47019|ALB1_YEAST:37:x:sp|P47019|ALB1_YEAST:46
SSVNSKSGEIK-AGLLKPAR-a6-b5	sp|P47019|ALB1_YEAST	sp|P47019|ALB1_YEAST	xlink	intra-protein xl	F1707_sailerc_34.004001.004001.3_F1707_sailerc_34.003953.003953.3	46	37	9	F1707_sailerc_34_matched	0.82	32.54	sp|P47019|ALB1_YEAST:37:x:sp|P47019|ALB1_YEAST:46
SSVNSKSGEIK-AGLLKPAR-a6-b5	sp|P47019|ALB1_YEAST	sp|P47019|ALB1_YEAST	xlink	intra-protein xl	F1707_sailerc_50.004399.004399.4_F1707_sailerc_50.004327.004327.4	46	37	9	F1707_sailerc_50_matched	0.82	46.46	sp|P47019|ALB1_YEAST:37:x:sp|P47019|ALB1_YEAST:46
SSVNSKSGEIK-AGLLKPAR-a6-b5	sp|P47019|ALB1_YEAST	sp|P47019|ALB1_YEAST	xlink	intra-protein xl	F1707_sailerc_52.007272.007272.4_F1707_sailerc_52.007162.007162.4	46	37	9	F1707_sailerc_52_matched	0.78	46.23	sp|P47019|ALB1_YEAST:37:x:sp|P47019|ALB1_YEAST:46
SSVNSKSGEIK-AGLLKPAR-a6-b5	sp|P47019|ALB1_YEAST	sp|P47019|ALB1_YEAST	xlink	intra-protein xl	F1707_sailerc_53.007146.007146.4_F1707_sailerc_53.006983.006983.4	46	37	9	F1707_sailerc_53_matched	0.8	45.84	sp|P47019|ALB1_YEAST:37:x:sp|P47019|ALB1_YEAST:46
SSVNSKSGEIK-AGLLKPAR-a6-b5	sp|P47019|ALB1_YEAST	sp|P47019|ALB1_YEAST	xlink	intra-protein xl	F1707_sailerc_51.004067.004067.4_F1707_sailerc_51.004014.004014.4	46	37	9	F1707_sailerc_51_matched	0.86	44.51	sp|P47019|ALB1_YEAST:37:x:sp|P47019|ALB1_YEAST:46
SSVNSKSGEIK-AGLLKPAR-a6-b5	sp|P47019|ALB1_YEAST	sp|P47019|ALB1_YEAST	xlink	intra-protein xl	F1707_sailerc_51.004045.004045.3_F1707_sailerc_51.004007.004007.3	46	37	9	F1707_sailerc_51_matched	0.81	31.88	sp|P47019|ALB1_YEAST:37:x:sp|P47019|ALB1_YEAST:46
SSVNSKSGEIK-AGLLKPAR-a6-b5	sp|P47019|ALB1_YEAST	sp|P47019|ALB1_YEAST	xlink	intra-protein xl	F1707_sailerc_52.007210.007210.3_F1707_sailerc_52.007135.007135.3	46	37	9	F1707_sailerc_52_matched	0.86	31.45	sp|P47019|ALB1_YEAST:37:x:sp|P47019|ALB1_YEAST:46
SSVNSKSGEIK-AGLLKPAR-a6-b5	sp|P47019|ALB1_YEAST	sp|P47019|ALB1_YEAST	xlink	intra-protein xl	F1707_sailerc_53.007055.007055.3_F1707_sailerc_53.006965.006965.3	46	37	9	F1707_sailerc_53_matched	0.78	31.39	sp|P47019|ALB1_YEAST:37:x:sp|P47019|ALB1_YEAST:46
SSVNSKSGEIK-AGLLKPAR-a6-b5	sp|P47019|ALB1_YEAST	sp|P47019|ALB1_YEAST	xlink	intra-protein xl	F1707_sailerc_45.005376.005376.4_F1707_sailerc_45.005331.005331.4	46	37	9	F1707_sailerc_45_matched	0.77	49.33	sp|P47019|ALB1_YEAST:37:x:sp|P47019|ALB1_YEAST:46
SSVNSKSGEIK-AGLLKPAR-a6-b5	sp|P47019|ALB1_YEAST	sp|P47019|ALB1_YEAST	xlink	intra-protein xl	F1707_sailerc_44.005644.005644.4_F1707_sailerc_44.005546.005546.4	46	37	9	F1707_sailerc_44_matched	0.77	47.76	sp|P47019|ALB1_YEAST:37:x:sp|P47019|ALB1_YEAST:46
SSVNSKSGEIK-AGLLKPAR-a6-b5	sp|P47019|ALB1_YEAST	sp|P47019|ALB1_YEAST	xlink	intra-protein xl	F1707_sailerc_43.003840.003840.4_F1707_sailerc_43.003767.003767.4	46	37	9	F1707_sailerc_43_matched	0.84	46.14	sp|P47019|ALB1_YEAST:37:x:sp|P47019|ALB1_YEAST:46
SSVNSKSGEIK-AGLLKPAR-a6-b5	sp|P47019|ALB1_YEAST	sp|P47019|ALB1_YEAST	xlink	intra-protein xl	F1707_sailerc_42.003938.003938.4_F1707_sailerc_42.003908.003908.4	46	37	9	F1707_sailerc_42_matched	0.84	40.56	sp|P47019|ALB1_YEAST:37:x:sp|P47019|ALB1_YEAST:46
SSVNSKSGEIK-AGLLKPAR-a6-b5	sp|P47019|ALB1_YEAST	sp|P47019|ALB1_YEAST	xlink	intra-protein xl	F1707_sailerc_44.005603.005603.3_F1707_sailerc_44.005547.005547.3	46	37	9	F1707_sailerc_44_matched	0.78	36.98	sp|P47019|ALB1_YEAST:37:x:sp|P47019|ALB1_YEAST:46
SSVNSKSGEIK-AGLLKPAR-a6-b5	sp|P47019|ALB1_YEAST	sp|P47019|ALB1_YEAST	xlink	intra-protein xl	F1707_sailerc_42.003943.003943.3_F1707_sailerc_42.003895.003895.3	46	37	9	F1707_sailerc_42_matched	0.75	27.92	sp|P47019|ALB1_YEAST:37:x:sp|P47019|ALB1_YEAST:46
SSVNSKSGEIK-AGLLKPAR-a6-b5	sp|P47019|ALB1_YEAST	sp|P47019|ALB1_YEAST	xlink	intra-protein xl	F1707_sailerc_45.005367.005367.3_F1707_sailerc_45.005278.005278.3	46	37	9	F1707_sailerc_45_matched	0.86	26.53	sp|P47019|ALB1_YEAST:37:x:sp|P47019|ALB1_YEAST:46
SSVNSKSGEIK-AGLLKPAR-a6-b5	sp|P47019|ALB1_YEAST	sp|P47019|ALB1_YEAST	xlink	intra-protein xl	F1609_sailerc_125.010037.010037.4_F1609_sailerc_125.009952.009952.4	46	37	9	F1609_sailerc_125_matched	0.81	45.9	sp|P47019|ALB1_YEAST:37:x:sp|P47019|ALB1_YEAST:46
SSVNSKSGEIK-AGLLKPAR-a6-b5	sp|P47019|ALB1_YEAST	sp|P47019|ALB1_YEAST	xlink	intra-protein xl	F1609_sailerc_134.009139.009139.4_F1609_sailerc_134.009054.009054.4	46	37	9	F1609_sailerc_134_matched	0.82	45.36	sp|P47019|ALB1_YEAST:37:x:sp|P47019|ALB1_YEAST:46
SSVNSKSGEIK-AGLLKPAR-a6-b5	sp|P47019|ALB1_YEAST	sp|P47019|ALB1_YEAST	xlink	intra-protein xl	F1609_sailerc_124.010402.010402.4_F1609_sailerc_124.010337.010337.4	46	37	9	F1609_sailerc_124_matched	0.76	45.3	sp|P47019|ALB1_YEAST:37:x:sp|P47019|ALB1_YEAST:46
SSVNSKSGEIK-AGLLKPAR-a6-b5	sp|P47019|ALB1_YEAST	sp|P47019|ALB1_YEAST	xlink	intra-protein xl	F1609_sailerc_125.010077.010077.3_F1609_sailerc_125.009910.009910.3	46	37	9	F1609_sailerc_125_matched	0.78	34.94	sp|P47019|ALB1_YEAST:37:x:sp|P47019|ALB1_YEAST:46
SSVNSKSGEIK-AGLLKPAR-a6-b5	sp|P47019|ALB1_YEAST	sp|P47019|ALB1_YEAST	xlink	intra-protein xl	F1609_sailerc_124.010414.010414.3_F1609_sailerc_124.010319.010319.3	46	37	9	F1609_sailerc_124_matched	0.71	33.61	sp|P47019|ALB1_YEAST:37:x:sp|P47019|ALB1_YEAST:46
SSVNSKSGEIK-AGLLKPAR-a6-b5	sp|P47019|ALB1_YEAST	sp|P47019|ALB1_YEAST	xlink	intra-protein xl	F1609_sailerc_125.010053.010053.3_F1609_sailerc_125.009910.009910.3	46	37	9	F1609_sailerc_125_matched	0.84	30.0	sp|P47019|ALB1_YEAST:37:x:sp|P47019|ALB1_YEAST:46
SSVNSKSGEIK-AGLLKPAR-a6-b5	sp|P47019|ALB1_YEAST	sp|P47019|ALB1_YEAST	xlink	intra-protein xl	F1609_sailerc_134.009090.009090.3_F1609_sailerc_134.009047.009047.3	46	37	9	F1609_sailerc_134_matched	0.76	29.61	sp|P47019|ALB1_YEAST:37:x:sp|P47019|ALB1_YEAST:46
SSVNSKSGEIK-AGLLKPAR-a6-b5	sp|P47019|ALB1_YEAST	sp|P47019|ALB1_YEAST	xlink	intra-protein xl	F1701_sailerc_033.009396.009396.4_F1701_sailerc_033.009381.009381.4	46	37	9	F1701_sailerc_033_matched	0.76	48.86	sp|P47019|ALB1_YEAST:37:x:sp|P47019|ALB1_YEAST:46
SSVNSKSGEIK-AGLLKPAR-a6-b5	sp|P47019|ALB1_YEAST	sp|P47019|ALB1_YEAST	xlink	intra-protein xl	F1701_sailerc_032.009638.009638.4_F1701_sailerc_032.009592.009592.4	46	37	9	F1701_sailerc_032_matched	0.83	43.82	sp|P47019|ALB1_YEAST:37:x:sp|P47019|ALB1_YEAST:46
SSVNSKSGEIK-AGLLKPAR-a6-b5	sp|P47019|ALB1_YEAST	sp|P47019|ALB1_YEAST	xlink	intra-protein xl	F1701_sailerc_032.009651.009651.3_F1701_sailerc_032.009605.009605.3	46	37	9	F1701_sailerc_032_matched	0.8	40.55	sp|P47019|ALB1_YEAST:37:x:sp|P47019|ALB1_YEAST:46
SSVNSKSGEIK-AGLLKPAR-a6-b5	sp|P47019|ALB1_YEAST	sp|P47019|ALB1_YEAST	xlink	intra-protein xl	F1701_sailerc_033.009400.009400.3_F1701_sailerc_033.009386.009386.3	46	37	9	F1701_sailerc_033_matched	0.82	38.49	sp|P47019|ALB1_YEAST:37:x:sp|P47019|ALB1_YEAST:46
SSVNSKSGEIK-AGLLKPAR-a6-b5	sp|P47019|ALB1_YEAST	sp|P47019|ALB1_YEAST	xlink	intra-protein xl	F1701_sailerc_077.008096.008096.4_F1701_sailerc_077.007966.007966.4	46	37	9	F1701_sailerc_077_matched	0.9	44.84	sp|P47019|ALB1_YEAST:37:x:sp|P47019|ALB1_YEAST:46
SSVNSKSGEIK-AGLLKPAR-a6-b5	sp|P47019|ALB1_YEAST	sp|P47019|ALB1_YEAST	xlink	intra-protein xl	F1701_sailerc_076.008134.008134.4_F1701_sailerc_076.008156.008156.4	46	37	9	F1701_sailerc_076_matched	0.83	44.81	sp|P47019|ALB1_YEAST:37:x:sp|P47019|ALB1_YEAST:46
SSVNSKSGEIK-AGLLKPAR-a6-b5	sp|P47019|ALB1_YEAST	sp|P47019|ALB1_YEAST	xlink	intra-protein xl	F1701_sailerc_077.007974.007974.3_F1701_sailerc_077.007915.007915.3	46	37	9	F1701_sailerc_077_matched	0.81	39.89	sp|P47019|ALB1_YEAST:37:x:sp|P47019|ALB1_YEAST:46
SSVNSKSGEIK-AGLLKPAR-a6-b5	sp|P47019|ALB1_YEAST	sp|P47019|ALB1_YEAST	xlink	intra-protein xl	F1701_sailerc_076.008149.008149.3_F1701_sailerc_076.008089.008089.3	46	37	9	F1701_sailerc_076_matched	0.8	37.46	sp|P47019|ALB1_YEAST:37:x:sp|P47019|ALB1_YEAST:46
SSVNSKSGEIK-AGLLKPAR-a6-b5	sp|P47019|ALB1_YEAST	sp|P47019|ALB1_YEAST	xlink	intra-protein xl	F1701_sailerc_074.003656.003656.4_F1701_sailerc_074.003611.003611.4	46	37	9	F1701_sailerc_074_matched	0.86	33.23	sp|P47019|ALB1_YEAST:37:x:sp|P47019|ALB1_YEAST:46
SSVNSKSGEIK-AGLLKPAR-a6-b5	sp|P47019|ALB1_YEAST	sp|P47019|ALB1_YEAST	xlink	intra-protein xl	F1712_jansenj_180.004648.004648.3_F1712_jansenj_180.004517.004517.3	46	37	9	F1712_jansenj_180_matched	0.72	39.89	sp|P47019|ALB1_YEAST:37:x:sp|P47019|ALB1_YEAST:46
SSVNSKSGEIK-AGLLKPAR-a6-b5	sp|P47019|ALB1_YEAST	sp|P47019|ALB1_YEAST	xlink	intra-protein xl	F1712_jansenj_181.004737.004737.3_F1712_jansenj_181.004628.004628.3	46	37	9	F1712_jansenj_181_matched	0.9	30.77	sp|P47019|ALB1_YEAST:37:x:sp|P47019|ALB1_YEAST:46
SSVNSKSGEIK-AGLLKPAR-a6-b5	sp|P47019|ALB1_YEAST	sp|P47019|ALB1_YEAST	xlink	intra-protein xl	F1801_sailerc_309.006931.006931.4_F1801_sailerc_309.006897.006897.4	46	37	9	F1801_sailerc_309_matched	0.91	45.0	sp|P47019|ALB1_YEAST:37:x:sp|P47019|ALB1_YEAST:46
SSVNSKSGEIK-AGLLKPAR-a6-b5	sp|P47019|ALB1_YEAST	sp|P47019|ALB1_YEAST	xlink	intra-protein xl	F1801_sailerc_311.006150.006150.4_F1801_sailerc_311.006108.006108.4	46	37	9	F1801_sailerc_311_matched	0.85	41.99	sp|P47019|ALB1_YEAST:37:x:sp|P47019|ALB1_YEAST:46
SSVNSKSGEIK-AGLLKPAR-a6-b5	sp|P47019|ALB1_YEAST	sp|P47019|ALB1_YEAST	xlink	intra-protein xl	F1801_sailerc_309.006981.006981.3_F1801_sailerc_309.006887.006887.3	46	37	9	F1801_sailerc_309_matched	0.73	40.96	sp|P47019|ALB1_YEAST:37:x:sp|P47019|ALB1_YEAST:46
SSVNSKSGEIK-AGLLKPAR-a6-b5	sp|P47019|ALB1_YEAST	sp|P47019|ALB1_YEAST	xlink	intra-protein xl	F1801_sailerc_310.006658.006658.3_F1801_sailerc_310.006597.006597.3	46	37	9	F1801_sailerc_310_matched	0.83	40.94	sp|P47019|ALB1_YEAST:37:x:sp|P47019|ALB1_YEAST:46
SSVNSKSGEIK-AGLLKPAR-a6-b5	sp|P47019|ALB1_YEAST	sp|P47019|ALB1_YEAST	xlink	intra-protein xl	F1801_sailerc_310.006637.006637.4_F1801_sailerc_310.006578.006578.4	46	37	9	F1801_sailerc_310_matched	0.86	40.61	sp|P47019|ALB1_YEAST:37:x:sp|P47019|ALB1_YEAST:46
SSVNSKSGEIK-AGLLKPAR-a6-b5	sp|P47019|ALB1_YEAST	sp|P47019|ALB1_YEAST	xlink	intra-protein xl	F1801_sailerc_317.006345.006345.4_F1801_sailerc_317.006233.006233.4	46	37	9	F1801_sailerc_317_matched	0.86	35.25	sp|P47019|ALB1_YEAST:37:x:sp|P47019|ALB1_YEAST:46
SSVNSKSGEIK-AGLLKPAR-a6-b5	sp|P47019|ALB1_YEAST	sp|P47019|ALB1_YEAST	xlink	intra-protein xl	F1801_sailerc_318.005855.005855.3_F1801_sailerc_318.005747.005747.3	46	37	9	F1801_sailerc_318_matched	0.88	31.29	sp|P47019|ALB1_YEAST:37:x:sp|P47019|ALB1_YEAST:46
SSVNSKSGEIK-AGLLKPAR-a6-b5	sp|P47019|ALB1_YEAST	sp|P47019|ALB1_YEAST	xlink	intra-protein xl	F1801_sailerc_317.006348.006348.3_F1801_sailerc_317.006261.006261.3	46	37	9	F1801_sailerc_317_matched	0.87	27.67	sp|P47019|ALB1_YEAST:37:x:sp|P47019|ALB1_YEAST:46
SSVNSKSGEIK-AGLLKPAR-a6-b5	sp|P47019|ALB1_YEAST	sp|P47019|ALB1_YEAST	xlink	intra-protein xl	F1701_sailerc_047.009537.009537.3_F1701_sailerc_047.009500.009500.3	46	37	9	F1701_sailerc_047_matched	0.78	44.1	sp|P47019|ALB1_YEAST:37:x:sp|P47019|ALB1_YEAST:46
SSVNSKSGEIK-AGLLKPAR-a6-b5	sp|P47019|ALB1_YEAST	sp|P47019|ALB1_YEAST	xlink	intra-protein xl	F1701_sailerc_046.009591.009591.3_F1701_sailerc_046.009548.009548.3	46	37	9	F1701_sailerc_046_matched	0.78	42.32	sp|P47019|ALB1_YEAST:37:x:sp|P47019|ALB1_YEAST:46
SSVNSKSGEIK-AGLLKPAR-a6-b5	sp|P47019|ALB1_YEAST	sp|P47019|ALB1_YEAST	xlink	intra-protein xl	F1701_sailerc_046.009605.009605.4_F1701_sailerc_046.009539.009539.4	46	37	9	F1701_sailerc_046_matched	0.88	41.03	sp|P47019|ALB1_YEAST:37:x:sp|P47019|ALB1_YEAST:46
SSVNSKSGEIK-AGLLKPAR-a6-b5	sp|P47019|ALB1_YEAST	sp|P47019|ALB1_YEAST	xlink	intra-protein xl	F1701_sailerc_044.006088.006088.4_F1701_sailerc_044.006026.006026.4	46	37	9	F1701_sailerc_044_matched	0.9	33.63	sp|P47019|ALB1_YEAST:37:x:sp|P47019|ALB1_YEAST:46
SSVNSKSGEIK-AGLLKPAR-a6-b5	sp|P47019|ALB1_YEAST	sp|P47019|ALB1_YEAST	xlink	intra-protein xl	F1701_sailerc_047.009553.009553.4_F1701_sailerc_047.009486.009486.4	46	37	9	F1701_sailerc_047_matched	0.92	33.49	sp|P47019|ALB1_YEAST:37:x:sp|P47019|ALB1_YEAST:46
SSVNSKSGEIK-AGLLKPAR-a6-b5	sp|P47019|ALB1_YEAST	sp|P47019|ALB1_YEAST	xlink	intra-protein xl	F1708_sailerc_481.005491.005491.4_F1708_sailerc_481.005446.005446.4	46	37	9	F1708_sailerc_481_matched	0.75	44.16	sp|P47019|ALB1_YEAST:37:x:sp|P47019|ALB1_YEAST:46
SSVNSKSGEIK-AGLLKPAR-a6-b5	sp|P47019|ALB1_YEAST	sp|P47019|ALB1_YEAST	xlink	intra-protein xl	F1708_sailerc_480.006955.006955.4_F1708_sailerc_480.006888.006888.4	46	37	9	F1708_sailerc_480_matched	0.83	42.08	sp|P47019|ALB1_YEAST:37:x:sp|P47019|ALB1_YEAST:46
SSVNSKSGEIK-AGLLKPAR-a6-b5	sp|P47019|ALB1_YEAST	sp|P47019|ALB1_YEAST	xlink	intra-protein xl	F1708_sailerc_478.004995.004995.4_F1708_sailerc_478.004859.004859.4	46	37	9	F1708_sailerc_478_matched	0.78	41.84	sp|P47019|ALB1_YEAST:37:x:sp|P47019|ALB1_YEAST:46
SSVNSKSGEIK-AGLLKPAR-a6-b5	sp|P47019|ALB1_YEAST	sp|P47019|ALB1_YEAST	xlink	intra-protein xl	F1708_sailerc_482.005594.005594.4_F1708_sailerc_482.005526.005526.4	46	37	9	F1708_sailerc_482_matched	0.82	40.53	sp|P47019|ALB1_YEAST:37:x:sp|P47019|ALB1_YEAST:46
SSVNSKSGEIK-AGLLKPAR-a6-b5	sp|P47019|ALB1_YEAST	sp|P47019|ALB1_YEAST	xlink	intra-protein xl	F1708_sailerc_477.005526.005526.4_F1708_sailerc_477.005436.005436.4	46	37	9	F1708_sailerc_477_matched	0.87	37.3	sp|P47019|ALB1_YEAST:37:x:sp|P47019|ALB1_YEAST:46
SSVNSKSGEIK-AGLLKPAR-a6-b5	sp|P47019|ALB1_YEAST	sp|P47019|ALB1_YEAST	xlink	intra-protein xl	F1708_sailerc_480.006965.006965.3_F1708_sailerc_480.006867.006867.3	46	37	9	F1708_sailerc_480_matched	0.68	36.22	sp|P47019|ALB1_YEAST:37:x:sp|P47019|ALB1_YEAST:46
SSVNSKSGEIK-AGLLKPAR-a6-b5	sp|P47019|ALB1_YEAST	sp|P47019|ALB1_YEAST	xlink	intra-protein xl	F1708_sailerc_479.006451.006451.3_F1708_sailerc_479.006360.006360.3	46	37	9	F1708_sailerc_479_matched	0.93	29.82	sp|P47019|ALB1_YEAST:37:x:sp|P47019|ALB1_YEAST:46
SSVNSKSGEIK-AGLLKPAR-a6-b5	sp|P47019|ALB1_YEAST	sp|P47019|ALB1_YEAST	xlink	intra-protein xl	F1708_sailerc_477.005509.005509.3_F1708_sailerc_477.005443.005443.3	46	37	9	F1708_sailerc_477_matched	0.88	25.11	sp|P47019|ALB1_YEAST:37:x:sp|P47019|ALB1_YEAST:46
SSVNSKSGEIK-AGLLKPAR-a6-b5	sp|P47019|ALB1_YEAST	sp|P47019|ALB1_YEAST	xlink	intra-protein xl	F1709_sailerc_499.006937.006937.3_F1709_sailerc_499.006847.006847.3	46	37	9	F1709_sailerc_499_matched	0.74	40.33	sp|P47019|ALB1_YEAST:37:x:sp|P47019|ALB1_YEAST:46
SSVNSKSGEIK-AGLLKPAR-a6-b5	sp|P47019|ALB1_YEAST	sp|P47019|ALB1_YEAST	xlink	intra-protein xl	F1711_jansenj_205.006481.006481.4_F1711_jansenj_205.006415.006415.4	46	37	9	F1711_jansenj_205_matched	0.83	45.0	sp|P47019|ALB1_YEAST:37:x:sp|P47019|ALB1_YEAST:46
SSVNSKSGEIK-AGLLKPAR-a6-b5	sp|P47019|ALB1_YEAST	sp|P47019|ALB1_YEAST	xlink	intra-protein xl	F1711_jansenj_207.005505.005505.4_F1711_jansenj_207.005485.005485.4	46	37	9	F1711_jansenj_207_matched	0.84	44.24	sp|P47019|ALB1_YEAST:37:x:sp|P47019|ALB1_YEAST:46
SSVNSKSGEIK-AGLLKPAR-a6-b5	sp|P47019|ALB1_YEAST	sp|P47019|ALB1_YEAST	xlink	intra-protein xl	F1711_jansenj_204.007132.007132.4_F1711_jansenj_204.007061.007061.4	46	37	9	F1711_jansenj_204_matched	0.86	44.02	sp|P47019|ALB1_YEAST:37:x:sp|P47019|ALB1_YEAST:46
SSVNSKSGEIK-AGLLKPAR-a6-b5	sp|P47019|ALB1_YEAST	sp|P47019|ALB1_YEAST	xlink	intra-protein xl	F1711_jansenj_202.005971.005971.4_F1711_jansenj_202.005907.005907.4	46	37	9	F1711_jansenj_202_matched	0.85	43.48	sp|P47019|ALB1_YEAST:37:x:sp|P47019|ALB1_YEAST:46
SSVNSKSGEIK-AGLLKPAR-a6-b5	sp|P47019|ALB1_YEAST	sp|P47019|ALB1_YEAST	xlink	intra-protein xl	F1711_jansenj_206.005583.005583.4_F1711_jansenj_206.005594.005594.4	46	37	9	F1711_jansenj_206_matched	0.76	41.87	sp|P47019|ALB1_YEAST:37:x:sp|P47019|ALB1_YEAST:46
SSVNSKSGEIK-AGLLKPAR-a6-b5	sp|P47019|ALB1_YEAST	sp|P47019|ALB1_YEAST	xlink	intra-protein xl	F1711_jansenj_203.006069.006069.4_F1711_jansenj_203.006014.006014.4	46	37	9	F1711_jansenj_203_matched	0.79	40.78	sp|P47019|ALB1_YEAST:37:x:sp|P47019|ALB1_YEAST:46
SSVNSKSGEIK-AGLLKPAR-a6-b5	sp|P47019|ALB1_YEAST	sp|P47019|ALB1_YEAST	xlink	intra-protein xl	F1711_jansenj_205.006448.006448.3_F1711_jansenj_205.006401.006401.3	46	37	9	F1711_jansenj_205_matched	0.74	33.44	sp|P47019|ALB1_YEAST:37:x:sp|P47019|ALB1_YEAST:46
SSVNSKSGEIK-AGLLKPAR-a6-b5	sp|P47019|ALB1_YEAST	sp|P47019|ALB1_YEAST	xlink	intra-protein xl	F1711_jansenj_206.005573.005573.3_F1711_jansenj_206.005578.005578.3	46	37	9	F1711_jansenj_206_matched	0.89	31.79	sp|P47019|ALB1_YEAST:37:x:sp|P47019|ALB1_YEAST:46
SSVNSKSGEIK-AGLLKPAR-a6-b5	sp|P47019|ALB1_YEAST	sp|P47019|ALB1_YEAST	xlink	intra-protein xl	F1711_jansenj_202.005983.005983.3_F1711_jansenj_202.005935.005935.3	46	37	9	F1711_jansenj_202_matched	0.82	21.47	sp|P47019|ALB1_YEAST:37:x:sp|P47019|ALB1_YEAST:46
SSVNSKSGEIK-AGLLKPAR-a6-b5	sp|P47019|ALB1_YEAST	sp|P47019|ALB1_YEAST	xlink	intra-protein xl	F1711_jansenj_274.006642.006642.4_F1711_jansenj_274.006561.006561.4	46	37	9	-	0.73	45.89	sp|P47019|ALB1_YEAST:37:x:sp|P47019|ALB1_YEAST:46
SSVNSKSGEIK-AGLLKPAR-a6-b5	sp|P47019|ALB1_YEAST	sp|P47019|ALB1_YEAST	xlink	intra-protein xl	F1711_jansenj_273.007117.007117.4_F1711_jansenj_273.007049.007049.4	46	37	9	-	0.84	44.98	sp|P47019|ALB1_YEAST:37:x:sp|P47019|ALB1_YEAST:46
SSVNSKSGEIK-AGLLKPAR-a6-b5	sp|P47019|ALB1_YEAST	sp|P47019|ALB1_YEAST	xlink	intra-protein xl	F1711_jansenj_276.006317.006317.4_F1711_jansenj_276.006248.006248.4	46	37	9	-	0.9	44.84	sp|P47019|ALB1_YEAST:37:x:sp|P47019|ALB1_YEAST:46
SSVNSKSGEIK-AGLLKPAR-a6-b5	sp|P47019|ALB1_YEAST	sp|P47019|ALB1_YEAST	xlink	intra-protein xl	F1711_jansenj_271.006369.006369.4_F1711_jansenj_271.006333.006333.4	46	37	9	-	0.79	44.51	sp|P47019|ALB1_YEAST:37:x:sp|P47019|ALB1_YEAST:46
SSVNSKSGEIK-AGLLKPAR-a6-b5	sp|P47019|ALB1_YEAST	sp|P47019|ALB1_YEAST	xlink	intra-protein xl	F1711_jansenj_275.006353.006353.4_F1711_jansenj_275.006285.006285.4	46	37	9	-	0.84	43.48	sp|P47019|ALB1_YEAST:37:x:sp|P47019|ALB1_YEAST:46
SSVNSKSGEIK-AGLLKPAR-a6-b5	sp|P47019|ALB1_YEAST	sp|P47019|ALB1_YEAST	xlink	intra-protein xl	F1711_jansenj_273.007118.007118.3_F1711_jansenj_273.007016.007016.3	46	37	9	-	0.77	40.72	sp|P47019|ALB1_YEAST:37:x:sp|P47019|ALB1_YEAST:46
SSVNSKSGEIK-AGLLKPAR-a6-b5	sp|P47019|ALB1_YEAST	sp|P47019|ALB1_YEAST	xlink	intra-protein xl	F1711_jansenj_274.006633.006633.3_F1711_jansenj_274.006575.006575.3	46	37	9	-	0.84	32.66	sp|P47019|ALB1_YEAST:37:x:sp|P47019|ALB1_YEAST:46
SSVNSKSGEIK-AGLLKPAR-a6-b5	sp|P47019|ALB1_YEAST	sp|P47019|ALB1_YEAST	xlink	intra-protein xl	F1711_jansenj_276.006283.006283.3_F1711_jansenj_276.006243.006243.3	46	37	9	-	0.74	32.18	sp|P47019|ALB1_YEAST:37:x:sp|P47019|ALB1_YEAST:46
SSVNSKSGEIK-AGLLKPAR-a6-b5	sp|P47019|ALB1_YEAST	sp|P47019|ALB1_YEAST	xlink	intra-protein xl	F1711_jansenj_272.006160.006160.3_F1711_jansenj_272.006096.006096.3	46	37	9	-	0.74	29.27	sp|P47019|ALB1_YEAST:37:x:sp|P47019|ALB1_YEAST:46
SSVNSKSGEIK-AGLLKPAR-a6-b5	sp|P47019|ALB1_YEAST	sp|P47019|ALB1_YEAST	xlink	intra-protein xl	F1711_jansenj_275.006320.006320.3_F1711_jansenj_275.006290.006290.3	46	37	9	-	0.9	25.84	sp|P47019|ALB1_YEAST:37:x:sp|P47019|ALB1_YEAST:46
SSVNSKSGEIK-AGLLKPAR-a6-b5	sp|P47019|ALB1_YEAST	sp|P47019|ALB1_YEAST	xlink	intra-protein xl	F1711_jansenj_271.006373.006373.3_F1711_jansenj_271.006313.006313.3	46	37	9	-	0.8	25.19	sp|P47019|ALB1_YEAST:37:x:sp|P47019|ALB1_YEAST:46
SSVNSKSGEIK-AGLLKPAR-a6-b5	sp|P47019|ALB1_YEAST	sp|P47019|ALB1_YEAST	xlink	intra-protein xl	F1711_jansenj_283.005969.005969.4_F1711_jansenj_283.005913.005913.4	46	37	9	F1711_jansenj_283_matched	0.8	46.6	sp|P47019|ALB1_YEAST:37:x:sp|P47019|ALB1_YEAST:46
SSVNSKSGEIK-AGLLKPAR-a6-b5	sp|P47019|ALB1_YEAST	sp|P47019|ALB1_YEAST	xlink	intra-protein xl	F1711_jansenj_281.006605.006605.4_F1711_jansenj_281.006513.006513.4	46	37	9	F1711_jansenj_281_matched	0.85	44.65	sp|P47019|ALB1_YEAST:37:x:sp|P47019|ALB1_YEAST:46
SSVNSKSGEIK-AGLLKPAR-a6-b5	sp|P47019|ALB1_YEAST	sp|P47019|ALB1_YEAST	xlink	intra-protein xl	F1711_jansenj_282.006512.006512.4_F1711_jansenj_282.006427.006427.4	46	37	9	F1711_jansenj_282_matched	0.8	43.67	sp|P47019|ALB1_YEAST:37:x:sp|P47019|ALB1_YEAST:46
SSVNSKSGEIK-AGLLKPAR-a6-b5	sp|P47019|ALB1_YEAST	sp|P47019|ALB1_YEAST	xlink	intra-protein xl	F1711_jansenj_280.006109.006109.4_F1711_jansenj_280.006114.006114.4	46	37	9	F1711_jansenj_280_matched	0.79	43.45	sp|P47019|ALB1_YEAST:37:x:sp|P47019|ALB1_YEAST:46
SSVNSKSGEIK-AGLLKPAR-a6-b5	sp|P47019|ALB1_YEAST	sp|P47019|ALB1_YEAST	xlink	intra-protein xl	F1711_jansenj_279.006349.006349.4_F1711_jansenj_279.006282.006282.4	46	37	9	F1711_jansenj_279_matched	0.93	39.33	sp|P47019|ALB1_YEAST:37:x:sp|P47019|ALB1_YEAST:46
SSVNSKSGEIK-AGLLKPAR-a6-b5	sp|P47019|ALB1_YEAST	sp|P47019|ALB1_YEAST	xlink	intra-protein xl	F1711_jansenj_284.005985.005985.3_F1711_jansenj_284.005941.005941.3	46	37	9	F1711_jansenj_284_matched	0.81	38.93	sp|P47019|ALB1_YEAST:37:x:sp|P47019|ALB1_YEAST:46
SSVNSKSGEIK-AGLLKPAR-a6-b5	sp|P47019|ALB1_YEAST	sp|P47019|ALB1_YEAST	xlink	intra-protein xl	F1711_jansenj_283.005941.005941.3_F1711_jansenj_283.005916.005916.3	46	37	9	F1711_jansenj_283_matched	0.92	34.06	sp|P47019|ALB1_YEAST:37:x:sp|P47019|ALB1_YEAST:46
SSVNSKSGEIK-AGLLKPAR-a6-b5	sp|P47019|ALB1_YEAST	sp|P47019|ALB1_YEAST	xlink	intra-protein xl	F1711_jansenj_279.006335.006335.3_F1711_jansenj_279.006265.006265.3	46	37	9	F1711_jansenj_279_matched	0.86	31.04	sp|P47019|ALB1_YEAST:37:x:sp|P47019|ALB1_YEAST:46
SSVNSKSGEIK-AGLLKPAR-a6-b5	sp|P47019|ALB1_YEAST	sp|P47019|ALB1_YEAST	xlink	intra-protein xl	F1711_jansenj_280.006117.006117.3_F1711_jansenj_280.006056.006056.3	46	37	9	F1711_jansenj_280_matched	0.78	30.54	sp|P47019|ALB1_YEAST:37:x:sp|P47019|ALB1_YEAST:46
TTYDGKPALLFIVR-K6-156	sp|P40693|RLP7_YEAST	-	monolink	monolink	F1707_sailerc_27.026844.026844.3_F1707_sailerc_27.026638.026638.3	138		-	F1707_sailerc_27_matched	0.62	47.48	sp|P40693|RLP7_YEAST:138
TTYDGKPALLFIVR-K6-156	sp|P40693|RLP7_YEAST	-	monolink	monolink	F1707_sailerc_28.027035.027035.3_F1707_sailerc_28.026817.026817.3	138		-	F1707_sailerc_28_matched	0.58	45.85	sp|P40693|RLP7_YEAST:138
TTYDGKPALLFIVR-K6-155	sp|P40693|RLP7_YEAST	-	monolink	monolink	F1707_sailerc_28.024265.024265.3_F1707_sailerc_28.024192.024192.3	138		-	F1707_sailerc_28_matched	0.48	43.77	sp|P40693|RLP7_YEAST:138
TTYDGKPALLFIVR-K6-155	sp|P40693|RLP7_YEAST	-	monolink	monolink	F1707_sailerc_27.024075.024075.3_F1707_sailerc_27.023971.023971.3	138		-	F1707_sailerc_27_matched	0.53	42.19	sp|P40693|RLP7_YEAST:138
TTYDGKPALLFIVR-K6-156	sp|P40693|RLP7_YEAST	-	monolink	monolink	F1707_sailerc_30.019560.019560.3_F1707_sailerc_30.019466.019466.3	138		-	F1707_sailerc_30_matched	0.53	40.7	sp|P40693|RLP7_YEAST:138
TTYDGKPALLFIVR-K6-156	sp|P40693|RLP7_YEAST	-	monolink	monolink	F1707_sailerc_31.019243.019243.3_F1707_sailerc_31.019132.019132.3	138		-	F1707_sailerc_31_matched	0.58	36.66	sp|P40693|RLP7_YEAST:138
TTYDGKPALLFIVR-K6-155	sp|P40693|RLP7_YEAST	-	monolink	monolink	F1707_sailerc_30.017939.017939.3_F1707_sailerc_30.017849.017849.3	138		-	F1707_sailerc_30_matched	0.65	33.29	sp|P40693|RLP7_YEAST:138
TTYDGKPALLFIVR-K6-156	sp|P40693|RLP7_YEAST	-	monolink	monolink	F1707_sailerc_14.021692.021692.3_F1707_sailerc_14.021534.021534.3	138		-	F1707_sailerc_14_matched	0.64	42.83	sp|P40693|RLP7_YEAST:138
TTYDGKPALLFIVR-K6-155	sp|P40693|RLP7_YEAST	-	monolink	monolink	F1707_sailerc_13.019576.019576.3_F1707_sailerc_13.019432.019432.3	138		-	F1707_sailerc_13_matched	0.76	34.55	sp|P40693|RLP7_YEAST:138
TTYDGKPALLFIVR-K6-155	sp|P40693|RLP7_YEAST	-	monolink	monolink	F1707_sailerc_14.019719.019719.3_F1707_sailerc_14.019586.019586.3	138		-	F1707_sailerc_14_matched	0.71	32.52	sp|P40693|RLP7_YEAST:138
TTYDGKPALLFIVR-K6-156	sp|P40693|RLP7_YEAST	-	monolink	monolink	F1707_sailerc_21.019798.019798.3_F1707_sailerc_21.019704.019704.3	138		-	F1707_sailerc_21_matched	0.68	42.19	sp|P40693|RLP7_YEAST:138
TTYDGKPALLFIVR-K6-156	sp|P40693|RLP7_YEAST	-	monolink	monolink	F1707_sailerc_20.027227.027227.3_F1707_sailerc_20.027046.027046.3	138		-	F1707_sailerc_20_matched	0.59	41.03	sp|P40693|RLP7_YEAST:138
TTYDGKPALLFIVR-K6-155	sp|P40693|RLP7_YEAST	-	monolink	monolink	F1707_sailerc_22.018261.018261.3_F1707_sailerc_22.018182.018182.3	138		-	F1707_sailerc_22_matched	0.7	37.57	sp|P40693|RLP7_YEAST:138
TTYDGKPALLFIVR-K6-155	sp|P40693|RLP7_YEAST	-	monolink	monolink	F1707_sailerc_20.024538.024538.3_F1707_sailerc_20.024453.024453.3	138		-	F1707_sailerc_20_matched	0.67	35.98	sp|P40693|RLP7_YEAST:138
TTYDGKPALLFIVR-K6-155	sp|P40693|RLP7_YEAST	-	monolink	monolink	F1707_sailerc_19.023831.023831.3_F1707_sailerc_19.023732.023732.3	138		-	F1707_sailerc_19_matched	0.63	22.35	sp|P40693|RLP7_YEAST:138
TTYDGKPALLFIVR-K6-155	sp|P40693|RLP7_YEAST	-	monolink	monolink	F1806_jansenj_153.019866.019866.3_F1806_jansenj_153.019828.019828.3	138		-	F1806_jansenj_153_matched	0.62	34.27	sp|P40693|RLP7_YEAST:138
TTYDGKPALLFIVR-K6-155	sp|P40693|RLP7_YEAST	-	monolink	monolink	F1806_jansenj_154.020229.020229.3_F1806_jansenj_154.020135.020135.3	138		-	F1806_jansenj_154_matched	0.64	34.24	sp|P40693|RLP7_YEAST:138
TTYDGKPALLFIVR-K6-155	sp|P40693|RLP7_YEAST	-	monolink	monolink	F1806_jansenj_156.021922.021922.3_F1806_jansenj_156.021853.021853.3	138		-	F1806_jansenj_156_matched	0.75	30.57	sp|P40693|RLP7_YEAST:138
TTYDGKPALLFIVR-K6-155	sp|P40693|RLP7_YEAST	-	monolink	monolink	F1701_sailerc_032.027580.027580.3_F1701_sailerc_032.027519.027519.3	138		-	F1701_sailerc_032_matched	0.61	48.44	sp|P40693|RLP7_YEAST:138
TTYDGKPALLFIVR-K6-156	sp|P40693|RLP7_YEAST	-	monolink	monolink	F1701_sailerc_033.029801.029801.3_F1701_sailerc_033.029634.029634.3	138		-	F1701_sailerc_033_matched	0.61	48.06	sp|P40693|RLP7_YEAST:138
TTYDGKPALLFIVR-K6-155	sp|P40693|RLP7_YEAST	-	monolink	monolink	F1701_sailerc_035.023685.023685.3_F1701_sailerc_035.023607.023607.3	138		-	F1701_sailerc_035_matched	0.57	47.62	sp|P40693|RLP7_YEAST:138
TTYDGKPALLFIVR-K6-156	sp|P40693|RLP7_YEAST	-	monolink	monolink	F1701_sailerc_034.025357.025357.3_F1701_sailerc_034.025255.025255.3	138		-	F1701_sailerc_034_matched	0.7	46.18	sp|P40693|RLP7_YEAST:138
TTYDGKPALLFIVR-K6-156	sp|P40693|RLP7_YEAST	-	monolink	monolink	F1701_sailerc_032.029785.029785.3_F1701_sailerc_032.029721.029721.3	138		-	F1701_sailerc_032_matched	0.64	44.82	sp|P40693|RLP7_YEAST:138
TTYDGKPALLFIVR-K6-156	sp|P40693|RLP7_YEAST	-	monolink	monolink	F1701_sailerc_035.025508.025508.3_F1701_sailerc_035.025389.025389.3	138		-	F1701_sailerc_035_matched	0.61	39.81	sp|P40693|RLP7_YEAST:138
TTYDGKPALLFIVR-K6-155	sp|P40693|RLP7_YEAST	-	monolink	monolink	F1701_sailerc_034.023366.023366.3_F1701_sailerc_034.023281.023281.3	138		-	F1701_sailerc_034_matched	0.51	39.12	sp|P40693|RLP7_YEAST:138
TTYDGKPALLFIVR-K6-155	sp|P40693|RLP7_YEAST	-	monolink	monolink	F1701_sailerc_033.027510.027510.3_F1701_sailerc_033.027405.027405.3	138		-	F1701_sailerc_033_matched	0.6	36.67	sp|P40693|RLP7_YEAST:138
TTYDGKPALLFIVR-K6-156	sp|P40693|RLP7_YEAST	-	monolink	monolink	F1701_sailerc_034.025357.025357.3_F1701_sailerc_034.025218.025218.3	138		-	F1701_sailerc_034_matched	0.65	26.17	sp|P40693|RLP7_YEAST:138
TTYDGKPALLFIVR-K6-155	sp|P40693|RLP7_YEAST	-	monolink	monolink	F1701_sailerc_076.026809.026809.3_F1701_sailerc_076.026659.026659.3	138		-	F1701_sailerc_076_matched	0.57	44.62	sp|P40693|RLP7_YEAST:138
TTYDGKPALLFIVR-K6-156	sp|P40693|RLP7_YEAST	-	monolink	monolink	F1701_sailerc_079.022411.022411.3_F1701_sailerc_079.022335.022335.3	138		-	F1701_sailerc_079_matched	0.61	42.9	sp|P40693|RLP7_YEAST:138
TTYDGKPALLFIVR-K6-155	sp|P40693|RLP7_YEAST	-	monolink	monolink	F1701_sailerc_079.020744.020744.3_F1701_sailerc_079.020682.020682.3	138		-	F1701_sailerc_079_matched	0.56	40.65	sp|P40693|RLP7_YEAST:138
TTYDGKPALLFIVR-K6-156	sp|P40693|RLP7_YEAST	-	monolink	monolink	F1701_sailerc_078.022227.022227.3_F1701_sailerc_078.022140.022140.3	138		-	F1701_sailerc_078_matched	0.58	39.12	sp|P40693|RLP7_YEAST:138
EKTTYDGKPALLFIVR-K8-156	sp|P40693|RLP7_YEAST	-	monolink	monolink	F1701_sailerc_077.025260.025260.3_F1701_sailerc_077.025050.025050.3	138		-	F1701_sailerc_077_matched	0.4	39.05	sp|P40693|RLP7_YEAST:138
TTYDGKPALLFIVR-K6-155	sp|P40693|RLP7_YEAST	-	monolink	monolink	F1701_sailerc_078.020615.020615.3_F1701_sailerc_078.020557.020557.3	138		-	F1701_sailerc_078_matched	0.58	38.17	sp|P40693|RLP7_YEAST:138
EKTTYDGKPALLFIVR-K8-156	sp|P40693|RLP7_YEAST	-	monolink	monolink	F1701_sailerc_074.018608.018608.3_F1701_sailerc_074.018467.018467.3	138		-	F1701_sailerc_074_matched	0.57	22.17	sp|P40693|RLP7_YEAST:138
TTYDGKPALLFIVR-K6-156	sp|P40693|RLP7_YEAST	-	monolink	monolink	F1801_sailerc_312.018767.018767.3_F1801_sailerc_312.018661.018661.3	138		-	F1801_sailerc_312_matched	0.69	38.74	sp|P40693|RLP7_YEAST:138
TTYDGKPALLFIVR-K6-156	sp|P40693|RLP7_YEAST	-	monolink	monolink	F1801_sailerc_311.018797.018797.3_F1801_sailerc_311.018705.018705.3	138		-	F1801_sailerc_311_matched	0.61	33.98	sp|P40693|RLP7_YEAST:138
TTYDGKPALLFIVR-K6-155	sp|P40693|RLP7_YEAST	-	monolink	monolink	F1806_jansenj_144.021459.021459.3_F1806_jansenj_144.021379.021379.3	138		-	F1806_jansenj_144_matched	0.52	42.45	sp|P40693|RLP7_YEAST:138
TTYDGKPALLFIVR-K6-156	sp|P40693|RLP7_YEAST	-	monolink	monolink	F1806_jansenj_004.031114.031114.3_F1806_jansenj_004.030883.030883.3	138		-	F1806_jansenj_004_matched	0.65	42.23	sp|P40693|RLP7_YEAST:138
TTYDGKPALLFIVR-K6-155	sp|P40693|RLP7_YEAST	-	monolink	monolink	F1806_jansenj_143.021519.021519.3_F1806_jansenj_143.021444.021444.3	138		-	F1806_jansenj_143_matched	0.59	36.13	sp|P40693|RLP7_YEAST:138
TTYDGKPALLFIVR-K6-155	sp|P40693|RLP7_YEAST	-	monolink	monolink	F1806_jansenj_012.027974.027974.3_F1806_jansenj_012.027811.027811.3	138		-	F1806_jansenj_012_matched	0.61	38.96	sp|P40693|RLP7_YEAST:138
TTYDGKPALLFIVR-K6-155	sp|P40693|RLP7_YEAST	-	monolink	monolink	F1806_jansenj_145.021084.021084.3_F1806_jansenj_145.021007.021007.3	138		-	F1806_jansenj_145_matched	0.51	35.71	sp|P40693|RLP7_YEAST:138
TTYDGKPALLFIVR-K6-155	sp|P40693|RLP7_YEAST	-	monolink	monolink	F1806_jansenj_011.027883.027883.3_F1806_jansenj_011.027731.027731.3	138		-	F1806_jansenj_011_matched	0.59	35.67	sp|P40693|RLP7_YEAST:138
TTYDGKPALLFIVR-K6-155	sp|P40693|RLP7_YEAST	-	monolink	monolink	F1806_jansenj_146.021330.021330.3_F1806_jansenj_146.021269.021269.3	138		-	F1806_jansenj_146_matched	0.62	32.93	sp|P40693|RLP7_YEAST:138
TTYDGKPALLFIVR-K6-155	sp|P40693|RLP7_YEAST	-	monolink	monolink	F1806_jansenj_147.022539.022539.3_F1806_jansenj_147.022441.022441.3	138		-	F1806_jansenj_147_matched	0.68	38.37	sp|P40693|RLP7_YEAST:138
TTYDGKPALLFIVR-K6-155	sp|P40693|RLP7_YEAST	-	monolink	monolink	F1806_jansenj_148.022546.022546.3_F1806_jansenj_148.022476.022476.3	138		-	F1806_jansenj_148_matched	0.61	37.03	sp|P40693|RLP7_YEAST:138
TTYDGKPALLFIVR-K6-156	sp|P40693|RLP7_YEAST	-	monolink	monolink	F1712_jansenj_160.031285.031285.3_F1712_jansenj_160.031150.031150.3	138		-	F1712_jansenj_160_matched	0.6	43.09	sp|P40693|RLP7_YEAST:138
TTYDGKPALLFIVR-K6-155	sp|P40693|RLP7_YEAST	-	monolink	monolink	F1712_jansenj_160.028595.028595.3_F1712_jansenj_160.028476.028476.3	138		-	F1712_jansenj_160_matched	0.55	40.4	sp|P40693|RLP7_YEAST:138
EKTTYDGKPALLFIVR-K8-155	sp|P40693|RLP7_YEAST	-	monolink	monolink	F1712_jansenj_160.024327.024327.3_F1712_jansenj_160.024161.024161.3	138		-	F1712_jansenj_160_matched	0.58	24.38	sp|P40693|RLP7_YEAST:138
TTYDGKPALLFIVR-K6-155	sp|P40693|RLP7_YEAST	-	monolink	monolink	F1806_jansenj_160.021407.021407.3_F1806_jansenj_160.021363.021363.3	138		-	F1806_jansenj_160_matched	0.6	34.4	sp|P40693|RLP7_YEAST:138
TTYDGKPALLFIVR-K6-155	sp|P40693|RLP7_YEAST	-	monolink	monolink	F1806_jansenj_161.021087.021087.3_F1806_jansenj_161.021049.021049.3	138		-	F1806_jansenj_161_matched	0.72	31.04	sp|P40693|RLP7_YEAST:138
EKTTYDGKPALLFIVR-K8-155	sp|P40693|RLP7_YEAST	-	monolink	monolink	F1806_jansenj_069.019196.019196.3_F1806_jansenj_069.019282.019282.3	138		-	F1806_jansenj_069_matched	0.69	21.63	sp|P40693|RLP7_YEAST:138
TTYDGKPALLFIVR-K6-155	sp|P40693|RLP7_YEAST	-	monolink	monolink	F1806_jansenj_080.018027.018027.3_F1806_jansenj_080.018013.018013.3	138		-	F1806_jansenj_080_matched	0.62	34.22	sp|P40693|RLP7_YEAST:138
TTYDGKPALLFIVR-K6-155	sp|P40693|RLP7_YEAST	-	monolink	monolink	F1701_sailerc_047.028149.028149.3_F1701_sailerc_047.028029.028029.3	138		-	F1701_sailerc_047_matched	0.57	47.41	sp|P40693|RLP7_YEAST:138
TTYDGKPALLFIVR-K6-156	sp|P40693|RLP7_YEAST	-	monolink	monolink	F1701_sailerc_046.030962.030962.3_F1701_sailerc_046.030920.030920.3	138		-	F1701_sailerc_046_matched	0.56	45.99	sp|P40693|RLP7_YEAST:138
TTYDGKPALLFIVR-K6-155	sp|P40693|RLP7_YEAST	-	monolink	monolink	F1701_sailerc_047.028083.028083.3_F1701_sailerc_047.028029.028029.3	138		-	F1701_sailerc_047_matched	0.61	44.49	sp|P40693|RLP7_YEAST:138
TTYDGKPALLFIVR-K6-155	sp|P40693|RLP7_YEAST	-	monolink	monolink	F1701_sailerc_046.028687.028687.3_F1701_sailerc_046.028571.028571.3	138		-	F1701_sailerc_046_matched	0.54	40.89	sp|P40693|RLP7_YEAST:138
TTYDGKPALLFIVR-K6-155	sp|P40693|RLP7_YEAST	-	monolink	monolink	F1701_sailerc_048.022755.022755.3_F1701_sailerc_048.022674.022674.3	138		-	F1701_sailerc_048_matched	0.61	39.81	sp|P40693|RLP7_YEAST:138
TTYDGKPALLFIVR-K6-155	sp|P40693|RLP7_YEAST	-	monolink	monolink	F1708_sailerc_479.024809.024809.3_F1708_sailerc_479.024671.024671.3	138		-	F1708_sailerc_479_matched	0.57	40.06	sp|P40693|RLP7_YEAST:138
TTYDGKPALLFIVR-K6-155	sp|P40693|RLP7_YEAST	-	monolink	monolink	F1708_sailerc_480.025115.025115.3_F1708_sailerc_480.024993.024993.3	138		-	F1708_sailerc_480_matched	0.67	38.72	sp|P40693|RLP7_YEAST:138
TTYDGKPALLFIVR-K6-156	sp|P40693|RLP7_YEAST	-	monolink	monolink	F1708_sailerc_482.017497.017497.3_F1708_sailerc_482.017424.017424.3	138		-	F1708_sailerc_482_matched	0.6	35.87	sp|P40693|RLP7_YEAST:138
TTYDGKPALLFIVR-K6-156	sp|P40693|RLP7_YEAST	-	monolink	monolink	F1708_sailerc_479.027555.027555.3_F1708_sailerc_479.027415.027415.3	138		-	F1708_sailerc_479_matched	0.56	35.59	sp|P40693|RLP7_YEAST:138
TTYDGKPALLFIVR-K6-156	sp|P40693|RLP7_YEAST	-	monolink	monolink	F1708_sailerc_480.027718.027718.3_F1708_sailerc_480.027606.027606.3	138		-	F1708_sailerc_480_matched	0.64	32.07	sp|P40693|RLP7_YEAST:138
TTYDGKPALLFIVR-K6-155	sp|P40693|RLP7_YEAST	-	monolink	monolink	F1708_sailerc_482.016178.016178.3_F1708_sailerc_482.016142.016142.3	138		-	F1708_sailerc_482_matched	0.7	24.34	sp|P40693|RLP7_YEAST:138
EKTTYDGKPALLFIVR-K8-155	sp|P40693|RLP7_YEAST	-	monolink	monolink	F1708_sailerc_480.018150.018150.3_F1708_sailerc_480.018226.018226.3	138		-	F1708_sailerc_480_matched	0.65	20.73	sp|P40693|RLP7_YEAST:138
TTYDGKPALLFIVR-K6-155	sp|P40693|RLP7_YEAST	-	monolink	monolink	F1709_sailerc_500.017966.017966.3_F1709_sailerc_500.017895.017895.3	138		-	F1709_sailerc_500_matched	0.6	43.86	sp|P40693|RLP7_YEAST:138
TTYDGKPALLFIVR-K6-156	sp|P40693|RLP7_YEAST	-	monolink	monolink	F1709_sailerc_499.028581.028581.3_F1709_sailerc_499.028477.028477.3	138		-	F1709_sailerc_499_matched	0.55	42.67	sp|P40693|RLP7_YEAST:138
TTYDGKPALLFIVR-K6-155	sp|P40693|RLP7_YEAST	-	monolink	monolink	F1709_sailerc_501.017694.017694.3_F1709_sailerc_501.017658.017658.3	138		-	F1709_sailerc_501_matched	0.56	42.4	sp|P40693|RLP7_YEAST:138
TTYDGKPALLFIVR-K6-156	sp|P40693|RLP7_YEAST	-	monolink	monolink	F1709_sailerc_498.028653.028653.3_F1709_sailerc_498.028536.028536.3	138		-	F1709_sailerc_498_matched	0.69	37.82	sp|P40693|RLP7_YEAST:138
TTYDGKPALLFIVR-K6-156	sp|P40693|RLP7_YEAST	-	monolink	monolink	F1711_jansenj_205.026986.026986.3_F1711_jansenj_205.026837.026837.3	138		-	F1711_jansenj_205_matched	0.55	36.56	sp|P40693|RLP7_YEAST:138
TTYDGKPALLFIVR-K6-156	sp|P40693|RLP7_YEAST	-	monolink	monolink	F1711_jansenj_274.026734.026734.3_F1711_jansenj_274.026635.026635.3	138		-	-	0.57	44.47	sp|P40693|RLP7_YEAST:138
TTYDGKPALLFIVR-K6-156	sp|P40693|RLP7_YEAST	-	monolink	monolink	F1711_jansenj_276.019251.019251.3_F1711_jansenj_276.019217.019217.3	138		-	-	0.7	43.32	sp|P40693|RLP7_YEAST:138
TTYDGKPALLFIVR-K6-156	sp|P40693|RLP7_YEAST	-	monolink	monolink	F1711_jansenj_273.027322.027322.3_F1711_jansenj_273.027238.027238.3	138		-	-	0.64	42.45	sp|P40693|RLP7_YEAST:138
TTYDGKPALLFIVR-K6-155	sp|P40693|RLP7_YEAST	-	monolink	monolink	F1711_jansenj_274.024293.024293.3_F1711_jansenj_274.024214.024214.3	138		-	-	0.57	41.92	sp|P40693|RLP7_YEAST:138
TTYDGKPALLFIVR-K6-156	sp|P40693|RLP7_YEAST	-	monolink	monolink	F1711_jansenj_284.017763.017763.3_F1711_jansenj_284.017688.017688.3	138		-	F1711_jansenj_284_matched	0.74	45.87	sp|P40693|RLP7_YEAST:138
TTYDGKPALLFIVR-K6-156	sp|P40693|RLP7_YEAST	-	monolink	monolink	F1711_jansenj_282.025765.025765.3_F1711_jansenj_282.025621.025621.3	138		-	F1711_jansenj_282_matched	0.59	43.78	sp|P40693|RLP7_YEAST:138
TTYDGKPALLFIVR-K6-155	sp|P40693|RLP7_YEAST	-	monolink	monolink	F1711_jansenj_282.023523.023523.3_F1711_jansenj_282.023461.023461.3	138		-	F1711_jansenj_282_matched	0.51	41.11	sp|P40693|RLP7_YEAST:138
TTYDGKPALLFIVR-K6-156	sp|P40693|RLP7_YEAST	-	monolink	monolink	F1711_jansenj_281.025917.025917.3_F1711_jansenj_281.025804.025804.3	138		-	F1711_jansenj_281_matched	0.61	38.82	sp|P40693|RLP7_YEAST:138
TTYDGKPALLFIVR-K6-156	sp|P40693|RLP7_YEAST	-	monolink	monolink	F1711_jansenj_283.017682.017682.3_F1711_jansenj_283.017623.017623.3	138		-	F1711_jansenj_283_matched	0.66	37.74	sp|P40693|RLP7_YEAST:138
TTYDGKPALLFIVR-K6-155	sp|P40693|RLP7_YEAST	-	monolink	monolink	F1711_jansenj_281.023677.023677.3_F1711_jansenj_281.023627.023627.3	138		-	F1711_jansenj_281_matched	0.7	34.58	sp|P40693|RLP7_YEAST:138
TTYDGKPALLFIVR-K6-155	sp|P40693|RLP7_YEAST	-	monolink	monolink	F1711_jansenj_283.016328.016328.3_F1711_jansenj_283.016270.016270.3	138		-	F1711_jansenj_283_matched	0.56	34.55	sp|P40693|RLP7_YEAST:138
TTYDGKPALLFIVR-K6-155	sp|P40693|RLP7_YEAST	-	monolink	monolink	F1711_jansenj_284.016375.016375.3_F1711_jansenj_284.016333.016333.3	138		-	F1711_jansenj_284_matched	0.85	33.19	sp|P40693|RLP7_YEAST:138
TTYDGKPALLFIVR-K6-155	sp|P40693|RLP7_YEAST	-	monolink	monolink	F1611_sailerc_218.030162.030162.3_F1611_sailerc_218.030096.030096.3	138		-	F1611_sailerc_218_matched	0.59	35.3	sp|P40693|RLP7_YEAST:138
TTYDGKPALLFIVR-K6-156	sp|P40693|RLP7_YEAST	-	monolink	monolink	F1611_sailerc_218.032345.032345.3_F1611_sailerc_218.032219.032219.3	138		-	F1611_sailerc_218_matched	0.82	33.06	sp|P40693|RLP7_YEAST:138
TTYDGKPALLFIVR-K6-156	sp|P40693|RLP7_YEAST	-	monolink	monolink	F1611_sailerc_217.032369.032369.3_F1611_sailerc_217.032205.032205.3	138		-	F1611_sailerc_217_matched	0.69	29.63	sp|P40693|RLP7_YEAST:138
TTYDGKPALLFIVR-K6-156	sp|P40693|RLP7_YEAST	-	monolink	monolink	F1701_sailerc_069.028100.028100.3_F1701_sailerc_069.027947.027947.3	138		-	F1701_sailerc_069_matched	0.57	46.2	sp|P40693|RLP7_YEAST:138
TTYDGKPALLFIVR-K6-156	sp|P40693|RLP7_YEAST	-	monolink	monolink	F1703_sailerc_174.024807.024807.3_F1703_sailerc_174.024676.024676.3	138		-	F1703_sailerc_174_matched	0.64	41.0	sp|P40693|RLP7_YEAST:138
TTYDGKPALLFIVR-K6-156	sp|P40693|RLP7_YEAST	-	monolink	monolink	F1703_sailerc_173.034160.034160.3_F1703_sailerc_173.034052.034052.3	138		-	F1703_sailerc_173_matched	0.68	38.87	sp|P40693|RLP7_YEAST:138
TTYDGKPALLFIVR-K6-156	sp|P40693|RLP7_YEAST	-	monolink	monolink	F1703_sailerc_172.034715.034715.3_F1703_sailerc_172.034569.034569.3	138		-	F1703_sailerc_172_matched	0.58	37.62	sp|P40693|RLP7_YEAST:138
TTYDGKPALLFIVR-K6-156	sp|P40693|RLP7_YEAST	-	monolink	monolink	F1701_sailerc_025.030111.030111.3_F1701_sailerc_025.029985.029985.3	138		-	F1701_sailerc_025_matched	0.63	45.19	sp|P40693|RLP7_YEAST:138
TTYDGKPALLFIVR-K6-156	sp|P40693|RLP7_YEAST	-	monolink	monolink	F1701_sailerc_026.030124.030124.3_F1701_sailerc_026.029998.029998.3	138		-	F1701_sailerc_026_matched	0.65	43.55	sp|P40693|RLP7_YEAST:138
TTYDGKPALLFIVR-K6-156	sp|P40693|RLP7_YEAST	-	monolink	monolink	F1701_sailerc_026.030124.030124.3_F1701_sailerc_026.030007.030007.3	138		-	F1701_sailerc_026_matched	0.62	43.34	sp|P40693|RLP7_YEAST:138
TTYDGKPALLFIVR-K6-156	sp|P40693|RLP7_YEAST	-	monolink	monolink	F1701_sailerc_027.024052.024052.3_F1701_sailerc_027.023965.023965.3	138		-	F1701_sailerc_027_matched	0.63	42.62	sp|P40693|RLP7_YEAST:138
TTYDGKPALLFIVR-K6-156	sp|P40693|RLP7_YEAST	-	monolink	monolink	F1701_sailerc_028.023889.023889.3_F1701_sailerc_028.023787.023787.3	138		-	F1701_sailerc_028_matched	0.74	33.64	sp|P40693|RLP7_YEAST:138
TTYDGKPALLFIVR-K6-156	sp|P40693|RLP7_YEAST	-	monolink	monolink	F1701_sailerc_028.023921.023921.3_F1701_sailerc_028.023787.023787.3	138		-	F1701_sailerc_028_matched	0.7	29.49	sp|P40693|RLP7_YEAST:138
TTYDGKPALLFIVR-K6-156	sp|P40693|RLP7_YEAST	-	monolink	monolink	F1806_jansenj_087.032722.032722.3_F1806_jansenj_087.032590.032590.3	138		-	F1806_jansenj_087_matched	0.57	44.21	sp|P40693|RLP7_YEAST:138
TTYDGKPALLFIVR-K6-155	sp|P40693|RLP7_YEAST	-	monolink	monolink	F1806_jansenj_090.021858.021858.3_F1806_jansenj_090.021828.021828.3	138		-	F1806_jansenj_090_matched	0.59	43.3	sp|P40693|RLP7_YEAST:138
TTYDGKPALLFIVR-K6-155	sp|P40693|RLP7_YEAST	-	monolink	monolink	F1806_jansenj_089.022249.022249.3_F1806_jansenj_089.022222.022222.3	138		-	F1806_jansenj_089_matched	0.52	43.0	sp|P40693|RLP7_YEAST:138
TTYDGKPALLFIVR-K6-156	sp|P40693|RLP7_YEAST	-	monolink	monolink	F1806_jansenj_090.023864.023864.3_F1806_jansenj_090.023718.023718.3	138		-	F1806_jansenj_090_matched	0.62	42.05	sp|P40693|RLP7_YEAST:138
TTYDGKPALLFIVR-K6-156	sp|P40693|RLP7_YEAST	-	monolink	monolink	F1806_jansenj_088.033001.033001.3_F1806_jansenj_088.032842.032842.3	138		-	F1806_jansenj_088_matched	0.59	40.66	sp|P40693|RLP7_YEAST:138
EKTTYDGKPALLFIVR-K8-155	sp|P40693|RLP7_YEAST	-	monolink	monolink	F1806_jansenj_088.025093.025093.3_F1806_jansenj_088.024946.024946.3	138		-	F1806_jansenj_088_matched	0.44	28.33	sp|P40693|RLP7_YEAST:138
TTYDGKPALLFIVR-K6-155	sp|P40693|RLP7_YEAST	-	monolink	monolink	F1806_jansenj_098.023373.023373.3_F1806_jansenj_098.023290.023290.3	138		-	F1806_jansenj_098_matched	0.51	43.17	sp|P40693|RLP7_YEAST:138
TTYDGKPALLFIVR-K6-155	sp|P40693|RLP7_YEAST	-	monolink	monolink	F1806_jansenj_097.023091.023091.3_F1806_jansenj_097.023014.023014.3	138		-	F1806_jansenj_097_matched	0.56	39.94	sp|P40693|RLP7_YEAST:138
TTYDGKPALLFIVR-K6-156	sp|P40693|RLP7_YEAST	-	monolink	monolink	F1806_jansenj_098.025547.025547.3_F1806_jansenj_098.025375.025375.3	138		-	F1806_jansenj_098_matched	0.56	37.8	sp|P40693|RLP7_YEAST:138
TVKSLVDNMITGVTK-K3-155	sp|P05738|RL9A_YEAST,sp|P51401|RL9B_YEAST	-	monolink	monolink	F1707_sailerc_27.024908.024908.3_F1707_sailerc_27.024900.024900.3	72,72		-	F1707_sailerc_27_matched	0.69	47.48	sp|P05738|RL9A_YEAST:72:|:sp|P51401|RL9B_YEAST:72
TVKSLVDNMITGVTK-K3-155	sp|P05738|RL9A_YEAST,sp|P51401|RL9B_YEAST	-	monolink	monolink	F1707_sailerc_28.025128.025128.3_F1707_sailerc_28.025028.025028.3	72,72		-	F1707_sailerc_28_matched	0.55	39.97	sp|P05738|RL9A_YEAST:72:|:sp|P51401|RL9B_YEAST:72
TVKSLVDNMITGVTK-K3-155	sp|P05738|RL9A_YEAST,sp|P51401|RL9B_YEAST	-	monolink	monolink	F1707_sailerc_31.018096.018096.3_F1707_sailerc_31.018054.018054.3	72,72		-	F1707_sailerc_31_matched	0.6	38.52	sp|P05738|RL9A_YEAST:72:|:sp|P51401|RL9B_YEAST:72
TVKSLVDNMITGVTK-K3-155	sp|P05738|RL9A_YEAST,sp|P51401|RL9B_YEAST	-	monolink	monolink	F1707_sailerc_30.018396.018396.3_F1707_sailerc_30.018345.018345.3	72,72		-	F1707_sailerc_30_matched	0.65	36.86	sp|P05738|RL9A_YEAST:72:|:sp|P51401|RL9B_YEAST:72
TVKSLVDNMITGVTK-K3-155	sp|P05738|RL9A_YEAST,sp|P51401|RL9B_YEAST	-	monolink	monolink	F1707_sailerc_13.020105.020105.3_F1707_sailerc_13.020114.020114.3	72,72		-	F1707_sailerc_13_matched	0.71	44.3	sp|P05738|RL9A_YEAST:72:|:sp|P51401|RL9B_YEAST:72
TVKSLVDNMITGVTK-K3-156	sp|P05738|RL9A_YEAST,sp|P51401|RL9B_YEAST	-	monolink	monolink	F1707_sailerc_13.022124.022124.3_F1707_sailerc_13.022072.022072.3	72,72		-	F1707_sailerc_13_matched	0.66	42.97	sp|P05738|RL9A_YEAST:72:|:sp|P51401|RL9B_YEAST:72
TVKSLVDNMITGVTK-K3-155	sp|P05738|RL9A_YEAST,sp|P51401|RL9B_YEAST	-	monolink	monolink	F1707_sailerc_11.026595.026595.3_F1707_sailerc_11.026532.026532.3	72,72		-	F1707_sailerc_11_matched	0.54	40.45	sp|P05738|RL9A_YEAST:72:|:sp|P51401|RL9B_YEAST:72
TVKSLVDNMITGVTK-K3-155	sp|P05738|RL9A_YEAST,sp|P51401|RL9B_YEAST	-	monolink	monolink	F1707_sailerc_12.026738.026738.3_F1707_sailerc_12.026720.026720.3	72,72		-	F1707_sailerc_12_matched	0.65	40.08	sp|P05738|RL9A_YEAST:72:|:sp|P51401|RL9B_YEAST:72
TVKSLVDNMITGVTK-K3-156	sp|P05738|RL9A_YEAST,sp|P51401|RL9B_YEAST	-	monolink	monolink	F1707_sailerc_14.022237.022237.3_F1707_sailerc_14.022130.022130.3	72,72		-	F1707_sailerc_14_matched	0.6	34.67	sp|P05738|RL9A_YEAST:72:|:sp|P51401|RL9B_YEAST:72
TVKSLVDNMITGVTK-K3-155	sp|P05738|RL9A_YEAST,sp|P51401|RL9B_YEAST	-	monolink	monolink	F1707_sailerc_22.018798.018798.3_F1707_sailerc_22.018779.018779.3	72,72		-	F1707_sailerc_22_matched	0.78	41.67	sp|P05738|RL9A_YEAST:72:|:sp|P51401|RL9B_YEAST:72
TVKSLVDNMITGVTK-K3-155	sp|P05738|RL9A_YEAST,sp|P51401|RL9B_YEAST	-	monolink	monolink	F1707_sailerc_19.024564.024564.3_F1707_sailerc_19.024593.024593.3	72,72		-	F1707_sailerc_19_matched	0.64	40.72	sp|P05738|RL9A_YEAST:72:|:sp|P51401|RL9B_YEAST:72
TVKSLVDNMITGVTK-K3-155	sp|P05738|RL9A_YEAST,sp|P51401|RL9B_YEAST	-	monolink	monolink	F1707_sailerc_21.018458.018458.3_F1707_sailerc_21.018421.018421.3	72,72		-	F1707_sailerc_21_matched	0.6	37.93	sp|P05738|RL9A_YEAST:72:|:sp|P51401|RL9B_YEAST:72
TVKSLVDNMITGVTK-K3-155	sp|P05738|RL9A_YEAST,sp|P51401|RL9B_YEAST	-	monolink	monolink	F1707_sailerc_20.025301.025301.3_F1707_sailerc_20.025326.025326.3	72,72		-	F1707_sailerc_20_matched	0.62	37.63	sp|P05738|RL9A_YEAST:72:|:sp|P51401|RL9B_YEAST:72
TVKSLVDNMITGVTK-K3-155	sp|P05738|RL9A_YEAST,sp|P51401|RL9B_YEAST	-	monolink	monolink	F1707_sailerc_38.018975.018975.3_F1707_sailerc_38.018920.018920.3	72,72		-	F1707_sailerc_38_matched	0.66	39.35	sp|P05738|RL9A_YEAST:72:|:sp|P51401|RL9B_YEAST:72
TVKSLVDNMITGVTK-K3-155	sp|P05738|RL9A_YEAST,sp|P51401|RL9B_YEAST	-	monolink	monolink	F1707_sailerc_37.025210.025210.3_F1707_sailerc_37.025121.025121.3	72,72		-	F1707_sailerc_37_matched	0.77	38.26	sp|P05738|RL9A_YEAST:72:|:sp|P51401|RL9B_YEAST:72
TVKSLVDNMITGVTK-K3-155	sp|P05738|RL9A_YEAST,sp|P51401|RL9B_YEAST	-	monolink	monolink	F1707_sailerc_56.025688.025688.3_F1707_sailerc_56.025653.025653.3	72,72		-	F1707_sailerc_56_matched	0.64	37.88	sp|P05738|RL9A_YEAST:72:|:sp|P51401|RL9B_YEAST:72
TVKSLVDNMITGVTK-K3-155	sp|P05738|RL9A_YEAST,sp|P51401|RL9B_YEAST	-	monolink	monolink	F1707_sailerc_39.019014.019014.3_F1707_sailerc_39.018965.018965.3	72,72		-	F1707_sailerc_39_matched	0.76	33.57	sp|P05738|RL9A_YEAST:72:|:sp|P51401|RL9B_YEAST:72
TVKSLVDNMITGVTK-K3-156	sp|P05738|RL9A_YEAST,sp|P51401|RL9B_YEAST	-	monolink	monolink	F1707_sailerc_56.028504.028504.3_F1707_sailerc_56.028437.028437.3	72,72		-	F1707_sailerc_56_matched	0.81	32.24	sp|P05738|RL9A_YEAST:72:|:sp|P51401|RL9B_YEAST:72
TVKSLVDNMITGVTK-K3-155	sp|P05738|RL9A_YEAST,sp|P51401|RL9B_YEAST	-	monolink	monolink	F1707_sailerc_53.026408.026408.3_F1707_sailerc_53.026335.026335.3	72,72		-	F1707_sailerc_53_matched	0.66	42.12	sp|P05738|RL9A_YEAST:72:|:sp|P51401|RL9B_YEAST:72
TVKSLVDNMITGVTK-K3-155	sp|P05738|RL9A_YEAST,sp|P51401|RL9B_YEAST	-	monolink	monolink	F1707_sailerc_55.021415.021415.3_F1707_sailerc_55.021449.021449.3	72,72		-	F1707_sailerc_55_matched	0.68	41.79	sp|P05738|RL9A_YEAST:72:|:sp|P51401|RL9B_YEAST:72
TVKSLVDNMITGVTK-K3-155	sp|P05738|RL9A_YEAST,sp|P51401|RL9B_YEAST	-	monolink	monolink	F1707_sailerc_52.026346.026346.3_F1707_sailerc_52.026256.026256.3	72,72		-	F1707_sailerc_52_matched	0.68	41.75	sp|P05738|RL9A_YEAST:72:|:sp|P51401|RL9B_YEAST:72
TVKSLVDNMITGVTK-K3-156	sp|P05738|RL9A_YEAST,sp|P51401|RL9B_YEAST	-	monolink	monolink	F1707_sailerc_55.023610.023610.3_F1707_sailerc_55.023462.023462.3	72,72		-	F1707_sailerc_55_matched	0.68	38.36	sp|P05738|RL9A_YEAST:72:|:sp|P51401|RL9B_YEAST:72
TVKSLVDNMITGVTK-K3-155	sp|P05738|RL9A_YEAST,sp|P51401|RL9B_YEAST	-	monolink	monolink	F1707_sailerc_54.021517.021517.3_F1707_sailerc_54.021556.021556.3	72,72		-	F1707_sailerc_54_matched	0.63	37.61	sp|P05738|RL9A_YEAST:72:|:sp|P51401|RL9B_YEAST:72
TVKSLVDNMITGVTK-K3-155	sp|P05738|RL9A_YEAST,sp|P51401|RL9B_YEAST	-	monolink	monolink	F1707_sailerc_44.024885.024885.3_F1707_sailerc_44.024785.024785.3	72,72		-	F1707_sailerc_44_matched	0.67	40.32	sp|P05738|RL9A_YEAST:72:|:sp|P51401|RL9B_YEAST:72
TVKSLVDNMITGVTK-K3-155	sp|P05738|RL9A_YEAST,sp|P51401|RL9B_YEAST	-	monolink	monolink	F1707_sailerc_45.023960.023960.3_F1707_sailerc_45.023871.023871.3	72,72		-	F1707_sailerc_45_matched	0.58	39.76	sp|P05738|RL9A_YEAST:72:|:sp|P51401|RL9B_YEAST:72
TVKSLVDNMITGVTK-K3-155	sp|P05738|RL9A_YEAST,sp|P51401|RL9B_YEAST	-	monolink	monolink	F1707_sailerc_47.018673.018673.3_F1707_sailerc_47.018613.018613.3	72,72		-	F1707_sailerc_47_matched	0.67	39.08	sp|P05738|RL9A_YEAST:72:|:sp|P51401|RL9B_YEAST:72
TVKSLVDNMITGVTK-K3-155	sp|P05738|RL9A_YEAST,sp|P51401|RL9B_YEAST	-	monolink	monolink	F1701_sailerc_032.028122.028122.3_F1701_sailerc_032.028061.028061.3	72,72		-	F1701_sailerc_032_matched	0.62	44.33	sp|P05738|RL9A_YEAST:72:|:sp|P51401|RL9B_YEAST:72
TVKSLVDNMITGVTK-K3-155	sp|P05738|RL9A_YEAST,sp|P51401|RL9B_YEAST	-	monolink	monolink	F1701_sailerc_033.027965.027965.3_F1701_sailerc_033.027883.027883.3	72,72		-	F1701_sailerc_033_matched	0.62	39.05	sp|P05738|RL9A_YEAST:72:|:sp|P51401|RL9B_YEAST:72
TVKSLVDNMITGVTK-K3-155	sp|P05738|RL9A_YEAST,sp|P51401|RL9B_YEAST	-	monolink	monolink	F1801_sailerc_311.017993.017993.3_F1801_sailerc_311.017927.017927.3	72,72		-	F1801_sailerc_311_matched	0.55	43.47	sp|P05738|RL9A_YEAST:72:|:sp|P51401|RL9B_YEAST:72
TVKSLVDNMITGVTK-K3-155	sp|P05738|RL9A_YEAST,sp|P51401|RL9B_YEAST	-	monolink	monolink	F1801_sailerc_312.017955.017955.3_F1801_sailerc_312.017928.017928.3	72,72		-	F1801_sailerc_312_matched	0.64	41.87	sp|P05738|RL9A_YEAST:72:|:sp|P51401|RL9B_YEAST:72
TVKSLVDNMITGVTK-K3-155	sp|P05738|RL9A_YEAST,sp|P51401|RL9B_YEAST	-	monolink	monolink	F1801_sailerc_309.025755.025755.3_F1801_sailerc_309.025687.025687.3	72,72		-	F1801_sailerc_309_matched	0.63	40.76	sp|P05738|RL9A_YEAST:72:|:sp|P51401|RL9B_YEAST:72
TVKSLVDNMITGVTK-K3-155	sp|P05738|RL9A_YEAST,sp|P51401|RL9B_YEAST	-	monolink	monolink	F1801_sailerc_310.025581.025581.3_F1801_sailerc_310.025480.025480.3	72,72		-	F1801_sailerc_310_matched	0.58	38.68	sp|P05738|RL9A_YEAST:72:|:sp|P51401|RL9B_YEAST:72
TVKSLVDNMITGVTK-K3-155	sp|P05738|RL9A_YEAST,sp|P51401|RL9B_YEAST	-	monolink	monolink	F1801_sailerc_317.024988.024988.3_F1801_sailerc_317.024899.024899.3	72,72		-	F1801_sailerc_317_matched	0.68	39.96	sp|P05738|RL9A_YEAST:72:|:sp|P51401|RL9B_YEAST:72
TVKSLVDNMITGVTK-K3-155	sp|P05738|RL9A_YEAST,sp|P51401|RL9B_YEAST	-	monolink	monolink	F1806_jansenj_004.029281.029281.3_F1806_jansenj_004.029198.029198.3	72,72		-	F1806_jansenj_004_matched	0.71	37.56	sp|P05738|RL9A_YEAST:72:|:sp|P51401|RL9B_YEAST:72
TVKSLVDNMITGVTK-K3-155	sp|P05738|RL9A_YEAST,sp|P51401|RL9B_YEAST	-	monolink	monolink	F1806_jansenj_143.022271.022271.3_F1806_jansenj_143.022235.022235.3	72,72		-	F1806_jansenj_143_matched	0.7	31.9	sp|P05738|RL9A_YEAST:72:|:sp|P51401|RL9B_YEAST:72
TVKSLVDNMITGVTK-K3-155	sp|P05738|RL9A_YEAST,sp|P51401|RL9B_YEAST	-	monolink	monolink	F1806_jansenj_144.022169.022169.3_F1806_jansenj_144.022120.022120.3	72,72		-	F1806_jansenj_144_matched	0.77	29.97	sp|P05738|RL9A_YEAST:72:|:sp|P51401|RL9B_YEAST:72
TVKSLVDNMITGVTK-K3-155	sp|P05738|RL9A_YEAST,sp|P51401|RL9B_YEAST	-	monolink	monolink	F1806_jansenj_011.028906.028906.3_F1806_jansenj_011.028799.028799.3	72,72		-	F1806_jansenj_011_matched	0.61	44.89	sp|P05738|RL9A_YEAST:72:|:sp|P51401|RL9B_YEAST:72
TVKSLVDNMITGVTK-K3-155	sp|P05738|RL9A_YEAST,sp|P51401|RL9B_YEAST	-	monolink	monolink	F1806_jansenj_145.021799.021799.3_F1806_jansenj_145.021705.021705.3	72,72		-	F1806_jansenj_145_matched	0.69	41.63	sp|P05738|RL9A_YEAST:72:|:sp|P51401|RL9B_YEAST:72
TVKSLVDNMITGVTK-K3-155	sp|P05738|RL9A_YEAST,sp|P51401|RL9B_YEAST	-	monolink	monolink	F1806_jansenj_146.022036.022036.3_F1806_jansenj_146.021987.021987.3	72,72		-	F1806_jansenj_146_matched	0.71	40.69	sp|P05738|RL9A_YEAST:72:|:sp|P51401|RL9B_YEAST:72
TVKSLVDNMITGVTK-K3-155	sp|P05738|RL9A_YEAST,sp|P51401|RL9B_YEAST	-	monolink	monolink	F1806_jansenj_012.028960.028960.3_F1806_jansenj_012.028827.028827.3	72,72		-	F1806_jansenj_012_matched	0.72	38.67	sp|P05738|RL9A_YEAST:72:|:sp|P51401|RL9B_YEAST:72
TVKSLVDNMITGVTK-K3-155	sp|P05738|RL9A_YEAST,sp|P51401|RL9B_YEAST	-	monolink	monolink	F1712_jansenj_160.029909.029909.3_F1712_jansenj_160.029897.029897.3	72,72		-	F1712_jansenj_160_matched	0.54	38.89	sp|P05738|RL9A_YEAST:72:|:sp|P51401|RL9B_YEAST:72
TVKSLVDNMITGVTK-K3-155	sp|P05738|RL9A_YEAST,sp|P51401|RL9B_YEAST	-	monolink	monolink	F1708_sailerc_479.025764.025764.3_F1708_sailerc_479.025789.025789.3	72,72		-	F1708_sailerc_479_matched	0.69	39.02	sp|P05738|RL9A_YEAST:72:|:sp|P51401|RL9B_YEAST:72
TVKSLVDNMITGVTK-K3-155	sp|P05738|RL9A_YEAST,sp|P51401|RL9B_YEAST	-	monolink	monolink	F1709_sailerc_501.018330.018330.3_F1709_sailerc_501.018310.018310.3	72,72		-	F1709_sailerc_501_matched	0.63	35.31	sp|P05738|RL9A_YEAST:72:|:sp|P51401|RL9B_YEAST:72
TVKSLVDNMITGVTK-K3-155	sp|P05738|RL9A_YEAST,sp|P51401|RL9B_YEAST	-	monolink	monolink	F1703_sailerc_173.032678.032678.3_F1703_sailerc_173.032625.032625.3	72,72		-	F1703_sailerc_173_matched	0.59	37.3	sp|P05738|RL9A_YEAST:72:|:sp|P51401|RL9B_YEAST:72
TVKSLVDNMITGVTK-K3-155	sp|P05738|RL9A_YEAST,sp|P51401|RL9B_YEAST	-	monolink	monolink	F1703_sailerc_174.023605.023605.3_F1703_sailerc_174.023515.023515.3	72,72		-	F1703_sailerc_174_matched	0.65	36.97	sp|P05738|RL9A_YEAST:72:|:sp|P51401|RL9B_YEAST:72
TVKSLVDNMITGVTK-K3-155	sp|P05738|RL9A_YEAST,sp|P51401|RL9B_YEAST	-	monolink	monolink	F1703_sailerc_175.023054.023054.3_F1703_sailerc_175.022968.022968.3	72,72		-	F1703_sailerc_175_matched	0.73	36.06	sp|P05738|RL9A_YEAST:72:|:sp|P51401|RL9B_YEAST:72
TVKSLVDNMITGVTK-K3-155	sp|P05738|RL9A_YEAST,sp|P51401|RL9B_YEAST	-	monolink	monolink	F1806_jansenj_088.031136.031136.3_F1806_jansenj_088.031071.031071.3	72,72		-	F1806_jansenj_088_matched	0.62	40.47	sp|P05738|RL9A_YEAST:72:|:sp|P51401|RL9B_YEAST:72
TVKSLVDNMITGVTK-K3-155	sp|P05738|RL9A_YEAST,sp|P51401|RL9B_YEAST	-	monolink	monolink	F1806_jansenj_087.030951.030951.3_F1806_jansenj_087.030871.030871.3	72,72		-	F1806_jansenj_087_matched	0.73	36.15	sp|P05738|RL9A_YEAST:72:|:sp|P51401|RL9B_YEAST:72
TVKSLVDNMITGVTK-K3-155	sp|P05738|RL9A_YEAST,sp|P51401|RL9B_YEAST	-	monolink	monolink	F1806_jansenj_090.022518.022518.3_F1806_jansenj_090.022497.022497.3	72,72		-	F1806_jansenj_090_matched	0.7	34.93	sp|P05738|RL9A_YEAST:72:|:sp|P51401|RL9B_YEAST:72
TVKSLVDNMITGVTK-K3-155	sp|P05738|RL9A_YEAST,sp|P51401|RL9B_YEAST	-	monolink	monolink	F1806_jansenj_098.024128.024128.3_F1806_jansenj_098.024079.024079.3	72,72		-	F1806_jansenj_098_matched	0.67	41.52	sp|P05738|RL9A_YEAST:72:|:sp|P51401|RL9B_YEAST:72
TVKSLVDNMITGVTK-K3-155	sp|P05738|RL9A_YEAST,sp|P51401|RL9B_YEAST	-	monolink	monolink	F1806_jansenj_095.031692.031692.3_F1806_jansenj_095.031610.031610.3	72,72		-	F1806_jansenj_095_matched	0.65	40.72	sp|P05738|RL9A_YEAST:72:|:sp|P51401|RL9B_YEAST:72
TVKSLVDNMITGVTK-K3-155	sp|P05738|RL9A_YEAST,sp|P51401|RL9B_YEAST	-	monolink	monolink	F1806_jansenj_096.031555.031555.3_F1806_jansenj_096.031392.031392.3	72,72		-	F1806_jansenj_096_matched	0.57	40.58	sp|P05738|RL9A_YEAST:72:|:sp|P51401|RL9B_YEAST:72
YIDLEAPVQIVKR-K12-156	sp|P38701|RS20_YEAST	-	monolink	monolink	F1707_sailerc_28.022407.022407.3_F1707_sailerc_28.022244.022244.3	101		-	F1707_sailerc_28_matched	0.41	47.43	sp|P38701|RS20_YEAST:101
[truncated: 117,072 more rows]

## Sheet: Table 2
Supplemental Data 2: Protein crosslinks of 60S ribosome biogenesis intermediates, mi-filtered
[truncated: 106,769 more rows]
