# Supplementary material for: Mono- and Intralink Filter (Mi-Filter) To Reduce False Identifications in Cross-Linking Mass Spectrometry Data
Source: Anal Chem. 2022 Dec 12;94(51):17751–6. doi: 10.1021/acs.analchem.2c00494 (PMC9798375; doi:10.1021/acs.analchem.2c00494)
Supplement: Supplementary file 4 — ac2c00494_si_004.xlsx [file ac2c00494_si_004.xlsx]

## Sheet: Table 1
Supplemental Data 3: Protein crosslinks of lysate without mi-filter
Data referring to Figure 3E, 3F
Crosslink Id	Protein1	Protein2	Type	XLType	Spectrum	AbsPos1	AbsPos2	deltaAA	Annotation	deltaS	ld-Score	uxID
GGQIVKMEK-QKFNKIEK-a6-b2	decoy_reverse_sp|P00330|ADH1_YEAST	sp|P40825|SYA_YEAST	xlink	inter-protein xl	F1902_fuerschj_004.03805.03805.4_F1902_fuerschj_004.03789.03789.4	14	834	820	-	0.93	32.51	decoy_reverse_sp|P00330|ADH1_YEAST:14:x:sp|P40825|SYA_YEAST:834
KTDTEYEIK-VKKPTK-a1-b3	decoy_reverse_sp|P00359|G3P3_YEAST	decoy_reverse_sp|P02829|HSP82_YEAST	xlink	inter-protein xl	F1902_fuerschj_004.09699.09699.3_F1902_fuerschj_004.09668.09668.3	76	452	376	-	0.89	30.86	decoy_reverse_sp|P00359|G3P3_YEAST:76:x:decoy_reverse_sp|P02829|HSP82_YEAST:452
HLKPGK-KTYPDK-a3-b1	decoy_reverse_sp|P0CX35|RS4A_YEAST	decoy_reverse_sp|P00360|G3P1_YEAST	xlink	inter-protein xl	F1902_fuerschj_003.10995.10995.3_F1902_fuerschj_003.12667.12667.3	255	191	64	-	0.93	20.48	decoy_reverse_sp|P00360|G3P1_YEAST:191:x:decoy_reverse_sp|P0CX35|RS4A_YEAST:255
DYIMSPVGNPEGPEKPNKK-KTYPDK-a15-b1	sp|P14540|ALF_YEAST	decoy_reverse_sp|P00360|G3P1_YEAST	xlink	inter-protein xl	F1902_fuerschj_005.21298.21298.4_F1902_fuerschj_005.21247.21247.4	323	191	132	-	0.95	32.21	decoy_reverse_sp|P00360|G3P1_YEAST:191:x:sp|P14540|ALF_YEAST:323
DYIMSPVGNPEGPEKPNKK-KTYPDK-a15-b1	sp|P14540|ALF_YEAST	decoy_reverse_sp|P00360|G3P1_YEAST	xlink	inter-protein xl	F1902_fuerschj_005.21357.21357.3_F1902_fuerschj_005.21260.21260.3	323	191	132	-	0.49	26.94	decoy_reverse_sp|P00360|G3P1_YEAST:191:x:sp|P14540|ALF_YEAST:323
VVDLVEHVAKA-KAHGIDAK-a10-b1	sp|P00359|G3P3_YEAST,sp|P00358|G3P2_YEAST	decoy_reverse_sp|P00360|G3P1_YEAST	xlink	inter-protein xl	F1902_fuerschj_012.012646.012646.4_F1902_fuerschj_012.012569.012569.4	331,331	218	113	F1902_fuerschj_012_matched	0.9	34.19	decoy_reverse_sp|P00360|G3P1_YEAST:218:x:sp|P00358|G3P2_YEAST:331:|:sp|P00359|G3P3_YEAST:331
AHGIDAKDALQETK-NKGKIAR-a7-b2	decoy_reverse_sp|P00360|G3P1_YEAST	sp|Q12499|NOP58_YEAST	xlink	inter-protein xl	F1902_fuerschj_004.03590.03590.4_F1902_fuerschj_004.03544.03544.4	225	356	131	-	0.87	21.05	decoy_reverse_sp|P00360|G3P1_YEAST:225:x:sp|Q12499|NOP58_YEAST:356
KALVEELPQVGIAGPIDR-GGLTVELKK-a1-b8	decoy_reverse_sp|P00549|KPYK1_YEAST	decoy_reverse_sp|P46367|ALDH4_YEAST	xlink	inter-protein xl	F1902_fuerschj_003.33238.33238.4_F1902_fuerschj_003.33170.33170.4	220	234	14	-	0.85	24.85	decoy_reverse_sp|P00549|KPYK1_YEAST:220:x:decoy_reverse_sp|P46367|ALDH4_YEAST:234
GAALNKVK-NGTETKR-a6-b6	decoy_reverse_sp|P00549|KPYK1_YEAST	sp|P06168|ILV5_YEAST	xlink	inter-protein xl	F1902_fuerschj_005.15389.15389.4_F1902_fuerschj_005.15311.15311.4	335	353	18	-	0.92	24.69	decoy_reverse_sp|P00549|KPYK1_YEAST:335:x:sp|P06168|ILV5_YEAST:353
KPAENLNVGAHAKVNR-NTIKYIMVYDKDACDK-a13-b4	decoy_reverse_sp|P19097|FAS2_YEAST	decoy_reverse_sp|P00549|KPYK1_YEAST	xlink	inter-protein xl	F1902_fuerschj_001.14450.14450.5_F1902_fuerschj_001.14216.14216.5	44	370	326	-	0.9	21.44	decoy_reverse_sp|P00549|KPYK1_YEAST:370:x:decoy_reverse_sp|P19097|FAS2_YEAST:44
ASKVKDVGQK-YAKACDDK-a5-b3	decoy_reverse_sp|P00560|PGK_YEAST	sp|P00549|KPYK1_YEAST	xlink	inter-protein xl	F1902_fuerschj_002.08716.08716.4_F1902_fuerschj_002.07868.07868.4	280	119	161	-	0.79	24.59	decoy_reverse_sp|P00560|PGK_YEAST:280:x:sp|P00549|KPYK1_YEAST:119
ILGLSVAGSGSLGETHEKVYTDGKK-LPLQDVYKIGGIGTVPVGR-a18-b8	decoy_reverse_sp|P00560|PGK_YEAST	sp|P02994|EF1A_YEAST	xlink	inter-protein xl	F1902_fuerschj_003.43570.43570.4_F1902_fuerschj_003.43568.43568.4	31	253	222	-	0.73	22.15	decoy_reverse_sp|P00560|PGK_YEAST:31:x:sp|P02994|EF1A_YEAST:253
ZDTVDGDDEMKK-VYTDGKK-a1-b6	decoy_reverse_sp|P32589|HSP7F_YEAST	decoy_reverse_sp|P00560|PGK_YEAST	xlink	inter-protein xl	F1902_fuerschj_002.03025.03025.4_F1902_fuerschj_002.04227.04227.4		37	37	-	0.92	22.87	decoy_reverse_sp|P00560|PGK_YEAST:37:x:decoy_reverse_sp|P32589|HSP7F_YEAST:
RSAKDAYK-INQTSKK-a4-b6	decoy_reverse_sp|P16387|ODPA_YEAST	decoy_reverse_sp|P00560|PGK_YEAST	xlink	inter-protein xl	F1902_fuerschj_001.07330.07330.4_F1902_fuerschj_001.07303.07303.4	61	384	323	-	0.93	25.94	decoy_reverse_sp|P00560|PGK_YEAST:384:x:decoy_reverse_sp|P16387|ODPA_YEAST:61
KGDTYVSIQGFK-VFIRKDK-a1-b5	sp|P00549|KPYK1_YEAST	decoy_reverse_sp|P00560|PGK_YEAST	xlink	inter-protein xl	F1902_fuerschj_013.024816.024816.4_F1902_fuerschj_013.024688.024688.4	475	400	75	F1902_fuerschj_013_matched	0.83	28.99	decoy_reverse_sp|P00560|PGK_YEAST:400:x:sp|P00549|KPYK1_YEAST:475
NVARHGDELGKK-RLGPKR-a11-b5	decoy_reverse_sp|P00815|HIS2_YEAST	sp|P0CX38|RS6B_YEAST	xlink	inter-protein xl	F1902_fuerschj_002.27927.27927.4_F1902_fuerschj_002.27975.27975.4	26	136	110	-	0.94	26.69	decoy_reverse_sp|P00815|HIS2_YEAST:26:x:sp|P0CX38|RS6B_YEAST:136
VVQGKSDAK-ATQKFLKK-a5-b7	decoy_reverse_sp|P00815|HIS2_YEAST	sp|P09624|DLDH_YEAST	xlink	inter-protein xl	F1902_fuerschj_014.003630.003630.4_F1902_fuerschj_014.003562.003562.4	433	256	177	F1902_fuerschj_014_matched	0.95	30.14	decoy_reverse_sp|P00815|HIS2_YEAST:433:x:sp|P09624|DLDH_YEAST:256
DDLFIKAIQR-KDAGKR-a6-b1	sp|P32324|EF2_YEAST	decoy_reverse_sp|P00815|HIS2_YEAST	xlink	inter-protein xl	F1902_fuerschj_002.15636.15636.3_F1902_fuerschj_002.15479.15479.3	429	461	32	-	0.72	30.67	decoy_reverse_sp|P00815|HIS2_YEAST:461:x:sp|P32324|EF2_YEAST:429
KDDLFIKAIQR-KDAGKR-a7-b1	sp|P32324|EF2_YEAST	decoy_reverse_sp|P00815|HIS2_YEAST	xlink	inter-protein xl	F1902_fuerschj_014.012914.012914.3_F1902_fuerschj_014.012836.012836.3	429	461	32	F1902_fuerschj_014_matched	0.91	30.42	decoy_reverse_sp|P00815|HIS2_YEAST:461:x:sp|P32324|EF2_YEAST:429
QTLGSSQKK-KDAGKR-a8-b5	sp|P16861|PFKA1_YEAST	decoy_reverse_sp|P00815|HIS2_YEAST	xlink	inter-protein xl	F1902_fuerschj_003.00538.00538.3_F1902_fuerschj_003.01015.01015.3	204	465	261	-	0.94	20.26	decoy_reverse_sp|P00815|HIS2_YEAST:465:x:sp|P16861|PFKA1_YEAST:204
GTTKAEK-QFDSKQK-a4-b5	decoy_reverse_sp|P10664|RL4A_YEAST	decoy_reverse_sp|P00815|HIS2_YEAST	xlink	inter-protein xl	F1902_fuerschj_004.04594.04594.3_F1902_fuerschj_004.04419.04419.3	17	682	665	-	0.9	21.52	decoy_reverse_sp|P00815|HIS2_YEAST:682:x:decoy_reverse_sp|P10664|RL4A_YEAST:17
QFDSKQK-LSKQTR-a5-b3	decoy_reverse_sp|P00815|HIS2_YEAST	decoy_reverse_sp|P26321|RL5_YEAST	xlink	inter-protein xl	F1902_fuerschj_003.07943.07943.4_F1902_fuerschj_003.07787.07787.4	682	22	660	-	0.94	26.66	decoy_reverse_sp|P00815|HIS2_YEAST:682:x:decoy_reverse_sp|P26321|RL5_YEAST:22
NKDYAFPAIVLPDSHK-RAKTSDSA-a2-b3	decoy_reverse_sp|P00817|IPYR_YEAST	sp|P29453|RL8B_YEAST	xlink	inter-protein xl	F1902_fuerschj_003.14828.14828.3_F1902_fuerschj_003.14782.14782.3	249	251	2	-	0.7	20.67	decoy_reverse_sp|P00817|IPYR_YEAST:249:x:sp|P29453|RL8B_YEAST:251
SSSDKAGQLIKDHSTEWK-SDPDFTNRILIKGK-a5-b12	decoy_reverse_sp|P00817|IPYR_YEAST	decoy_reverse_sp|P46655|SYEC_YEAST	xlink	inter-protein xl	F1902_fuerschj_004.42062.42062.4_F1902_fuerschj_004.42073.42073.4	54	474	420	-	0.84	22.78	decoy_reverse_sp|P00817|IPYR_YEAST:54:x:decoy_reverse_sp|P46655|SYEC_YEAST:474
LKSKIGPR-GKFGVR-a4-b2	decoy_reverse_sp|P00830|ATPB_YEAST	sp|P16861|PFKA1_YEAST	xlink	inter-protein xl	F1902_fuerschj_005.17299.17299.3_F1902_fuerschj_005.18343.18343.3	369	849	480	-	0.93	26.67	decoy_reverse_sp|P00830|ATPB_YEAST:369:x:sp|P16861|PFKA1_YEAST:849
FVASTDKLR-QEAVKGEK-a7-b5	decoy_reverse_sp|P00830|ATPB_YEAST	decoy_reverse_sp|P26637|SYLC_YEAST	xlink	inter-protein xl	F1902_fuerschj_006.07395.07395.3_F1902_fuerschj_006.07337.07337.3	44	589	545	-	0.94	25.52	decoy_reverse_sp|P00830|ATPB_YEAST:44:x:decoy_reverse_sp|P26637|SYLC_YEAST:589
KPWAQSTLLSSK-AVKDEVK-a1-b3	decoy_reverse_sp|P00830|ATPB_YEAST	sp|P40825|SYA_YEAST	xlink	inter-protein xl	F1902_fuerschj_005.22404.22404.3_F1902_fuerschj_005.22445.22445.3	482	843	361	-	0.86	20.2	decoy_reverse_sp|P00830|ATPB_YEAST:482:x:sp|P40825|SYA_YEAST:843
SPIILQTSNGGAAYFAGKGISNEGQNASIK-SKGDLNAIDVSDFTALKQDK-a18-b17	sp|P14540|ALF_YEAST	decoy_reverse_sp|P00924|ENO1_YEAST	xlink	inter-protein xl	F1902_fuerschj_003.40508.40508.4_F1902_fuerschj_003.40296.40296.4	73	350	277	-	0.94	25.74	decoy_reverse_sp|P00924|ENO1_YEAST:350:x:sp|P14540|ALF_YEAST:73
VKDGGHAAK-LKEDNENK-a2-b2	decoy_reverse_sp|P00925|ENO2_YEAST	decoy_reverse_sp|P07213|TOM70_YEAST	xlink	inter-protein xl	F1902_fuerschj_010.010013.010013.4_F1902_fuerschj_010.009958.009958.4	197	294	97	F1902_fuerschj_010_matched	0.9	28.55	decoy_reverse_sp|P00925|ENO2_YEAST:197:x:decoy_reverse_sp|P07213|TOM70_YEAST:294
YATTLPKALGNPEQSLSWRR-HIPKELDINEHDFEKK-a7-b15	decoy_reverse_sp|P23254|TKT1_YEAST	decoy_reverse_sp|P00931|TRP_YEAST	xlink	inter-protein xl	F1902_fuerschj_003.45742.45742.5_F1902_fuerschj_003.45700.45700.5	336	418	82	-	0.94	21.17	decoy_reverse_sp|P00931|TRP_YEAST:418:x:decoy_reverse_sp|P23254|TKT1_YEAST:336
HIPKELDINEHDFEKK-EKAEAAKAK-a15-b7	decoy_reverse_sp|P00931|TRP_YEAST	sp|Q12680|GLT1_YEAST	xlink	inter-protein xl	F1902_fuerschj_002.37280.37280.4_F1902_fuerschj_002.37039.37039.4	418	1563	1145	-	0.91	20.62	decoy_reverse_sp|P00931|TRP_YEAST:418:x:sp|Q12680|GLT1_YEAST:1563
VANSKESLKDEFFAQFK-NTQLKR-a5-b5	decoy_reverse_sp|P00931|TRP_YEAST	sp|P06103|EIF3B_YEAST	xlink	inter-protein xl	F1902_fuerschj_005.17509.17509.4_F1902_fuerschj_005.19541.19541.4	424	33	391	-	0.92	21.68	decoy_reverse_sp|P00931|TRP_YEAST:424:x:sp|P06103|EIF3B_YEAST:33
DEAKPADDAAPAKKPK-QSIKLNSGK-a14-b4	sp|P36008|EF1G2_YEAST	decoy_reverse_sp|P00942|TPIS_YEAST	xlink	inter-protein xl	F1902_fuerschj_011.008266.008266.5_F1902_fuerschj_011.008138.008138.5	250	232	18	F1902_fuerschj_011_matched	0.91	28.23	decoy_reverse_sp|P00942|TPIS_YEAST:232:x:sp|P36008|EF1G2_YEAST:250
HYGDLQGKDK-KATLEK-a8-b1	sp|P00950|PMG1_YEAST	decoy_reverse_sp|P00950|PMG1_YEAST	xlink	inter-protein xl	F1902_fuerschj_001.05631.05631.4_F1902_fuerschj_001.05552.05552.4	96	145	49	-	0.91	23.62	decoy_reverse_sp|P00950|PMG1_YEAST:145:x:sp|P00950|PMG1_YEAST:96
HYGDLQGKDK-KATLEK-a8-b1	sp|P00950|PMG1_YEAST	decoy_reverse_sp|P00950|PMG1_YEAST	xlink	inter-protein xl	F1902_fuerschj_012.008169.008169.4_F1902_fuerschj_012.008105.008105.4	96	145	49	F1902_fuerschj_012_matched	0.93	31.11	decoy_reverse_sp|P00950|PMG1_YEAST:145:x:sp|P00950|PMG1_YEAST:96
KEKALEGLR-ZTDREAAK-a3-b1	decoy_reverse_sp|P00950|PMG1_YEAST	decoy_reverse_sp|P23301|IF5A1_YEAST	xlink	inter-protein xl	F1902_fuerschj_003.62086.62086.3_F1902_fuerschj_003.61979.61979.3	204		204	-	0.89	20.53	decoy_reverse_sp|P00950|PMG1_YEAST:204:x:decoy_reverse_sp|P23301|IF5A1_YEAST:
LKVPLVM-NEKNNK-a2-b3	decoy_reverse_sp|P00950|PMG1_YEAST	sp|Q12680|GLT1_YEAST	xlink	inter-protein xl	F1902_fuerschj_005.04699.04699.4_F1902_fuerschj_005.04558.04558.4	242	137	105	-	0.94	29.35	decoy_reverse_sp|P00950|PMG1_YEAST:242:x:sp|Q12680|GLT1_YEAST:137
VIMGATSHNALKSLGLDK-TKSTHSLVNSTTIK-a12-b2	decoy_reverse_sp|P00950|PMG1_YEAST	decoy_reverse_sp|P07245|C1TC_YEAST	xlink	inter-protein xl	F1902_fuerschj_001.16187.16187.5_F1902_fuerschj_001.16124.16124.5	73	752	679	-	0.85	20.27	decoy_reverse_sp|P00950|PMG1_YEAST:73:x:decoy_reverse_sp|P07245|C1TC_YEAST:752
KFNGVVPPKDYK-KTLANTATVIR-a1-b1	decoy_reverse_sp|P00958|SYMC_YEAST	sp|P19657|PMA2_YEAST	xlink	inter-protein xl	F1902_fuerschj_014.027440.027440.4_F1902_fuerschj_014.027417.027417.4	145	203	58	F1902_fuerschj_014_matched	0.94	28.45	decoy_reverse_sp|P00958|SYMC_YEAST:145:x:sp|P19657|PMA2_YEAST:203
FNGVVPPKDYKNAFVK-KLQWMVDK-a11-b1	decoy_reverse_sp|P00958|SYMC_YEAST	sp|P46655|SYEC_YEAST	xlink	inter-protein xl	F1902_fuerschj_004.19032.19032.5_F1902_fuerschj_004.20984.20984.5	156	442	286	-	0.95	21.1	decoy_reverse_sp|P00958|SYMC_YEAST:156:x:sp|P46655|SYEC_YEAST:442
TLYSVTVVLDAKRK-GLDKITTLSWQK-a12-b4	decoy_reverse_sp|P02309|H4_YEAST	decoy_reverse_sp|P00958|SYMC_YEAST	xlink	inter-protein xl	F1902_fuerschj_011.027981.027981.5_F1902_fuerschj_011.027947.027947.5	24	333	309	F1902_fuerschj_011_matched	0.86	31.43	decoy_reverse_sp|P00958|SYMC_YEAST:333:x:decoy_reverse_sp|P02309|H4_YEAST:24
ITTEIQQAFHKTDTTR-ZMLMPKEDRNK-a11-b1	decoy_reverse_sp|P00958|SYMC_YEAST	sp|Q08745|RS10A_YEAST	xlink	inter-protein xl	F1902_fuerschj_003.30028.30028.4_F1902_fuerschj_003.29838.29838.4	459		459	-	0.85	22.65	decoy_reverse_sp|P00958|SYMC_YEAST:459:x:sp|Q08745|RS10A_YEAST:
DIDKMALPNLAKINK-VGKEVRK-a12-b3	decoy_reverse_sp|P00958|SYMC_YEAST	sp|P06168|ILV5_YEAST	xlink	inter-protein xl	F1902_fuerschj_002.21775.21775.4_F1902_fuerschj_002.21567.21567.4	51	385	334	-	0.95	22.43	decoy_reverse_sp|P00958|SYMC_YEAST:51:x:sp|P06168|ILV5_YEAST:385
IEKPPSLPK-KNKEIVK-a3-b1	decoy_reverse_sp|P00958|SYMC_YEAST	decoy_reverse_sp|P13188|SYQ_YEAST	xlink	inter-protein xl	F1902_fuerschj_004.40308.40308.3_F1902_fuerschj_004.40194.40194.3	563	782	219	-	0.92	20.48	decoy_reverse_sp|P00958|SYMC_YEAST:563:x:decoy_reverse_sp|P13188|SYQ_YEAST:782
NEDKIEKPPSLPK-ILKLDPSK-a7-b3	decoy_reverse_sp|P00958|SYMC_YEAST	sp|P41338|THIL_YEAST	xlink	inter-protein xl	F1902_fuerschj_012.032292.032292.4_F1902_fuerschj_012.032196.032196.4	563	337	226	F1902_fuerschj_012_matched	0.92	29.24	decoy_reverse_sp|P00958|SYMC_YEAST:563:x:sp|P41338|THIL_YEAST:337
KVNHAAAVLK-EGKINTER-a1-b3	decoy_reverse_sp|P00958|SYMC_YEAST	decoy_reverse_sp|P37898|AAP1_YEAST	xlink	inter-protein xl	F1902_fuerschj_006.17397.17397.4_F1902_fuerschj_006.17342.17342.4	594	681	87	-	0.94	23.21	decoy_reverse_sp|P00958|SYMC_YEAST:594:x:decoy_reverse_sp|P37898|AAP1_YEAST:681
IKVPDSAR-ZGVGQYQK-a2-b1	decoy_reverse_sp|P41805|RL10_YEAST	decoy_reverse_sp|P00958|SYMC_YEAST	xlink	inter-protein xl	F1902_fuerschj_001.22990.22990.3_F1902_fuerschj_001.22818.22818.3	192		192	-	0.93	24.26	decoy_reverse_sp|P00958|SYMC_YEAST::x:decoy_reverse_sp|P41805|RL10_YEAST:192
DMKSDEFQDVR-HRKGAGK-a3-b3	decoy_reverse_sp|P40150|SSB2_YEAST	decoy_reverse_sp|P02309|H4_YEAST	xlink	inter-protein xl	F1902_fuerschj_006.58927.58927.3_F1902_fuerschj_006.58979.58979.3	527	87	440	-	0.7	20.34	decoy_reverse_sp|P02309|H4_YEAST:87:x:decoy_reverse_sp|P40150|SSB2_YEAST:527
KGAGKLGGK-ALQLSKK-a5-b6	decoy_reverse_sp|P02309|H4_YEAST	sp|P49090|ASNS2_YEAST	xlink	inter-protein xl	F1902_fuerschj_004.11793.11793.4_F1902_fuerschj_004.11626.11626.4	91	25	66	-	0.81	32.61	decoy_reverse_sp|P02309|H4_YEAST:91:x:sp|P49090|ASNS2_YEAST:25
SCGVDAMSVDDLKK-LGGKGGK-a13-b4	sp|P0CX43|RL1A_YEAST	decoy_reverse_sp|P02309|H4_YEAST	xlink	inter-protein xl	F1902_fuerschj_006.14201.14201.4_F1902_fuerschj_006.14187.14187.4	91	95	4	-	0.81	26.79	decoy_reverse_sp|P02309|H4_YEAST:95:x:sp|P0CX43|RL1A_YEAST:91
SCGVDAMSVDDLKK-LGGKGGK-a13-b4	sp|P0CX43|RL1A_YEAST	decoy_reverse_sp|P02309|H4_YEAST	xlink	inter-protein xl	F1902_fuerschj_006.14268.14268.3_F1902_fuerschj_006.14086.14086.3	91	95	4	-	0.94	24.11	decoy_reverse_sp|P02309|H4_YEAST:95:x:sp|P0CX43|RL1A_YEAST:91
DIFDKAR-LGGKGGK-a5-b4	sp|P25694|CDC48_YEAST	decoy_reverse_sp|P02309|H4_YEAST	xlink	inter-protein xl	F1902_fuerschj_005.20236.20236.3_F1902_fuerschj_005.20180.20180.3	575	95	480	-	0.87	26.3	decoy_reverse_sp|P02309|H4_YEAST:95:x:sp|P25694|CDC48_YEAST:575
DEEEKFK-KVTKTR-a5-b4	decoy_reverse_sp|P10592|HSP72_YEAST,decoy_reverse_sp|P10591|HSP71_YEAST	decoy_reverse_sp|P02407|RS17A_YEAST	xlink	inter-protein xl	F1902_fuerschj_006.08936.08936.3_F1902_fuerschj_006.08795.08795.3	117,120	130	13	-	0.91	23.04	decoy_reverse_sp|P02407|RS17A_YEAST:130:x:decoy_reverse_sp|P10591|HSP71_YEAST:120:|:decoy_reverse_sp|P10592|HSP72_YEAST:117
ALKLEPEYTKEIK-NLKEKVLK-a3-b3	decoy_reverse_sp|P02829|HSP82_YEAST	decoy_reverse_sp|P41338|THIL_YEAST	xlink	inter-protein xl	F1902_fuerschj_003.18468.18468.5_F1902_fuerschj_003.18463.18463.5	158	127	31	-	0.95	23.11	decoy_reverse_sp|P02829|HSP82_YEAST:158:x:decoy_reverse_sp|P41338|THIL_YEAST:127
DARPFWSKELKNLK-NINKKK-a8-b4	decoy_reverse_sp|P13188|SYQ_YEAST	decoy_reverse_sp|P02829|HSP82_YEAST,decoy_reverse_sp|P15108|HSC82_YEAST	xlink	inter-protein xl	F1902_fuerschj_004.22524.22524.4_F1902_fuerschj_004.22519.22519.4	651	372,372	279	-	0.9	23.35	decoy_reverse_sp|P02829|HSP82_YEAST:372:|:decoy_reverse_sp|P15108|HSC82_YEAST:372:x:decoy_reverse_sp|P13188|SYQ_YEAST:651
VVANLSVDAWGPCSKGGVGTSIAPK-FPIILAKR-a15-b7	decoy_reverse_sp|P0CX41|RL23A_YEAST	decoy_reverse_sp|P02829|HSP82_YEAST	xlink	inter-protein xl	F1902_fuerschj_002.38229.38229.4_F1902_fuerschj_002.38234.38234.4	18	391	373	-	0.8	21.32	decoy_reverse_sp|P02829|HSP82_YEAST:391:x:decoy_reverse_sp|P0CX41|RL23A_YEAST:18
EEEVKK-KQNPTK-a5-b1	decoy_reverse_sp|P02829|HSP82_YEAST	decoy_reverse_sp|P38764|RPN1_YEAST	xlink	inter-protein xl	F1902_fuerschj_005.03510.03510.3_F1902_fuerschj_005.04648.04648.3	469	967	498	-	0.93	23.95	decoy_reverse_sp|P02829|HSP82_YEAST:469:x:decoy_reverse_sp|P38764|RPN1_YEAST:967
ILEGVLVEAKEELSYGR-EEEVKKDDDEK-a10-b6	decoy_reverse_sp|P09436|SYIC_YEAST	decoy_reverse_sp|P02829|HSP82_YEAST	xlink	inter-protein xl	F1902_fuerschj_001.05481.05481.5_F1902_fuerschj_001.06390.06390.5	139	470	331	-	0.85	20.57	decoy_reverse_sp|P02829|HSP82_YEAST:470:x:decoy_reverse_sp|P09436|SYIC_YEAST:139
KDDDEK-KDILKM-a1-b1	decoy_reverse_sp|P02829|HSP82_YEAST	decoy_reverse_sp|P41811|COPB2_YEAST	xlink	inter-protein xl	F1902_fuerschj_004.12092.12092.3_F1902_fuerschj_004.12934.12934.3	470	884	414	-	0.9	20.84	decoy_reverse_sp|P02829|HSP82_YEAST:470:x:decoy_reverse_sp|P41811|COPB2_YEAST:884
LMDAHLKFLAEASMR-VEPEEEIPKVEEK-a7-b9	sp|P04801|SYTC_YEAST	decoy_reverse_sp|P02829|HSP82_YEAST	xlink	inter-protein xl	F1902_fuerschj_002.05812.05812.5_F1902_fuerschj_002.05835.05835.5	320	495	175	-	0.95	20.12	decoy_reverse_sp|P02829|HSP82_YEAST:495:x:sp|P04801|SYTC_YEAST:320
IIKADEGK-LLKSGAK-a3-b3	decoy_reverse_sp|P13188|SYQ_YEAST	decoy_reverse_sp|P02992|EFTU_YEAST	xlink	inter-protein xl	F1902_fuerschj_006.02117.02117.4_F1902_fuerschj_006.02057.02057.4	150	419	269	-	0.9	24.42	decoy_reverse_sp|P02992|EFTU_YEAST:419:x:decoy_reverse_sp|P13188|SYQ_YEAST:150
GNVCGDAKNDPPK-AAKTEKVDSK-a8-b3	sp|P02994|EF1A_YEAST	decoy_reverse_sp|P02994|EF1A_YEAST	xlink	inter-protein xl	F1902_fuerschj_004.02963.02963.4_F1902_fuerschj_004.02879.02879.4	328	15	313	-	0.89	26.28	decoy_reverse_sp|P02994|EF1A_YEAST:15:x:sp|P02994|EF1A_YEAST:328
GNVCGDAKNDPPK-AAKTEKVDSK-a8-b6	sp|P02994|EF1A_YEAST	decoy_reverse_sp|P02994|EF1A_YEAST	xlink	inter-protein xl	F1902_fuerschj_001.02420.02420.4_F1902_fuerschj_001.02369.02369.4	328	18	310	-	0.71	28.75	decoy_reverse_sp|P02994|EF1A_YEAST:18:x:sp|P02994|EF1A_YEAST:328
GNVCGDAKNDPPK-AAKTEKVDSK-a8-b6	sp|P02994|EF1A_YEAST	decoy_reverse_sp|P02994|EF1A_YEAST	xlink	inter-protein xl	F1902_fuerschj_002.03324.03324.4_F1902_fuerschj_002.03289.03289.4	328	18	310	-	0.81	25.94	decoy_reverse_sp|P02994|EF1A_YEAST:18:x:sp|P02994|EF1A_YEAST:328
GNVCGDAKNDPPK-AAKTEKVDSK-a8-b6	sp|P02994|EF1A_YEAST	decoy_reverse_sp|P02994|EF1A_YEAST	xlink	inter-protein xl	F1902_fuerschj_011.003142.003142.4_F1902_fuerschj_011.003096.003096.4	328	18	310	F1902_fuerschj_011_matched	0.73	32.6	decoy_reverse_sp|P02994|EF1A_YEAST:18:x:sp|P02994|EF1A_YEAST:328
GNVCGDAKNDPPK-AAKTEKVDSK-a8-b6	sp|P02994|EF1A_YEAST	decoy_reverse_sp|P02994|EF1A_YEAST	xlink	inter-protein xl	F1902_fuerschj_013.004218.004218.4_F1902_fuerschj_013.004238.004238.4	328	18	310	F1902_fuerschj_013_matched	0.71	32.18	decoy_reverse_sp|P02994|EF1A_YEAST:18:x:sp|P02994|EF1A_YEAST:328
SFGKGEALAEKFEK-SGWKWPDHWK-a4-b4	decoy_reverse_sp|P02994|EF1A_YEAST	sp|P32563|VPH1_YEAST	xlink	inter-protein xl	F1902_fuerschj_001.15217.15217.5_F1902_fuerschj_001.15328.15328.5	408	495	87	-	0.84	23.71	decoy_reverse_sp|P02994|EF1A_YEAST:408:x:sp|P32563|VPH1_YEAST:495
HIIIDGVKIATYQER-SFGKGEALAEKFEK-a8-b11	sp|P00360|G3P1_YEAST	decoy_reverse_sp|P02994|EF1A_YEAST	xlink	inter-protein xl	F1902_fuerschj_003.22769.22769.5_F1902_fuerschj_003.22599.22599.5	71	415	344	-	0.7	26.47	decoy_reverse_sp|P02994|EF1A_YEAST:415:x:sp|P00360|G3P1_YEAST:71
HIIIDGVKIATYQER-SFGKGEALAEKFEK-a8-b11	sp|P00360|G3P1_YEAST	decoy_reverse_sp|P02994|EF1A_YEAST	xlink	inter-protein xl	F1902_fuerschj_004.22449.22449.5_F1902_fuerschj_004.22458.22458.5	71	415	344	-	0.9	24.1	decoy_reverse_sp|P02994|EF1A_YEAST:415:x:sp|P00360|G3P1_YEAST:71
INANRLKPGR-LIVSKNAKEK-a7-b8	decoy_reverse_sp|P0CX38|RS6B_YEAST	decoy_reverse_sp|P03965|CARB_YEAST	xlink	inter-protein xl	F1902_fuerschj_004.16901.16901.4_F1902_fuerschj_004.16766.16766.4	102	107	5	-	0.95	20.05	decoy_reverse_sp|P03965|CARB_YEAST:107:x:decoy_reverse_sp|P0CX38|RS6B_YEAST:102
SFQTFVPKYVYTADK-QHEAEKEVK-a8-b6	decoy_reverse_sp|P03965|CARB_YEAST	sp|P25694|CDC48_YEAST	xlink	inter-protein xl	F1902_fuerschj_001.08635.08635.6_F1902_fuerschj_001.08602.08602.6	206	723	517	-	0.91	28.31	decoy_reverse_sp|P03965|CARB_YEAST:206:x:sp|P25694|CDC48_YEAST:723
YVYTADKK-EAEKAK-a7-b4	decoy_reverse_sp|P03965|CARB_YEAST	sp|P16474|BIP_YEAST	xlink	inter-protein xl	F1902_fuerschj_005.08468.08468.3_F1902_fuerschj_005.08291.08291.3	213	314	101	-	0.87	20.46	decoy_reverse_sp|P03965|CARB_YEAST:213:x:sp|P16474|BIP_YEAST:314
DYIMSPVGNPEGPEKPNK-KLNSAVAFK-a15-b1	sp|P14540|ALF_YEAST	decoy_reverse_sp|P03965|CARB_YEAST	xlink	inter-protein xl	F1902_fuerschj_004.13922.13922.4_F1902_fuerschj_004.13743.13743.4	323	72	251	-	0.85	23.77	decoy_reverse_sp|P03965|CARB_YEAST:72:x:sp|P14540|ALF_YEAST:323
VVYVEEEKGWK-KIQSPK-a8-b1	decoy_reverse_sp|P03965|CARB_YEAST	sp|P26637|SYLC_YEAST	xlink	inter-protein xl	F1902_fuerschj_006.09980.09980.3_F1902_fuerschj_006.09820.09820.3	886	466	420	-	0.94	21.59	decoy_reverse_sp|P03965|CARB_YEAST:886:x:sp|P26637|SYLC_YEAST:466
ANAASKAAESEK-GWKLSK-a6-b3	decoy_reverse_sp|P32527|ZUO1_YEAST	decoy_reverse_sp|P03965|CARB_YEAST	xlink	inter-protein xl	F1902_fuerschj_005.04144.04144.4_F1902_fuerschj_005.04096.04096.4	103	889	786	-	0.91	23.53	decoy_reverse_sp|P03965|CARB_YEAST:889:x:decoy_reverse_sp|P32527|ZUO1_YEAST:103
DEDKSK-GWKLSK-a4-b3	sp|P00925|ENO2_YEAST	decoy_reverse_sp|P03965|CARB_YEAST	xlink	inter-protein xl	F1902_fuerschj_004.10180.10180.3_F1902_fuerschj_004.10381.10381.3	54	889	835	-	0.77	20.94	decoy_reverse_sp|P03965|CARB_YEAST:889:x:sp|P00925|ENO2_YEAST:54
VEGYRKFCNK-RKNKPDFK-a6-b2	sp|P07806|SYV_YEAST	decoy_reverse_sp|P03965|CARB_YEAST	xlink	inter-protein xl	F1902_fuerschj_003.13321.13321.5_F1902_fuerschj_003.13150.13150.5	789	93	696	-	0.92	20.72	decoy_reverse_sp|P03965|CARB_YEAST:93:x:sp|P07806|SYV_YEAST:789
EAYYQKK-SKEAPK-a6-b2	decoy_reverse_sp|P04147|PABP_YEAST	decoy_reverse_sp|P36008|EF1G2_YEAST	xlink	inter-protein xl	F1902_fuerschj_005.08408.08408.3_F1902_fuerschj_005.08232.08232.3	272	184	88	-	0.93	21.08	decoy_reverse_sp|P04147|PABP_YEAST:272:x:decoy_reverse_sp|P36008|EF1G2_YEAST:184
SFATSKGEASGAAK-LKADDGK-a6-b2	decoy_reverse_sp|P31373|CYS3_YEAST	decoy_reverse_sp|P04147|PABP_YEAST	xlink	inter-protein xl	F1902_fuerschj_003.08100.08100.4_F1902_fuerschj_003.08015.08015.4	73	321	248	-	0.91	20.2	decoy_reverse_sp|P04147|PABP_YEAST:321:x:decoy_reverse_sp|P31373|CYS3_YEAST:73
IFKIEGTPR-QQAKFSK-a3-b4	sp|P16521|EF3A_YEAST,sp|P53978|EF3B_YEAST	decoy_reverse_sp|P04449|RL24A_YEAST	xlink	inter-protein xl	F1902_fuerschj_005.09872.09872.4_F1902_fuerschj_005.09749.09749.4	789,789	16	773	-	0.94	24.28	decoy_reverse_sp|P04449|RL24A_YEAST:16:x:sp|P16521|EF3A_YEAST:789:|:sp|P53978|EF3B_YEAST:789
AEKRAAK-AEKLSR-a3-b3	decoy_reverse_sp|P24000|RL24B_YEAST,decoy_reverse_sp|P04449|RL24A_YEAST	decoy_reverse_sp|P38077|ATPG_YEAST	xlink	inter-protein xl	F1902_fuerschj_005.20848.20848.3_F1902_fuerschj_005.20708.20708.3	32,32	246	214	-	0.93	26.58	decoy_reverse_sp|P04449|RL24A_YEAST:32:|:decoy_reverse_sp|P24000|RL24B_YEAST:32:x:decoy_reverse_sp|P38077|ATPG_YEAST:246
AKAEKR-LAEYKK-a5-b5	decoy_reverse_sp|P24000|RL24B_YEAST,decoy_reverse_sp|P04449|RL24A_YEAST	sp|P80210|PURA_YEAST	xlink	inter-protein xl	F1902_fuerschj_004.19040.19040.3_F1902_fuerschj_004.17145.17145.3	32,32	197	165	-	0.91	20.36	decoy_reverse_sp|P04449|RL24A_YEAST:32:|:decoy_reverse_sp|P24000|RL24B_YEAST:32:x:sp|P80210|PURA_YEAST:197
KLEFAVKAR-AAKAEKK-a7-b3	decoy_reverse_sp|P07283|PMM_YEAST	decoy_reverse_sp|P04449|RL24A_YEAST	xlink	inter-protein xl	F1902_fuerschj_006.42031.42031.3_F1902_fuerschj_006.41935.41935.3	92	36	56	-	0.87	20.39	decoy_reverse_sp|P04449|RL24A_YEAST:36:x:decoy_reverse_sp|P07283|PMM_YEAST:92
NKEDASGLLAEKEK-AAKAEKK-a12-b3	sp|P07284|SYSC_YEAST	decoy_reverse_sp|P04449|RL24A_YEAST	xlink	inter-protein xl	F1902_fuerschj_006.08835.08835.3_F1902_fuerschj_006.08767.08767.3	80	36	44	-	0.76	24.93	decoy_reverse_sp|P04449|RL24A_YEAST:36:x:sp|P07284|SYSC_YEAST:80
CEDVFEYKDDSAIKAAGK-AAKAEK-a14-b3	sp|P38219|OLA1_YEAST	decoy_reverse_sp|P04449|RL24A_YEAST	xlink	inter-protein xl	F1902_fuerschj_005.06382.06382.4_F1902_fuerschj_005.07274.07274.4	365	36	329	-	0.89	21.04	decoy_reverse_sp|P04449|RL24A_YEAST:36:x:sp|P38219|OLA1_YEAST:365
GNVCGDAKNDPPK-AAKAEKK-a8-b6	sp|P02994|EF1A_YEAST	decoy_reverse_sp|P04449|RL24A_YEAST	xlink	inter-protein xl	F1902_fuerschj_003.03282.03282.4_F1902_fuerschj_003.03233.03233.4	328	39	289	-	0.94	30.43	decoy_reverse_sp|P04449|RL24A_YEAST:39:x:sp|P02994|EF1A_YEAST:328
GNVCGDAKNDPPK-AAKAEKK-a8-b6	sp|P02994|EF1A_YEAST	decoy_reverse_sp|P04449|RL24A_YEAST	xlink	inter-protein xl	F1902_fuerschj_012.004346.004346.4_F1902_fuerschj_012.004283.004283.4	328	39	289	F1902_fuerschj_012_matched	0.95	33.56	decoy_reverse_sp|P04449|RL24A_YEAST:39:x:sp|P02994|EF1A_YEAST:328
AQKTVK-IAEYKR-a3-b5	decoy_reverse_sp|P24000|RL24B_YEAST,decoy_reverse_sp|P04449|RL24A_YEAST	decoy_reverse_sp|P53090|ARO8_YEAST	xlink	inter-protein xl	F1902_fuerschj_005.18722.18722.3_F1902_fuerschj_005.18969.18969.3	79,79	270	191	-	0.9	20.07	decoy_reverse_sp|P04449|RL24A_YEAST:79:|:decoy_reverse_sp|P24000|RL24B_YEAST:79:x:decoy_reverse_sp|P53090|ARO8_YEAST:270
KSELEYYAMLSKTK-ASAVTKGAFQK-a12-b6	sp|P14120|RL30_YEAST	decoy_reverse_sp|P04449|RL24A_YEAST	xlink	inter-protein xl	F1902_fuerschj_003.11846.11846.4_F1902_fuerschj_003.11804.11804.4	64	7	57	-	0.81	23.15	decoy_reverse_sp|P04449|RL24A_YEAST:7:x:sp|P14120|RL30_YEAST:64
KITGEEVAKK-KFETFTK-a1-b1	decoy_reverse_sp|P04449|RL24A_YEAST	decoy_reverse_sp|P49723|RIR4_YEAST	xlink	inter-protein xl	F1902_fuerschj_006.12159.12159.3_F1902_fuerschj_006.12060.12060.3	87	28	59	-	0.92	23.72	decoy_reverse_sp|P04449|RL24A_YEAST:87:x:decoy_reverse_sp|P49723|RIR4_YEAST:28
KGPNTRLVNVTK-NEKYSLAPVAK-a1-b3	decoy_reverse_sp|P04456|RL25_YEAST	sp|P00560|PGK_YEAST	xlink	inter-protein xl	F1902_fuerschj_001.11446.11446.3_F1902_fuerschj_001.11430.11430.3	23	74	51	-	0.91	22.07	decoy_reverse_sp|P04456|RL25_YEAST:23:x:sp|P00560|PGK_YEAST:74
MSFELAAKHALLDMK-KVADTK-a8-b1	decoy_reverse_sp|P04801|SYTC_YEAST	decoy_reverse_sp|P10592|HSP72_YEAST	xlink	inter-protein xl	F1902_fuerschj_001.01730.01730.4_F1902_fuerschj_001.01602.01602.4	415	73	342	-	0.9	23.54	decoy_reverse_sp|P04801|SYTC_YEAST:415:x:decoy_reverse_sp|P10592|HSP72_YEAST:73
ENKKPNK-ANSIKR-a4-b5	decoy_reverse_sp|P04801|SYTC_YEAST	decoy_reverse_sp|P22137|CLH_YEAST	xlink	inter-protein xl	F1902_fuerschj_003.04435.04435.4_F1902_fuerschj_003.04340.04340.4	706	402	304	-	0.94	28.08	decoy_reverse_sp|P04801|SYTC_YEAST:706:x:decoy_reverse_sp|P22137|CLH_YEAST:402
NQWKLALDK-ENKKPNK-a4-b4	sp|Q12680|GLT1_YEAST	decoy_reverse_sp|P04801|SYTC_YEAST	xlink	inter-protein xl	F1902_fuerschj_006.09474.09474.4_F1902_fuerschj_006.09379.09379.4	1716	706	1010	-	0.95	33.28	decoy_reverse_sp|P04801|SYTC_YEAST:706:x:sp|Q12680|GLT1_YEAST:1716
SPIILQTSNGGAAYFAGKGISNEGQNASIKGAIAAAHYIR-YLTRMVKDK-a30-b7	sp|P14540|ALF_YEAST	decoy_reverse_sp|P04802|SYDC_YEAST	xlink	inter-protein xl	F1902_fuerschj_004.40062.40062.5_F1902_fuerschj_004.40010.40010.5	85	162	77	-	0.94	20.54	decoy_reverse_sp|P04802|SYDC_YEAST:162:x:sp|P14540|ALF_YEAST:85
FMQPTSKRK-DVPIEKK-a7-b6	decoy_reverse_sp|P07245|C1TC_YEAST	decoy_reverse_sp|P04802|SYDC_YEAST	xlink	inter-protein xl	F1902_fuerschj_001.10352.10352.4_F1902_fuerschj_001.10126.10126.4	454	384	70	-	0.93	21.45	decoy_reverse_sp|P04802|SYDC_YEAST:384:x:decoy_reverse_sp|P07245|C1TC_YEAST:454
NMVKEGSITKANK-LTKEAAAIAEGK-a10-b3	decoy_reverse_sp|P04802|SYDC_YEAST	sp|P29453|RL8B_YEAST	xlink	inter-protein xl	F1902_fuerschj_003.10013.10013.4_F1902_fuerschj_003.09955.09955.4	413	111	302	-	0.81	28.66	decoy_reverse_sp|P04802|SYDC_YEAST:413:x:sp|P29453|RL8B_YEAST:111
DAEATAAKK-SVESRGKSK-a8-b7	decoy_reverse_sp|P04802|SYDC_YEAST	sp|P05694|METE_YEAST	xlink	inter-protein xl	F1902_fuerschj_005.33668.33668.3_F1902_fuerschj_005.32403.32403.3	494	396	98	-	0.78	20.46	decoy_reverse_sp|P04802|SYDC_YEAST:494:x:sp|P05694|METE_YEAST:396
QKEEQKLQK-IEKNVLR-a6-b3	decoy_reverse_sp|P04802|SYDC_YEAST	sp|P53252|PIL1_YEAST	xlink	inter-protein xl	F1902_fuerschj_005.26347.26347.3_F1902_fuerschj_005.28459.28459.3	519	66	453	-	0.8	20.9	decoy_reverse_sp|P04802|SYDC_YEAST:519:x:sp|P53252|PIL1_YEAST:66
RPAQKKLPGVHM-KILIAEGWIPR-a6-b1	decoy_reverse_sp|P04807|HXKB_YEAST	sp|P32563|VPH1_YEAST	xlink	inter-protein xl	F1902_fuerschj_002.23290.23290.4_F1902_fuerschj_002.23260.23260.4	480	333	147	-	0.94	23.16	decoy_reverse_sp|P04807|HXKB_YEAST:480:x:sp|P32563|VPH1_YEAST:333
NIGSKLNRNLVIGVQK-ALDTKAQYKPK-a5-b9	decoy_reverse_sp|P0C0W1|RS22A_YEAST	decoy_reverse_sp|P05030|PMA1_YEAST	xlink	inter-protein xl	F1902_fuerschj_004.27226.27226.4_F1902_fuerschj_004.27189.27189.4	60	486	426	-	0.93	23.01	decoy_reverse_sp|P05030|PMA1_YEAST:486:x:decoy_reverse_sp|P0C0W1|RS22A_YEAST:60
AQYKPKLSK-SKEAPK-a4-b2	decoy_reverse_sp|P05030|PMA1_YEAST	decoy_reverse_sp|P36008|EF1G2_YEAST	xlink	inter-protein xl	F1902_fuerschj_006.00998.00998.3_F1902_fuerschj_006.00955.00955.3	486	184	302	-	0.94	22.11	decoy_reverse_sp|P05030|PMA1_YEAST:486:x:decoy_reverse_sp|P36008|EF1G2_YEAST:184
DLIDAGKK-KIPQTVK-a7-b1	decoy_reverse_sp|P05030|PMA1_YEAST	decoy_reverse_sp|P07342|ILVB_YEAST	xlink	inter-protein xl	F1902_fuerschj_003.15038.15038.3_F1902_fuerschj_003.14938.14938.3	502	210	292	-	0.89	30.56	decoy_reverse_sp|P05030|PMA1_YEAST:502:x:decoy_reverse_sp|P07342|ILVB_YEAST:210
RPLCHMLLTAALATSELEDSVYDGSPVKNK-EVVVKVSNLEIYYKAINFYVK-a28-b5	decoy_reverse_sp|P05030|PMA1_YEAST	sp|P22137|CLH_YEAST	xlink	inter-protein xl	F1902_fuerschj_004.45864.45864.5_F1902_fuerschj_004.45821.45821.5	532	1403	871	-	0.88	20.11	decoy_reverse_sp|P05030|PMA1_YEAST:532:x:sp|P22137|CLH_YEAST:1403
TLSQPNGLMKKSIGHIEK-AKAAAEKEK-a11-b2	decoy_reverse_sp|P05453|ERF3_YEAST	decoy_reverse_sp|Q12680|GLT1_YEAST	xlink	inter-protein xl	F1902_fuerschj_002.13015.13015.5_F1902_fuerschj_002.12857.12857.5	171	583	412	-	0.85	21.59	decoy_reverse_sp|P05453|ERF3_YEAST:171:x:decoy_reverse_sp|Q12680|GLT1_YEAST:583
AIEKLGADR-KSADEPK-a4-b1	sp|P05694|METE_YEAST	decoy_reverse_sp|P05453|ERF3_YEAST	xlink	inter-protein xl	F1902_fuerschj_002.01842.01842.4_F1902_fuerschj_002.01826.01826.4	323	516	193	-	0.76	31.02	decoy_reverse_sp|P05453|ERF3_YEAST:516:x:sp|P05694|METE_YEAST:323
AIEKLGADR-KSADEPK-a4-b1	sp|P05694|METE_YEAST	decoy_reverse_sp|P05453|ERF3_YEAST	xlink	inter-protein xl	F1902_fuerschj_010.001294.001294.4_F1902_fuerschj_010.001262.001262.4	323	516	193	F1902_fuerschj_010_matched	0.9	34.84	decoy_reverse_sp|P05453|ERF3_YEAST:516:x:sp|P05694|METE_YEAST:323
AIEKLGADR-KSADEPK-a4-b1	sp|P05694|METE_YEAST	decoy_reverse_sp|P05453|ERF3_YEAST	xlink	inter-protein xl	F1902_fuerschj_011.001670.001670.4_F1902_fuerschj_011.001565.001565.4	323	516	193	F1902_fuerschj_011_matched	0.86	31.14	decoy_reverse_sp|P05453|ERF3_YEAST:516:x:sp|P05694|METE_YEAST:323
NENKTKK-NGTKLEK-a4-b4	decoy_reverse_sp|P13188|SYQ_YEAST	decoy_reverse_sp|P05453|ERF3_YEAST	xlink	inter-protein xl	F1902_fuerschj_006.00800.00800.4_F1902_fuerschj_006.00983.00983.4	618	63	555	-	0.92	26.62	decoy_reverse_sp|P05453|ERF3_YEAST:63:x:decoy_reverse_sp|P13188|SYQ_YEAST:618
LGLPLKIVPVLADEQLFGPK-LEKLLHK-a6-b3	decoy_reverse_sp|P16521|EF3A_YEAST	decoy_reverse_sp|P05453|ERF3_YEAST	xlink	inter-protein xl	F1902_fuerschj_002.26232.26232.5_F1902_fuerschj_002.26197.26197.5	756	66	690	-	0.89	21.73	decoy_reverse_sp|P05453|ERF3_YEAST:66:x:decoy_reverse_sp|P16521|EF3A_YEAST:756
IEAKIVKGDITGTAQIR-DKEINKILR-a7-b2	decoy_reverse_sp|P05453|ERF3_YEAST	decoy_reverse_sp|P31539|HS104_YEAST	xlink	inter-protein xl	F1902_fuerschj_003.28699.28699.4_F1902_fuerschj_003.28679.28679.4	7	59	52	-	0.82	26.62	decoy_reverse_sp|P05453|ERF3_YEAST:7:x:decoy_reverse_sp|P31539|HS104_YEAST:59
KDEAKPADDAAPAKKPK-NSSVIAKK-a15-b7	sp|P36008|EF1G2_YEAST	decoy_reverse_sp|P05694|METE_YEAST	xlink	inter-protein xl	F1902_fuerschj_012.008713.008713.4_F1902_fuerschj_012.008641.008641.4	250	456	206	F1902_fuerschj_012_matched	0.59	29.83	decoy_reverse_sp|P05694|METE_YEAST:456:x:sp|P36008|EF1G2_YEAST:250
AEGWNTGYKK-LEPLKK-a9-b5	decoy_reverse_sp|P05694|METE_YEAST	sp|P53622|COPA_YEAST	xlink	inter-protein xl	F1902_fuerschj_005.10386.10386.4_F1902_fuerschj_005.10303.10303.4	748	940	192	-	0.91	23.04	decoy_reverse_sp|P05694|METE_YEAST:748:x:sp|P53622|COPA_YEAST:940
FFGKASIASSFRK-LKPQRAVKR-a4-b8	sp|Q12230|LSP1_YEAST	decoy_reverse_sp|P05739|RL6B_YEAST	xlink	inter-protein xl	F1902_fuerschj_001.05176.05176.4_F1902_fuerschj_001.05104.05104.4	35	154	119	-	0.91	20.9	decoy_reverse_sp|P05739|RL6B_YEAST:154:x:sp|Q12230|LSP1_YEAST:35
ARNCVKEETNLGGK-EIKANQTQPFEELK-a6-b3	decoy_reverse_sp|P46655|SYEC_YEAST	decoy_reverse_sp|P05739|RL6B_YEAST	xlink	inter-protein xl	F1902_fuerschj_004.23623.23623.3_F1902_fuerschj_004.23499.23499.3	369	49	320	-	0.94	22.2	decoy_reverse_sp|P05739|RL6B_YEAST:49:x:decoy_reverse_sp|P46655|SYEC_YEAST:369
DYIMSPVGNPEGPEKPNK-AKEGTFVK-a15-b2	sp|P14540|ALF_YEAST	decoy_reverse_sp|P05740|RL17A_YEAST	xlink	inter-protein xl	F1902_fuerschj_003.21194.21194.4_F1902_fuerschj_003.21176.21176.4	323	105	218	-	0.67	28.87	decoy_reverse_sp|P05740|RL17A_YEAST:105:x:sp|P14540|ALF_YEAST:323
DYIMSPVGNPEGPEKPNK-AKEGTFVK-a15-b2	sp|P14540|ALF_YEAST	decoy_reverse_sp|P05740|RL17A_YEAST	xlink	inter-protein xl	F1902_fuerschj_006.21870.21870.4_F1902_fuerschj_006.21819.21819.4	323	105	218	-	0.9	24.25	decoy_reverse_sp|P05740|RL17A_YEAST:105:x:sp|P14540|ALF_YEAST:323
YQKNVTLQEPNGK-TDYYQRKR-a3-b7	decoy_reverse_sp|P05748|RL15A_YEAST	sp|P26321|RL5_YEAST	xlink	inter-protein xl	F1902_fuerschj_003.36778.36778.4_F1902_fuerschj_003.36786.36786.4	112	34	78	-	0.92	22.27	decoy_reverse_sp|P05748|RL15A_YEAST:112:x:sp|P26321|RL5_YEAST:34
AKPDRPTRAARINVHK-LARQLTNSDKK-a2-b10	decoy_reverse_sp|P05748|RL15A_YEAST	decoy_reverse_sp|P10592|HSP72_YEAST	xlink	inter-protein xl	F1902_fuerschj_002.24136.24136.4_F1902_fuerschj_002.24038.24038.4	158	392	234	-	0.82	22.09	decoy_reverse_sp|P05748|RL15A_YEAST:158:x:decoy_reverse_sp|P10592|HSP72_YEAST:392
ETEKANADANEDNNVDEK-AKPDRPTR-a4-b2	sp|P49090|ASNS2_YEAST	decoy_reverse_sp|P05748|RL15A_YEAST	xlink	inter-protein xl	F1902_fuerschj_005.06380.06380.4_F1902_fuerschj_005.06341.06341.4	253	158	95	-	0.49	31.09	decoy_reverse_sp|P05748|RL15A_YEAST:158:x:sp|P49090|ASNS2_YEAST:253
ETEKANADANEDNNVDEK-AKPDRPTR-a4-b2	sp|P49090|ASNS2_YEAST	decoy_reverse_sp|P05748|RL15A_YEAST	xlink	inter-protein xl	F1902_fuerschj_003.05978.05978.4_F1902_fuerschj_003.05967.05967.4	253	158	95	-	0.62	25.5	decoy_reverse_sp|P05748|RL15A_YEAST:158:x:sp|P49090|ASNS2_YEAST:253
ISSTAKIGPDVVIGPNVTIGDGVR-AIKQHYIVPDEVFLK-a6-b3	sp|P41940|MPG1_YEAST	decoy_reverse_sp|P05748|RL15A_YEAST	xlink	inter-protein xl	F1902_fuerschj_009.025496.025496.4_F1902_fuerschj_009.025361.025361.4	268	65	203	F1902_fuerschj_009_matched	0.59	28.3	decoy_reverse_sp|P05748|RL15A_YEAST:65:x:sp|P41940|MPG1_YEAST:268
LLQTPIDMSLKPNDAESEK-IMKVKIQGLGVR-a11-b3	sp|P06169|PDC1_YEAST	decoy_reverse_sp|P05750|RS3_YEAST	xlink	inter-protein xl	F1902_fuerschj_003.53517.53517.4_F1902_fuerschj_003.53524.53524.4	190	54	136	-	0.89	21.85	decoy_reverse_sp|P05750|RS3_YEAST:54:x:sp|P06169|PDC1_YEAST:190
GPSIKALK-IEADKEK-a5-b5	decoy_reverse_sp|P06103|EIF3B_YEAST	sp|P15705|STI1_YEAST	xlink	inter-protein xl	F1902_fuerschj_006.25088.25088.3_F1902_fuerschj_006.23000.23000.3	390	264	126	-	0.9	24.62	decoy_reverse_sp|P06103|EIF3B_YEAST:390:x:sp|P15705|STI1_YEAST:264
VPLWKLPYSK-DAKISK-a5-b3	decoy_reverse_sp|P06103|EIF3B_YEAST	sp|P40150|SSB2_YEAST,sp|P11484|SSB1_YEAST	xlink	inter-protein xl	F1902_fuerschj_006.50273.50273.3_F1902_fuerschj_006.50161.50161.3	429	328,328	101	-	0.86	29.84	decoy_reverse_sp|P06103|EIF3B_YEAST:429:x:sp|P11484|SSB1_YEAST:328:|:sp|P40150|SSB2_YEAST:328
HKLLDRK-KGTREAR-a2-b1	decoy_reverse_sp|P06103|EIF3B_YEAST	sp|P0CX83|RL19B_YEAST	xlink	inter-protein xl	F1902_fuerschj_006.41166.41166.3_F1902_fuerschj_006.41184.41184.3	612	82	530	-	0.94	20.1	decoy_reverse_sp|P06103|EIF3B_YEAST:612:x:sp|P0CX83|RL19B_YEAST:82
ZMSDLVTK-KVLPVK-a1-b1	sp|P46672|ARC1_YEAST	decoy_reverse_sp|P06103|EIF3B_YEAST	xlink	inter-protein xl	F1902_fuerschj_003.04894.04894.4_F1902_fuerschj_003.04732.04732.4		668	668	-	0.95	28.58	decoy_reverse_sp|P06103|EIF3B_YEAST:668:x:sp|P46672|ARC1_YEAST:
RFYSQIVKK-LAKANK-a8-b3	sp|P38088|SYG_YEAST	decoy_reverse_sp|P06105|SC160_YEAST	xlink	inter-protein xl	F1902_fuerschj_004.03890.03890.3_F1902_fuerschj_004.03836.03836.3	16	170	154	-	0.94	22.37	decoy_reverse_sp|P06105|SC160_YEAST:170:x:sp|P38088|SYG_YEAST:16
AKSEEEWAFDLGYIDK-EAVGKGTR-a2-b5	decoy_reverse_sp|P32589|HSP7F_YEAST	decoy_reverse_sp|P06105|SC160_YEAST	xlink	inter-protein xl	F1902_fuerschj_001.13140.13140.5_F1902_fuerschj_001.13089.13089.5	73	17	56	-	0.89	21.5	decoy_reverse_sp|P06105|SC160_YEAST:17:x:decoy_reverse_sp|P32589|HSP7F_YEAST:73
KFVKVQTPIQDGK-IEMKPKHKK-a4-b6	decoy_reverse_sp|P06105|SC160_YEAST	sp|P46655|SYEC_YEAST	xlink	inter-protein xl	F1902_fuerschj_004.41000.41000.4_F1902_fuerschj_004.40893.40893.4	303	539	236	-	0.92	22.11	decoy_reverse_sp|P06105|SC160_YEAST:303:x:sp|P46655|SYEC_YEAST:539
KAYLEAAKK-ASKEDVQK-a1-b3	decoy_reverse_sp|P06105|SC160_YEAST	sp|P00560|PGK_YEAST	xlink	inter-protein xl	F1902_fuerschj_009.017007.017007.3_F1902_fuerschj_009.016847.016847.3	516	142	374	F1902_fuerschj_009_matched	0.94	28.52	decoy_reverse_sp|P06105|SC160_YEAST:516:x:sp|P00560|PGK_YEAST:142
KAYLEAAKK-ASKEDVQK-a1-b3	decoy_reverse_sp|P06105|SC160_YEAST	sp|P00560|PGK_YEAST	xlink	inter-protein xl	F1902_fuerschj_011.018274.018274.3_F1902_fuerschj_011.018164.018164.3	516	142	374	F1902_fuerschj_011_matched	0.94	28.46	decoy_reverse_sp|P06105|SC160_YEAST:516:x:sp|P00560|PGK_YEAST:142
GYGYVDFENKSYAEK-AYLEAAKK-a10-b7	sp|P27476|NSR1_YEAST	decoy_reverse_sp|P06105|SC160_YEAST	xlink	inter-protein xl	F1902_fuerschj_003.05689.05689.4_F1902_fuerschj_003.05616.05616.4	219	523	304	-	0.93	22.54	decoy_reverse_sp|P06105|SC160_YEAST:523:x:sp|P27476|NSR1_YEAST:219
RAQELEVEDEKIQEK-MNQNETKTR-a11-b7	decoy_reverse_sp|P31539|HS104_YEAST	decoy_reverse_sp|P06105|SC160_YEAST	xlink	inter-protein xl	F1902_fuerschj_003.03439.03439.5_F1902_fuerschj_003.03424.03424.5	390	668	278	-	0.94	23.17	decoy_reverse_sp|P06105|SC160_YEAST:668:x:decoy_reverse_sp|P31539|HS104_YEAST:390
KTVAIR-LMKAVK-a1-b3	decoy_reverse_sp|P06168|ILV5_YEAST	decoy_reverse_sp|P54115|ALDH6_YEAST	xlink	inter-protein xl	F1902_fuerschj_006.07499.07499.3_F1902_fuerschj_006.07410.07410.3	377	52	325	-	0.89	24.87	decoy_reverse_sp|P06168|ILV5_YEAST:377:x:decoy_reverse_sp|P54115|ALDH6_YEAST:52
GYGHIKTQMFLLVGPTFADIPK-FWNAANIARKEK-a6-b10	decoy_reverse_sp|P06169|PDC1_YEAST	decoy_reverse_sp|P09436|SYIC_YEAST	xlink	inter-protein xl	F1902_fuerschj_002.33172.33172.5_F1902_fuerschj_002.33108.33108.5	315	629	314	-	0.86	20.14	decoy_reverse_sp|P06169|PDC1_YEAST:315:x:decoy_reverse_sp|P09436|SYIC_YEAST:629
LNFKETATNFAR-NFDNSSKQTDLK-a4-b7	decoy_reverse_sp|P29453|RL8B_YEAST	decoy_reverse_sp|P06169|PDC1_YEAST	xlink	inter-protein xl	F1902_fuerschj_003.03601.03601.5_F1902_fuerschj_003.03561.03561.5	165	39	126	-	0.92	22.67	decoy_reverse_sp|P06169|PDC1_YEAST:39:x:decoy_reverse_sp|P29453|RL8B_YEAST:165
KPADSTKEVK-DIPVPKPK-a7-b6	decoy_reverse_sp|P07149|FAS1_YEAST	sp|P00330|ADH1_YEAST	xlink	inter-protein xl	F1902_fuerschj_006.13503.13503.4_F1902_fuerschj_006.13442.13442.4	1240	28	1212	-	0.92	25.49	decoy_reverse_sp|P07149|FAS1_YEAST:1240:x:sp|P00330|ADH1_YEAST:28
LGIKFSK-ZMTYGGR-a4-b1	decoy_reverse_sp|P07149|FAS1_YEAST	sp|P24783|DBP2_YEAST	xlink	inter-protein xl	F1902_fuerschj_006.03793.03793.3_F1902_fuerschj_006.04855.04855.3	1467		1467	-	0.87	20.85	decoy_reverse_sp|P07149|FAS1_YEAST:1467:x:sp|P24783|DBP2_YEAST:
FSKIEFTVK-EKGPKMIK-a3-b2	decoy_reverse_sp|P07149|FAS1_YEAST	decoy_reverse_sp|P49090|ASNS2_YEAST	xlink	inter-protein xl	F1902_fuerschj_004.13246.13246.4_F1902_fuerschj_004.13161.13161.4	1470	128	1342	-	0.92	23.07	decoy_reverse_sp|P07149|FAS1_YEAST:1470:x:decoy_reverse_sp|P49090|ASNS2_YEAST:128
FSKIEFTVK-EKGPKMIK-a3-b2	decoy_reverse_sp|P07149|FAS1_YEAST	decoy_reverse_sp|P49090|ASNS2_YEAST	xlink	inter-protein xl	F1902_fuerschj_006.13879.13879.4_F1902_fuerschj_006.13794.13794.4	1470	128	1342	-	0.94	22.25	decoy_reverse_sp|P07149|FAS1_YEAST:1470:x:decoy_reverse_sp|P49090|ASNS2_YEAST:128
SGKNKEK-LEQKEK-a5-b4	decoy_reverse_sp|P07149|FAS1_YEAST	decoy_reverse_sp|P19882|HSP60_YEAST	xlink	inter-protein xl	F1902_fuerschj_003.16308.16308.3_F1902_fuerschj_003.16278.16278.3	1481	187	1294	-	0.95	23.83	decoy_reverse_sp|P07149|FAS1_YEAST:1481:x:decoy_reverse_sp|P19882|HSP60_YEAST:187
LKRPESIFR-GLKHSLR-a2-b3	decoy_reverse_sp|P07149|FAS1_YEAST	decoy_reverse_sp|P38891|BCA1_YEAST	xlink	inter-protein xl	F1902_fuerschj_005.09995.09995.3_F1902_fuerschj_005.09849.09849.3	1639	386	1253	-	0.88	20.02	decoy_reverse_sp|P07149|FAS1_YEAST:1639:x:decoy_reverse_sp|P38891|BCA1_YEAST:386
TPFVQKATNYLPIKLGAR-AGAFITKSATTLER-a6-b7	decoy_reverse_sp|P07149|FAS1_YEAST	sp|P28272|PYRD_YEAST	xlink	inter-protein xl	F1902_fuerschj_001.34299.34299.5_F1902_fuerschj_001.34108.34108.5	35	46	11	-	0.85	24.22	decoy_reverse_sp|P07149|FAS1_YEAST:35:x:sp|P28272|PYRD_YEAST:46
EITALAPSSMKVKIIAPPER-NEVKNIIK-a11-b4	sp|P60010|ACT_YEAST	decoy_reverse_sp|P07149|FAS1_YEAST	xlink	inter-protein xl	F1902_fuerschj_004.42645.42645.5_F1902_fuerschj_004.42437.42437.5	326	54	272	-	0.9	23.09	decoy_reverse_sp|P07149|FAS1_YEAST:54:x:sp|P60010|ACT_YEAST:326
TLLEAIDAIEQPSRPTDKPLR-GITRVAVLDEDLKELIAK-a18-b13	sp|P02994|EF1A_YEAST	decoy_reverse_sp|P07170|KAD2_YEAST	xlink	inter-protein xl	F1902_fuerschj_003.36832.36832.5_F1902_fuerschj_003.36754.36754.5	242	102	140	-	0.7	22.07	decoy_reverse_sp|P07170|KAD2_YEAST:102:x:sp|P02994|EF1A_YEAST:242
KTYEIVLAPAFQDAYHR-FDVKPNK-a1-b4	decoy_reverse_sp|P07170|KAD2_YEAST	decoy_reverse_sp|P07264|LEUC_YEAST	xlink	inter-protein xl	F1902_fuerschj_004.21089.21089.4_F1902_fuerschj_004.18926.18926.4	29	19	10	-	0.85	25.83	decoy_reverse_sp|P07170|KAD2_YEAST:29:x:decoy_reverse_sp|P07264|LEUC_YEAST:19
LYVPPADNKHIELQTGPDGK-VIMIAISKK-a9-b8	sp|P07259|PYR1_YEAST	decoy_reverse_sp|P07213|TOM70_YEAST	xlink	inter-protein xl	F1902_fuerschj_002.22092.22092.4_F1902_fuerschj_002.21977.21977.4	214	263	49	-	0.92	20.54	decoy_reverse_sp|P07213|TOM70_YEAST:263:x:sp|P07259|PYR1_YEAST:214
AKGVEVVLPVDFIIADAFSADANTK-LKSAQMKLNNR-a2-b2	sp|P00560|PGK_YEAST	decoy_reverse_sp|P07213|TOM70_YEAST	xlink	inter-protein xl	F1902_fuerschj_009.043541.043541.4_F1902_fuerschj_009.043406.043406.4	274	400	126	F1902_fuerschj_009_matched	0.92	31.87	decoy_reverse_sp|P07213|TOM70_YEAST:400:x:sp|P00560|PGK_YEAST:274
SAQMKLNNR-ZMSALLPR-a5-b1	decoy_reverse_sp|P07213|TOM70_YEAST	sp|P02992|EFTU_YEAST	xlink	inter-protein xl	F1902_fuerschj_001.06810.06810.4_F1902_fuerschj_001.05611.05611.4	405		405	-	0.95	22.38	decoy_reverse_sp|P07213|TOM70_YEAST:405:x:sp|P02992|EFTU_YEAST:
KAETEGK-EAEKKK-a1-b4	decoy_reverse_sp|P07213|TOM70_YEAST	decoy_reverse_sp|P29547|EF1G1_YEAST	xlink	inter-protein xl	F1902_fuerschj_005.01975.01975.3_F1902_fuerschj_005.01957.01957.3	555	179	376	-	0.88	26.27	decoy_reverse_sp|P07213|TOM70_YEAST:555:x:decoy_reverse_sp|P29547|EF1G1_YEAST:179
SPIILQTSNGGAAYFAGKGISNEGQNASIK-MDVTISQNAEKTK-a18-b11	sp|P14540|ALF_YEAST	decoy_reverse_sp|P07246|ADH3_YEAST	xlink	inter-protein xl	F1902_fuerschj_002.23678.23678.4_F1902_fuerschj_002.23512.23512.4	73	123	50	-	0.49	30.18	decoy_reverse_sp|P07246|ADH3_YEAST:123:x:sp|P14540|ALF_YEAST:73
FDPKKVSNYDGLVK-LFTIVFGGEDKK-a5-b11	sp|P00958|SYMC_YEAST	decoy_reverse_sp|P07246|ADH3_YEAST	xlink	inter-protein xl	F1902_fuerschj_004.18097.18097.4_F1902_fuerschj_004.18094.18094.4	608	136	472	-	0.93	21.28	decoy_reverse_sp|P07246|ADH3_YEAST:136:x:sp|P00958|SYMC_YEAST:608
EDLAKALK-VFKTHSYR-a5-b3	decoy_reverse_sp|P07246|ADH3_YEAST	sp|Q01855|RS15_YEAST	xlink	inter-protein xl	F1902_fuerschj_014.007465.007465.3_F1902_fuerschj_014.007357.007357.3	185	13	172	F1902_fuerschj_014_matched	0.94	34.19	decoy_reverse_sp|P07246|ADH3_YEAST:185:x:sp|Q01855|RS15_YEAST:13
YELSILEMVGKVPLDK-KELVETSEVR-a11-b1	decoy_reverse_sp|P07246|ADH3_YEAST	sp|P19097|FAS2_YEAST	xlink	inter-protein xl	F1902_fuerschj_005.36320.36320.4_F1902_fuerschj_005.36289.36289.4	25	945	920	-	0.93	21.82	decoy_reverse_sp|P07246|ADH3_YEAST:25:x:sp|P19097|FAS2_YEAST:945
DYNFVSVDEFKSMIK-IGAVDGLKGWK-a11-b8	sp|P15454|KGUA_YEAST	decoy_reverse_sp|P07246|ADH3_YEAST	xlink	inter-protein xl	F1902_fuerschj_004.11986.11986.4_F1902_fuerschj_004.12060.12060.4	60	265	205	-	0.77	26.11	decoy_reverse_sp|P07246|ADH3_YEAST:265:x:sp|P15454|KGUA_YEAST:60
DYNFVSVDEFKSMIK-IGAVDGLKGWK-a11-b8	sp|P15454|KGUA_YEAST	decoy_reverse_sp|P07246|ADH3_YEAST	xlink	inter-protein xl	F1902_fuerschj_001.10335.10335.4_F1902_fuerschj_001.10297.10297.4	60	265	205	-	0.81	24.35	decoy_reverse_sp|P07246|ADH3_YEAST:265:x:sp|P15454|KGUA_YEAST:60
FPVGEIYTKR-DKPSPK-a9-b2	decoy_reverse_sp|P07259|PYR1_YEAST	decoy_reverse_sp|Q12680|GLT1_YEAST	xlink	inter-protein xl	F1902_fuerschj_005.10422.10422.3_F1902_fuerschj_005.10312.10312.3	1276	749	527	-	0.9	21.11	decoy_reverse_sp|P07259|PYR1_YEAST:1276:x:decoy_reverse_sp|Q12680|GLT1_YEAST:749
EHLEEAKEAIAAK-ELGIDQTTKK-a7-b9	decoy_reverse_sp|P38249|EIF3A_YEAST	decoy_reverse_sp|P07259|PYR1_YEAST	xlink	inter-protein xl	F1902_fuerschj_003.14601.14601.5_F1902_fuerschj_003.14472.14472.5	321	225	96	-	0.95	31.31	decoy_reverse_sp|P07259|PYR1_YEAST:225:x:decoy_reverse_sp|P38249|EIF3A_YEAST:321
VIKLVATPTKDSM-KFGEESK-a3-b1	decoy_reverse_sp|P0C0X0|RS28B_YEAST	decoy_reverse_sp|P07262|DHE4_YEAST	xlink	inter-protein xl	F1902_fuerschj_002.28567.28567.4_F1902_fuerschj_002.28840.28840.4	57	237	180	-	0.91	22.58	decoy_reverse_sp|P07262|DHE4_YEAST:237:x:decoy_reverse_sp|P0C0X0|RS28B_YEAST:57
AAAAEKNVPLYKHLADLSK-FDVKPNK-a12-b4	sp|P00924|ENO1_YEAST	decoy_reverse_sp|P07264|LEUC_YEAST	xlink	inter-protein xl	F1902_fuerschj_003.14518.14518.4_F1902_fuerschj_003.14372.14372.4	132	19	113	-	0.87	20.45	decoy_reverse_sp|P07264|LEUC_YEAST:19:x:sp|P00924|ENO1_YEAST:132
FDVKPNKLLKEYFSLGSGK-VDFNVPLDGKKITSNQR-a7-b11	decoy_reverse_sp|P07264|LEUC_YEAST	sp|P00560|PGK_YEAST	xlink	inter-protein xl	F1902_fuerschj_004.19691.19691.5_F1902_fuerschj_004.20943.20943.5	22	33	11	-	0.0	24.88	decoy_reverse_sp|P07264|LEUC_YEAST:22:x:sp|P00560|PGK_YEAST:33
FDVKPNKLLKEYFSLGSGK-VDFNVPLDGKKITSNQR-a7-b11	decoy_reverse_sp|P07264|LEUC_YEAST	sp|P00560|PGK_YEAST	xlink	inter-protein xl	F1902_fuerschj_002.18863.18863.4_F1902_fuerschj_002.18808.18808.4	22	33	11	-	0.92	21.62	decoy_reverse_sp|P07264|LEUC_YEAST:22:x:sp|P00560|PGK_YEAST:33
KNSIGK-MGESKK-a1-b5	decoy_reverse_sp|P53978|EF3B_YEAST	decoy_reverse_sp|P07264|LEUC_YEAST	xlink	inter-protein xl	F1902_fuerschj_005.20274.20274.3_F1902_fuerschj_005.20163.20163.3	36	451	415	-	0.91	20.82	decoy_reverse_sp|P07264|LEUC_YEAST:451:x:decoy_reverse_sp|P53978|EF3B_YEAST:36
FVEKGRDGDIVK-GATDEKTLK-a4-b6	decoy_reverse_sp|P32476|ERG1_YEAST	decoy_reverse_sp|P07264|LEUC_YEAST	xlink	inter-protein xl	F1902_fuerschj_002.14506.14506.3_F1902_fuerschj_002.14452.14452.3	300	501	201	-	0.82	22.83	decoy_reverse_sp|P07264|LEUC_YEAST:501:x:decoy_reverse_sp|P32476|ERG1_YEAST:300
VVGLSTLPEIYEKMEK-ZWDVQHK-a13-b1	sp|P00330|ADH1_YEAST	decoy_reverse_sp|P07264|LEUC_YEAST	xlink	inter-protein xl	F1902_fuerschj_005.31472.31472.4_F1902_fuerschj_005.31432.31432.4	332		332	-	0.83	21.3	decoy_reverse_sp|P07264|LEUC_YEAST::x:sp|P00330|ADH1_YEAST:332
ASELVVADTIPEGGPKTWR-EANQNIPPELLKYDR-a16-b12	decoy_reverse_sp|P07284|SYSC_YEAST	sp|P24783|DBP2_YEAST	xlink	inter-protein xl	F1902_fuerschj_004.26890.26890.5_F1902_fuerschj_004.26864.26864.5	331	492	161	-	0.89	20.17	decoy_reverse_sp|P07284|SYSC_YEAST:331:x:sp|P24783|DBP2_YEAST:492
LTEEKK-NKPYPK-a5-b2	decoy_reverse_sp|P07284|SYSC_YEAST	sp|P41805|RL10_YEAST	xlink	inter-protein xl	F1902_fuerschj_003.01023.01023.3_F1902_fuerschj_003.01183.01183.3	375	15	360	-	0.93	20.2	decoy_reverse_sp|P07284|SYSC_YEAST:375:x:sp|P41805|RL10_YEAST:15
LTEEKKLQTQK-KLSESENEK-a6-b1	decoy_reverse_sp|P07284|SYSC_YEAST	sp|P31539|HS104_YEAST	xlink	inter-protein xl	F1902_fuerschj_003.11575.11575.4_F1902_fuerschj_003.11506.11506.4	376	560	184	-	0.84	29.85	decoy_reverse_sp|P07284|SYSC_YEAST:376:x:sp|P31539|HS104_YEAST:560
EAEKDEILLMENSR-EKLDGAESELAKNK-a4-b2	sp|P49723|RIR4_YEAST	decoy_reverse_sp|P07284|SYSC_YEAST	xlink	inter-protein xl	F1902_fuerschj_004.34670.34670.4_F1902_fuerschj_004.34618.34618.4	23	383	360	-	0.82	20.19	decoy_reverse_sp|P07284|SYSC_YEAST:383:x:sp|P49723|RIR4_YEAST:23
LDGAESELAKNK-YHKIHSDVYK-a10-b3	decoy_reverse_sp|P07284|SYSC_YEAST	sp|P00958|SYMC_YEAST	xlink	inter-protein xl	F1902_fuerschj_001.14898.14898.4_F1902_fuerschj_001.16967.16967.4	393	270	123	-	0.91	20.39	decoy_reverse_sp|P07284|SYSC_YEAST:393:x:sp|P00958|SYMC_YEAST:270
KGDTYVSIQGFK-LQKFNKK-a1-b6	sp|P00549|KPYK1_YEAST	decoy_reverse_sp|P07284|SYSC_YEAST	xlink	inter-protein xl	F1902_fuerschj_006.23327.23327.4_F1902_fuerschj_006.23264.23264.4	475	408	67	-	0.76	34.22	decoy_reverse_sp|P07284|SYSC_YEAST:408:x:sp|P00549|KPYK1_YEAST:475
DSKAGDK-TKWDVK-a3-b2	sp|P46672|ARC1_YEAST	decoy_reverse_sp|P07284|SYSC_YEAST	xlink	inter-protein xl	F1902_fuerschj_006.13083.13083.3_F1902_fuerschj_006.13804.13804.3	301	419	118	-	0.9	20.11	decoy_reverse_sp|P07284|SYSC_YEAST:419:x:sp|P46672|ARC1_YEAST:301
DMGKKCGIR-FGVDKAK-a4-b5	decoy_reverse_sp|P07284|SYSC_YEAST	sp|P32324|EF2_YEAST	xlink	inter-protein xl	F1902_fuerschj_005.38059.38059.3_F1902_fuerschj_005.37913.37913.3	74	237	163	-	0.93	23.98	decoy_reverse_sp|P07284|SYSC_YEAST:74:x:sp|P32324|EF2_YEAST:237
DMGKKCGIR-FGVDKAK-a4-b5	decoy_reverse_sp|P07284|SYSC_YEAST	sp|P32324|EF2_YEAST	xlink	inter-protein xl	F1902_fuerschj_005.47461.47461.3_F1902_fuerschj_005.47334.47334.3	74	237	163	-	0.81	20.03	decoy_reverse_sp|P07284|SYSC_YEAST:74:x:sp|P32324|EF2_YEAST:237
YLKTASGIAVSGGGVGTAIR-KCGIRENILR-a3-b1	decoy_reverse_sp|P32582|CBS_YEAST	decoy_reverse_sp|P07284|SYSC_YEAST	xlink	inter-protein xl	F1902_fuerschj_001.20946.20946.4_F1902_fuerschj_001.20830.20830.4	302	75	227	-	0.89	20.63	decoy_reverse_sp|P07284|SYSC_YEAST:75:x:decoy_reverse_sp|P32582|CBS_YEAST:302
IKMPSGYYTEEYAPEK-LALKELDGK-a2-b4	decoy_reverse_sp|P07342|ILVB_YEAST	decoy_reverse_sp|P32324|EF2_YEAST	xlink	inter-protein xl	F1902_fuerschj_002.10431.10431.5_F1902_fuerschj_002.10435.10435.5	218	526	308	-	0.93	20.29	decoy_reverse_sp|P07342|ILVB_YEAST:218:x:decoy_reverse_sp|P32324|EF2_YEAST:526
EKFIVPKMMSK-KNPDYR-a2-b1	decoy_reverse_sp|P07342|ILVB_YEAST	sp|P38764|RPN1_YEAST	xlink	inter-protein xl	F1902_fuerschj_003.16595.16595.4_F1902_fuerschj_003.16528.16528.4	246	985	739	-	0.61	24.31	decoy_reverse_sp|P07342|ILVB_YEAST:246:x:sp|P38764|RPN1_YEAST:985
FIVPKMMSK-EKTDVIK-a5-b2	decoy_reverse_sp|P07342|ILVB_YEAST	sp|P06103|EIF3B_YEAST	xlink	inter-protein xl	F1902_fuerschj_012.008666.008666.4_F1902_fuerschj_012.008649.008649.4	251	531	280	F1902_fuerschj_012_matched	0.88	29.11	decoy_reverse_sp|P07342|ILVB_YEAST:251:x:sp|P06103|EIF3B_YEAST:531
HIFPGINSIVNGEKREAGAAR-NLLCHADLKVR-a14-b9	decoy_reverse_sp|P07342|ILVB_YEAST	decoy_reverse_sp|P49090|ASNS2_YEAST	xlink	inter-protein xl	F1902_fuerschj_003.25988.25988.5_F1902_fuerschj_003.25870.25870.5	287	176	111	-	0.87	22.11	decoy_reverse_sp|P07342|ILVB_YEAST:287:x:decoy_reverse_sp|P49090|ASNS2_YEAST:176
KVEPEDLVVLGK-NEKYSLAPVAK-a1-b3	decoy_reverse_sp|P07342|ILVB_YEAST	sp|P00560|PGK_YEAST	xlink	inter-protein xl	F1902_fuerschj_003.13392.13392.4_F1902_fuerschj_003.13314.13314.4	41	74	33	-	0.73	33.08	decoy_reverse_sp|P07342|ILVB_YEAST:41:x:sp|P00560|PGK_YEAST:74
KVEPEDLVVLGK-NEKYSLAPVAK-a1-b3	decoy_reverse_sp|P07342|ILVB_YEAST	sp|P00560|PGK_YEAST	xlink	inter-protein xl	F1902_fuerschj_005.13853.13853.4_F1902_fuerschj_005.13849.13849.4	41	74	33	-	0.82	27.28	decoy_reverse_sp|P07342|ILVB_YEAST:41:x:sp|P00560|PGK_YEAST:74
KVEPEDLVVLGK-NEKYSLAPVAK-a1-b3	decoy_reverse_sp|P07342|ILVB_YEAST	sp|P00560|PGK_YEAST	xlink	inter-protein xl	F1902_fuerschj_010.012745.012745.4_F1902_fuerschj_010.012679.012679.4	41	74	33	F1902_fuerschj_010_matched	0.83	28.52	decoy_reverse_sp|P07342|ILVB_YEAST:41:x:sp|P00560|PGK_YEAST:74
KVEPEDLVVLGK-NEKYSLAPVAK-a1-b3	decoy_reverse_sp|P07342|ILVB_YEAST	sp|P00560|PGK_YEAST	xlink	inter-protein xl	F1902_fuerschj_012.015447.015447.4_F1902_fuerschj_012.015387.015387.4	41	74	33	F1902_fuerschj_012_matched	0.83	28.48	decoy_reverse_sp|P07342|ILVB_YEAST:41:x:sp|P00560|PGK_YEAST:74
SFREKHIEFQK-SFVTEKLK-a5-b6	sp|P39954|SAHH_YEAST	decoy_reverse_sp|P07342|ILVB_YEAST	xlink	inter-protein xl	F1902_fuerschj_006.28654.28654.4_F1902_fuerschj_006.28544.28544.4	386	58	328	-	0.95	26.13	decoy_reverse_sp|P07342|ILVB_YEAST:58:x:sp|P39954|SAHH_YEAST:386
KAFNIK-MKWDDK-a1-b2	decoy_reverse_sp|P07342|ILVB_YEAST	sp|P38972|PUR4_YEAST	xlink	inter-protein xl	F1902_fuerschj_005.21951.21951.3_F1902_fuerschj_005.20555.20555.3	675	828	153	-	0.9	24.83	decoy_reverse_sp|P07342|ILVB_YEAST:675:x:sp|P38972|PUR4_YEAST:828
FSSDRVWLDDALDNNKK-KHRQTQLER-a16-b1	decoy_reverse_sp|P32582|CBS_YEAST	decoy_reverse_sp|P07342|ILVB_YEAST	xlink	inter-protein xl	F1902_fuerschj_004.56946.56946.4_F1902_fuerschj_004.56930.56930.4	172	7	165	-	0.94	20.47	decoy_reverse_sp|P07342|ILVB_YEAST:7:x:decoy_reverse_sp|P32582|CBS_YEAST:172
ZYNEYPNK-LLKEAKK-a1-b6	decoy_reverse_sp|P16550|APA1_YEAST	decoy_reverse_sp|P07806|SYV_YEAST	xlink	inter-protein xl	F1902_fuerschj_003.08814.08814.4_F1902_fuerschj_003.08720.08720.4		1019	1019	-	0.88	23.91	decoy_reverse_sp|P07806|SYV_YEAST:1019:x:decoy_reverse_sp|P16550|APA1_YEAST:
ZYNEYPNK-LLKEAKK-a1-b6	decoy_reverse_sp|P16550|APA1_YEAST	decoy_reverse_sp|P07806|SYV_YEAST	xlink	inter-protein xl	F1902_fuerschj_004.09708.09708.4_F1902_fuerschj_004.08741.08741.4		1019	1019	-	0.92	22.22	decoy_reverse_sp|P07806|SYV_YEAST:1019:x:decoy_reverse_sp|P16550|APA1_YEAST:
KLFDRHCAR-TPSKDNMPK-a1-b4	sp|P38998|LYS1_YEAST	decoy_reverse_sp|P07806|SYV_YEAST	xlink	inter-protein xl	F1902_fuerschj_002.18286.18286.4_F1902_fuerschj_002.18223.18223.4	358	1036	678	-	0.9	21.24	decoy_reverse_sp|P07806|SYV_YEAST:1036:x:sp|P38998|LYS1_YEAST:358
LQVNSHTKK-LMNGKPMK-a8-b5	decoy_reverse_sp|P07806|SYV_YEAST	sp|P05030|PMA1_YEAST	xlink	inter-protein xl	F1902_fuerschj_003.08526.08526.3_F1902_fuerschj_003.08477.08477.3	1070	889	181	-	0.94	29.57	decoy_reverse_sp|P07806|SYV_YEAST:1070:x:sp|P05030|PMA1_YEAST:889
SPIKVVGLSTLPEIYEK-KSLPLSQNFCLRR-a4-b1	sp|P00330|ADH1_YEAST	decoy_reverse_sp|P07806|SYV_YEAST	xlink	inter-protein xl	F1902_fuerschj_003.37391.37391.3_F1902_fuerschj_003.36985.36985.3	319	1071	752	-	0.32	31.78	decoy_reverse_sp|P07806|SYV_YEAST:1071:x:sp|P00330|ADH1_YEAST:319
QLEKSINPDEAVAYGAAVQGAILTGQSTSDETK-KLQEASGYEIIK-a4-b1	sp|P40150|SSB2_YEAST,sp|P11484|SSB1_YEAST	decoy_reverse_sp|P07806|SYV_YEAST	xlink	inter-protein xl	F1902_fuerschj_002.46746.46746.4_F1902_fuerschj_002.46697.46697.4	364,364	223	141	-	0.47	21.91	decoy_reverse_sp|P07806|SYV_YEAST:223:x:sp|P11484|SSB1_YEAST:364:|:sp|P40150|SSB2_YEAST:364
AQIKIAEYKR-SKAENK-a9-b2	decoy_reverse_sp|P53090|ARO8_YEAST	decoy_reverse_sp|P07806|SYV_YEAST	xlink	inter-protein xl	F1902_fuerschj_004.13144.13144.4_F1902_fuerschj_004.12987.12987.4	270	26	244	-	0.95	20.4	decoy_reverse_sp|P07806|SYV_YEAST:26:x:decoy_reverse_sp|P53090|ARO8_YEAST:270
TTDAGDKSSDKGK-MSKRDQGAR-a11-b3	decoy_reverse_sp|P38764|RPN1_YEAST	decoy_reverse_sp|P07806|SYV_YEAST	xlink	inter-protein xl	F1902_fuerschj_006.08728.08728.4_F1902_fuerschj_006.08636.08636.4	285	402	117	-	0.89	22.77	decoy_reverse_sp|P07806|SYV_YEAST:402:x:decoy_reverse_sp|P38764|RPN1_YEAST:285
DPYLNNSIPVKSLKMSK-TEDYKGSIQNITENK-a11-b5	decoy_reverse_sp|P09436|SYIC_YEAST	decoy_reverse_sp|P07806|SYV_YEAST	xlink	inter-protein xl	F1902_fuerschj_002.31005.31005.4_F1902_fuerschj_002.31002.31002.4	465	41	424	-	0.8	20.18	decoy_reverse_sp|P07806|SYV_YEAST:41:x:decoy_reverse_sp|P09436|SYIC_YEAST:465
AAAKKAEMESER-MFKEEEKK-a4-b3	decoy_reverse_sp|P07806|SYV_YEAST	sp|P32527|ZUO1_YEAST	xlink	inter-protein xl	F1902_fuerschj_005.44459.44459.4_F1902_fuerschj_005.44342.44342.4	496	290	206	-	0.86	20.21	decoy_reverse_sp|P07806|SYV_YEAST:496:x:sp|P32527|ZUO1_YEAST:290
GDKYGKPVEEAAYLIK-ZRSSYWVNK-a6-b1	decoy_reverse_sp|P09436|SYIC_YEAST	decoy_reverse_sp|P0C0V8|RS21A_YEAST	xlink	inter-protein xl	F1902_fuerschj_001.14847.14847.4_F1902_fuerschj_001.14787.14787.4	278		278	-	0.89	22.54	decoy_reverse_sp|P09436|SYIC_YEAST:278:x:decoy_reverse_sp|P0C0V8|RS21A_YEAST:
IAAQKRISA-KGLDKQGK-a5-b1	sp|P46990|RL17B_YEAST	decoy_reverse_sp|P09436|SYIC_YEAST	xlink	inter-protein xl	F1902_fuerschj_003.02172.02172.4_F1902_fuerschj_003.02397.02397.4	180	553	373	-	0.9	24.96	decoy_reverse_sp|P09436|SYIC_YEAST:553:x:sp|P46990|RL17B_YEAST:180
KEKTPSHNWVIK-NGRNGEKHDR-a3-b7	decoy_reverse_sp|P09436|SYIC_YEAST	decoy_reverse_sp|P16861|PFKA1_YEAST	xlink	inter-protein xl	F1902_fuerschj_001.33844.33844.4_F1902_fuerschj_001.33625.33625.4	631	174	457	-	0.85	22.48	decoy_reverse_sp|P09436|SYIC_YEAST:631:x:decoy_reverse_sp|P16861|PFKA1_YEAST:174
LLGSGDVKIKIEVK-VIEGKGMPIPK-a10-b5	decoy_reverse_sp|P09436|SYIC_YEAST	sp|P25491|MAS5_YEAST	xlink	inter-protein xl	F1902_fuerschj_004.14608.14608.3_F1902_fuerschj_004.14797.14797.3	794	314	480	-	0.78	25.86	decoy_reverse_sp|P09436|SYIC_YEAST:794:x:sp|P25491|MAS5_YEAST:314
LLGSGDVKIKIEVK-VIEGKGMPIPK-a10-b5	decoy_reverse_sp|P09436|SYIC_YEAST	sp|P25491|MAS5_YEAST	xlink	inter-protein xl	F1902_fuerschj_002.13681.13681.3_F1902_fuerschj_002.13822.13822.3	794	314	480	-	0.69	22.01	decoy_reverse_sp|P09436|SYIC_YEAST:794:x:sp|P25491|MAS5_YEAST:314
EPTKVEEPVK-KIVSAKLTSK-a4-b6	sp|P05453|ERF3_YEAST	decoy_reverse_sp|P09624|DLDH_YEAST	xlink	inter-protein xl	F1902_fuerschj_006.19527.19527.4_F1902_fuerschj_006.19487.19487.4	188	233	45	-	0.92	22.23	decoy_reverse_sp|P09624|DLDH_YEAST:233:x:sp|P05453|ERF3_YEAST:188
YAGEVSHDDKHIIVDGHK-LTSKGDQLFKK-a10-b4	sp|P00358|G3P2_YEAST	decoy_reverse_sp|P09624|DLDH_YEAST	xlink	inter-protein xl	F1902_fuerschj_004.22639.22639.4_F1902_fuerschj_004.22443.22443.4	63	237	174	-	0.87	23.08	decoy_reverse_sp|P09624|DLDH_YEAST:237:x:sp|P00358|G3P2_YEAST:63
IKTFSNEDEGGK-LKEGKMVR-a2-b2	decoy_reverse_sp|P09624|DLDH_YEAST	decoy_reverse_sp|P39954|SAHH_YEAST	xlink	inter-protein xl	F1902_fuerschj_003.08124.08124.5_F1902_fuerschj_003.08126.08126.5	354	275	79	-	0.93	23.94	decoy_reverse_sp|P09624|DLDH_YEAST:354:x:decoy_reverse_sp|P39954|SAHH_YEAST:275
SPIILQTSNGGAAYFAGKGISNEGQNASIK-TEKDISILKETGFDNVQTK-a18-b3	sp|P14540|ALF_YEAST	decoy_reverse_sp|P09624|DLDH_YEAST	xlink	inter-protein xl	F1902_fuerschj_001.38753.38753.4_F1902_fuerschj_001.38662.38662.4	73	63	10	-	0.75	20.88	decoy_reverse_sp|P09624|DLDH_YEAST:63:x:sp|P14540|ALF_YEAST:73
YTFEQDTGIAKFEK-SMKKWSK-a11-b3	decoy_reverse_sp|P16140|VATB_YEAST	decoy_reverse_sp|Q3E792|RS25A_YEAST,decoy_reverse_sp|P0C0T4|RS25B_YEAST	xlink	inter-protein xl	F1902_fuerschj_003.58190.58190.4_F1902_fuerschj_003.57977.57977.4	77	79,79	2	-	0.9	21.11	decoy_reverse_sp|P0C0T4|RS25B_YEAST:79:|:decoy_reverse_sp|Q3E792|RS25A_YEAST:79:x:decoy_reverse_sp|P16140|VATB_YEAST:77
ZRSSYWVNK-NAEKELK-a1-b4	decoy_reverse_sp|P0C0V8|RS21A_YEAST	sp|P15705|STI1_YEAST	xlink	inter-protein xl	F1902_fuerschj_003.30654.30654.3_F1902_fuerschj_003.33339.33339.3		380	380	-	0.9	20.36	decoy_reverse_sp|P0C0V8|RS21A_YEAST::x:sp|P15705|STI1_YEAST:380
KQVEEKK-SGVHKR-a6-b5	sp|P38219|OLA1_YEAST	decoy_reverse_sp|P0C0W1|RS22A_YEAST	xlink	inter-protein xl	F1902_fuerschj_001.03132.03132.3_F1902_fuerschj_001.03133.03133.3	10	12	2	-	0.91	22.7	decoy_reverse_sp|P0C0W1|RS22A_YEAST:12:x:sp|P38219|OLA1_YEAST:10
SGKIVVQLNGR-AHGKKVTK-a3-b5	sp|Q3E7Y3|RS22B_YEAST,sp|P0C0W1|RS22A_YEAST	decoy_reverse_sp|P0C2H6|RL27A_YEAST	xlink	inter-protein xl	F1902_fuerschj_001.02261.02261.4_F1902_fuerschj_001.02210.02210.4	60,60	82	22	-	0.81	22.67	decoy_reverse_sp|P0C2H6|RL27A_YEAST:82:x:sp|P0C0W1|RS22A_YEAST:60:|:sp|Q3E7Y3|RS22B_YEAST:60
VIDFDECNKVSYLIHDK-VVIVKK-a9-b5	decoy_reverse_sp|Q07478|SUB2_YEAST	decoy_reverse_sp|P0C2H7|RL27B_YEAST	xlink	inter-protein xl	F1902_fuerschj_003.18638.18638.5_F1902_fuerschj_003.18472.18472.5	237	115	122	-	0.89	24.76	decoy_reverse_sp|P0C2H7|RL27B_YEAST:115:x:decoy_reverse_sp|Q07478|SUB2_YEAST:237
EEAVAKAAEKK-EAEFKK-a10-b5	sp|P05740|RL17A_YEAST,sp|P46990|RL17B_YEAST	decoy_reverse_sp|P0C2H7|RL27B_YEAST	xlink	inter-protein xl	F1902_fuerschj_014.007440.007440.4_F1902_fuerschj_014.007321.007321.4	163,163	21	142	F1902_fuerschj_014_matched	0.92	32.42	decoy_reverse_sp|P0C2H7|RL27B_YEAST:21:x:sp|P05740|RL17A_YEAST:163:|:sp|P46990|RL17B_YEAST:163
AKVSASPPM-QAESDKFK-a2-b6	decoy_reverse_sp|P40024|ARB1_YEAST	decoy_reverse_sp|P0CS90|HSP77_YEAST	xlink	inter-protein xl	F1902_fuerschj_003.10213.10213.4_F1902_fuerschj_003.10123.10123.4	603	109	494	-	0.81	21.02	decoy_reverse_sp|P0CS90|HSP77_YEAST:109:x:decoy_reverse_sp|P40024|ARB1_YEAST:603
GEKTYYGEYPTYGIDMK-KTTNPPLTIIR-a3-b1	decoy_reverse_sp|P26637|SYLC_YEAST	decoy_reverse_sp|P0CS90|HSP77_YEAST	xlink	inter-protein xl	F1902_fuerschj_001.05959.05959.5_F1902_fuerschj_001.06390.06390.5	592	211	381	-	0.87	26.18	decoy_reverse_sp|P0CS90|HSP77_YEAST:211:x:decoy_reverse_sp|P26637|SYLC_YEAST:592
SSAMTEYFKR-NNLIKLAAM-a9-b5	sp|P16387|ODPA_YEAST	decoy_reverse_sp|P0CS90|HSP77_YEAST	xlink	inter-protein xl	F1902_fuerschj_002.23455.23455.4_F1902_fuerschj_002.25825.25825.4	264	650	386	-	0.95	20.02	decoy_reverse_sp|P0CS90|HSP77_YEAST:650:x:sp|P16387|ODPA_YEAST:264
VKQAAEKVDK-GKKGLK-a2-b2	decoy_reverse_sp|P0CS90|HSP77_YEAST	sp|P23248|RS3A2_YEAST	xlink	inter-protein xl	F1902_fuerschj_005.40495.40495.3_F1902_fuerschj_005.40389.40389.3	68	13	55	-	0.93	21.2	decoy_reverse_sp|P0CS90|HSP77_YEAST:68:x:sp|P23248|RS3A2_YEAST:13
VAIQTAAKR-ZSTPYFRK-a8-b1	decoy_reverse_sp|P15705|STI1_YEAST	decoy_reverse_sp|P0CX24|RL20B_YEAST	xlink	inter-protein xl	F1902_fuerschj_010.010889.010889.4_F1902_fuerschj_010.010821.010821.4	120		120	F1902_fuerschj_010_matched	0.88	29.52	decoy_reverse_sp|P0CX24|RL20B_YEAST::x:decoy_reverse_sp|P15705|STI1_YEAST:120
EENLLIKK-ZSTPYFR-a7-b1	decoy_reverse_sp|P32589|HSP7F_YEAST	decoy_reverse_sp|P0CX24|RL20B_YEAST	xlink	inter-protein xl	F1902_fuerschj_006.09685.09685.3_F1902_fuerschj_006.09643.09643.3	148		148	-	0.84	21.26	decoy_reverse_sp|P0CX24|RL20B_YEAST::x:decoy_reverse_sp|P32589|HSP7F_YEAST:148
ASELIEKGIK-KMKINK-a7-b3	decoy_reverse_sp|P0CX35|RS4A_YEAST	decoy_reverse_sp|P32563|VPH1_YEAST	xlink	inter-protein xl	F1902_fuerschj_013.004821.004821.3_F1902_fuerschj_013.004756.004756.3	17	393	376	F1902_fuerschj_013_matched	0.9	32.62	decoy_reverse_sp|P0CX35|RS4A_YEAST:17:x:decoy_reverse_sp|P32563|VPH1_YEAST:393
ASELIEKGIK-KINKMK-a7-b4	decoy_reverse_sp|P0CX35|RS4A_YEAST	sp|P32563|VPH1_YEAST	xlink	inter-protein xl	F1902_fuerschj_006.03608.03608.3_F1902_fuerschj_006.03583.03583.3	17	448	431	-	0.93	30.86	decoy_reverse_sp|P0CX35|RS4A_YEAST:17:x:sp|P32563|VPH1_YEAST:448
SPIILQTSNGGAAYFAGKGISNEGQNASIK-VDGKHVR-a18-b4	sp|P14540|ALF_YEAST	decoy_reverse_sp|P0CX35|RS4A_YEAST	xlink	inter-protein xl	F1902_fuerschj_001.25874.25874.4_F1902_fuerschj_001.25762.25762.4	73	191	118	-	0.87	27.4	decoy_reverse_sp|P0CX35|RS4A_YEAST:191:x:sp|P14540|ALF_YEAST:73
SPIILQTSNGGAAYFAGKGISNEGQNASIK-VDGKHVR-a18-b4	sp|P14540|ALF_YEAST	decoy_reverse_sp|P0CX35|RS4A_YEAST	xlink	inter-protein xl	F1902_fuerschj_003.28343.28343.4_F1902_fuerschj_003.29691.29691.4	73	191	118	-	0.48	27.05	decoy_reverse_sp|P0CX35|RS4A_YEAST:191:x:sp|P14540|ALF_YEAST:73
SPIILQTSNGGAAYFAGKGISNEGQNASIK-VDGKHVR-a18-b4	sp|P14540|ALF_YEAST	decoy_reverse_sp|P0CX35|RS4A_YEAST	xlink	inter-protein xl	F1902_fuerschj_001.25874.25874.4_F1902_fuerschj_001.26743.26743.4	73	191	118	-	0.85	24.28	decoy_reverse_sp|P0CX35|RS4A_YEAST:191:x:sp|P14540|ALF_YEAST:73
SPIILQTSNGGAAYFAGKGISNEGQNASIK-VDGKHVR-a18-b4	sp|P14540|ALF_YEAST	decoy_reverse_sp|P0CX35|RS4A_YEAST	xlink	inter-protein xl	F1902_fuerschj_003.28343.28343.4_F1902_fuerschj_003.28646.28646.4	73	191	118	-	0.72	21.21	decoy_reverse_sp|P0CX35|RS4A_YEAST:191:x:sp|P14540|ALF_YEAST:73
SPIILQTSNGGAAYFAGKGISNEGQNASIK-VDGKHVR-a18-b4	sp|P14540|ALF_YEAST	decoy_reverse_sp|P0CX35|RS4A_YEAST	xlink	inter-protein xl	F1902_fuerschj_010.027479.027479.5_F1902_fuerschj_010.027580.027580.5	73	191	118	F1902_fuerschj_010_matched	0.81	39.84	decoy_reverse_sp|P0CX35|RS4A_YEAST:191:x:sp|P14540|ALF_YEAST:73
SPIILQTSNGGAAYFAGKGISNEGQNASIK-VDGKHVR-a18-b4	sp|P14540|ALF_YEAST	decoy_reverse_sp|P0CX35|RS4A_YEAST	xlink	inter-protein xl	F1902_fuerschj_010.027479.027479.5_F1902_fuerschj_010.029398.029398.5	73	191	118	F1902_fuerschj_010_matched	0.59	31.95	decoy_reverse_sp|P0CX35|RS4A_YEAST:191:x:sp|P14540|ALF_YEAST:73
SPIILQTSNGGAAYFAGKGISNEGQNASIK-VDGKHVR-a18-b4	sp|P14540|ALF_YEAST	decoy_reverse_sp|P0CX35|RS4A_YEAST	xlink	inter-protein xl	F1902_fuerschj_014.028824.028824.4_F1902_fuerschj_014.028507.028507.4	73	191	118	F1902_fuerschj_014_matched	0.43	28.79	decoy_reverse_sp|P0CX35|RS4A_YEAST:191:x:sp|P14540|ALF_YEAST:73
TTYKGEK-GDAKPK-a4-b4	decoy_reverse_sp|P0CX38|RS6B_YEAST	sp|P00815|HIS2_YEAST	xlink	inter-protein xl	F1902_fuerschj_004.15664.15664.3_F1902_fuerschj_004.17252.17252.3	70	339	269	-	0.67	21.04	decoy_reverse_sp|P0CX38|RS6B_YEAST:70:x:sp|P00815|HIS2_YEAST:339
LHVEKLR-NAEKSK-a5-b4	sp|P41338|THIL_YEAST	decoy_reverse_sp|P0CX40|RS8B_YEAST	xlink	inter-protein xl	F1902_fuerschj_005.03656.03656.3_F1902_fuerschj_005.03600.03600.3	231	64	167	-	0.94	26.87	decoy_reverse_sp|P0CX40|RS8B_YEAST:64:x:sp|P41338|THIL_YEAST:231
AHEKKADAFAEAK-KSYENTK-a5-b1	decoy_reverse_sp|P40150|SSB2_YEAST	decoy_reverse_sp|P0CX43|RL1A_YEAST	xlink	inter-protein xl	F1902_fuerschj_001.06811.06811.4_F1902_fuerschj_001.06735.06735.4	76	194	118	-	0.8	22.63	decoy_reverse_sp|P0CX43|RL1A_YEAST:194:x:decoy_reverse_sp|P40150|SSB2_YEAST:76
SYENTKELLK-EKLFSIPPK-a6-b2	decoy_reverse_sp|P0CX43|RL1A_YEAST	decoy_reverse_sp|P40825|SYA_YEAST	xlink	inter-protein xl	F1902_fuerschj_006.04027.04027.4_F1902_fuerschj_006.03956.03956.4	200	177	23	-	0.94	20.08	decoy_reverse_sp|P0CX43|RL1A_YEAST:200:x:decoy_reverse_sp|P40825|SYA_YEAST:177
GVFPFVFEKEPVSDWTDDVEAR-ELLKHVER-a9-b4	sp|P00549|KPYK1_YEAST	decoy_reverse_sp|P0CX43|RL1A_YEAST	xlink	inter-protein xl	F1902_fuerschj_003.39270.39270.4_F1902_fuerschj_003.39209.39209.4	446	204	242	-	0.72	21.53	decoy_reverse_sp|P0CX43|RL1A_YEAST:204:x:sp|P00549|KPYK1_YEAST:446
KFQLKISTR-AKEAEEK-a5-b2	decoy_reverse_sp|P0CX43|RL1A_YEAST	decoy_reverse_sp|P22203|VATE_YEAST	xlink	inter-protein xl	F1902_fuerschj_002.06565.06565.3_F1902_fuerschj_002.06484.06484.3	62	203	141	-	0.9	21.94	decoy_reverse_sp|P0CX43|RL1A_YEAST:62:x:decoy_reverse_sp|P22203|VATE_YEAST:203
AGKSLLPLQQVPGRK-NVKDKK-a3-b5	decoy_reverse_sp|P0CX43|RL1A_YEAST	decoy_reverse_sp|P0CX53|RL12A_YEAST	xlink	inter-protein xl	F1902_fuerschj_006.43174.43174.3_F1902_fuerschj_006.43036.43036.3	88	72	16	-	0.91	20.56	decoy_reverse_sp|P0CX43|RL1A_YEAST:88:x:decoy_reverse_sp|P0CX53|RL12A_YEAST:72
SIADSVKKPGASLR-NTQLKR-a7-b5	decoy_reverse_sp|P0CX46|RL2B_YEAST	sp|P06103|EIF3B_YEAST	xlink	inter-protein xl	F1902_fuerschj_009.010931.010931.4_F1902_fuerschj_009.010820.010820.4	99	33	66	F1902_fuerschj_009_matched	0.81	31.74	decoy_reverse_sp|P0CX46|RL2B_YEAST:99:x:sp|P06103|EIF3B_YEAST:33
KIAKLAAEGEK-EFKATK-a4-b3	decoy_reverse_sp|P38219|OLA1_YEAST	decoy_reverse_sp|P0CX53|RL12A_YEAST	xlink	inter-protein xl	F1902_fuerschj_003.08077.08077.4_F1902_fuerschj_003.08859.08859.4	226	115	111	-	0.95	23.05	decoy_reverse_sp|P0CX53|RL12A_YEAST:115:x:decoy_reverse_sp|P38219|OLA1_YEAST:226
ATKEGVDIAK-KAAAKYPNSK-a3-b1	decoy_reverse_sp|P0CX53|RL12A_YEAST	sp|P07806|SYV_YEAST	xlink	inter-protein xl	F1902_fuerschj_005.06643.06643.3_F1902_fuerschj_005.06601.06601.3	118	609	491	-	0.91	25.65	decoy_reverse_sp|P0CX53|RL12A_YEAST:118:x:sp|P07806|SYV_YEAST:609
YLYLKPVDPENPK-ZMVYTPSK-a5-b1	decoy_reverse_sp|P0CX53|RL12A_YEAST	sp|P07264|LEUC_YEAST	xlink	inter-protein xl	F1902_fuerschj_001.05487.05487.4_F1902_fuerschj_001.05452.05452.4	155		155	-	0.87	23.14	decoy_reverse_sp|P0CX53|RL12A_YEAST:155:x:sp|P07264|LEUC_YEAST:
ALVKDVTK-KVEARAQR-a4-b1	sp|P38998|LYS1_YEAST	decoy_reverse_sp|P0CX83|RL19B_YEAST	xlink	inter-protein xl	F1902_fuerschj_010.002344.002344.4_F1902_fuerschj_010.002533.002533.4	177	10	167	F1902_fuerschj_010_matched	0.92	32.91	decoy_reverse_sp|P0CX83|RL19B_YEAST:10:x:sp|P38998|LYS1_YEAST:177
SEESMDGFDFLAILMKIK-IVTLCGDAPEGKR-a16-b12	decoy_reverse_sp|P10081|IF4A_YEAST	sp|P00931|TRP_YEAST	xlink	inter-protein xl	F1902_fuerschj_003.39219.39219.5_F1902_fuerschj_003.39241.39241.5	231	249	18	-	0.93	20.48	decoy_reverse_sp|P10081|IF4A_YEAST:231:x:sp|P00931|TRP_YEAST:249
SPIILQTSNGGAAYFAGKGISNEGQNASIK-AVMVGTFEVNINDGAKRFGR-a18-b16	sp|P14540|ALF_YEAST	decoy_reverse_sp|P10081|IF4A_YEAST	xlink	inter-protein xl	F1902_fuerschj_003.34651.34651.4_F1902_fuerschj_003.34663.34663.4	73	39	34	-	0.65	24.42	decoy_reverse_sp|P10081|IF4A_YEAST:39:x:sp|P14540|ALF_YEAST:73
AEAEKKEEK-LDKDAR-a6-b3	sp|P32589|HSP7F_YEAST	decoy_reverse_sp|P10592|HSP72_YEAST,decoy_reverse_sp|P10591|HSP71_YEAST	xlink	inter-protein xl	F1902_fuerschj_005.10718.10718.4_F1902_fuerschj_005.10229.10229.4	680	318,321	362	-	0.95	20.28	decoy_reverse_sp|P10591|HSP71_YEAST:321:|:decoy_reverse_sp|P10592|HSP72_YEAST:318:x:sp|P32589|HSP7F_YEAST:680
LNFKETATNFAR-EDIEKLSR-a4-b5	decoy_reverse_sp|P29453|RL8B_YEAST	decoy_reverse_sp|P10592|HSP72_YEAST	xlink	inter-protein xl	F1902_fuerschj_010.015134.015134.5_F1902_fuerschj_010.014965.014965.5	165	131	34	F1902_fuerschj_010_matched	0.87	32.44	decoy_reverse_sp|P10592|HSP72_YEAST:131:x:decoy_reverse_sp|P29453|RL8B_YEAST:165
EKIGQEMEK-GKTIDNITK-a2-b2	sp|P06103|EIF3B_YEAST	decoy_reverse_sp|P10592|HSP72_YEAST	xlink	inter-protein xl	F1902_fuerschj_012.022104.022104.4_F1902_fuerschj_012.021831.021831.4	719	136	583	F1902_fuerschj_012_matched	0.93	29.41	decoy_reverse_sp|P10592|HSP72_YEAST:136:x:sp|P06103|EIF3B_YEAST:719
LSRGKTIDNITK-KLSESENEK-a5-b1	decoy_reverse_sp|P10592|HSP72_YEAST	sp|P31539|HS104_YEAST	xlink	inter-protein xl	F1902_fuerschj_013.014101.014101.6_F1902_fuerschj_013.014041.014041.6	136	560	424	F1902_fuerschj_013_matched	0.87	30.76	decoy_reverse_sp|P10592|HSP72_YEAST:136:x:sp|P31539|HS104_YEAST:560
AVVVVSVGVKR-KVPQIR-a10-b1	decoy_reverse_sp|P48589|RS12_YEAST	decoy_reverse_sp|P10592|HSP72_YEAST,decoy_reverse_sp|P40150|SSB2_YEAST	xlink	inter-protein xl	F1902_fuerschj_003.07491.07491.4_F1902_fuerschj_003.07449.07449.4	30	296,264	266	-	0.91	25.47	decoy_reverse_sp|P10592|HSP72_YEAST:296:|:decoy_reverse_sp|P40150|SSB2_YEAST:264:x:decoy_reverse_sp|P48589|RS12_YEAST:30
QGNVSCTYIKVPGQRIR-KAAPDQFATNANVMNK-a10-b1	decoy_reverse_sp|P24783|DBP2_YEAST	decoy_reverse_sp|P10592|HSP72_YEAST	xlink	inter-protein xl	F1902_fuerschj_001.14325.14325.5_F1902_fuerschj_001.14208.14208.5	326	571	245	-	0.91	22.11	decoy_reverse_sp|P10592|HSP72_YEAST:571:x:decoy_reverse_sp|P24783|DBP2_YEAST:326
CSLAALVGKWVAR-KDLSTNQR-a9-b1	decoy_reverse_sp|P10659|METK1_YEAST	sp|P10592|HSP72_YEAST,sp|P10591|HSP71_YEAST	xlink	inter-protein xl	F1902_fuerschj_006.16736.16736.4_F1902_fuerschj_006.16700.16700.4	93	248,248	155	-	0.92	26.82	decoy_reverse_sp|P10659|METK1_YEAST:93:x:sp|P10591|HSP71_YEAST:248:|:sp|P10592|HSP72_YEAST:248
VFEAAKLNYAPRVLQLK-AIHKIVDIRLK-a6-b4	decoy_reverse_sp|P10664|RL4A_YEAST	sp|P31539|HS104_YEAST	xlink	inter-protein xl	F1902_fuerschj_004.31975.31975.4_F1902_fuerschj_004.31944.31944.4	31	782	751	-	0.81	20.17	decoy_reverse_sp|P10664|RL4A_YEAST:31:x:sp|P31539|HS104_YEAST:782
LLGSDVIEKSQILR-IIPKAR-a9-b4	sp|P36008|EF1G2_YEAST	decoy_reverse_sp|P10869|AK_YEAST	xlink	inter-protein xl	F1902_fuerschj_005.17295.17295.5_F1902_fuerschj_005.17202.17202.5	90	225	135	-	0.94	28.39	decoy_reverse_sp|P10869|AK_YEAST:225:x:sp|P36008|EF1G2_YEAST:90
LLGSDVIEKSQILR-IIPKAR-a9-b4	sp|P36008|EF1G2_YEAST	decoy_reverse_sp|P10869|AK_YEAST	xlink	inter-protein xl	F1902_fuerschj_002.15886.15886.4_F1902_fuerschj_002.15803.15803.4	90	225	135	-	0.92	21.04	decoy_reverse_sp|P10869|AK_YEAST:225:x:sp|P36008|EF1G2_YEAST:90
RKTGVIVGEDVHNLFTYAK-KEQLLR-a2-b1	sp|P14540|ALF_YEAST	decoy_reverse_sp|P10869|AK_YEAST	xlink	inter-protein xl	F1902_fuerschj_009.027283.027283.5_F1902_fuerschj_009.027269.027269.5	10	5	5	F1902_fuerschj_009_matched	0.89	29.01	decoy_reverse_sp|P10869|AK_YEAST:5:x:sp|P14540|ALF_YEAST:10
HEAKKAEADFAAK-ZMVAFTVDQMR-a5-b1	decoy_reverse_sp|P11484|SSB1_YEAST	sp|P32324|EF2_YEAST	xlink	inter-protein xl	F1902_fuerschj_004.29854.29854.4_F1902_fuerschj_004.31924.31924.4	76		76	-	0.91	20.04	decoy_reverse_sp|P11484|SSB1_YEAST:76:x:sp|P32324|EF2_YEAST:
ZRSMSAK-YTKDGK-a1-b3	decoy_reverse_sp|P11484|SSB1_YEAST	sp|P07262|DHE4_YEAST	xlink	inter-protein xl	F1902_fuerschj_002.01511.01511.3_F1902_fuerschj_002.01473.01473.3		423	423	-	0.89	21.72	decoy_reverse_sp|P11484|SSB1_YEAST::x:sp|P07262|DHE4_YEAST:423
VECKDSK-EAEKAK-a4-b4	decoy_reverse_sp|P13188|SYQ_YEAST	sp|P16474|BIP_YEAST	xlink	inter-protein xl	F1902_fuerschj_006.04164.04164.3_F1902_fuerschj_006.04210.04210.3	39	314	275	-	0.93	21.68	decoy_reverse_sp|P13188|SYQ_YEAST:39:x:sp|P16474|BIP_YEAST:314
HKCYAR-LKRPRK-a2-b2	decoy_reverse_sp|P13188|SYQ_YEAST	sp|P38720|6PGD1_YEAST	xlink	inter-protein xl	F1902_fuerschj_002.57896.57896.3_F1902_fuerschj_002.58718.58718.3	437	65	372	-	0.85	21.95	decoy_reverse_sp|P13188|SYQ_YEAST:437:x:sp|P38720|6PGD1_YEAST:65
SNAKSGDSSSPK-VEEQKPPK-a4-b5	decoy_reverse_sp|P13188|SYQ_YEAST	decoy_reverse_sp|P38219|OLA1_YEAST	xlink	inter-protein xl	F1902_fuerschj_004.09540.09540.4_F1902_fuerschj_004.08822.08822.4	598	390	208	-	0.91	21.33	decoy_reverse_sp|P13188|SYQ_YEAST:598:x:decoy_reverse_sp|P38219|OLA1_YEAST:390
EEEKMFKR-TANSKK-a4-b5	decoy_reverse_sp|P32527|ZUO1_YEAST	decoy_reverse_sp|P13188|SYQ_YEAST	xlink	inter-protein xl	F1902_fuerschj_001.07800.07800.4_F1902_fuerschj_001.08078.08078.4	144	612	468	-	0.9	22.69	decoy_reverse_sp|P13188|SYQ_YEAST:612:x:decoy_reverse_sp|P32527|ZUO1_YEAST:144
NENKTKK-KKEEQK-a6-b2	decoy_reverse_sp|P13188|SYQ_YEAST	decoy_reverse_sp|Q12680|GLT1_YEAST	xlink	inter-protein xl	F1902_fuerschj_004.00638.00638.3_F1902_fuerschj_004.00886.00886.3	620	545	75	-	0.9	23.91	decoy_reverse_sp|P13188|SYQ_YEAST:620:x:decoy_reverse_sp|Q12680|GLT1_YEAST:545
ELTEKEQQEDK-NKEIVKVK-a5-b6	sp|P07284|SYSC_YEAST	decoy_reverse_sp|P13188|SYQ_YEAST	xlink	inter-protein xl	F1902_fuerschj_012.002717.002717.5_F1902_fuerschj_012.002621.002621.5	93	788	695	F1902_fuerschj_012_matched	0.94	28.8	decoy_reverse_sp|P13188|SYQ_YEAST:788:x:sp|P07284|SYSC_YEAST:93
AVDYCEYKCLTKPEQVSPAVRNK-RHSEFVAYPIQLVVTKEVEK-a12-b16	decoy_reverse_sp|P13663|DHAS_YEAST	sp|P02829|HSP82_YEAST	xlink	inter-protein xl	F1902_fuerschj_002.32110.32110.6_F1902_fuerschj_002.32062.32062.6	90	211	121	-	0.93	22.61	decoy_reverse_sp|P13663|DHAS_YEAST:90:x:sp|P02829|HSP82_YEAST:211
AETQKQKK-LGRTHKR-a7-b6	decoy_reverse_sp|P54839|HMCS_YEAST	decoy_reverse_sp|P14126|RL3_YEAST	xlink	inter-protein xl	F1902_fuerschj_004.10882.10882.3_F1902_fuerschj_004.10825.10825.3	456	147	309	-	0.92	20.45	decoy_reverse_sp|P14126|RL3_YEAST:147:x:decoy_reverse_sp|P54839|HMCS_YEAST:456
RYEELKK-VVAYSKK-a6-b6	sp|P38720|6PGD1_YEAST	decoy_reverse_sp|P14126|RL3_YEAST	xlink	inter-protein xl	F1902_fuerschj_005.19709.19709.4_F1902_fuerschj_005.19607.19607.4	116	235	119	-	0.95	21.88	decoy_reverse_sp|P14126|RL3_YEAST:235:x:sp|P38720|6PGD1_YEAST:116
LNSTYSTKRILTVR-AAAKNHAR-a8-b4	decoy_reverse_sp|P14126|RL3_YEAST	sp|P38009|PUR92_YEAST	xlink	inter-protein xl	F1902_fuerschj_001.15143.15143.4_F1902_fuerschj_001.15059.15059.4	48	138	90	-	0.86	22.37	decoy_reverse_sp|P14126|RL3_YEAST:48:x:sp|P38009|PUR92_YEAST:138
LSEFTKITKGMTAK-TIEVGKAYFETEKR-a6-b13	decoy_reverse_sp|P14540|ALF_YEAST	sp|P05453|ERF3_YEAST	xlink	inter-protein xl	F1902_fuerschj_002.08573.08573.5_F1902_fuerschj_002.08625.08625.5	12	337	325	-	0.93	22.49	decoy_reverse_sp|P14540|ALF_YEAST:12:x:sp|P05453|ERF3_YEAST:337
GMTAKGEER-KLQAER-a5-b1	decoy_reverse_sp|P14540|ALF_YEAST	sp|Q08972|NEW1_YEAST	xlink	inter-protein xl	F1902_fuerschj_006.06748.06748.4_F1902_fuerschj_006.06156.06156.4	20	1165	1145	-	0.91	21.46	decoy_reverse_sp|P14540|ALF_YEAST:20:x:sp|Q08972|NEW1_YEAST:1165
KASVYHSIPPLVCGAHADIR-TDSSYLKAAGEEVIRK-a1-b7	decoy_reverse_sp|P14540|ALF_YEAST	decoy_reverse_sp|P52910|ACS2_YEAST	xlink	inter-protein xl	F1902_fuerschj_004.20952.20952.5_F1902_fuerschj_004.20865.20865.5	246	296	50	-	0.92	24.25	decoy_reverse_sp|P14540|ALF_YEAST:246:x:decoy_reverse_sp|P52910|ACS2_YEAST:296
ARFEDLNAALFKSTLEPVEQVLK-VKKPNK-a12-b2	sp|P40150|SSB2_YEAST,sp|P11484|SSB1_YEAST	decoy_reverse_sp|P14540|ALF_YEAST	xlink	inter-protein xl	F1902_fuerschj_004.33412.33412.5_F1902_fuerschj_004.33726.33726.5	314,314	33	281	-	0.66	25.6	decoy_reverse_sp|P14540|ALF_YEAST:33:x:sp|P11484|SSB1_YEAST:314:|:sp|P40150|SSB2_YEAST:314
ARFEDLNAALFKSTLEPVEQVLK-VKKPNK-a12-b2	sp|P40150|SSB2_YEAST,sp|P11484|SSB1_YEAST	decoy_reverse_sp|P14540|ALF_YEAST	xlink	inter-protein xl	F1902_fuerschj_009.034193.034193.5_F1902_fuerschj_009.034129.034129.5	314,314	33	281	F1902_fuerschj_009_matched	0.71	33.01	decoy_reverse_sp|P14540|ALF_YEAST:33:x:sp|P11484|SSB1_YEAST:314:|:sp|P40150|SSB2_YEAST:314
FNEFKSQFSR-RKEVLIGQM-a5-b2	decoy_reverse_sp|P38972|PUR4_YEAST	decoy_reverse_sp|P14540|ALF_YEAST	xlink	inter-protein xl	F1902_fuerschj_003.17925.17925.4_F1902_fuerschj_003.17980.17980.4	186	352	166	-	0.92	24.27	decoy_reverse_sp|P14540|ALF_YEAST:352:x:decoy_reverse_sp|P38972|PUR4_YEAST:186
AALQKIMR-ELKIER-a5-b3	decoy_reverse_sp|P15108|HSC82_YEAST	decoy_reverse_sp|P28272|PYRD_YEAST	xlink	inter-protein xl	F1902_fuerschj_005.03242.03242.4_F1902_fuerschj_005.03202.03202.4	116	25	91	-	0.94	23.62	decoy_reverse_sp|P15108|HSC82_YEAST:116:x:decoy_reverse_sp|P28272|PYRD_YEAST:25
QEILDVDGKALK-NKKWAK-a9-b3	decoy_reverse_sp|P15108|HSC82_YEAST	sp|P22137|CLH_YEAST	xlink	inter-protein xl	F1902_fuerschj_004.37734.37734.3_F1902_fuerschj_004.37602.37602.3	155	1526	1371	-	0.91	21.38	decoy_reverse_sp|P15108|HSC82_YEAST:155:x:sp|P22137|CLH_YEAST:1526
LLDASPFKAEVK-KTNSAKK-a8-b6	decoy_reverse_sp|P15108|HSC82_YEAST	sp|P13188|SYQ_YEAST	xlink	inter-protein xl	F1902_fuerschj_014.025297.025297.4_F1902_fuerschj_014.025197.025197.4	226	203	23	F1902_fuerschj_014_matched	0.92	34.62	decoy_reverse_sp|P15108|HSC82_YEAST:226:x:sp|P13188|SYQ_YEAST:203
NIKYAFSAFK-NKKDLSTNQR-a3-b2	decoy_reverse_sp|P15108|HSC82_YEAST	sp|P10592|HSP72_YEAST,sp|P10591|HSP71_YEAST	xlink	inter-protein xl	F1902_fuerschj_004.15545.15545.4_F1902_fuerschj_004.15496.15496.4	287	247,247	40	-	0.91	24.89	decoy_reverse_sp|P15108|HSC82_YEAST:287:x:sp|P10591|HSP71_YEAST:247:|:sp|P10592|HSP72_YEAST:247
KLSAFDFEPR-DALTKYK-a1-b5	decoy_reverse_sp|P15108|HSC82_YEAST	sp|P05030|PMA1_YEAST,sp|P19657|PMA2_YEAST	xlink	inter-protein xl	F1902_fuerschj_005.39800.39800.3_F1902_fuerschj_005.39685.39685.3	375	442,471	67	-	0.93	20.22	decoy_reverse_sp|P15108|HSC82_YEAST:375:x:sp|P05030|PMA1_YEAST:442:|:sp|P19657|PMA2_YEAST:471
SNDKSFR-KKQAPK-a4-b1	sp|P39954|SAHH_YEAST	decoy_reverse_sp|P15180|SYKC_YEAST	xlink	inter-protein xl	F1902_fuerschj_005.05415.05415.3_F1902_fuerschj_005.06028.06028.3	381	532	151	-	0.92	20.25	decoy_reverse_sp|P15180|SYKC_YEAST:532:x:sp|P39954|SAHH_YEAST:381
ENAGKEKIEADK-IANKGK-a5-b4	decoy_reverse_sp|P15705|STI1_YEAST	decoy_reverse_sp|P22515|UBA1_YEAST	xlink	inter-protein xl	F1902_fuerschj_002.17983.17983.3_F1902_fuerschj_002.18679.18679.3	324	513	189	-	0.94	20.23	decoy_reverse_sp|P15705|STI1_YEAST:324:x:decoy_reverse_sp|P22515|UBA1_YEAST:513
IEADKEKAEGNK-ENAGKEK-a5-b5	sp|P15705|STI1_YEAST	decoy_reverse_sp|P15705|STI1_YEAST	xlink	inter-protein xl	F1902_fuerschj_002.03907.03907.4_F1902_fuerschj_002.03906.03906.4	264	324	60	-	0.94	23.82	decoy_reverse_sp|P15705|STI1_YEAST:324:x:sp|P15705|STI1_YEAST:264
IEADKEKAEGNK-ENAGKEK-a5-b5	sp|P15705|STI1_YEAST	decoy_reverse_sp|P15705|STI1_YEAST	xlink	inter-protein xl	F1902_fuerschj_009.003160.003160.4_F1902_fuerschj_009.003135.003135.4	264	324	60	F1902_fuerschj_009_matched	0.85	28.43	decoy_reverse_sp|P15705|STI1_YEAST:324:x:sp|P15705|STI1_YEAST:264
EESKPQAK-EAAEKAK-a4-b5	decoy_reverse_sp|P15705|STI1_YEAST	sp|P0CS90|HSP77_YEAST	xlink	inter-protein xl	F1902_fuerschj_002.07773.07773.3_F1902_fuerschj_002.07693.07693.3	348	291	57	-	0.94	20.58	decoy_reverse_sp|P15705|STI1_YEAST:348:x:sp|P0CS90|HSP77_YEAST:291
GFHIHEFGDATNGCVSAGPHFNPFKK-ENKTSPMMK-a25-b3	sp|P00445|SODC_YEAST	decoy_reverse_sp|P15705|STI1_YEAST	xlink	inter-protein xl	F1902_fuerschj_002.20721.20721.5_F1902_fuerschj_002.20465.20465.5	69	437	368	-	0.54	22.56	decoy_reverse_sp|P15705|STI1_YEAST:437:x:sp|P00445|SODC_YEAST:69
GHVLEQDKAAK-GVKHLFK-a8-b3	decoy_reverse_sp|P15705|STI1_YEAST	sp|P32074|COPG_YEAST	xlink	inter-protein xl	F1902_fuerschj_002.04453.04453.3_F1902_fuerschj_002.04391.04391.3	479	709	230	-	0.92	22.24	decoy_reverse_sp|P15705|STI1_YEAST:479:x:sp|P32074|COPG_YEAST:709
SAHNNVAWNGVIKSNEFKDFAIGK-MCDDITKYLR-a18-b7	decoy_reverse_sp|P16120|THRC_YEAST	sp|P24783|DBP2_YEAST	xlink	inter-protein xl	F1902_fuerschj_004.22036.22036.4_F1902_fuerschj_004.20099.20099.4	287	378	91	-	0.89	22.73	decoy_reverse_sp|P16120|THRC_YEAST:287:x:sp|P24783|DBP2_YEAST:378
NDDKLIAR-TLKLAR-a4-b3	decoy_reverse_sp|P16120|THRC_YEAST	sp|P04456|RL25_YEAST	xlink	inter-protein xl	F1902_fuerschj_005.34896.34896.3_F1902_fuerschj_005.37099.37099.3	79	39	40	-	0.85	22.77	decoy_reverse_sp|P16120|THRC_YEAST:79:x:sp|P04456|RL25_YEAST:39
AAAKNHAR-ETAKHVDR-a4-b4	sp|P38009|PUR92_YEAST	decoy_reverse_sp|P16467|PDC5_YEAST	xlink	inter-protein xl	F1902_fuerschj_005.23023.23023.3_F1902_fuerschj_005.23030.23030.3	138	336	198	-	0.94	24.32	decoy_reverse_sp|P16467|PDC5_YEAST:336:x:sp|P38009|PUR92_YEAST:138
LTHKHQDKK-EEARKLK-a4-b5	decoy_reverse_sp|Q12680|GLT1_YEAST	decoy_reverse_sp|P16474|BIP_YEAST	xlink	inter-protein xl	F1902_fuerschj_014.006603.006603.4_F1902_fuerschj_014.006497.006497.4	855	374	481	F1902_fuerschj_014_matched	0.9	31.39	decoy_reverse_sp|P16474|BIP_YEAST:374:x:decoy_reverse_sp|Q12680|GLT1_YEAST:855
GNINHDSVDKK-IQGPNYVPGKK-a10-b10	decoy_reverse_sp|P16474|BIP_YEAST	sp|P32324|EF2_YEAST	xlink	inter-protein xl	F1902_fuerschj_005.50857.50857.4_F1902_fuerschj_005.50713.50713.4	390	422	32	-	0.92	21.58	decoy_reverse_sp|P16474|BIP_YEAST:390:x:sp|P32324|EF2_YEAST:422
NPAVGEKK-AFKQILR-a7-b3	sp|P46655|SYEC_YEAST	decoy_reverse_sp|P16474|BIP_YEAST	xlink	inter-protein xl	F1902_fuerschj_004.03157.03157.4_F1902_fuerschj_004.03118.03118.4	549	395	154	-	0.94	24.39	decoy_reverse_sp|P16474|BIP_YEAST:395:x:sp|P46655|SYEC_YEAST:549
TLDQELDDPFNGGVKILKVVTIDK-GEKEAVVSPVKDGK-a18-b11	decoy_reverse_sp|P32582|CBS_YEAST	decoy_reverse_sp|P16474|BIP_YEAST	xlink	inter-protein xl	F1902_fuerschj_002.18877.18877.5_F1902_fuerschj_002.18791.18791.5	117	537	420	-	0.95	21.51	decoy_reverse_sp|P16474|BIP_YEAST:537:x:decoy_reverse_sp|P32582|CBS_YEAST:117
SPIILQTSNGGAAYFAGKGISNEGQNASIK-EAVVSPVKDGKVVFNPLHNK-a18-b11	sp|P14540|ALF_YEAST	decoy_reverse_sp|P16474|BIP_YEAST	xlink	inter-protein xl	F1902_fuerschj_004.41804.41804.5_F1902_fuerschj_004.41826.41826.5	73	540	467	-	0.89	23.86	decoy_reverse_sp|P16474|BIP_YEAST:540:x:sp|P14540|ALF_YEAST:73
SLEALSKK-QANQVKR-a7-b6	decoy_reverse_sp|P16521|EF3A_YEAST	sp|P23248|RS3A2_YEAST,sp|P33442|RS3A1_YEAST	xlink	inter-protein xl	F1902_fuerschj_003.07880.07880.4_F1902_fuerschj_003.07782.07782.4	32	151,151	119	-	0.91	26.83	decoy_reverse_sp|P16521|EF3A_YEAST:32:x:sp|P23248|RS3A2_YEAST:151:|:sp|P33442|RS3A1_YEAST:151
SLEALSKK-QANQVKR-a7-b6	decoy_reverse_sp|P16521|EF3A_YEAST	sp|P23248|RS3A2_YEAST,sp|P33442|RS3A1_YEAST	xlink	inter-protein xl	F1902_fuerschj_004.08057.08057.3_F1902_fuerschj_004.07882.07882.3	32	151,151	119	-	0.83	22.37	decoy_reverse_sp|P16521|EF3A_YEAST:32:x:sp|P23248|RS3A2_YEAST:151:|:sp|P33442|RS3A1_YEAST:151
SLEALSKK-QANQVKR-a7-b6	decoy_reverse_sp|P16521|EF3A_YEAST	sp|P23248|RS3A2_YEAST,sp|P33442|RS3A1_YEAST	xlink	inter-protein xl	F1902_fuerschj_005.08386.08386.3_F1902_fuerschj_005.08100.08100.3	32	151,151	119	-	0.92	22.36	decoy_reverse_sp|P16521|EF3A_YEAST:32:x:sp|P23248|RS3A2_YEAST:151:|:sp|P33442|RS3A1_YEAST:151
SLEALSKK-QANQVKR-a7-b6	decoy_reverse_sp|P16521|EF3A_YEAST	sp|P23248|RS3A2_YEAST,sp|P33442|RS3A1_YEAST	xlink	inter-protein xl	F1902_fuerschj_010.007249.007249.4_F1902_fuerschj_010.007201.007201.4	32	151,151	119	F1902_fuerschj_010_matched	0.93	30.63	decoy_reverse_sp|P16521|EF3A_YEAST:32:x:sp|P23248|RS3A2_YEAST:151:|:sp|P33442|RS3A1_YEAST:151
IAGGKNGFAMDK-TKEPVDDKDVK-a5-b2	decoy_reverse_sp|P16521|EF3A_YEAST	sp|P19097|FAS2_YEAST	xlink	inter-protein xl	F1902_fuerschj_004.43710.43710.3_F1902_fuerschj_004.43618.43618.3	41	1081	1040	-	0.84	21.27	decoy_reverse_sp|P16521|EF3A_YEAST:41:x:sp|P19097|FAS2_YEAST:1081
NGFAMDKEEDEDKK-YRQTKLSK-a7-b5	decoy_reverse_sp|P16521|EF3A_YEAST	sp|P26321|RL5_YEAST	xlink	inter-protein xl	F1902_fuerschj_001.03968.03968.5_F1902_fuerschj_001.03455.03455.5	48	276	228	-	0.87	25.68	decoy_reverse_sp|P16521|EF3A_YEAST:48:x:sp|P26321|RL5_YEAST:276
NGFAMDKEEDEDKK-YRQTKLSK-a7-b5	decoy_reverse_sp|P16521|EF3A_YEAST	sp|P26321|RL5_YEAST	xlink	inter-protein xl	F1902_fuerschj_003.04263.04263.4_F1902_fuerschj_003.04253.04253.4	48	276	228	-	0.92	20.9	decoy_reverse_sp|P16521|EF3A_YEAST:48:x:sp|P26321|RL5_YEAST:276
LTSMKGCGNCGYGIPR-DSQKETEGAKK-a5-b10	decoy_reverse_sp|P16521|EF3A_YEAST	sp|P07213|TOM70_YEAST	xlink	inter-protein xl	F1902_fuerschj_003.38284.38284.4_F1902_fuerschj_003.38243.38243.4	576	63	513	-	0.87	20.89	decoy_reverse_sp|P16521|EF3A_YEAST:576:x:sp|P07213|TOM70_YEAST:63
AYKALDGVENGFETPIPEEK-NHGKEEIRAR-a3-b4	decoy_reverse_sp|P16550|APA1_YEAST	sp|P21524|RIR1_YEAST	xlink	inter-protein xl	F1902_fuerschj_005.39399.39399.5_F1902_fuerschj_005.39073.39073.5	236	320	84	-	0.89	20.35	decoy_reverse_sp|P16550|APA1_YEAST:236:x:sp|P21524|RIR1_YEAST:320
IETKNEFVSDK-EIKMMK-a4-b3	decoy_reverse_sp|P16550|APA1_YEAST	sp|P40024|ARB1_YEAST	xlink	inter-protein xl	F1902_fuerschj_001.04253.04253.3_F1902_fuerschj_001.04186.04186.3	31	53	22	-	0.81	21.17	decoy_reverse_sp|P16550|APA1_YEAST:31:x:sp|P40024|ARB1_YEAST:53
SVIEPVWKYSMLNTLK-SKAQWVSR-a8-b2	decoy_reverse_sp|P16550|APA1_YEAST	sp|P37898|AAP1_YEAST	xlink	inter-protein xl	F1902_fuerschj_002.17876.17876.4_F1902_fuerschj_002.17841.17841.4	70	834	764	-	0.85	27.3	decoy_reverse_sp|P16550|APA1_YEAST:70:x:sp|P37898|AAP1_YEAST:834
ZYNEYPNK-KAEKLLK-a1-b4	decoy_reverse_sp|P16550|APA1_YEAST	sp|P07806|SYV_YEAST	xlink	inter-protein xl	F1902_fuerschj_006.09705.09705.4_F1902_fuerschj_006.09607.09607.4		89	89	-	0.94	22.73	decoy_reverse_sp|P16550|APA1_YEAST::x:sp|P07806|SYV_YEAST:89
YKSLSDPK-FGVKGK-a2-b4	sp|P02829|HSP82_YEAST	decoy_reverse_sp|P16861|PFKA1_YEAST	xlink	inter-protein xl	F1902_fuerschj_006.11176.11176.3_F1902_fuerschj_006.12875.12875.3	48	139	91	-	0.93	20.65	decoy_reverse_sp|P16861|PFKA1_YEAST:139:x:sp|P02829|HSP82_YEAST:48
DGRQLKSLR-STVKSLR-a6-b4	decoy_reverse_sp|P16861|PFKA1_YEAST	sp|P14120|RL30_YEAST	xlink	inter-protein xl	F1902_fuerschj_014.008736.008736.3_F1902_fuerschj_014.008563.008563.3	288	32	256	F1902_fuerschj_014_matched	0.87	28.29	decoy_reverse_sp|P16861|PFKA1_YEAST:288:x:sp|P14120|RL30_YEAST:32
FDELLEKNDR-KYLKGGR-a7-b4	sp|P02994|EF1A_YEAST	decoy_reverse_sp|P16861|PFKA1_YEAST	xlink	inter-protein xl	F1902_fuerschj_003.16603.16603.4_F1902_fuerschj_003.18885.18885.4	376	735	359	-	0.91	21.6	decoy_reverse_sp|P16861|PFKA1_YEAST:735:x:sp|P02994|EF1A_YEAST:376
NPESDKSK-FKFNDK-a6-b2	sp|P00925|ENO2_YEAST	decoy_reverse_sp|P16861|PFKA1_YEAST	xlink	inter-protein xl	F1902_fuerschj_006.01721.01721.3_F1902_fuerschj_006.01671.01671.3	270	945	675	-	0.91	20.96	decoy_reverse_sp|P16861|PFKA1_YEAST:945:x:sp|P00925|ENO2_YEAST:270
LAATSKSTANSK-GVKWAK-a6-b3	decoy_reverse_sp|P16862|PFKA2_YEAST	decoy_reverse_sp|P38009|PUR92_YEAST	xlink	inter-protein xl	F1902_fuerschj_005.26071.26071.4_F1902_fuerschj_005.25958.25958.4	135	114	21	-	0.89	27.97	decoy_reverse_sp|P16862|PFKA2_YEAST:135:x:decoy_reverse_sp|P38009|PUR92_YEAST:114
IIVKIENQQGVNNFDEILK-DFKQIAVEAAAK-a4-b3	sp|P00549|KPYK1_YEAST	decoy_reverse_sp|P16862|PFKA2_YEAST	xlink	inter-protein xl	F1902_fuerschj_004.40434.40434.4_F1902_fuerschj_004.40274.40274.4	240	412	172	-	0.89	20.81	decoy_reverse_sp|P16862|PFKA2_YEAST:412:x:sp|P00549|KPYK1_YEAST:240
NLYGKFALSEEKNAK-GCKIFSAR-a12-b3	decoy_reverse_sp|P37291|GLYC_YEAST	decoy_reverse_sp|P16862|PFKA2_YEAST	xlink	inter-protein xl	F1902_fuerschj_005.15427.15427.4_F1902_fuerschj_005.15362.15362.4	143	735	592	-	0.83	21.96	decoy_reverse_sp|P16862|PFKA2_YEAST:735:x:decoy_reverse_sp|P37291|GLYC_YEAST:143
IFAGVKAMIR-EPIMKR-a6-b5	decoy_reverse_sp|P16862|PFKA2_YEAST	sp|P17255|VATA_YEAST	xlink	inter-protein xl	F1902_fuerschj_010.005487.005487.4_F1902_fuerschj_010.005408.005408.4	86	768	682	F1902_fuerschj_010_matched	0.93	33.73	decoy_reverse_sp|P16862|PFKA2_YEAST:86:x:sp|P17255|VATA_YEAST:768
QDWTKISTELNK-VTKLNESR-a5-b3	decoy_reverse_sp|P16862|PFKA2_YEAST	decoy_reverse_sp|P53622|COPA_YEAST	xlink	inter-protein xl	F1902_fuerschj_002.11002.11002.4_F1902_fuerschj_002.10893.10893.4	877	756	121	-	0.9	31.12	decoy_reverse_sp|P16862|PFKA2_YEAST:877:x:decoy_reverse_sp|P53622|COPA_YEAST:756
ETSNFIKKVGYNPK-KIEMPK-a8-b1	sp|P02994|EF1A_YEAST	decoy_reverse_sp|P17255|VATA_YEAST	xlink	inter-protein xl	F1902_fuerschj_006.30547.30547.3_F1902_fuerschj_006.30629.30629.3	178	304	126	-	0.75	27.56	decoy_reverse_sp|P17255|VATA_YEAST:304:x:sp|P02994|EF1A_YEAST:178
ETSNFIKKVGYNPK-KIEMPK-a8-b1	sp|P02994|EF1A_YEAST	decoy_reverse_sp|P17255|VATA_YEAST	xlink	inter-protein xl	F1902_fuerschj_014.031103.031103.3_F1902_fuerschj_014.031139.031139.3	178	304	126	F1902_fuerschj_014_matched	0.94	35.99	decoy_reverse_sp|P17255|VATA_YEAST:304:x:sp|P02994|EF1A_YEAST:178
KFYQIEMFTEGVVGEK-EETKNATIK-a1-b4	decoy_reverse_sp|P17255|VATA_YEAST	sp|P06105|SC160_YEAST	xlink	inter-protein xl	F1902_fuerschj_001.34717.34717.3_F1902_fuerschj_001.34712.34712.3	677	258	419	-	0.79	20.8	decoy_reverse_sp|P17255|VATA_YEAST:677:x:sp|P06105|SC160_YEAST:258
GKLDEYPAHK-IADFAKLYHK-a2-b6	decoy_reverse_sp|P17709|HXKG_YEAST	sp|P19414|ACON_YEAST	xlink	inter-protein xl	F1902_fuerschj_006.18723.18723.4_F1902_fuerschj_006.18755.18755.4	351	316	35	-	0.91	22.11	decoy_reverse_sp|P17709|HXKG_YEAST:351:x:sp|P19414|ACON_YEAST:316
KMVGMCR-LQRQKK-a1-b5	decoy_reverse_sp|P19097|FAS2_YEAST	sp|P29453|RL8B_YEAST	xlink	inter-protein xl	F1902_fuerschj_001.18011.18011.3_F1902_fuerschj_001.17893.17893.3	1081	62	1019	-	0.95	21.63	decoy_reverse_sp|P19097|FAS2_YEAST:1081:x:sp|P29453|RL8B_YEAST:62
YDKWTGADPKK-IAKGKNK-a10-b5	decoy_reverse_sp|P19097|FAS2_YEAST	decoy_reverse_sp|Q12499|NOP58_YEAST	xlink	inter-protein xl	F1902_fuerschj_014.007464.007464.4_F1902_fuerschj_014.007316.007316.4	1245	156	1089	F1902_fuerschj_014_matched	0.94	30.27	decoy_reverse_sp|P19097|FAS2_YEAST:1245:x:decoy_reverse_sp|Q12499|NOP58_YEAST:156
ASLNEVPKDTSK-NKDDLEK-a8-b2	decoy_reverse_sp|P19097|FAS2_YEAST	sp|P38249|EIF3A_YEAST	xlink	inter-protein xl	F1902_fuerschj_004.07067.07067.4_F1902_fuerschj_004.06923.06923.4	1277	591	686	-	0.88	21.18	decoy_reverse_sp|P19097|FAS2_YEAST:1277:x:sp|P38249|EIF3A_YEAST:591
SPIILQTSNGGAAYFAGKGISNEGQNASIK-LFKRELDNDMGK-a18-b3	sp|P14540|ALF_YEAST	decoy_reverse_sp|P19097|FAS2_YEAST	xlink	inter-protein xl	F1902_fuerschj_010.024755.024755.4_F1902_fuerschj_010.024624.024624.4	73	1528	1455	F1902_fuerschj_010_matched	0.64	28.92	decoy_reverse_sp|P19097|FAS2_YEAST:1528:x:sp|P14540|ALF_YEAST:73
ELDNDMGKYLR-EGRHSGYGKR-a8-b9	decoy_reverse_sp|P19097|FAS2_YEAST	sp|P0CX83|RL19B_YEAST	xlink	inter-protein xl	F1902_fuerschj_003.08941.08941.4_F1902_fuerschj_003.08865.08865.4	1537	80	1457	-	0.89	21.16	decoy_reverse_sp|P19097|FAS2_YEAST:1537:x:sp|P0CX83|RL19B_YEAST:80
INELTLLVQKR-AVLKDHK-a10-b4	sp|P05750|RS3_YEAST	decoy_reverse_sp|P19097|FAS2_YEAST	xlink	inter-protein xl	F1902_fuerschj_011.011682.011682.5_F1902_fuerschj_011.011625.011625.5	75	1552	1477	F1902_fuerschj_011_matched	0.91	28.43	decoy_reverse_sp|P19097|FAS2_YEAST:1552:x:sp|P05750|RS3_YEAST:75
KDFLYDYRGK-AYSKER-a1-b4	decoy_reverse_sp|P31539|HS104_YEAST	decoy_reverse_sp|P19097|FAS2_YEAST	xlink	inter-protein xl	F1902_fuerschj_004.08358.08358.4_F1902_fuerschj_004.08258.08258.4	843	206	637	-	0.92	26.47	decoy_reverse_sp|P19097|FAS2_YEAST:206:x:decoy_reverse_sp|P31539|HS104_YEAST:843
AYSKERVASK-DGKWYKANSR-a4-b6	decoy_reverse_sp|P19097|FAS2_YEAST	decoy_reverse_sp|P38999|LYS9_YEAST	xlink	inter-protein xl	F1902_fuerschj_004.18119.18119.4_F1902_fuerschj_004.18133.18133.4	206	260	54	-	0.95	26.93	decoy_reverse_sp|P19097|FAS2_YEAST:206:x:decoy_reverse_sp|P38999|LYS9_YEAST:260
AYSKER-KALAKA-a4-b5	decoy_reverse_sp|P19097|FAS2_YEAST	sp|P36105|RL14A_YEAST,sp|P38754|RL14B_YEAST	xlink	inter-protein xl	F1902_fuerschj_004.13547.13547.3_F1902_fuerschj_004.13434.13434.3	206	137,137	69	-	0.75	20.16	decoy_reverse_sp|P19097|FAS2_YEAST:206:x:sp|P36105|RL14A_YEAST:137:|:sp|P38754|RL14B_YEAST:137
DLDVILVAPKGSGR-DVKPDVDEKTK-a10-b9	sp|P06168|ILV5_YEAST	decoy_reverse_sp|P19097|FAS2_YEAST	xlink	inter-protein xl	F1902_fuerschj_002.13977.13977.4_F1902_fuerschj_002.16003.16003.4	197	807	610	-	0.94	20.41	decoy_reverse_sp|P19097|FAS2_YEAST:807:x:sp|P06168|ILV5_YEAST:197
ELMNGLSNLYKRSPESYDK-LEEVSETVKRLK-a11-b9	sp|P07213|TOM70_YEAST	decoy_reverse_sp|P19097|FAS2_YEAST	xlink	inter-protein xl	F1902_fuerschj_001.10664.10664.5_F1902_fuerschj_001.10615.10615.5	292	943	651	-	0.88	20.6	decoy_reverse_sp|P19097|FAS2_YEAST:943:x:sp|P07213|TOM70_YEAST:292
YQIKKAVK-AVNCKK-a4-b5	sp|P04456|RL25_YEAST	decoy_reverse_sp|P19414|ACON_YEAST	xlink	inter-protein xl	F1902_fuerschj_001.09133.09133.4_F1902_fuerschj_001.09878.09878.4	96	154	58	-	0.86	21.72	decoy_reverse_sp|P19414|ACON_YEAST:154:x:sp|P04456|RL25_YEAST:96
LKTNDFLPR-AVKDEVK-a2-b3	decoy_reverse_sp|P19414|ACON_YEAST	sp|P40825|SYA_YEAST	xlink	inter-protein xl	F1902_fuerschj_006.26860.26860.3_F1902_fuerschj_006.26751.26751.3	269	843	574	-	0.88	24.25	decoy_reverse_sp|P19414|ACON_YEAST:269:x:sp|P40825|SYA_YEAST:843
TGTKPAAVFAETLK-VYNTSNISKGDKK-a4-b9	sp|P49626|RL4B_YEAST	decoy_reverse_sp|P19414|ACON_YEAST	xlink	inter-protein xl	F1902_fuerschj_002.15212.15212.4_F1902_fuerschj_002.15085.15085.4	350	317	33	-	0.94	25.9	decoy_reverse_sp|P19414|ACON_YEAST:317:x:sp|P49626|RL4B_YEAST:350
GVTLASNLTRPIVRKSAIR-IKMQLLR-a15-b2	decoy_reverse_sp|P19414|ACON_YEAST	sp|P38077|ATPG_YEAST	xlink	inter-protein xl	F1902_fuerschj_004.28019.28019.5_F1902_fuerschj_004.27828.27828.5	770	148	622	-	0.94	20.9	decoy_reverse_sp|P19414|ACON_YEAST:770:x:sp|P38077|ATPG_YEAST:148
KNTILEHR-VEQAKNK-a1-b5	decoy_reverse_sp|P19414|ACON_YEAST	sp|P26637|SYLC_YEAST	xlink	inter-protein xl	F1902_fuerschj_005.10172.10172.4_F1902_fuerschj_005.10112.10112.4	82	507	425	-	0.94	28.76	decoy_reverse_sp|P19414|ACON_YEAST:82:x:sp|P26637|SYLC_YEAST:507
KNTILEHR-VEQAKNK-a1-b5	decoy_reverse_sp|P19414|ACON_YEAST	sp|P26637|SYLC_YEAST	xlink	inter-protein xl	F1902_fuerschj_011.010882.010882.4_F1902_fuerschj_011.010861.010861.4	82	507	425	F1902_fuerschj_011_matched	0.9	28.78	decoy_reverse_sp|P19414|ACON_YEAST:82:x:sp|P26637|SYLC_YEAST:507
KVINIGIEHTKAPK-IKLNASGYK-a11-b2	decoy_reverse_sp|P46367|ALDH4_YEAST	decoy_reverse_sp|P19414|ACON_YEAST	xlink	inter-protein xl	F1902_fuerschj_003.06455.06455.5_F1902_fuerschj_003.06367.06367.5	268	8	260	-	0.9	27.61	decoy_reverse_sp|P19414|ACON_YEAST:8:x:decoy_reverse_sp|P46367|ALDH4_YEAST:268
FGEEKFNTYRR-STKKEK-a5-b3	sp|P00950|PMG1_YEAST	decoy_reverse_sp|P19657|PMA2_YEAST	xlink	inter-protein xl	F1902_fuerschj_004.11824.11824.4_F1902_fuerschj_004.11598.11598.4	109	24	85	-	0.93	20.99	decoy_reverse_sp|P19657|PMA2_YEAST:24:x:sp|P00950|PMG1_YEAST:109
KGLDAIDKAFLK-SPEYKFLAK-a8-b5	sp|P05030|PMA1_YEAST,sp|P19657|PMA2_YEAST	decoy_reverse_sp|P19657|PMA2_YEAST	xlink	inter-protein xl	F1902_fuerschj_002.16086.16086.3_F1902_fuerschj_002.15977.15977.3	424,453	491	67	-	0.95	21.46	decoy_reverse_sp|P19657|PMA2_YEAST:491:x:sp|P05030|PMA1_YEAST:424:|:sp|P19657|PMA2_YEAST:453
VAEEIKDYGATLK-VTTAAINLTKK-a6-b10	decoy_reverse_sp|P26637|SYLC_YEAST	decoy_reverse_sp|P19657|PMA2_YEAST	xlink	inter-protein xl	F1902_fuerschj_003.36826.36826.4_F1902_fuerschj_003.37089.37089.4	632	745	113	-	0.92	20.19	decoy_reverse_sp|P19657|PMA2_YEAST:745:x:decoy_reverse_sp|P26637|SYLC_YEAST:632
KIEANNIQADSALTVDKTITIAAQASADQFQR-FAVHRITDEEASYKLGK-a1-b14	decoy_reverse_sp|P21524|RIR1_YEAST	sp|P0CX35|RS4A_YEAST	xlink	inter-protein xl	F1902_fuerschj_002.38101.38101.5_F1902_fuerschj_002.37546.37546.5	114	122	8	-	0.75	22.88	decoy_reverse_sp|P21524|RIR1_YEAST:114:x:sp|P0CX35|RS4A_YEAST:122
IMDKRWLDTPDMYWGK-NAKTLK-a4-b3	decoy_reverse_sp|P21524|RIR1_YEAST	decoy_reverse_sp|P22137|CLH_YEAST	xlink	inter-protein xl	F1902_fuerschj_001.05674.05674.4_F1902_fuerschj_001.05529.05529.4	299	483	184	-	0.89	23.24	decoy_reverse_sp|P21524|RIR1_YEAST:299:x:decoy_reverse_sp|P22137|CLH_YEAST:483
VVTKAMSSR-AQKTIKGR-a4-b3	sp|P40150|SSB2_YEAST,sp|P11484|SSB1_YEAST	decoy_reverse_sp|P21524|RIR1_YEAST	xlink	inter-protein xl	F1902_fuerschj_003.05624.05624.3_F1902_fuerschj_003.05527.05527.3	608,608	505	103	-	0.94	24.44	decoy_reverse_sp|P21524|RIR1_YEAST:505:x:sp|P11484|SSB1_YEAST:608:|:sp|P40150|SSB2_YEAST:608
GLVKFRGFEDEK-EIEKNGHK-a4-b4	decoy_reverse_sp|P31539|HS104_YEAST	decoy_reverse_sp|P21524|RIR1_YEAST	xlink	inter-protein xl	F1902_fuerschj_006.13253.13253.3_F1902_fuerschj_006.14460.14460.3	643	569	74	-	0.76	20.55	decoy_reverse_sp|P21524|RIR1_YEAST:569:x:decoy_reverse_sp|P31539|HS104_YEAST:643
EVKILNGFAFVEFEEAESAAKAIEEVHGK-TGAYVNARLVDEVYKSQFK-a3-b15	sp|Q01560|NOP3_YEAST	decoy_reverse_sp|P21524|RIR1_YEAST	xlink	inter-protein xl	F1902_fuerschj_002.37269.37269.5_F1902_fuerschj_002.38095.38095.5	155	793	638	-	0.84	20.79	decoy_reverse_sp|P21524|RIR1_YEAST:793:x:sp|Q01560|NOP3_YEAST:155
ISRTAIKQFVDPEK-AKKAAK-a7-b3	decoy_reverse_sp|P21524|RIR1_YEAST	sp|P46672|ARC1_YEAST	xlink	inter-protein xl	F1902_fuerschj_014.005724.005724.4_F1902_fuerschj_014.005629.005629.4	872	182	690	F1902_fuerschj_014_matched	0.87	28.23	decoy_reverse_sp|P21524|RIR1_YEAST:872:x:sp|P46672|ARC1_YEAST:182
KDQSDLIKLNVHELSELNDAK-EETAELIKLNKGK-a1-b8	sp|P40825|SYA_YEAST	decoy_reverse_sp|P22137|CLH_YEAST	xlink	inter-protein xl	F1902_fuerschj_003.35307.35307.5_F1902_fuerschj_003.35141.35141.5	490	1221	731	-	0.94	35.94	decoy_reverse_sp|P22137|CLH_YEAST:1221:x:sp|P40825|SYA_YEAST:490
FKKSER-KFLIFK-a2-b1	decoy_reverse_sp|P40212|RL13B_YEAST,decoy_reverse_sp|Q12690|RL13A_YEAST	decoy_reverse_sp|P22137|CLH_YEAST	xlink	inter-protein xl	F1902_fuerschj_002.02892.02892.3_F1902_fuerschj_002.02510.02510.3	22,22	140	118	-	0.92	25.81	decoy_reverse_sp|P22137|CLH_YEAST:140:x:decoy_reverse_sp|P40212|RL13B_YEAST:22:|:decoy_reverse_sp|Q12690|RL13A_YEAST:22
SKPDTINSNVVVAKLK-EIAELTKK-a14-b7	decoy_reverse_sp|P39954|SAHH_YEAST	decoy_reverse_sp|P22137|CLH_YEAST	xlink	inter-protein xl	F1902_fuerschj_010.019644.019644.5_F1902_fuerschj_010.019609.019609.5	273	36	237	F1902_fuerschj_010_matched	0.94	31.56	decoy_reverse_sp|P22137|CLH_YEAST:36:x:decoy_reverse_sp|P39954|SAHH_YEAST:273
EIAELTKK-YSGHKGM-a7-b5	decoy_reverse_sp|P22137|CLH_YEAST	decoy_reverse_sp|Q02753|RL21A_YEAST	xlink	inter-protein xl	F1902_fuerschj_004.05233.05233.4_F1902_fuerschj_004.06684.06684.4	36	158	122	-	0.92	20.55	decoy_reverse_sp|P22137|CLH_YEAST:36:x:decoy_reverse_sp|Q02753|RL21A_YEAST:158
AKSAGTQSSKFSK-ALGNISNKEK-a10-b8	sp|P04449|RL24A_YEAST	decoy_reverse_sp|P22203|VATE_YEAST	xlink	inter-protein xl	F1902_fuerschj_002.26981.26981.4_F1902_fuerschj_002.26917.26917.4	137	128	9	-	0.91	22.75	decoy_reverse_sp|P22203|VATE_YEAST:128:x:sp|P04449|RL24A_YEAST:137
MKNITASKLAIQQTSMK-EKAIIHSVYK-a2-b2	decoy_reverse_sp|P22203|VATE_YEAST	decoy_reverse_sp|P28274|URA7_YEAST	xlink	inter-protein xl	F1902_fuerschj_002.32263.32263.4_F1902_fuerschj_002.32129.32129.4	151	480	329	-	0.87	20.16	decoy_reverse_sp|P22203|VATE_YEAST:151:x:decoy_reverse_sp|P28274|URA7_YEAST:480
KVLSENAEK-AKEAEEK-a1-b2	decoy_reverse_sp|P40825|SYA_YEAST	decoy_reverse_sp|P22203|VATE_YEAST	xlink	inter-protein xl	F1902_fuerschj_002.01177.01177.3_F1902_fuerschj_002.01159.01159.3	313	203	110	-	0.91	27.19	decoy_reverse_sp|P22203|VATE_YEAST:203:x:decoy_reverse_sp|P40825|SYA_YEAST:313
KFNHDIK-EAEEKR-a1-b5	sp|P22515|UBA1_YEAST	decoy_reverse_sp|P22203|VATE_YEAST,decoy_reverse_sp|P35844|KES1_YEAST	xlink	inter-protein xl	F1902_fuerschj_003.08053.08053.3_F1902_fuerschj_003.07906.07906.3	683	208,87	475	-	0.88	20.32	decoy_reverse_sp|P22203|VATE_YEAST:208:|:decoy_reverse_sp|P35844|KES1_YEAST:87:x:sp|P22515|UBA1_YEAST:683
DGRKEPVQFDK-LKIDLGVK-a4-b2	sp|P21524|RIR1_YEAST	decoy_reverse_sp|P22515|UBA1_YEAST	xlink	inter-protein xl	F1902_fuerschj_005.42980.42980.3_F1902_fuerschj_005.42856.42856.3	10	52	42	-	0.94	23.48	decoy_reverse_sp|P22515|UBA1_YEAST:52:x:sp|P21524|RIR1_YEAST:10
NKGPKVDR-ATAAKK-a5-b5	decoy_reverse_sp|P22515|UBA1_YEAST	sp|P04456|RL25_YEAST	xlink	inter-protein xl	F1902_fuerschj_003.05287.05287.4_F1902_fuerschj_003.05062.05062.4	536	11	525	-	0.91	25.11	decoy_reverse_sp|P22515|UBA1_YEAST:536:x:sp|P04456|RL25_YEAST:11
DDAEKKK-ANISKK-a5-b5	sp|P38088|SYG_YEAST	decoy_reverse_sp|P22515|UBA1_YEAST	xlink	inter-protein xl	F1902_fuerschj_005.01372.01372.3_F1902_fuerschj_005.01349.01349.3	168	594	426	-	0.95	20.58	decoy_reverse_sp|P22515|UBA1_YEAST:594:x:sp|P38088|SYG_YEAST:168
FNDIPHQLVIKAINEETK-KTIEYYQK-a11-b1	decoy_reverse_sp|P23248|RS3A2_YEAST	sp|P15705|STI1_YEAST	xlink	inter-protein xl	F1902_fuerschj_003.28649.28649.5_F1902_fuerschj_003.30307.30307.5	54	354	300	-	0.89	20.21	decoy_reverse_sp|P23248|RS3A2_YEAST:54:x:sp|P15705|STI1_YEAST:354
AINEETKIVINPLEK-GQKKGK-a7-b4	decoy_reverse_sp|P23248|RS3A2_YEAST	decoy_reverse_sp|P33442|RS3A1_YEAST	xlink	inter-protein xl	F1902_fuerschj_003.27785.27785.4_F1902_fuerschj_003.27652.27652.4	61	243	182	-	0.9	21.82	decoy_reverse_sp|P23248|RS3A2_YEAST:61:x:decoy_reverse_sp|P33442|RS3A1_YEAST:243
QLKVDADKGTTGASHGALPLIHYMSHTSVGK-LREKATADDILCGIAQLGK-a3-b4	decoy_reverse_sp|P23254|TKT1_YEAST	decoy_reverse_sp|P50095|IMDH3_YEAST	xlink	inter-protein xl	F1902_fuerschj_004.37521.37521.5_F1902_fuerschj_004.37454.37454.5	408	263	145	-	0.71	20.33	decoy_reverse_sp|P23254|TKT1_YEAST:408:x:decoy_reverse_sp|P50095|IMDH3_YEAST:263
ZTDREAAK-SKMGMNR-a1-b2	decoy_reverse_sp|P23301|IF5A1_YEAST	sp|Q00955|ACAC_YEAST	xlink	inter-protein xl	F1902_fuerschj_005.07963.07963.4_F1902_fuerschj_005.07890.07890.4		1149	1149	-	0.81	22.79	decoy_reverse_sp|P23301|IF5A1_YEAST::x:sp|Q00955|ACAC_YEAST:1149
ZTDREAAK-SKMGMNR-a1-b2	decoy_reverse_sp|P23301|IF5A1_YEAST	sp|Q00955|ACAC_YEAST	xlink	inter-protein xl	F1902_fuerschj_006.08284.08284.4_F1902_fuerschj_006.08166.08166.4		1149	1149	-	0.59	20.05	decoy_reverse_sp|P23301|IF5A1_YEAST::x:sp|Q00955|ACAC_YEAST:1149
QKFALSSKQFSNR-IVKDSPVEK-a8-b3	decoy_reverse_sp|P24000|RL24B_YEAST	sp|P47143|ADK_YEAST	xlink	inter-protein xl	F1902_fuerschj_001.11488.11488.5_F1902_fuerschj_001.11418.11418.5	121	247	126	-	0.87	27.55	decoy_reverse_sp|P24000|RL24B_YEAST:121:x:sp|P47143|ADK_YEAST:247
VASDGFSEVKM-QVEAKK-a10-b5	decoy_reverse_sp|P24000|RL24B_YEAST	sp|P15180|SYKC_YEAST	xlink	inter-protein xl	F1902_fuerschj_002.09849.09849.3_F1902_fuerschj_002.09796.09796.3	154	44	110	-	0.92	20.4	decoy_reverse_sp|P24000|RL24B_YEAST:154:x:sp|P15180|SYKC_YEAST:44
TNAADKK-EVNEKK-a6-b5	decoy_reverse_sp|P32527|ZUO1_YEAST	decoy_reverse_sp|P25491|MAS5_YEAST	xlink	inter-protein xl	F1902_fuerschj_001.04118.04118.3_F1902_fuerschj_001.05079.05079.3	169	202	33	-	0.95	22.87	decoy_reverse_sp|P25491|MAS5_YEAST:202:x:decoy_reverse_sp|P32527|ZUO1_YEAST:169
ALNLKTAR-KYEAPR-a5-b1	decoy_reverse_sp|P25491|MAS5_YEAST	sp|P14126|RL3_YEAST	xlink	inter-protein xl	F1902_fuerschj_003.35488.35488.3_F1902_fuerschj_003.35298.35298.3	276	5	271	-	0.94	20.53	decoy_reverse_sp|P25491|MAS5_YEAST:276:x:sp|P14126|RL3_YEAST:5
GGPKIIGAKLPQFHR-QVRGSVENVIKAIR-a4-b11	decoy_reverse_sp|P25694|CDC48_YEAST	sp|P38088|SYG_YEAST	xlink	inter-protein xl	F1902_fuerschj_001.22268.22268.4_F1902_fuerschj_001.22200.22200.4	590	657	67	-	0.9	24.28	decoy_reverse_sp|P25694|CDC48_YEAST:590:x:sp|P38088|SYG_YEAST:657
GGPKIIGAKLPQFHR-QVRGSVENVIKAIR-a4-b11	decoy_reverse_sp|P25694|CDC48_YEAST	sp|P38088|SYG_YEAST	xlink	inter-protein xl	F1902_fuerschj_002.23355.23355.4_F1902_fuerschj_002.23255.23255.4	590	657	67	-	0.88	20.26	decoy_reverse_sp|P25694|CDC48_YEAST:590:x:sp|P38088|SYG_YEAST:657
IIGAKLPQFHR-AAKAANK-a5-b3	decoy_reverse_sp|P25694|CDC48_YEAST	sp|P06105|SC160_YEAST	xlink	inter-protein xl	F1902_fuerschj_004.06798.06798.4_F1902_fuerschj_004.06645.06645.4	595	618	23	-	0.86	27.55	decoy_reverse_sp|P25694|CDC48_YEAST:595:x:sp|P06105|SC160_YEAST:618
NRYLGETGKNK-EEKLSK-a9-b3	sp|P32589|HSP7F_YEAST	decoy_reverse_sp|P26321|RL5_YEAST	xlink	inter-protein xl	F1902_fuerschj_002.09000.09000.4_F1902_fuerschj_002.08834.08834.4	54	19	35	-	0.86	22.22	decoy_reverse_sp|P26321|RL5_YEAST:19:x:sp|P32589|HSP7F_YEAST:54
KILEAAIK-LSKQTRYK-a1-b3	decoy_reverse_sp|Q02326|RL6A_YEAST	decoy_reverse_sp|P26321|RL5_YEAST	xlink	inter-protein xl	F1902_fuerschj_005.27620.27620.4_F1902_fuerschj_005.27598.27598.4	27	22	5	-	0.89	28.37	decoy_reverse_sp|P26321|RL5_YEAST:22:x:decoy_reverse_sp|Q02326|RL6A_YEAST:27
KILEAAIK-LSKQTRYK-a1-b3	decoy_reverse_sp|Q02326|RL6A_YEAST	decoy_reverse_sp|P26321|RL5_YEAST	xlink	inter-protein xl	F1902_fuerschj_013.029701.029701.4_F1902_fuerschj_013.029584.029584.4	27	22	5	F1902_fuerschj_013_matched	0.92	30.61	decoy_reverse_sp|P26321|RL5_YEAST:22:x:decoy_reverse_sp|Q02326|RL6A_YEAST:27
MEGASSVEEAKIAR-DQTYYKEGRR-a11-b6	decoy_reverse_sp|P32582|CBS_YEAST	decoy_reverse_sp|P26321|RL5_YEAST	xlink	inter-protein xl	F1902_fuerschj_013.008434.008434.5_F1902_fuerschj_013.008371.008371.5	450	271	179	F1902_fuerschj_013_matched	0.93	29.91	decoy_reverse_sp|P26321|RL5_YEAST:271:x:decoy_reverse_sp|P32582|CBS_YEAST:450
AEKTGTKPAAVFAETLKHD-KLAAIDEIR-a17-b1	sp|P49626|RL4B_YEAST	decoy_reverse_sp|P26637|SYLC_YEAST	xlink	inter-protein xl	F1902_fuerschj_002.40162.40162.4_F1902_fuerschj_002.39998.39998.4	360	1070	710	-	0.8	25.71	decoy_reverse_sp|P26637|SYLC_YEAST:1070:x:sp|P49626|RL4B_YEAST:360
VDPKRFASPK-AEFKKK-a4-b4	decoy_reverse_sp|P26637|SYLC_YEAST	sp|P40150|SSB2_YEAST,sp|P11484|SSB1_YEAST	xlink	inter-protein xl	F1902_fuerschj_003.03525.03525.5_F1902_fuerschj_003.03513.03513.5	189	249,249	60	-	0.89	29.64	decoy_reverse_sp|P26637|SYLC_YEAST:189:x:sp|P11484|SSB1_YEAST:249:|:sp|P40150|SSB2_YEAST:249
ELQETETKTK-IGFKPWKFHK-a8-b7	decoy_reverse_sp|P35844|KES1_YEAST	decoy_reverse_sp|P26637|SYLC_YEAST	xlink	inter-protein xl	F1902_fuerschj_005.01505.01505.3_F1902_fuerschj_005.01460.01460.3	99	380	281	-	0.94	20.12	decoy_reverse_sp|P26637|SYLC_YEAST:380:x:decoy_reverse_sp|P35844|KES1_YEAST:99
VKNKQEAVK-MNKSAAR-a2-b3	decoy_reverse_sp|P26637|SYLC_YEAST	sp|P38891|BCA1_YEAST	xlink	inter-protein xl	F1902_fuerschj_001.15887.15887.3_F1902_fuerschj_001.15732.15732.3	582	120	462	-	0.82	23.58	decoy_reverse_sp|P26637|SYLC_YEAST:582:x:sp|P38891|BCA1_YEAST:120
QGKGDLKR-NKQEAVK-a7-b2	sp|P09436|SYIC_YEAST	decoy_reverse_sp|P26637|SYLC_YEAST	xlink	inter-protein xl	F1902_fuerschj_002.19624.19624.3_F1902_fuerschj_002.19509.19509.3	520	584	64	-	0.9	21.73	decoy_reverse_sp|P26637|SYLC_YEAST:584:x:sp|P09436|SYIC_YEAST:520
FQYKGCFK-QEAVKGEK-a4-b5	decoy_reverse_sp|P32476|ERG1_YEAST	decoy_reverse_sp|P26637|SYLC_YEAST	xlink	inter-protein xl	F1902_fuerschj_002.03728.03728.4_F1902_fuerschj_002.03419.03419.4	79	589	510	-	0.94	22.8	decoy_reverse_sp|P26637|SYLC_YEAST:589:x:decoy_reverse_sp|P32476|ERG1_YEAST:79
QSDIKPKKVAEEIK-GEGKEEK-a5-b4	decoy_reverse_sp|P26637|SYLC_YEAST	sp|P38788|SSZ1_YEAST	xlink	inter-protein xl	F1902_fuerschj_003.17710.17710.3_F1902_fuerschj_003.17787.17787.3	623	109	514	-	0.94	24.26	decoy_reverse_sp|P26637|SYLC_YEAST:623:x:sp|P38788|SSZ1_YEAST:109
GEFKIK-SNKSTK-a4-b3	decoy_reverse_sp|P26637|SYLC_YEAST	decoy_reverse_sp|P29453|RL8B_YEAST	xlink	inter-protein xl	F1902_fuerschj_001.02505.02505.3_F1902_fuerschj_001.02444.02444.3	845	239	606	-	0.93	20.91	decoy_reverse_sp|P26637|SYLC_YEAST:845:x:decoy_reverse_sp|P29453|RL8B_YEAST:239
STKDLDHAYFKEVVVK-QKLFSMIPALR-a3-b2	sp|P22137|CLH_YEAST	decoy_reverse_sp|P26637|SYLC_YEAST	xlink	inter-protein xl	F1902_fuerschj_005.16411.16411.5_F1902_fuerschj_005.16404.16404.5	1390	89	1301	-	0.92	25.21	decoy_reverse_sp|P26637|SYLC_YEAST:89:x:sp|P22137|CLH_YEAST:1390
NTINKDEK-AAAKSK-a5-b4	sp|P07213|TOM70_YEAST	decoy_reverse_sp|P26637|SYLC_YEAST	xlink	inter-protein xl	F1902_fuerschj_005.02014.02014.3_F1902_fuerschj_005.01928.01928.3	46	931	885	-	0.94	22.17	decoy_reverse_sp|P26637|SYLC_YEAST:931:x:sp|P07213|TOM70_YEAST:46
AKKLGFSDK-LDEEKK-a3-b5	sp|P03965|CARB_YEAST	decoy_reverse_sp|P26783|RS5_YEAST	xlink	inter-protein xl	F1902_fuerschj_006.26397.26397.3_F1902_fuerschj_006.25180.25180.3	508	12	496	-	0.95	20.55	decoy_reverse_sp|P26783|RS5_YEAST:12:x:sp|P03965|CARB_YEAST:508
DAKKAER-LDEEKK-a4-b5	sp|P40024|ARB1_YEAST	decoy_reverse_sp|P26783|RS5_YEAST	xlink	inter-protein xl	F1902_fuerschj_005.08186.08186.4_F1902_fuerschj_005.06907.06907.4	15	12	3	-	0.87	25.58	decoy_reverse_sp|P26783|RS5_YEAST:12:x:sp|P40024|ARB1_YEAST:15
DDLFIKAIQR-SNKVAR-a6-b3	sp|P32324|EF2_YEAST	decoy_reverse_sp|P26783|RS5_YEAST	xlink	inter-protein xl	F1902_fuerschj_001.14547.14547.3_F1902_fuerschj_001.14375.14375.3	429	4	425	-	0.71	31.1	decoy_reverse_sp|P26783|RS5_YEAST:4:x:sp|P32324|EF2_YEAST:429
DDLFIKAIQR-SNKVAR-a6-b3	sp|P32324|EF2_YEAST	decoy_reverse_sp|P26783|RS5_YEAST	xlink	inter-protein xl	F1902_fuerschj_004.16686.16686.3_F1902_fuerschj_004.16367.16367.3	429	4	425	-	0.64	29.39	decoy_reverse_sp|P26783|RS5_YEAST:4:x:sp|P32324|EF2_YEAST:429
ARNPGANDKINPCDTMSSR-IAEYKR-a9-b5	decoy_reverse_sp|P27476|NSR1_YEAST	decoy_reverse_sp|P53090|ARO8_YEAST	xlink	inter-protein xl	F1902_fuerschj_004.04873.04873.5_F1902_fuerschj_004.05230.05230.5	168	270	102	-	0.84	25.03	decoy_reverse_sp|P27476|NSR1_YEAST:168:x:decoy_reverse_sp|P53090|ARO8_YEAST:270
AQQMGIEKASYEK-FHATKK-a8-b5	decoy_reverse_sp|P27476|NSR1_YEAST	decoy_reverse_sp|P37303|GLY1_YEAST	xlink	inter-protein xl	F1902_fuerschj_003.19519.19519.3_F1902_fuerschj_003.20360.20360.3	191	156	35	-	0.81	20.08	decoy_reverse_sp|P27476|NSR1_YEAST:191:x:decoy_reverse_sp|P37303|GLY1_YEAST:156
KEESNDK-FSEKDK-a1-b4	decoy_reverse_sp|P27476|NSR1_YEAST	decoy_reverse_sp|P47143|ADK_YEAST	xlink	inter-protein xl	F1902_fuerschj_004.08609.08609.3_F1902_fuerschj_004.07138.07138.3	276	249	27	-	0.78	20.62	decoy_reverse_sp|P27476|NSR1_YEAST:276:x:decoy_reverse_sp|P47143|ADK_YEAST:249
ENPKAYNR-KEESNDK-a4-b1	sp|P32589|HSP7F_YEAST	decoy_reverse_sp|P27476|NSR1_YEAST	xlink	inter-protein xl	F1902_fuerschj_006.13321.13321.4_F1902_fuerschj_006.13366.13366.4	262	276	14	-	0.77	21.17	decoy_reverse_sp|P27476|NSR1_YEAST:276:x:sp|P32589|HSP7F_YEAST:262
KTPAGDWK-ASKEVK-a1-b3	sp|P19097|FAS2_YEAST	decoy_reverse_sp|P27476|NSR1_YEAST	xlink	inter-protein xl	F1902_fuerschj_004.05843.05843.3_F1902_fuerschj_004.05727.05727.3	643	400	243	-	0.92	22.11	decoy_reverse_sp|P27476|NSR1_YEAST:400:x:sp|P19097|FAS2_YEAST:643
GAKGQLAYPDVKR-GLKATPQIAK-a12-b3	decoy_reverse_sp|P39954|SAHH_YEAST	decoy_reverse_sp|P28274|URA7_YEAST	xlink	inter-protein xl	F1902_fuerschj_006.24426.24426.4_F1902_fuerschj_006.24271.24271.4	412	380	32	-	0.91	23.37	decoy_reverse_sp|P28274|URA7_YEAST:380:x:decoy_reverse_sp|P39954|SAHH_YEAST:412
ZDSTSAKAR-IKAFKLLK-a1-b2	decoy_reverse_sp|P29453|RL8B_YEAST	sp|P04801|SYTC_YEAST	xlink	inter-protein xl	F1902_fuerschj_005.19816.19816.3_F1902_fuerschj_005.19746.19746.3		280	280	-	0.91	20.13	decoy_reverse_sp|P29453|RL8B_YEAST::x:sp|P04801|SYTC_YEAST:280
FPGQQKIILSKK-KVDTDFSLWKPK-a11-b1	sp|P41805|RL10_YEAST	decoy_reverse_sp|P29547|EF1G1_YEAST	xlink	inter-protein xl	F1902_fuerschj_003.33270.33270.4_F1902_fuerschj_003.33231.33231.4	169	144	25	-	0.82	31.64	decoy_reverse_sp|P29547|EF1G1_YEAST:144:x:sp|P41805|RL10_YEAST:169
FPGQQKIILSKK-KVDTDFSLWKPK-a11-b1	sp|P41805|RL10_YEAST	decoy_reverse_sp|P29547|EF1G1_YEAST	xlink	inter-protein xl	F1902_fuerschj_004.32953.32953.4_F1902_fuerschj_004.32846.32846.4	169	144	25	-	0.87	30.38	decoy_reverse_sp|P29547|EF1G1_YEAST:144:x:sp|P41805|RL10_YEAST:169
FPGQQKIILSKK-KVDTDFSLWKPK-a11-b1	sp|P41805|RL10_YEAST	decoy_reverse_sp|P29547|EF1G1_YEAST	xlink	inter-protein xl	F1902_fuerschj_001.30203.30203.4_F1902_fuerschj_001.30125.30125.4	169	144	25	-	0.9	26.71	decoy_reverse_sp|P29547|EF1G1_YEAST:144:x:sp|P41805|RL10_YEAST:169
KPTTATSEEASKEAEK-AKIAEK-a1-b2	decoy_reverse_sp|P29547|EF1G1_YEAST	sp|P03965|CARB_YEAST	xlink	inter-protein xl	F1902_fuerschj_002.03003.03003.4_F1902_fuerschj_002.03006.03006.4	164	1087	923	-	0.94	31.01	decoy_reverse_sp|P29547|EF1G1_YEAST:164:x:sp|P03965|CARB_YEAST:1087
VEEPVKKEEKPVQTEEK-DFAKDFKEYDK-a7-b4	sp|P05453|ERF3_YEAST	decoy_reverse_sp|P29547|EF1G1_YEAST	xlink	inter-protein xl	F1902_fuerschj_001.32545.32545.5_F1902_fuerschj_001.32409.32409.5	195	207	12	-	0.94	22.13	decoy_reverse_sp|P29547|EF1G1_YEAST:207:x:sp|P05453|ERF3_YEAST:195
KIPIITDK-DFAKDFK-a1-b4	sp|P07806|SYV_YEAST	decoy_reverse_sp|P29547|EF1G1_YEAST	xlink	inter-protein xl	F1902_fuerschj_003.08067.08067.3_F1902_fuerschj_003.07050.07050.3	416	207	209	-	0.93	21.16	decoy_reverse_sp|P29547|EF1G1_YEAST:207:x:sp|P07806|SYV_YEAST:416
VAKFVVDSK-GKDAKPMK-a3-b5	decoy_reverse_sp|P31116|DHOM_YEAST	sp|P17709|HXKG_YEAST	xlink	inter-protein xl	F1902_fuerschj_006.26689.26689.4_F1902_fuerschj_006.26536.26536.4	161	155	6	-	0.95	27.13	decoy_reverse_sp|P31116|DHOM_YEAST:161:x:sp|P17709|HXKG_YEAST:155
LNSAFKFSDTSLAWAK-AKLDMIAQKQR-a6-b9	decoy_reverse_sp|P31116|DHOM_YEAST	sp|P38249|EIF3A_YEAST	xlink	inter-protein xl	F1902_fuerschj_006.03932.03932.5_F1902_fuerschj_006.03867.03867.5	232	905	673	-	0.94	22.62	decoy_reverse_sp|P31116|DHOM_YEAST:232:x:sp|P38249|EIF3A_YEAST:905
KDIAYRAFQNSESSK-KLDQTLK-a1-b1	sp|P07244|PUR2_YEAST	decoy_reverse_sp|P31116|DHOM_YEAST	xlink	inter-protein xl	F1902_fuerschj_004.17990.17990.4_F1902_fuerschj_004.17931.17931.4	433	85	348	-	0.93	28.09	decoy_reverse_sp|P31116|DHOM_YEAST:85:x:sp|P07244|PUR2_YEAST:433
WADPRSFKPIIDQEVLK-LSSEEENKK-a8-b8	sp|P13188|SYQ_YEAST	decoy_reverse_sp|P31539|HS104_YEAST	xlink	inter-protein xl	F1902_fuerschj_002.09380.09380.4_F1902_fuerschj_002.09353.09353.4	167	349	182	-	0.91	23.33	decoy_reverse_sp|P31539|HS104_YEAST:349:x:sp|P13188|SYQ_YEAST:167
QRLAKLR-RETQKHK-a5-b5	decoy_reverse_sp|P31539|HS104_YEAST	sp|P37302|APE3_YEAST	xlink	inter-protein xl	F1902_fuerschj_006.05204.05204.3_F1902_fuerschj_006.05022.05022.3	463	514	51	-	0.93	28.27	decoy_reverse_sp|P31539|HS104_YEAST:463:x:sp|P37302|APE3_YEAST:514
RAEFDGKIEVSR-NSTSSKDKK-a7-b8	decoy_reverse_sp|P31539|HS104_YEAST	sp|P07284|SYSC_YEAST	xlink	inter-protein xl	F1902_fuerschj_011.017210.017210.5_F1902_fuerschj_011.017099.017099.5	582	458	124	F1902_fuerschj_011_matched	0.9	29.73	decoy_reverse_sp|P31539|HS104_YEAST:582:x:sp|P07284|SYSC_YEAST:458
ALVEHIIQAKADAQR-DKEINK-a10-b2	sp|P0CX83|RL19B_YEAST	decoy_reverse_sp|P31539|HS104_YEAST	xlink	inter-protein xl	F1902_fuerschj_004.18155.18155.3_F1902_fuerschj_004.17983.17983.3	146	59	87	-	0.78	22.39	decoy_reverse_sp|P31539|HS104_YEAST:59:x:sp|P0CX83|RL19B_YEAST:146
ALVEHIIQAKADAQR-DKEINK-a10-b2	sp|P0CX83|RL19B_YEAST	decoy_reverse_sp|P31539|HS104_YEAST	xlink	inter-protein xl	F1902_fuerschj_003.17935.17935.3_F1902_fuerschj_003.17779.17779.3	146	59	87	-	0.65	21.26	decoy_reverse_sp|P31539|HS104_YEAST:59:x:sp|P0CX83|RL19B_YEAST:146
LNLEGDFKK-LVNRVVNKK-a8-b8	sp|P46655|SYEC_YEAST	decoy_reverse_sp|P31539|HS104_YEAST	xlink	inter-protein xl	F1902_fuerschj_006.25023.25023.5_F1902_fuerschj_006.24914.24914.5	603	842	239	-	0.93	29.17	decoy_reverse_sp|P31539|HS104_YEAST:842:x:sp|P46655|SYEC_YEAST:603
AAVKNK-SSKMIK-a4-b3	decoy_reverse_sp|P32497|EIF3C_YEAST	decoy_reverse_sp|P32074|COPG_YEAST	xlink	inter-protein xl	F1902_fuerschj_011.012915.012915.3_F1902_fuerschj_011.012796.012796.3	624	29	595	F1902_fuerschj_011_matched	0.93	33.44	decoy_reverse_sp|P32074|COPG_YEAST:29:x:decoy_reverse_sp|P32497|EIF3C_YEAST:624
LQQDKMMK-RKAINLK-a5-b2	decoy_reverse_sp|P40024|ARB1_YEAST	decoy_reverse_sp|P32074|COPG_YEAST	xlink	inter-protein xl	F1902_fuerschj_003.10749.10749.4_F1902_fuerschj_003.10703.10703.4	555	316	239	-	0.94	28.47	decoy_reverse_sp|P32074|COPG_YEAST:316:x:decoy_reverse_sp|P40024|ARB1_YEAST:555
LIYRHNKNSPK-LEPKIVPSR-a7-b4	decoy_reverse_sp|P32324|EF2_YEAST	decoy_reverse_sp|P53622|COPA_YEAST	xlink	inter-protein xl	F1902_fuerschj_009.029812.029812.4_F1902_fuerschj_009.029777.029777.4	261	394	133	F1902_fuerschj_009_matched	0.87	28.71	decoy_reverse_sp|P32324|EF2_YEAST:261:x:decoy_reverse_sp|P53622|COPA_YEAST:394
MDSVKWDESR-DILFDKK-a5-b6	sp|P02994|EF1A_YEAST	decoy_reverse_sp|P32324|EF2_YEAST	xlink	inter-protein xl	F1902_fuerschj_006.13141.13141.3_F1902_fuerschj_006.13063.13063.3	159	420	261	-	0.88	26.29	decoy_reverse_sp|P32324|EF2_YEAST:420:x:sp|P02994|EF1A_YEAST:159
GARTATVSKK-GKMPSDVTK-a9-b2	sp|P36105|RL14A_YEAST,sp|P38754|RL14B_YEAST	decoy_reverse_sp|P32324|EF2_YEAST	xlink	inter-protein xl	F1902_fuerschj_006.00912.00912.4_F1902_fuerschj_006.00896.00896.4	83,83	452	369	-	0.94	25.26	decoy_reverse_sp|P32324|EF2_YEAST:452:x:sp|P36105|RL14A_YEAST:83:|:sp|P38754|RL14B_YEAST:83
AYRTPQNTITMFRPDKNMAR-MPSDVTKYADK-a16-b7	sp|P38891|BCA1_YEAST	decoy_reverse_sp|P32324|EF2_YEAST	xlink	inter-protein xl	F1902_fuerschj_003.39782.39782.5_F1902_fuerschj_003.39634.39634.5	113	459	346	-	0.93	20.23	decoy_reverse_sp|P32324|EF2_YEAST:459:x:sp|P38891|BCA1_YEAST:113
LNLEGDFKKTK-IDLLEVPEKK-a8-b9	sp|P46655|SYEC_YEAST	decoy_reverse_sp|P32324|EF2_YEAST	xlink	inter-protein xl	F1902_fuerschj_005.22634.22634.4_F1902_fuerschj_005.22548.22548.4	603	550	53	-	0.95	24.42	decoy_reverse_sp|P32324|EF2_YEAST:550:x:sp|P46655|SYEC_YEAST:603
AGIISAAKAGEAR-QEEDKR-a8-b5	sp|P32324|EF2_YEAST	decoy_reverse_sp|P32324|EF2_YEAST	xlink	inter-protein xl	F1902_fuerschj_006.09364.09364.4_F1902_fuerschj_006.09226.09226.4	50	782	732	-	0.95	33.97	decoy_reverse_sp|P32324|EF2_YEAST:782:x:sp|P32324|EF2_YEAST:50
TQVTVEYKDDHGR-VQEQEVGSRKK-a8-b10	sp|P10659|METK1_YEAST	decoy_reverse_sp|P32324|EF2_YEAST	xlink	inter-protein xl	F1902_fuerschj_001.07171.07171.4_F1902_fuerschj_001.07062.07062.4	176	93	83	-	0.7	23.67	decoy_reverse_sp|P32324|EF2_YEAST:93:x:sp|P10659|METK1_YEAST:176
LAPFVSAKER-KKGMFK-a8-b1	sp|P10869|AK_YEAST	decoy_reverse_sp|P32466|HXT3_YEAST	xlink	inter-protein xl	F1902_fuerschj_001.09574.09574.4_F1902_fuerschj_001.09557.09557.4	206	1	205	-	0.92	22.88	decoy_reverse_sp|P32466|HXT3_YEAST:1:x:sp|P10869|AK_YEAST:206
ADVDGFLVGGASLKPEFVDIINSR-FQYKGCFKALQK-a14-b8	sp|P00942|TPIS_YEAST	decoy_reverse_sp|P32476|ERG1_YEAST	xlink	inter-protein xl	F1902_fuerschj_003.47873.47873.4_F1902_fuerschj_003.45792.45792.4	237	83	154	-	0.75	22.64	decoy_reverse_sp|P32476|ERG1_YEAST:83:x:sp|P00942|TPIS_YEAST:237
TNTAYRAAVKNK-TLKANLKIYDK-a10-b3	decoy_reverse_sp|P32497|EIF3C_YEAST	decoy_reverse_sp|P46655|SYEC_YEAST	xlink	inter-protein xl	F1902_fuerschj_005.20475.20475.4_F1902_fuerschj_005.20398.20398.4	624	355	269	-	0.88	26.61	decoy_reverse_sp|P32497|EIF3C_YEAST:624:x:decoy_reverse_sp|P46655|SYEC_YEAST:355
AAVKNK-MSKSLK-a4-b3	decoy_reverse_sp|P32497|EIF3C_YEAST	sp|P09436|SYIC_YEAST	xlink	inter-protein xl	F1902_fuerschj_014.012530.012530.3_F1902_fuerschj_014.012414.012414.3	624	605	19	F1902_fuerschj_014_matched	0.94	29.5	decoy_reverse_sp|P32497|EIF3C_YEAST:624:x:sp|P09436|SYIC_YEAST:605
TFFFSYKVEQLVSR-SKLSSAELRK-a7-b2	decoy_reverse_sp|P32497|EIF3C_YEAST	sp|P53978|EF3B_YEAST	xlink	inter-protein xl	F1902_fuerschj_004.18975.18975.4_F1902_fuerschj_004.18926.18926.4	90	1013	923	-	0.93	22.1	decoy_reverse_sp|P32497|EIF3C_YEAST:90:x:sp|P53978|EF3B_YEAST:1013
AKEAEAAR-TIEKFEK-a2-b4	decoy_reverse_sp|P32527|ZUO1_YEAST	sp|P02994|EF1A_YEAST	xlink	inter-protein xl	F1902_fuerschj_006.18188.18188.3_F1902_fuerschj_006.20322.20322.3	119	41	78	-	0.84	23.51	decoy_reverse_sp|P32527|ZUO1_YEAST:119:x:sp|P02994|EF1A_YEAST:41
AKEAEAAR-TIEKFEK-a2-b4	decoy_reverse_sp|P32527|ZUO1_YEAST	sp|P02994|EF1A_YEAST	xlink	inter-protein xl	F1902_fuerschj_006.18188.18188.3_F1902_fuerschj_006.20352.20352.3	119	41	78	-	0.91	20.6	decoy_reverse_sp|P32527|ZUO1_YEAST:119:x:sp|P02994|EF1A_YEAST:41
AKEAEAAR-TIEKFEK-a2-b4	decoy_reverse_sp|P32527|ZUO1_YEAST	sp|P02994|EF1A_YEAST	xlink	inter-protein xl	F1902_fuerschj_004.17205.17205.3_F1902_fuerschj_004.17106.17106.3	119	41	78	-	0.78	20.39	decoy_reverse_sp|P32527|ZUO1_YEAST:119:x:sp|P02994|EF1A_YEAST:41
AESKEVLK-LMNGKSLK-a4-b5	decoy_reverse_sp|P32527|ZUO1_YEAST	sp|P19657|PMA2_YEAST	xlink	inter-protein xl	F1902_fuerschj_005.17732.17732.3_F1902_fuerschj_005.17622.17622.3	22	918	896	-	0.93	20.9	decoy_reverse_sp|P32527|ZUO1_YEAST:22:x:sp|P19657|PMA2_YEAST:918
AESKEVLKAGNAAAK-LVKEGELVKR-a8-b3	decoy_reverse_sp|P32527|ZUO1_YEAST	sp|P07251|ATPA_YEAST	xlink	inter-protein xl	F1902_fuerschj_002.23445.23445.5_F1902_fuerschj_002.23247.23247.5	26	120	94	-	0.92	24.54	decoy_reverse_sp|P32527|ZUO1_YEAST:26:x:sp|P07251|ATPA_YEAST:120
TDETSLNFAKIQIKGSAGQLDFAGDQSFK-KMGVPYAIIK-a14-b1	decoy_reverse_sp|P32527|ZUO1_YEAST	sp|P29453|RL8B_YEAST	xlink	inter-protein xl	F1902_fuerschj_002.11745.11745.5_F1902_fuerschj_002.11821.11821.5	288	172	116	-	0.81	21.36	decoy_reverse_sp|P32527|ZUO1_YEAST:288:x:sp|P29453|RL8B_YEAST:172
AGNAAAKIK-SLLELKK-a7-b6	decoy_reverse_sp|P32527|ZUO1_YEAST	sp|P46655|SYEC_YEAST	xlink	inter-protein xl	F1902_fuerschj_001.08484.08484.3_F1902_fuerschj_001.08310.08310.3	33	174	141	-	0.94	24.8	decoy_reverse_sp|P32527|ZUO1_YEAST:33:x:sp|P46655|SYEC_YEAST:174
GNVCGDAKNDPPK-AEAKAKK-a8-b4	sp|P02994|EF1A_YEAST	decoy_reverse_sp|P32527|ZUO1_YEAST	xlink	inter-protein xl	F1902_fuerschj_011.003566.003566.3_F1902_fuerschj_011.003454.003454.3	328	90	238	F1902_fuerschj_011_matched	0.62	31.83	decoy_reverse_sp|P32527|ZUO1_YEAST:90:x:sp|P02994|EF1A_YEAST:328
KMKINK-QIKVKK-a3-b3	decoy_reverse_sp|P32563|VPH1_YEAST	decoy_reverse_sp|P38088|SYG_YEAST	xlink	inter-protein xl	F1902_fuerschj_006.12721.12721.4_F1902_fuerschj_006.12600.12600.4	393	515	122	-	0.94	28.78	decoy_reverse_sp|P32563|VPH1_YEAST:393:x:decoy_reverse_sp|P38088|SYG_YEAST:515
QNDEKYLK-TNYKSR-a5-b4	decoy_reverse_sp|P32582|CBS_YEAST	sp|P24783|DBP2_YEAST	xlink	inter-protein xl	F1902_fuerschj_005.22792.22792.3_F1902_fuerschj_005.22874.22874.3	299	16	283	-	0.86	21.01	decoy_reverse_sp|P32582|CBS_YEAST:299:x:sp|P24783|DBP2_YEAST:16
RPVPKGATYGKPTNQGVNELK-MEGASSVEEAKIARDK-a11-b11	sp|P05748|RL15A_YEAST	decoy_reverse_sp|P32582|CBS_YEAST	xlink	inter-protein xl	F1902_fuerschj_001.16385.16385.5_F1902_fuerschj_001.16351.16351.5	83	450	367	-	0.94	20.62	decoy_reverse_sp|P32582|CBS_YEAST:450:x:sp|P05748|RL15A_YEAST:83
EEKKAAEEK-RSQEQKQK-a3-b6	decoy_reverse_sp|P32589|HSP7F_YEAST	sp|P38249|EIF3A_YEAST	xlink	inter-protein xl	F1902_fuerschj_001.08896.08896.4_F1902_fuerschj_001.09864.09864.4	14	612	598	-	0.89	21.79	decoy_reverse_sp|P32589|HSP7F_YEAST:14:x:sp|P38249|EIF3A_YEAST:612
MVAEAEKFKEEDEK-KAAEEK-a9-b1	sp|P10592|HSP72_YEAST,sp|P10591|HSP71_YEAST	decoy_reverse_sp|P32589|HSP7F_YEAST	xlink	inter-protein xl	F1902_fuerschj_005.08304.08304.4_F1902_fuerschj_005.08220.08220.4	523,523	15	508	-	0.91	29.97	decoy_reverse_sp|P32589|HSP7F_YEAST:15:x:sp|P10591|HSP71_YEAST:523:|:sp|P10592|HSP72_YEAST:523
DDLGQTKSITLWKDR-TVKVTKK-a13-b6	decoy_reverse_sp|P38011|GBLP_YEAST	decoy_reverse_sp|P32589|HSP7F_YEAST	xlink	inter-protein xl	F1902_fuerschj_002.25071.25071.4_F1902_fuerschj_002.24940.24940.4	280	171	109	-	0.86	25.32	decoy_reverse_sp|P32589|HSP7F_YEAST:171:x:decoy_reverse_sp|P38011|GBLP_YEAST:280
LKTAELIAR-SKDEVK-a2-b2	decoy_reverse_sp|P32589|HSP7F_YEAST	decoy_reverse_sp|P40825|SYA_YEAST	xlink	inter-protein xl	F1902_fuerschj_006.36602.36602.3_F1902_fuerschj_006.36537.36537.3	421	137	284	-	0.91	24.79	decoy_reverse_sp|P32589|HSP7F_YEAST:421:x:decoy_reverse_sp|P40825|SYA_YEAST:137
LKTAELIAR-ZMSGRGK-a2-b1	decoy_reverse_sp|P32589|HSP7F_YEAST	sp|P02309|H4_YEAST	xlink	inter-protein xl	F1902_fuerschj_004.34974.34974.3_F1902_fuerschj_004.34829.34829.3	421		421	-	0.92	23.66	decoy_reverse_sp|P32589|HSP7F_YEAST:421:x:sp|P02309|H4_YEAST:
LKTAELIAR-ZMSGRGK-a2-b1	decoy_reverse_sp|P32589|HSP7F_YEAST	sp|P02309|H4_YEAST	xlink	inter-protein xl	F1902_fuerschj_011.037488.037488.3_F1902_fuerschj_011.037294.037294.3	421		421	F1902_fuerschj_011_matched	0.83	28.59	decoy_reverse_sp|P32589|HSP7F_YEAST:421:x:sp|P02309|H4_YEAST:
ENPRDIIKYK-IVKIAE-a8-b3	decoy_reverse_sp|P32589|HSP7F_YEAST	sp|P05453|ERF3_YEAST	xlink	inter-protein xl	F1902_fuerschj_006.09250.09250.4_F1902_fuerschj_006.09211.09211.4	440	682	242	-	0.79	27.37	decoy_reverse_sp|P32589|HSP7F_YEAST:440:x:sp|P05453|ERF3_YEAST:682
ERIDLEIKALLNK-VSITLEIKRAIR-a8-b8	decoy_reverse_sp|Q12680|GLT1_YEAST	decoy_reverse_sp|P33442|RS3A1_YEAST	xlink	inter-protein xl	F1902_fuerschj_003.28667.28667.5_F1902_fuerschj_003.28659.28659.5	236	90	146	-	0.91	22.42	decoy_reverse_sp|P33442|RS3A1_YEAST:90:x:decoy_reverse_sp|Q12680|GLT1_YEAST:236
VYPDVLYTSKLSR-QFTPAKQVAQVM-a10-b6	sp|P00950|PMG1_YEAST	decoy_reverse_sp|P34760|TSA1_YEAST	xlink	inter-protein xl	F1902_fuerschj_002.17440.17440.4_F1902_fuerschj_002.17252.17252.4	57	190	133	-	0.94	23.87	decoy_reverse_sp|P34760|TSA1_YEAST:190:x:sp|P00950|PMG1_YEAST:57
NLLALSTSAKDLDTFK-KGGEGEVSVFVSR-a10-b1	decoy_reverse_sp|P35844|KES1_YEAST	sp|P15180|SYKC_YEAST	xlink	inter-protein xl	F1902_fuerschj_003.03535.03535.5_F1902_fuerschj_003.03537.03537.5	49	193	144	-	0.87	21.96	decoy_reverse_sp|P35844|KES1_YEAST:49:x:sp|P15180|SYKC_YEAST:193
QLIAGKSSDSK-KPDAAADPAK-a6-b1	sp|P00817|IPYR_YEAST	decoy_reverse_sp|P36008|EF1G2_YEAST	xlink	inter-protein xl	F1902_fuerschj_003.00669.00669.3_F1902_fuerschj_003.00658.00658.3	234	164	70	-	0.93	25.28	decoy_reverse_sp|P36008|EF1G2_YEAST:164:x:sp|P00817|IPYR_YEAST:234
KDEAKPADDAAPAK-KAEKSK-a1-b4	sp|P36008|EF1G2_YEAST	decoy_reverse_sp|P36008|EF1G2_YEAST	xlink	inter-protein xl	F1902_fuerschj_005.00726.00726.5_F1902_fuerschj_005.00729.00729.5	236	182	54	-	0.82	31.68	decoy_reverse_sp|P36008|EF1G2_YEAST:182:x:sp|P36008|EF1G2_YEAST:236
KDEAKPADDAAPAK-KAEKSK-a1-b4	sp|P36008|EF1G2_YEAST	decoy_reverse_sp|P36008|EF1G2_YEAST	xlink	inter-protein xl	F1902_fuerschj_013.001614.001614.4_F1902_fuerschj_013.001566.001566.4	236	182	54	F1902_fuerschj_013_matched	0.86	34.37	decoy_reverse_sp|P36008|EF1G2_YEAST:182:x:sp|P36008|EF1G2_YEAST:236
KALYEK-SKEAPK-a1-b2	decoy_reverse_sp|P80210|PURA_YEAST	decoy_reverse_sp|P36008|EF1G2_YEAST	xlink	inter-protein xl	F1902_fuerschj_003.16887.16887.3_F1902_fuerschj_003.16755.16755.3	237	184	53	-	0.68	20.22	decoy_reverse_sp|P36008|EF1G2_YEAST:184:x:decoy_reverse_sp|P80210|PURA_YEAST:237
AYLEKPR-KAEKQK-a5-b4	sp|P32449|AROG_YEAST	decoy_reverse_sp|P36008|EF1G2_YEAST	xlink	inter-protein xl	F1902_fuerschj_006.25019.25019.3_F1902_fuerschj_006.24891.24891.3	112	192	80	-	0.9	21.01	decoy_reverse_sp|P36008|EF1G2_YEAST:192:x:sp|P32449|AROG_YEAST:112
KAEKQK-TQAFKK-a4-b5	decoy_reverse_sp|P36008|EF1G2_YEAST	sp|P39676|FHP_YEAST	xlink	inter-protein xl	F1902_fuerschj_006.51772.51772.3_F1902_fuerschj_006.52423.52423.3	192	318	126	-	0.88	20.5	decoy_reverse_sp|P36008|EF1G2_YEAST:192:x:sp|P39676|FHP_YEAST:318
ELAKATPVEFK-KDEDDKKPK-a4-b6	decoy_reverse_sp|P36008|EF1G2_YEAST	sp|P02829|HSP82_YEAST,sp|P15108|HSC82_YEAST	xlink	inter-protein xl	F1902_fuerschj_004.02245.02245.4_F1902_fuerschj_004.02202.02202.4	207	240,235	33	-	0.95	22.22	decoy_reverse_sp|P36008|EF1G2_YEAST:207:x:sp|P02829|HSP82_YEAST:240:|:sp|P15108|HSC82_YEAST:235
ZAKLAAK-IMKVIR-a1-b3	decoy_reverse_sp|P38754|RL14B_YEAST,decoy_reverse_sp|P36105|RL14A_YEAST	sp|P02829|HSP82_YEAST,sp|P15108|HSC82_YEAST	xlink	inter-protein xl	F1902_fuerschj_012.010446.010446.3_F1902_fuerschj_012.010369.010369.3	,	390,386	390	F1902_fuerschj_012_matched	0.82	33.4	decoy_reverse_sp|P36105|RL14A_YEAST::|:decoy_reverse_sp|P38754|RL14B_YEAST::x:sp|P02829|HSP82_YEAST:390:|:sp|P15108|HSC82_YEAST:386
AAALAKLMSFPEAIADCNK-NESEEGLKPK-a6-b8	sp|P15705|STI1_YEAST	decoy_reverse_sp|P37302|APE3_YEAST	xlink	inter-protein xl	F1902_fuerschj_001.27345.27345.4_F1902_fuerschj_001.27249.27249.4	442	132	310	-	0.62	32.72	decoy_reverse_sp|P37302|APE3_YEAST:132:x:sp|P15705|STI1_YEAST:442
VYKAISAQADKQDISSSTR-YVNKGLK-a11-b4	sp|P19097|FAS2_YEAST	decoy_reverse_sp|P37303|GLY1_YEAST	xlink	inter-protein xl	F1902_fuerschj_003.17653.17653.4_F1902_fuerschj_003.17566.17566.4	560	72	488	-	0.95	24.26	decoy_reverse_sp|P37303|GLY1_YEAST:72:x:sp|P19097|FAS2_YEAST:560
NLIKCQK-DYTKAR-a4-b4	sp|Q12680|GLT1_YEAST	decoy_reverse_sp|P37898|AAP1_YEAST	xlink	inter-protein xl	F1902_fuerschj_004.08308.08308.4_F1902_fuerschj_004.08200.08200.4	145	743	598	-	0.95	20.77	decoy_reverse_sp|P37898|AAP1_YEAST:743:x:sp|Q12680|GLT1_YEAST:145
ZYEDQEHR-VLAGEKR-a1-b6	decoy_reverse_sp|P37898|AAP1_YEAST	decoy_reverse_sp|P40150|SSB2_YEAST	xlink	inter-protein xl	F1902_fuerschj_002.04458.04458.4_F1902_fuerschj_002.04362.04362.4		17	17	-	0.62	23.97	decoy_reverse_sp|P37898|AAP1_YEAST::x:decoy_reverse_sp|P40150|SSB2_YEAST:17
IENQQGVNNFDEILKVTDGVMVAR-ZYEDQEHR-a15-b1	sp|P00549|KPYK1_YEAST	decoy_reverse_sp|P37898|AAP1_YEAST	xlink	inter-protein xl	F1902_fuerschj_003.39679.39679.5_F1902_fuerschj_003.39634.39634.5	255		255	-	0.94	20.98	decoy_reverse_sp|P37898|AAP1_YEAST::x:sp|P00549|KPYK1_YEAST:255
DPSAFIENVALKGGLTVELKK-SSVGDPMAAIYKVSGKAVR-a12-b12	decoy_reverse_sp|P46367|ALDH4_YEAST	decoy_reverse_sp|P38009|PUR92_YEAST	xlink	inter-protein xl	F1902_fuerschj_002.23261.23261.5_F1902_fuerschj_002.23310.23310.5	226	36	190	-	0.88	25.21	decoy_reverse_sp|P38009|PUR92_YEAST:36:x:decoy_reverse_sp|P46367|ALDH4_YEAST:226
DPSAFIENVALKGGLTVELKK-SSVGDPMAAIYKVSGKAVR-a12-b12	decoy_reverse_sp|P46367|ALDH4_YEAST	decoy_reverse_sp|P38009|PUR92_YEAST	xlink	inter-protein xl	F1902_fuerschj_001.22250.22250.5_F1902_fuerschj_001.22350.22350.5	226	36	190	-	0.89	24.3	decoy_reverse_sp|P38009|PUR92_YEAST:36:x:decoy_reverse_sp|P46367|ALDH4_YEAST:226
LNYVDILTDPEPLHRQALVCLTAWKVK-ENATKLDMEAQFEYKK-a25-b5	decoy_reverse_sp|P53978|EF3B_YEAST	decoy_reverse_sp|P38077|ATPG_YEAST	xlink	inter-protein xl	F1902_fuerschj_001.28280.28280.6_F1902_fuerschj_001.28254.28254.6	141	226	85	-	0.9	22.32	decoy_reverse_sp|P38077|ATPG_YEAST:226:x:decoy_reverse_sp|P53978|EF3B_YEAST:141
KSIAKAK-NLKDEK-a5-b3	decoy_reverse_sp|P38077|ATPG_YEAST	sp|P04801|SYTC_YEAST	xlink	inter-protein xl	F1902_fuerschj_003.05848.05848.4_F1902_fuerschj_003.05787.05787.4	241	724	483	-	0.95	25.35	decoy_reverse_sp|P38077|ATPG_YEAST:241:x:sp|P04801|SYTC_YEAST:724
DILSQDKK-AEKLSR-a7-b3	decoy_reverse_sp|P40825|SYA_YEAST	decoy_reverse_sp|P38077|ATPG_YEAST	xlink	inter-protein xl	F1902_fuerschj_006.27895.27895.3_F1902_fuerschj_006.25737.25737.3	494	246	248	-	0.88	20.36	decoy_reverse_sp|P38077|ATPG_YEAST:246:x:decoy_reverse_sp|P40825|SYA_YEAST:494
MNNIDGAKMADANNSR-NIKVEETVR-a8-b3	decoy_reverse_sp|P38077|ATPG_YEAST	sp|P53622|COPA_YEAST	xlink	inter-protein xl	F1902_fuerschj_003.05033.05033.5_F1902_fuerschj_003.05045.05045.5	37	452	415	-	0.87	24.82	decoy_reverse_sp|P38077|ATPG_YEAST:37:x:sp|P53622|COPA_YEAST:452
LMSTKNGGAR-VLVKEK-a5-b4	decoy_reverse_sp|Q08972|NEW1_YEAST	decoy_reverse_sp|P38088|SYG_YEAST	xlink	inter-protein xl	F1902_fuerschj_003.03914.03914.4_F1902_fuerschj_003.03864.03864.4	587	259	328	-	0.92	23.59	decoy_reverse_sp|P38088|SYG_YEAST:259:x:decoy_reverse_sp|Q08972|NEW1_YEAST:587
ZMAYVLTETSAGYALLKASDKK-VEGISDKYMQLFIR-a1-b7	sp|Q12499|NOP58_YEAST	decoy_reverse_sp|P38088|SYG_YEAST	xlink	inter-protein xl	F1902_fuerschj_003.21329.21329.5_F1902_fuerschj_003.21256.21256.5		319	319	-	0.88	21.26	decoy_reverse_sp|P38088|SYG_YEAST:319:x:sp|Q12499|NOP58_YEAST:
EESNDKK-GTKDIK-a6-b3	sp|P27476|NSR1_YEAST	decoy_reverse_sp|P38088|SYG_YEAST	xlink	inter-protein xl	F1902_fuerschj_002.10539.10539.3_F1902_fuerschj_002.12091.12091.3	139	367	228	-	0.84	20.85	decoy_reverse_sp|P38088|SYG_YEAST:367:x:sp|P27476|NSR1_YEAST:139
KVVEMSTKALELKPDYSK-SFKIGATSSFPAK-a8-b3	sp|P07213|TOM70_YEAST	decoy_reverse_sp|P38088|SYG_YEAST	xlink	inter-protein xl	F1902_fuerschj_004.18099.18099.4_F1902_fuerschj_004.17914.17914.4	157	411	254	-	0.93	20.76	decoy_reverse_sp|P38088|SYG_YEAST:411:x:sp|P07213|TOM70_YEAST:157
SGLEVGQRKIAK-AAGAKK-a9-b5	decoy_reverse_sp|P38219|OLA1_YEAST	decoy_reverse_sp|P40024|ARB1_YEAST	xlink	inter-protein xl	F1902_fuerschj_006.03358.03358.3_F1902_fuerschj_006.03324.03324.3	223	589	366	-	0.95	25.37	decoy_reverse_sp|P38219|OLA1_YEAST:223:x:decoy_reverse_sp|P40024|ARB1_YEAST:589
KDEAKPADDAAPAKKPK-MLQKAGAK-a15-b4	sp|P36008|EF1G2_YEAST	decoy_reverse_sp|P38219|OLA1_YEAST	xlink	inter-protein xl	F1902_fuerschj_001.06008.06008.4_F1902_fuerschj_001.05984.05984.4	250	26	224	-	0.92	26.85	decoy_reverse_sp|P38219|OLA1_YEAST:26:x:sp|P36008|EF1G2_YEAST:250
EMYAMRSLSEEKNK-DDLEKISK-a12-b5	decoy_reverse_sp|P38249|EIF3A_YEAST	sp|P38249|EIF3A_YEAST	xlink	inter-protein xl	F1902_fuerschj_002.05776.05776.4_F1902_fuerschj_002.07223.07223.4	256	596	340	-	0.91	22.06	decoy_reverse_sp|P38249|EIF3A_YEAST:256:x:sp|P38249|EIF3A_YEAST:596
KAAAKYPNSK-QKESQQR-a1-b2	sp|P07806|SYV_YEAST	decoy_reverse_sp|P38249|EIF3A_YEAST	xlink	inter-protein xl	F1902_fuerschj_005.09268.09268.3_F1902_fuerschj_005.09170.09170.3	609	353	256	-	0.86	22.48	decoy_reverse_sp|P38249|EIF3A_YEAST:353:x:sp|P07806|SYV_YEAST:609
SLLELKK-GGKLAR-a6-b3	sp|P46655|SYEC_YEAST	decoy_reverse_sp|P38249|EIF3A_YEAST	xlink	inter-protein xl	F1902_fuerschj_002.08478.08478.3_F1902_fuerschj_002.08385.08385.3	174	4	170	-	0.95	24.48	decoy_reverse_sp|P38249|EIF3A_YEAST:4:x:sp|P46655|SYEC_YEAST:174
LAAKKVYTR-QKAQDLIMK-a4-b2	decoy_reverse_sp|P38754|RL14B_YEAST	decoy_reverse_sp|P38249|EIF3A_YEAST	xlink	inter-protein xl	F1902_fuerschj_004.09616.09616.4_F1902_fuerschj_004.09571.09571.4	6	60	54	-	0.95	21.3	decoy_reverse_sp|P38249|EIF3A_YEAST:60:x:decoy_reverse_sp|P38754|RL14B_YEAST:6
AEKEIKLEQFPNANQEK-KELTNVSGVILYNAR-a3-b1	decoy_reverse_sp|Q02326|RL6A_YEAST	decoy_reverse_sp|P38249|EIF3A_YEAST	xlink	inter-protein xl	F1902_fuerschj_005.37257.37257.4_F1902_fuerschj_005.37203.37203.4	46	781	735	-	0.91	21.34	decoy_reverse_sp|P38249|EIF3A_YEAST:781:x:decoy_reverse_sp|Q02326|RL6A_YEAST:46
KAVKELYEVDVLK-LLKGKK-a4-b5	sp|P04456|RL25_YEAST	decoy_reverse_sp|P38249|EIF3A_YEAST	xlink	inter-protein xl	F1902_fuerschj_004.16591.16591.5_F1902_fuerschj_004.16443.16443.5	100	901	801	-	0.94	24.66	decoy_reverse_sp|P38249|EIF3A_YEAST:901:x:sp|P04456|RL25_YEAST:100
KDIEAEYINIKR-KEANLFPEQQNK-a11-b1	decoy_reverse_sp|P38625|GUAA_YEAST	sp|Q02326|RL6A_YEAST	xlink	inter-protein xl	F1902_fuerschj_004.39310.39310.4_F1902_fuerschj_004.39120.39120.4	100	117	17	-	0.9	21.0	decoy_reverse_sp|P38625|GUAA_YEAST:100:x:sp|Q02326|RL6A_YEAST:117
GMVLAKPGTVK-KEANVANLR-a6-b1	sp|P02992|EFTU_YEAST	decoy_reverse_sp|P38625|GUAA_YEAST	xlink	inter-protein xl	F1902_fuerschj_006.39271.39271.3_F1902_fuerschj_006.39114.39114.3	334	256	78	-	0.89	23.15	decoy_reverse_sp|P38625|GUAA_YEAST:256:x:sp|P02992|EFTU_YEAST:334
MSYKINYPDTEVMK-NEKACLLSR-a4-b3	decoy_reverse_sp|Q08972|NEW1_YEAST	decoy_reverse_sp|P38720|6PGD1_YEAST	xlink	inter-protein xl	F1902_fuerschj_006.05575.05575.4_F1902_fuerschj_006.05769.05769.4	688	198	490	-	0.92	20.8	decoy_reverse_sp|P38720|6PGD1_YEAST:198:x:decoy_reverse_sp|Q08972|NEW1_YEAST:688
AEAEAYVNPEKAEEAR-NEKACLLSR-a11-b3	sp|P15705|STI1_YEAST	decoy_reverse_sp|P38720|6PGD1_YEAST	xlink	inter-protein xl	F1902_fuerschj_004.06346.06346.5_F1902_fuerschj_004.06239.06239.5	395	198	197	-	0.92	22.9	decoy_reverse_sp|P38720|6PGD1_YEAST:198:x:sp|P15705|STI1_YEAST:395
VPELKDDDGVFK-FDIKGDIK-a5-b4	decoy_reverse_sp|P38720|6PGD1_YEAST	sp|P22515|UBA1_YEAST	xlink	inter-protein xl	F1902_fuerschj_002.22217.22217.4_F1902_fuerschj_002.22026.22026.4	244	934	690	-	0.93	23.28	decoy_reverse_sp|P38720|6PGD1_YEAST:244:x:sp|P22515|UBA1_YEAST:934
DDDGVFKLDIR-NETIKEGK-a7-b5	decoy_reverse_sp|P38720|6PGD1_YEAST	sp|P37898|AAP1_YEAST	xlink	inter-protein xl	F1902_fuerschj_005.57959.57959.3_F1902_fuerschj_005.57981.57981.3	251	176	75	-	0.89	25.42	decoy_reverse_sp|P38720|6PGD1_YEAST:251:x:sp|P37898|AAP1_YEAST:176
VIGSKGHNK-SSDKGK-a5-b4	sp|P37302|APE3_YEAST	decoy_reverse_sp|P38764|RPN1_YEAST	xlink	inter-protein xl	F1902_fuerschj_006.10480.10480.4_F1902_fuerschj_006.11379.11379.4	112	285	173	-	0.91	21.19	decoy_reverse_sp|P38764|RPN1_YEAST:285:x:sp|P37302|APE3_YEAST:112
KFIASAGTYANLVK-TMSVLKASNSPTPK-a1-b6	sp|P40024|ARB1_YEAST	decoy_reverse_sp|P38764|RPN1_YEAST	xlink	inter-protein xl	F1902_fuerschj_001.15729.15729.4_F1902_fuerschj_001.15611.15611.4	338	910	572	-	0.76	22.11	decoy_reverse_sp|P38764|RPN1_YEAST:910:x:sp|P40024|ARB1_YEAST:338
MNAKPDR-KPKNEK-a4-b1	decoy_reverse_sp|P38891|BCA1_YEAST	sp|P09436|SYIC_YEAST	xlink	inter-protein xl	F1902_fuerschj_006.06492.06492.3_F1902_fuerschj_006.07200.07200.3	281	268	13	-	0.89	20.31	decoy_reverse_sp|P38891|BCA1_YEAST:281:x:sp|P09436|SYIC_YEAST:268
ASAKNMRMNAKPDR-SSAMTEYFKR-a11-b9	decoy_reverse_sp|P38891|BCA1_YEAST	sp|P16387|ODPA_YEAST	xlink	inter-protein xl	F1902_fuerschj_006.05575.05575.4_F1902_fuerschj_006.05391.05391.4	281	264	17	-	0.88	21.06	decoy_reverse_sp|P38891|BCA1_YEAST:281:x:sp|P16387|ODPA_YEAST:264
ADEDVSKKAK-FSIKGLK-a8-b4	sp|P46672|ARC1_YEAST	decoy_reverse_sp|P38891|BCA1_YEAST	xlink	inter-protein xl	F1902_fuerschj_001.17302.17302.3_F1902_fuerschj_001.17277.17277.3	155	383	228	-	0.84	20.9	decoy_reverse_sp|P38891|BCA1_YEAST:383:x:sp|P46672|ARC1_YEAST:155
AESLKFK-GLKHSLR-a5-b3	sp|P09436|SYIC_YEAST	decoy_reverse_sp|P38891|BCA1_YEAST	xlink	inter-protein xl	F1902_fuerschj_005.14884.14884.4_F1902_fuerschj_005.14782.14782.4	641	386	255	-	0.94	27.07	decoy_reverse_sp|P38891|BCA1_YEAST:386:x:sp|P09436|SYIC_YEAST:641
DYIMSPVGNPEGPEKPNKK-FEKLNSK-a18-b3	sp|P14540|ALF_YEAST	decoy_reverse_sp|P38972|PUR4_YEAST	xlink	inter-protein xl	F1902_fuerschj_001.09679.09679.4_F1902_fuerschj_001.09650.09650.4	326	374	48	-	0.87	22.44	decoy_reverse_sp|P38972|PUR4_YEAST:374:x:sp|P14540|ALF_YEAST:326
AMSKDNNLLGK-ZLRSSRK-a4-b1	sp|P16474|BIP_YEAST	decoy_reverse_sp|P38998|LYS1_YEAST	xlink	inter-protein xl	F1902_fuerschj_005.40229.40229.3_F1902_fuerschj_005.40184.40184.3	494		494	-	0.85	22.13	decoy_reverse_sp|P38998|LYS1_YEAST::x:sp|P16474|BIP_YEAST:494
LWINPAEAKEFNIDASDK-MKWDDK-a9-b2	decoy_reverse_sp|P38999|LYS9_YEAST	sp|P38972|PUR4_YEAST	xlink	inter-protein xl	F1902_fuerschj_006.05940.05940.5_F1902_fuerschj_006.05926.05926.5	174	828	654	-	0.88	23.02	decoy_reverse_sp|P38999|LYS9_YEAST:174:x:sp|P38972|PUR4_YEAST:828
AVGKTTTDHISMAGPWLKYR-IKTIVVGEHAVKCK-a18-b12	sp|P19414|ACON_YEAST	decoy_reverse_sp|P39516|RS14B_YEAST	xlink	inter-protein xl	F1902_fuerschj_003.49708.49708.5_F1902_fuerschj_003.49723.49723.5	602	66	536	-	0.95	20.5	decoy_reverse_sp|P39516|RS14B_YEAST:66:x:sp|P19414|ACON_YEAST:602
SSGAPYGLMLGKRMGMALGEPYPPEGR-YKFTVAK-a12-b2	decoy_reverse_sp|P39522|ILV3_YEAST	sp|Q00955|ACAC_YEAST	xlink	inter-protein xl	F1902_fuerschj_002.16609.16609.5_F1902_fuerschj_002.16478.16478.5	109	631	522	-	0.89	21.09	decoy_reverse_sp|P39522|ILV3_YEAST:109:x:sp|Q00955|ACAC_YEAST:631
SPIILQTSNGGAAYFAGKGISNEGQNASIK-VDVQINAYVGIMLGTSKSGPK-a18-b17	sp|P14540|ALF_YEAST	decoy_reverse_sp|P39522|ILV3_YEAST	xlink	inter-protein xl	F1902_fuerschj_002.39710.39710.4_F1902_fuerschj_002.39657.39657.4	73	248	175	-	0.61	27.53	decoy_reverse_sp|P39522|ILV3_YEAST:248:x:sp|P14540|ALF_YEAST:73
SPIILQTSNGGAAYFAGKGISNEGQNASIK-VDVQINAYVGIMLGTSKSGPK-a18-b17	sp|P14540|ALF_YEAST	decoy_reverse_sp|P39522|ILV3_YEAST	xlink	inter-protein xl	F1902_fuerschj_003.42400.42400.4_F1902_fuerschj_003.42332.42332.4	73	248	175	-	0.56	24.73	decoy_reverse_sp|P39522|ILV3_YEAST:248:x:sp|P14540|ALF_YEAST:73
SPIILQTSNGGAAYFAGKGISNEGQNASIK-VDVQINAYVGIMLGTSKSGPK-a18-b17	sp|P14540|ALF_YEAST	decoy_reverse_sp|P39522|ILV3_YEAST	xlink	inter-protein xl	F1902_fuerschj_004.41917.41917.4_F1902_fuerschj_004.41799.41799.4	73	248	175	-	0.76	23.93	decoy_reverse_sp|P39522|ILV3_YEAST:248:x:sp|P14540|ALF_YEAST:73
VKASKEDVQK-KDFEKK-a2-b1	sp|P00560|PGK_YEAST	decoy_reverse_sp|P39522|ILV3_YEAST	xlink	inter-protein xl	F1902_fuerschj_003.16683.16683.3_F1902_fuerschj_003.16541.16541.3	139	532	393	-	0.92	29.94	decoy_reverse_sp|P39522|ILV3_YEAST:532:x:sp|P00560|PGK_YEAST:139
LADNPFGAAISKVEIDGK-VQLGKK-a12-b5	decoy_reverse_sp|P39676|FHP_YEAST	sp|P0CX35|RS4A_YEAST	xlink	inter-protein xl	F1902_fuerschj_002.16384.16384.4_F1902_fuerschj_002.17352.17352.4	147	133	14	-	0.93	22.03	decoy_reverse_sp|P39676|FHP_YEAST:147:x:sp|P0CX35|RS4A_YEAST:133
NSTSSKDK-KATQFK-a6-b1	sp|P07284|SYSC_YEAST	decoy_reverse_sp|P39676|FHP_YEAST	xlink	inter-protein xl	F1902_fuerschj_006.14598.14598.3_F1902_fuerschj_006.14846.14846.3	456	82	374	-	0.85	22.15	decoy_reverse_sp|P39676|FHP_YEAST:82:x:sp|P07284|SYSC_YEAST:456
GKLEEEYAPFASDAEKTK-GAKGQLAYPDVKR-a2-b3	sp|P32589|HSP7F_YEAST	decoy_reverse_sp|P39954|SAHH_YEAST	xlink	inter-protein xl	F1902_fuerschj_003.38642.38642.5_F1902_fuerschj_003.40231.40231.5	584	403	181	-	0.93	20.8	decoy_reverse_sp|P39954|SAHH_YEAST:403:x:sp|P32589|HSP7F_YEAST:584
KILEAAIKVDVK-EIFQHKER-a8-b6	decoy_reverse_sp|Q02326|RL6A_YEAST	decoy_reverse_sp|P39954|SAHH_YEAST	xlink	inter-protein xl	F1902_fuerschj_001.07561.07561.4_F1902_fuerschj_001.07508.07508.4	34	64	30	-	0.87	21.55	decoy_reverse_sp|P39954|SAHH_YEAST:64:x:decoy_reverse_sp|Q02326|RL6A_YEAST:34
SPIILQTSNGGAAYFAGKGISNEGQNASIK-ZYRHYDAK-a18-b1	sp|P14540|ALF_YEAST	decoy_reverse_sp|P39954|SAHH_YEAST	xlink	inter-protein xl	F1902_fuerschj_006.22804.22804.4_F1902_fuerschj_006.24584.24584.4	73		73	-	0.61	23.95	decoy_reverse_sp|P39954|SAHH_YEAST::x:sp|P14540|ALF_YEAST:73
SPIILQTSNGGAAYFAGKGISNEGQNASIK-ZYRHYDAK-a18-b1	sp|P14540|ALF_YEAST	decoy_reverse_sp|P39954|SAHH_YEAST	xlink	inter-protein xl	F1902_fuerschj_001.19900.19900.4_F1902_fuerschj_001.21220.21220.4	73		73	-	0.59	22.74	decoy_reverse_sp|P39954|SAHH_YEAST::x:sp|P14540|ALF_YEAST:73
DKMISMLAEGK-KPPAFAK-a2-b1	decoy_reverse_sp|P39976|DLD3_YEAST	sp|P05453|ERF3_YEAST	xlink	inter-protein xl	F1902_fuerschj_006.09715.09715.3_F1902_fuerschj_006.09623.09623.3	153	631	478	-	0.84	23.36	decoy_reverse_sp|P39976|DLD3_YEAST:153:x:sp|P05453|ERF3_YEAST:631
KNCDYKIMK-TLKLAR-a6-b3	decoy_reverse_sp|P39976|DLD3_YEAST	sp|P04456|RL25_YEAST	xlink	inter-protein xl	F1902_fuerschj_002.14807.14807.4_F1902_fuerschj_002.14670.14670.4	412	39	373	-	0.91	24.6	decoy_reverse_sp|P39976|DLD3_YEAST:412:x:sp|P04456|RL25_YEAST:39
ZMEAHNQFLK-KNCDYKIMK-a1-b6	sp|P49723|RIR4_YEAST	decoy_reverse_sp|P39976|DLD3_YEAST	xlink	inter-protein xl	F1902_fuerschj_003.03133.03133.4_F1902_fuerschj_003.03111.03111.4		412	412	-	0.89	23.19	decoy_reverse_sp|P39976|DLD3_YEAST:412:x:sp|P49723|RIR4_YEAST:
AETQKQK-IDLKQR-a5-b4	decoy_reverse_sp|P54839|HMCS_YEAST	decoy_reverse_sp|P40024|ARB1_YEAST	xlink	inter-protein xl	F1902_fuerschj_010.014112.014112.4_F1902_fuerschj_010.013956.013956.4	454	253	201	F1902_fuerschj_010_matched	0.86	30.86	decoy_reverse_sp|P40024|ARB1_YEAST:253:x:decoy_reverse_sp|P54839|HMCS_YEAST:454
AQKNAFAALSGIVYTKK-IEKELK-a16-b3	decoy_reverse_sp|P40024|ARB1_YEAST	sp|P28272|PYRD_YEAST	xlink	inter-protein xl	F1902_fuerschj_002.21044.21044.4_F1902_fuerschj_002.20946.20946.4	273	290	17	-	0.89	20.37	decoy_reverse_sp|P40024|ARB1_YEAST:273:x:sp|P28272|PYRD_YEAST:290
TLAAKLTFSKYELLCGGNGGR-YSVLKGLEESHPNVK-a5-b5	decoy_reverse_sp|P40024|ARB1_YEAST	sp|P06105|SC160_YEAST	xlink	inter-protein xl	F1902_fuerschj_001.25960.25960.5_F1902_fuerschj_001.25842.25842.5	486	421	65	-	0.92	21.28	decoy_reverse_sp|P40024|ARB1_YEAST:486:x:sp|P06105|SC160_YEAST:421
AQSQGALLKIR-LQQDKMMK-a9-b5	sp|P16861|PFKA1_YEAST	decoy_reverse_sp|P40024|ARB1_YEAST	xlink	inter-protein xl	F1902_fuerschj_003.01434.01434.4_F1902_fuerschj_003.01417.01417.4	98	555	457	-	0.88	23.39	decoy_reverse_sp|P40024|ARB1_YEAST:555:x:sp|P16861|PFKA1_YEAST:98
KIVSNASCTTNCLAPLAK-LQQDKMMKEIR-a1-b8	sp|P00360|G3P1_YEAST	decoy_reverse_sp|P40024|ARB1_YEAST	xlink	inter-protein xl	F1902_fuerschj_010.017469.017469.5_F1902_fuerschj_010.017471.017471.5	143	558	415	F1902_fuerschj_010_matched	0.74	28.01	decoy_reverse_sp|P40024|ARB1_YEAST:558:x:sp|P00360|G3P1_YEAST:143
AAGAKKEAR-YLAKEEEK-a5-b4	decoy_reverse_sp|P40024|ARB1_YEAST	sp|P32589|HSP7F_YEAST	xlink	inter-protein xl	F1902_fuerschj_003.05605.05605.3_F1902_fuerschj_003.05518.05518.3	589	645	56	-	0.87	25.37	decoy_reverse_sp|P40024|ARB1_YEAST:589:x:sp|P32589|HSP7F_YEAST:645
EAEAIKMK-ZMAKTTK-a6-b1	decoy_reverse_sp|P40150|SSB2_YEAST	sp|P27476|NSR1_YEAST	xlink	inter-protein xl	F1902_fuerschj_003.04806.04806.3_F1902_fuerschj_003.04715.04715.3	484		484	-	0.94	20.26	decoy_reverse_sp|P40150|SSB2_YEAST:484:x:sp|P27476|NSR1_YEAST:
EIAEAKIGK-RCKDAK-a6-b3	sp|P40150|SSB2_YEAST,sp|P11484|SSB1_YEAST	decoy_reverse_sp|P40531|GVP36_YEAST	xlink	inter-protein xl	F1902_fuerschj_006.50355.50355.3_F1902_fuerschj_006.51024.51024.3	136,136	121	15	-	0.84	20.24	decoy_reverse_sp|P40531|GVP36_YEAST:121:x:sp|P11484|SSB1_YEAST:136:|:sp|P40150|SSB2_YEAST:136
NFLETVELQVGLKNYDPQR-ERNLKFNK-a13-b5	sp|P0CX43|RL1A_YEAST	decoy_reverse_sp|P40531|GVP36_YEAST	xlink	inter-protein xl	F1902_fuerschj_005.36558.36558.3_F1902_fuerschj_005.36489.36489.3	39	136	97	-	0.66	22.3	decoy_reverse_sp|P40531|GVP36_YEAST:136:x:sp|P0CX43|RL1A_YEAST:39
NFLETVELQVGLKNYDPQR-ERNLKFNK-a13-b5	sp|P0CX43|RL1A_YEAST	decoy_reverse_sp|P40531|GVP36_YEAST	xlink	inter-protein xl	F1902_fuerschj_003.37566.37566.3_F1902_fuerschj_003.37373.37373.3	39	136	97	-	0.61	22.17	decoy_reverse_sp|P40531|GVP36_YEAST:136:x:sp|P0CX43|RL1A_YEAST:39
NFLETVELQVGLKNYDPQR-ERNLKFNK-a13-b5	sp|P0CX43|RL1A_YEAST	decoy_reverse_sp|P40531|GVP36_YEAST	xlink	inter-protein xl	F1902_fuerschj_012.040490.040490.3_F1902_fuerschj_012.040446.040446.3	39	136	97	F1902_fuerschj_012_matched	0.43	33.78	decoy_reverse_sp|P40531|GVP36_YEAST:136:x:sp|P0CX43|RL1A_YEAST:39
GGKTINTKK-SKDEVK-a3-b2	sp|P52910|ACS2_YEAST	decoy_reverse_sp|P40825|SYA_YEAST	xlink	inter-protein xl	F1902_fuerschj_003.00647.00647.3_F1902_fuerschj_003.00608.00608.3	209	137	72	-	0.94	21.05	decoy_reverse_sp|P40825|SYA_YEAST:137:x:sp|P52910|ACS2_YEAST:209
AVKIEKFNK-WLKEDK-a6-b3	decoy_reverse_sp|P40825|SYA_YEAST	sp|P22137|CLH_YEAST	xlink	inter-protein xl	F1902_fuerschj_005.03551.03551.4_F1902_fuerschj_005.03487.03487.4	147	457	310	-	0.88	25.94	decoy_reverse_sp|P40825|SYA_YEAST:147:x:sp|P22137|CLH_YEAST:457
TLYKKPKNEK-QKNELK-a4-b2	sp|P09436|SYIC_YEAST	decoy_reverse_sp|P40825|SYA_YEAST	xlink	inter-protein xl	F1902_fuerschj_006.06736.06736.4_F1902_fuerschj_006.06647.06647.4	267	152	115	-	0.95	29.08	decoy_reverse_sp|P40825|SYA_YEAST:152:x:sp|P09436|SYIC_YEAST:267
VGISLQISTLKGLEVK-DAKTSNGEPFWSGAK-a11-b3	decoy_reverse_sp|P40825|SYA_YEAST	sp|P22515|UBA1_YEAST	xlink	inter-protein xl	F1902_fuerschj_004.20656.20656.4_F1902_fuerschj_004.20591.20591.4	167	700	533	-	0.9	23.9	decoy_reverse_sp|P40825|SYA_YEAST:167:x:sp|P22515|UBA1_YEAST:700
VLGIDGGEGKEELFR-VLSENAEKK-a10-b8	sp|P00330|ADH1_YEAST	decoy_reverse_sp|P40825|SYA_YEAST	xlink	inter-protein xl	F1902_fuerschj_005.25339.25339.4_F1902_fuerschj_005.25154.25154.4	207	321	114	-	0.86	23.61	decoy_reverse_sp|P40825|SYA_YEAST:321:x:sp|P00330|ADH1_YEAST:207
NCVKEETNLGGK-KFHDFSR-a4-b1	decoy_reverse_sp|P46655|SYEC_YEAST	decoy_reverse_sp|P40825|SYA_YEAST	xlink	inter-protein xl	F1902_fuerschj_004.07414.07414.4_F1902_fuerschj_004.09296.09296.4	369	322	47	-	0.82	20.17	decoy_reverse_sp|P40825|SYA_YEAST:322:x:decoy_reverse_sp|P46655|SYEC_YEAST:369
VSVEGVNVEKFNVEYFAKEK-LTQTTSKK-a10-b7	sp|P05739|RL6B_YEAST,sp|Q02326|RL6A_YEAST	decoy_reverse_sp|P40825|SYA_YEAST	xlink	inter-protein xl	F1902_fuerschj_012.030027.030027.5_F1902_fuerschj_012.029958.029958.5	100,100	968	868	F1902_fuerschj_012_matched	0.77	28.1	decoy_reverse_sp|P40825|SYA_YEAST:968:x:sp|P05739|RL6B_YEAST:100:|:sp|Q02326|RL6A_YEAST:100
ZMSTNFEK-ZLSIKEK-a1-b1	sp|P47120|DOHH_YEAST	decoy_reverse_sp|P40825|SYA_YEAST	xlink	inter-protein xl	F1902_fuerschj_002.04100.04100.3_F1902_fuerschj_002.05025.05025.3			0	-	0.9	21.1	decoy_reverse_sp|P40825|SYA_YEAST::x:sp|P47120|DOHH_YEAST:
DIDSDEKDLKEQHIEK-DKGDFR-a7-b2	sp|P38009|PUR92_YEAST	decoy_reverse_sp|P41277|GPP1_YEAST	xlink	inter-protein xl	F1902_fuerschj_001.03968.03968.5_F1902_fuerschj_001.03899.03899.5	87	212	125	-	0.79	23.0	decoy_reverse_sp|P41277|GPP1_YEAST:212:x:sp|P38009|PUR92_YEAST:87
ILPIAKNLKEK-QLHEKGQVYR-a6-b5	decoy_reverse_sp|P41338|THIL_YEAST	sp|P09436|SYIC_YEAST	xlink	inter-protein xl	F1902_fuerschj_004.09970.09970.4_F1902_fuerschj_004.09933.09933.4	124	168	44	-	0.91	24.3	decoy_reverse_sp|P41338|THIL_YEAST:124:x:sp|P09436|SYIC_YEAST:168
SNTVEKGENINLLK-LSTLKKK-a6-b6	decoy_reverse_sp|P41811|COPB2_YEAST	sp|P16120|THRC_YEAST	xlink	inter-protein xl	F1902_fuerschj_014.003709.003709.5_F1902_fuerschj_014.003628.003628.5	92	488	396	F1902_fuerschj_014_matched	0.93	29.88	decoy_reverse_sp|P41811|COPB2_YEAST:92:x:sp|P16120|THRC_YEAST:488
TSSSIGAKCLLSTR-QKAQSIK-a8-b2	decoy_reverse_sp|P46367|ALDH4_YEAST	decoy_reverse_sp|P53978|EF3B_YEAST	xlink	inter-protein xl	F1902_fuerschj_004.03620.03620.5_F1902_fuerschj_004.03553.03553.5	510	984	474	-	0.84	27.66	decoy_reverse_sp|P46367|ALDH4_YEAST:510:x:decoy_reverse_sp|P53978|EF3B_YEAST:984
TSSSIGAKCLLSTR-QKAQSIK-a8-b2	decoy_reverse_sp|P46367|ALDH4_YEAST	decoy_reverse_sp|P53978|EF3B_YEAST	xlink	inter-protein xl	F1902_fuerschj_009.003245.003245.5_F1902_fuerschj_009.003208.003208.5	510	984	474	F1902_fuerschj_009_matched	0.8	30.89	decoy_reverse_sp|P46367|ALDH4_YEAST:510:x:decoy_reverse_sp|P53978|EF3B_YEAST:984
ISSTAKIGPDVVIGPNVTIGDGVR-FNIVRVWIFHADKR-a6-b13	sp|P41940|MPG1_YEAST	decoy_reverse_sp|P46655|SYEC_YEAST	xlink	inter-protein xl	F1902_fuerschj_010.024557.024557.4_F1902_fuerschj_010.024479.024479.4	268	287	19	F1902_fuerschj_010_matched	0.55	28.95	decoy_reverse_sp|P46655|SYEC_YEAST:287:x:sp|P41940|MPG1_YEAST:268
EKSDPDFTNR-LKSIKNIEK-a2-b5	decoy_reverse_sp|P46655|SYEC_YEAST	sp|P38077|ATPG_YEAST	xlink	inter-protein xl	F1902_fuerschj_003.26968.26968.3_F1902_fuerschj_003.26806.26806.3	462	47	415	-	0.82	22.48	decoy_reverse_sp|P46655|SYEC_YEAST:462:x:sp|P38077|ATPG_YEAST:47
TLLEAIDAIEQPSRPTDKPLR-KVSNGAKK-a18-b7	sp|P02994|EF1A_YEAST	decoy_reverse_sp|P46655|SYEC_YEAST	xlink	inter-protein xl	F1902_fuerschj_002.22177.22177.5_F1902_fuerschj_002.22062.22062.5	242	534	292	-	0.93	35.54	decoy_reverse_sp|P46655|SYEC_YEAST:534:x:sp|P02994|EF1A_YEAST:242
TLLEAIDAIEQPSRPTDKPLR-KVSNGAKK-a18-b7	sp|P02994|EF1A_YEAST	decoy_reverse_sp|P46655|SYEC_YEAST	xlink	inter-protein xl	F1902_fuerschj_012.025875.025875.5_F1902_fuerschj_012.025789.025789.5	242	534	292	F1902_fuerschj_012_matched	0.76	30.61	decoy_reverse_sp|P46655|SYEC_YEAST:534:x:sp|P02994|EF1A_YEAST:242
VNSVVDKNK-KAFEER-a7-b1	decoy_reverse_sp|P46655|SYEC_YEAST	sp|P0C2H7|RL27B_YEAST,sp|P0C2H6|RL27A_YEAST	xlink	inter-protein xl	F1902_fuerschj_009.001301.001301.4_F1902_fuerschj_009.001289.001289.4	568	116,116	452	F1902_fuerschj_009_matched	0.94	28.05	decoy_reverse_sp|P46655|SYEC_YEAST:568:x:sp|P0C2H6|RL27A_YEAST:116:|:sp|P0C2H7|RL27B_YEAST:116
SPIKVVGLSTLPEIYEK-IADFKPEAK-a4-b5	sp|P00330|ADH1_YEAST	decoy_reverse_sp|P46672|ARC1_YEAST	xlink	inter-protein xl	F1902_fuerschj_004.26979.26979.3_F1902_fuerschj_004.26934.26934.3	319	174	145	-	0.65	23.11	decoy_reverse_sp|P46672|ARC1_YEAST:174:x:sp|P00330|ADH1_YEAST:319
SPIKVVGLSTLPEIYEK-IADFKPEAK-a4-b5	sp|P00330|ADH1_YEAST	decoy_reverse_sp|P46672|ARC1_YEAST	xlink	inter-protein xl	F1902_fuerschj_005.27372.27372.3_F1902_fuerschj_005.27294.27294.3	319	174	145	-	0.54	20.07	decoy_reverse_sp|P46672|ARC1_YEAST:174:x:sp|P00330|ADH1_YEAST:319
SPIKVVGLSTLPEIYEK-IADFKPEAK-a4-b5	sp|P00330|ADH1_YEAST	decoy_reverse_sp|P46672|ARC1_YEAST	xlink	inter-protein xl	F1902_fuerschj_011.029421.029421.3_F1902_fuerschj_011.029428.029428.3	319	174	145	F1902_fuerschj_011_matched	0.5	32.99	decoy_reverse_sp|P46672|ARC1_YEAST:174:x:sp|P00330|ADH1_YEAST:319
QAEEKLR-AAANKK-a5-b5	sp|P10869|AK_YEAST	decoy_reverse_sp|P46672|ARC1_YEAST	xlink	inter-protein xl	F1902_fuerschj_006.17808.17808.3_F1902_fuerschj_006.17680.17680.3	424	191	233	-	0.9	26.28	decoy_reverse_sp|P46672|ARC1_YEAST:191:x:sp|P10869|AK_YEAST:424
LEDHPKFLK-AKEAER-a6-b2	sp|P02994|EF1A_YEAST	decoy_reverse_sp|P46672|ARC1_YEAST	xlink	inter-protein xl	F1902_fuerschj_005.04250.04250.3_F1902_fuerschj_005.04152.04152.3	390	198	192	-	0.94	21.01	decoy_reverse_sp|P46672|ARC1_YEAST:198:x:sp|P02994|EF1A_YEAST:390
KAPEEKEVATFTEAK-WKVQYEFSK-a1-b2	decoy_reverse_sp|P47120|DOHH_YEAST	decoy_reverse_sp|Q08972|NEW1_YEAST	xlink	inter-protein xl	F1902_fuerschj_001.09203.09203.4_F1902_fuerschj_001.09621.09621.4	267	235	32	-	0.91	20.21	decoy_reverse_sp|P47120|DOHH_YEAST:267:x:decoy_reverse_sp|Q08972|NEW1_YEAST:235
APEEKEVATFTEAK-NKPEDDDLRLK-a5-b2	decoy_reverse_sp|P47120|DOHH_YEAST	decoy_reverse_sp|Q00955|ACAC_YEAST	xlink	inter-protein xl	F1902_fuerschj_001.08552.08552.4_F1902_fuerschj_001.09621.09621.4	272	1272	1000	-	0.94	21.15	decoy_reverse_sp|P47120|DOHH_YEAST:272:x:decoy_reverse_sp|Q00955|ACAC_YEAST:1272
KAPEEKEVATFTEAK-AYKELK-a6-b3	decoy_reverse_sp|P47120|DOHH_YEAST	sp|P15454|KGUA_YEAST	xlink	inter-protein xl	F1902_fuerschj_002.30716.30716.4_F1902_fuerschj_002.30424.30424.4	272	177	95	-	0.88	21.31	decoy_reverse_sp|P47120|DOHH_YEAST:272:x:sp|P15454|KGUA_YEAST:177
EVATFTEAKNLLFAR-LIDYKR-a9-b5	decoy_reverse_sp|P47120|DOHH_YEAST	sp|P37291|GLYC_YEAST	xlink	inter-protein xl	F1902_fuerschj_003.17435.17435.4_F1902_fuerschj_003.17290.17290.4	281	203	78	-	0.89	20.16	decoy_reverse_sp|P47120|DOHH_YEAST:281:x:sp|P37291|GLYC_YEAST:203
FSGKENK-FSEKDK-a4-b4	decoy_reverse_sp|Q08972|NEW1_YEAST	decoy_reverse_sp|P47143|ADK_YEAST	xlink	inter-protein xl	F1902_fuerschj_003.01933.01933.3_F1902_fuerschj_003.02498.02498.3	728	249	479	-	0.9	20.47	decoy_reverse_sp|P47143|ADK_YEAST:249:x:decoy_reverse_sp|Q08972|NEW1_YEAST:728
CGGIDKRTIEK-FSEKDK-a6-b4	sp|P02994|EF1A_YEAST	decoy_reverse_sp|P47143|ADK_YEAST	xlink	inter-protein xl	F1902_fuerschj_002.07277.07277.4_F1902_fuerschj_002.07868.07868.4	36	249	213	-	0.88	23.73	decoy_reverse_sp|P47143|ADK_YEAST:249:x:sp|P02994|EF1A_YEAST:36
HGHEELTQAKK-FSEKDK-a10-b4	sp|P31539|HS104_YEAST	decoy_reverse_sp|P47143|ADK_YEAST	xlink	inter-protein xl	F1902_fuerschj_001.07338.07338.3_F1902_fuerschj_001.06798.06798.3	480	249	231	-	0.93	20.87	decoy_reverse_sp|P47143|ADK_YEAST:249:x:sp|P31539|HS104_YEAST:480
QPDMLPFKSNLPLTFEDVASKSQLIK-ENSDAVAPDAILTPKKNK-a21-b15	decoy_reverse_sp|Q12680|GLT1_YEAST	decoy_reverse_sp|P48570|HOSC_YEAST	xlink	inter-protein xl	F1902_fuerschj_003.40952.40952.5_F1902_fuerschj_003.40860.40860.5	1650	22	1628	-	0.76	21.24	decoy_reverse_sp|P48570|HOSC_YEAST:22:x:decoy_reverse_sp|Q12680|GLT1_YEAST:1650
QPDMLPFKSNLPLTFEDVASKSQLIK-ENSDAVAPDAILTPKKNK-a21-b15	decoy_reverse_sp|Q12680|GLT1_YEAST	decoy_reverse_sp|P48570|HOSC_YEAST	xlink	inter-protein xl	F1902_fuerschj_001.37089.37089.5_F1902_fuerschj_001.36933.36933.5	1650	22	1628	-	0.94	20.49	decoy_reverse_sp|P48570|HOSC_YEAST:22:x:decoy_reverse_sp|Q12680|GLT1_YEAST:1650
IVLPKEELGDNNAPVLK-ITITNDKGR-a5-b7	decoy_reverse_sp|P48589|RS12_YEAST	sp|P10592|HSP72_YEAST,sp|P10591|HSP71_YEAST	xlink	inter-protein xl	F1902_fuerschj_004.20602.20602.5_F1902_fuerschj_004.20540.20540.5	59	504,504	445	-	0.86	27.73	decoy_reverse_sp|P48589|RS12_YEAST:59:x:sp|P10591|HSP71_YEAST:504:|:sp|P10592|HSP72_YEAST:504
ETEKANADANEDNNVDEK-AVKHLESR-a4-b3	sp|P49090|ASNS2_YEAST	decoy_reverse_sp|P49089|ASNS1_YEAST	xlink	inter-protein xl	F1902_fuerschj_006.06673.06673.4_F1902_fuerschj_006.06655.06655.4	253	355	102	-	0.54	34.61	decoy_reverse_sp|P49089|ASNS1_YEAST:355:x:sp|P49090|ASNS2_YEAST:253
ISSQKLK-GPKMIK-a5-b3	decoy_reverse_sp|Q12680|GLT1_YEAST	decoy_reverse_sp|P49090|ASNS2_YEAST	xlink	inter-protein xl	F1902_fuerschj_002.05314.05314.3_F1902_fuerschj_002.05281.05281.3	1680	131	1549	-	0.94	22.11	decoy_reverse_sp|P49090|ASNS2_YEAST:131:x:decoy_reverse_sp|Q12680|GLT1_YEAST:1680
GDTEESLKTGNAGPRPACGVIGLTN-NLLCHADLKVR-a8-b9	sp|P00445|SODC_YEAST	decoy_reverse_sp|P49090|ASNS2_YEAST	xlink	inter-protein xl	F1902_fuerschj_001.20413.20413.4_F1902_fuerschj_001.20345.20345.4	137	176	39	-	0.9	21.2	decoy_reverse_sp|P49090|ASNS2_YEAST:176:x:sp|P00445|SODC_YEAST:137
NSERIEKTR-TINTKGGR-a7-b5	sp|Q12680|GLT1_YEAST	decoy_reverse_sp|P52910|ACS2_YEAST	xlink	inter-protein xl	F1902_fuerschj_010.012629.012629.4_F1902_fuerschj_010.012586.012586.4	1640	475	1165	F1902_fuerschj_010_matched	0.9	30.38	decoy_reverse_sp|P52910|ACS2_YEAST:475:x:sp|Q12680|GLT1_YEAST:1640
VTVVEFQPQIGASMDGEVAKATQK-ILKLSGSGIWTRGTALPVK-a20-b3	sp|P09624|DLDH_YEAST	decoy_reverse_sp|P53090|ARO8_YEAST	xlink	inter-protein xl	F1902_fuerschj_004.43150.43150.4_F1902_fuerschj_004.43173.43173.4	249	180	69	-	0.93	20.15	decoy_reverse_sp|P53090|ARO8_YEAST:180:x:sp|P09624|DLDH_YEAST:249
SSAAGNTVIIGGGDTATVAKK-AQIKIAEYKR-a20-b9	sp|P00560|PGK_YEAST	decoy_reverse_sp|P53090|ARO8_YEAST	xlink	inter-protein xl	F1902_fuerschj_003.23711.23711.4_F1902_fuerschj_003.23626.23626.4	379	270	109	-	0.89	25.56	decoy_reverse_sp|P53090|ARO8_YEAST:270:x:sp|P00560|PGK_YEAST:379
ALKADLDTAQNVKGASK-QWNHGTNTPKLAK-a13-b10	decoy_reverse_sp|P53978|EF3B_YEAST	decoy_reverse_sp|P53090|ARO8_YEAST	xlink	inter-protein xl	F1902_fuerschj_002.08655.08655.6_F1902_fuerschj_002.08518.08518.6	943	304	639	-	0.92	21.47	decoy_reverse_sp|P53090|ARO8_YEAST:304:x:decoy_reverse_sp|P53978|EF3B_YEAST:943
YKDIHILKHDTR-IEQRTKVEHVR-a2-b6	decoy_reverse_sp|P53090|ARO8_YEAST	sp|P38088|SYG_YEAST	xlink	inter-protein xl	F1902_fuerschj_003.27013.27013.4_F1902_fuerschj_003.26887.26887.4	372	518	146	-	0.93	20.17	decoy_reverse_sp|P53090|ARO8_YEAST:372:x:sp|P38088|SYG_YEAST:518
DITKDKR-INSGKK-a6-b5	decoy_reverse_sp|P53252|PIL1_YEAST	sp|P53978|EF3B_YEAST	xlink	inter-protein xl	F1902_fuerschj_002.04297.04297.4_F1902_fuerschj_002.04234.04234.4	194	1009	815	-	0.95	32.51	decoy_reverse_sp|P53252|PIL1_YEAST:194:x:sp|P53978|EF3B_YEAST:1009
IKGNNAFEYMTGGR-KRGDWSIILR-a2-b1	sp|Q12680|GLT1_YEAST	decoy_reverse_sp|P53622|COPA_YEAST	xlink	inter-protein xl	F1902_fuerschj_003.48771.48771.3_F1902_fuerschj_003.48723.48723.3	1446	1031	415	-	0.82	20.72	decoy_reverse_sp|P53622|COPA_YEAST:1031:x:sp|Q12680|GLT1_YEAST:1446
LTSDKSLEVR-TVVEEKNIR-a5-b6	sp|P40069|IMB4_YEAST	decoy_reverse_sp|P53622|COPA_YEAST	xlink	inter-protein xl	F1902_fuerschj_003.07390.07390.5_F1902_fuerschj_003.07288.07288.5	916	750	166	-	0.91	30.25	decoy_reverse_sp|P53622|COPA_YEAST:750:x:sp|P40069|IMB4_YEAST:916
GTIELGLKK-LLAAKMK-a8-b5	decoy_reverse_sp|P54115|ALDH6_YEAST	decoy_reverse_sp|P53978|EF3B_YEAST	xlink	inter-protein xl	F1902_fuerschj_006.35634.35634.3_F1902_fuerschj_006.35599.35599.3	233	494	261	-	0.93	22.45	decoy_reverse_sp|P53978|EF3B_YEAST:494:x:decoy_reverse_sp|P54115|ALDH6_YEAST:233
DNFAMGKEEGEDKK-SMEFRKR-a13-b6	decoy_reverse_sp|P53978|EF3B_YEAST	sp|P16861|PFKA1_YEAST	xlink	inter-protein xl	F1902_fuerschj_001.05154.05154.4_F1902_fuerschj_001.05082.05082.4	54	284	230	-	0.94	24.39	decoy_reverse_sp|P53978|EF3B_YEAST:54:x:sp|P16861|PFKA1_YEAST:284
SIVAVAAPNVAKALK-DGLKPR-a12-b4	decoy_reverse_sp|P53978|EF3B_YEAST	sp|P00958|SYMC_YEAST	xlink	inter-protein xl	F1902_fuerschj_001.19220.19220.4_F1902_fuerschj_001.19144.19144.4	930	423	507	-	0.8	22.05	decoy_reverse_sp|P53978|EF3B_YEAST:930:x:sp|P00958|SYMC_YEAST:423
NALINAKSEIVTTLSKK-GDVKLGGITEKEAGK-a16-b4	decoy_reverse_sp|Q12499|NOP58_YEAST	decoy_reverse_sp|P54115|ALDH6_YEAST	xlink	inter-protein xl	F1902_fuerschj_003.33943.33943.4_F1902_fuerschj_003.34129.34129.4	428	123	305	-	0.79	28.7	decoy_reverse_sp|P54115|ALDH6_YEAST:123:x:decoy_reverse_sp|Q12499|NOP58_YEAST:428
VINDAFGIEEGLMTTVHSLTATQKTVDGPSHKDWR-KLDSVSESASVNK-a24-b1	sp|P00359|G3P3_YEAST	decoy_reverse_sp|P54115|ALDH6_YEAST	xlink	inter-protein xl	F1902_fuerschj_001.32882.32882.6_F1902_fuerschj_001.32783.32783.6	184	234	50	-	0.92	20.82	decoy_reverse_sp|P54115|ALDH6_YEAST:234:x:sp|P00359|G3P3_YEAST:184
KLDSVSESASVNK-DLVASSKDVK-a1-b7	decoy_reverse_sp|P54115|ALDH6_YEAST	sp|P46672|ARC1_YEAST	xlink	inter-protein xl	F1902_fuerschj_012.010570.010570.5_F1902_fuerschj_012.010543.010543.5	234	86	148	F1902_fuerschj_012_matched	0.93	33.43	decoy_reverse_sp|P54115|ALDH6_YEAST:234:x:sp|P46672|ARC1_YEAST:86
VETGVIKPGMVVTFAPAGVTTEVKSVEMHHEQLEQGVPGDNVGFNVK-GADRGVVVPGAPIIGVPGNKK-a24-b20	sp|P02994|EF1A_YEAST	decoy_reverse_sp|P54115|ALDH6_YEAST	xlink	inter-protein xl	F1902_fuerschj_001.32902.32902.7_F1902_fuerschj_001.32865.32865.7	288	287	1	-	0.62	21.56	decoy_reverse_sp|P54115|ALDH6_YEAST:287:x:sp|P02994|EF1A_YEAST:288
ELWTAEEKGSIVK-LSKDMLTK-a8-b3	decoy_reverse_sp|Q00955|ACAC_YEAST	sp|P00815|HIS2_YEAST	xlink	inter-protein xl	F1902_fuerschj_014.009633.009633.5_F1902_fuerschj_014.009581.009581.5	123	132	9	F1902_fuerschj_014_matched	0.93	30.98	decoy_reverse_sp|Q00955|ACAC_YEAST:123:x:sp|P00815|HIS2_YEAST:132
YNDRSVQKDIK-NKPEDDDLR-a8-b2	sp|P16474|BIP_YEAST	decoy_reverse_sp|Q00955|ACAC_YEAST	xlink	inter-protein xl	F1902_fuerschj_005.08830.08830.4_F1902_fuerschj_005.08722.08722.4	131	1272	1141	-	0.94	25.72	decoy_reverse_sp|Q00955|ACAC_YEAST:1272:x:sp|P16474|BIP_YEAST:131
YNDRSVQKDIK-NKPEDDDLR-a8-b2	sp|P16474|BIP_YEAST	decoy_reverse_sp|Q00955|ACAC_YEAST	xlink	inter-protein xl	F1902_fuerschj_001.06985.06985.4_F1902_fuerschj_001.06941.06941.4	131	1272	1141	-	0.93	23.12	decoy_reverse_sp|Q00955|ACAC_YEAST:1272:x:sp|P16474|BIP_YEAST:131
AKQPGSCLCGETDK-QFATRYAKK-a2-b8	decoy_reverse_sp|Q00955|ACAC_YEAST	sp|P32324|EF2_YEAST	xlink	inter-protein xl	F1902_fuerschj_001.04544.04544.4_F1902_fuerschj_001.04523.04523.4	1993	231	1762	-	0.85	28.06	decoy_reverse_sp|Q00955|ACAC_YEAST:1993:x:sp|P32324|EF2_YEAST:231
AKQPGSCLCGETDK-QFATRYAKK-a2-b8	decoy_reverse_sp|Q00955|ACAC_YEAST	sp|P32324|EF2_YEAST	xlink	inter-protein xl	F1902_fuerschj_005.06382.06382.4_F1902_fuerschj_005.07801.07801.4	1993	231	1762	-	0.83	25.01	decoy_reverse_sp|Q00955|ACAC_YEAST:1993:x:sp|P32324|EF2_YEAST:231
ZMSNVVQAR-RKSLQSK-a1-b2	sp|P06367|RS14A_YEAST	decoy_reverse_sp|Q00955|ACAC_YEAST	xlink	inter-protein xl	F1902_fuerschj_005.04913.04913.4_F1902_fuerschj_005.04725.04725.4		2067	2067	-	0.94	24.4	decoy_reverse_sp|Q00955|ACAC_YEAST:2067:x:sp|P06367|RS14A_YEAST:
VETGVIKPGMVVTFAPAGVTTEVK-FWDTEDYGAKR-a7-b10	sp|P02994|EF1A_YEAST	decoy_reverse_sp|Q00955|ACAC_YEAST	xlink	inter-protein xl	F1902_fuerschj_003.21496.21496.4_F1902_fuerschj_003.21352.21352.4	271	2154	1883	-	0.7	22.85	decoy_reverse_sp|Q00955|ACAC_YEAST:2154:x:sp|P02994|EF1A_YEAST:271
YMNYPIGNFFSTLAPTLISQVQDIFPELAKDPAFLFEILDEEEASFAK-AARLKKPAGFMK-a30-b6	sp|P40825|SYA_YEAST	decoy_reverse_sp|Q01855|RS15_YEAST	xlink	inter-protein xl	F1902_fuerschj_002.25351.25351.5_F1902_fuerschj_002.25306.25306.5	396	85	311	-	0.92	20.85	decoy_reverse_sp|Q01855|RS15_YEAST:85:x:sp|P40825|SYA_YEAST:396
SPIILQTSNGGAAYFAGKGISNEGQNASIK-ENYVFFAKEVSNVGEVVKITAYTSVR-a18-b8	sp|P14540|ALF_YEAST	decoy_reverse_sp|Q02326|RL6A_YEAST	xlink	inter-protein xl	F1902_fuerschj_002.32020.32020.6_F1902_fuerschj_002.31997.31997.6	73	77	4	-	0.86	23.99	decoy_reverse_sp|Q02326|RL6A_YEAST:77:x:sp|P14540|ALF_YEAST:73
IIDSSSDLDKSK-NLLRKYLER-a10-b5	sp|P26637|SYLC_YEAST	decoy_reverse_sp|Q02753|RL21A_YEAST	xlink	inter-protein xl	F1902_fuerschj_014.028414.028414.4_F1902_fuerschj_014.028359.028359.4	304	74	230	F1902_fuerschj_014_matched	0.94	29.88	decoy_reverse_sp|Q02753|RL21A_YEAST:74:x:sp|P26637|SYLC_YEAST:304
IPDGKPENQFAFSGEAK-YKKLGK-a5-b2	sp|P00817|IPYR_YEAST	decoy_reverse_sp|Q03048|COFI_YEAST	xlink	inter-protein xl	F1902_fuerschj_011.015991.015991.5_F1902_fuerschj_011.015936.015936.5	199	120	79	F1902_fuerschj_011_matched	0.89	31.83	decoy_reverse_sp|Q03048|COFI_YEAST:120:x:sp|P00817|IPYR_YEAST:199
KAPAAK-YKKLGK-a1-b2	sp|P46655|SYEC_YEAST	decoy_reverse_sp|Q03048|COFI_YEAST	xlink	inter-protein xl	F1902_fuerschj_005.05446.05446.3_F1902_fuerschj_005.05304.05304.3	42	120	78	-	0.93	20.01	decoy_reverse_sp|Q03048|COFI_YEAST:120:x:sp|P46655|SYEC_YEAST:42
IPDGKPENQFAFSGEAK-YKKLGK-a5-b3	sp|P00817|IPYR_YEAST	decoy_reverse_sp|Q03048|COFI_YEAST	xlink	inter-protein xl	F1902_fuerschj_004.14638.14638.5_F1902_fuerschj_004.14547.14547.5	199	121	78	-	0.87	34.7	decoy_reverse_sp|Q03048|COFI_YEAST:121:x:sp|P00817|IPYR_YEAST:199
IPDGKPENQFAFSGEAK-YKKLGK-a5-b3	sp|P00817|IPYR_YEAST	decoy_reverse_sp|Q03048|COFI_YEAST	xlink	inter-protein xl	F1902_fuerschj_012.016646.016646.5_F1902_fuerschj_012.016473.016473.5	199	121	78	F1902_fuerschj_012_matched	0.72	31.42	decoy_reverse_sp|Q03048|COFI_YEAST:121:x:sp|P00817|IPYR_YEAST:199
FQAMRVGYFTLDKESTTSK-ZHAGGSR-a13-b1	sp|P13188|SYQ_YEAST	decoy_reverse_sp|Q03048|COFI_YEAST	xlink	inter-protein xl	F1902_fuerschj_004.06278.06278.5_F1902_fuerschj_004.06214.06214.5	788		788	-	0.89	26.97	decoy_reverse_sp|Q03048|COFI_YEAST::x:sp|P13188|SYQ_YEAST:788
DIFTGEEVEIPPVTKIVENAVPGNPGVVFQNI-NKERLEEK-a15-b2	sp|P26637|SYLC_YEAST	decoy_reverse_sp|Q07478|SUB2_YEAST	xlink	inter-protein xl	F1902_fuerschj_002.31975.31975.5_F1902_fuerschj_002.32013.32013.5	1073	154	919	-	0.91	21.39	decoy_reverse_sp|Q07478|SUB2_YEAST:154:x:sp|P26637|SYLC_YEAST:1073
LKANSSITK-NKLADLEK-a2-b2	sp|P38788|SSZ1_YEAST	decoy_reverse_sp|Q07478|SUB2_YEAST	xlink	inter-protein xl	F1902_fuerschj_014.013078.013078.5_F1902_fuerschj_014.012985.012985.5	263	268	5	F1902_fuerschj_014_matched	0.91	33.32	decoy_reverse_sp|Q07478|SUB2_YEAST:268:x:sp|P38788|SSZ1_YEAST:263
LLEEIKKDK-FKPPKM-a6-b2	sp|Q12499|NOP58_YEAST	decoy_reverse_sp|Q08972|NEW1_YEAST	xlink	inter-protein xl	F1902_fuerschj_003.07967.07967.3_F1902_fuerschj_003.07790.07790.3	80	1192	1112	-	0.93	21.07	decoy_reverse_sp|Q08972|NEW1_YEAST:1192:x:sp|Q12499|NOP58_YEAST:80
GRDIEIGDDKEMTMK-NNKNEK-a10-b3	decoy_reverse_sp|Q08972|NEW1_YEAST	decoy_reverse_sp|Q12680|GLT1_YEAST	xlink	inter-protein xl	F1902_fuerschj_006.19734.19734.3_F1902_fuerschj_006.20393.20393.3	266	2009	1743	-	0.74	20.55	decoy_reverse_sp|Q08972|NEW1_YEAST:266:x:decoy_reverse_sp|Q12680|GLT1_YEAST:2009
EETKNATIK-KNERLTR-a4-b1	sp|P06105|SC160_YEAST	decoy_reverse_sp|Q08972|NEW1_YEAST	xlink	inter-protein xl	F1902_fuerschj_002.11378.11378.4_F1902_fuerschj_002.11256.11256.4	258	33	225	-	0.92	25.66	decoy_reverse_sp|Q08972|NEW1_YEAST:33:x:sp|P06105|SC160_YEAST:258
QELAKKNER-APKIQR-a6-b3	decoy_reverse_sp|Q08972|NEW1_YEAST	sp|P0CX38|RS6B_YEAST	xlink	inter-protein xl	F1902_fuerschj_003.12908.12908.4_F1902_fuerschj_003.12792.12792.4	33	174	141	-	0.93	26.09	decoy_reverse_sp|Q08972|NEW1_YEAST:33:x:sp|P0CX38|RS6B_YEAST:174
ENKDEDEADKLNVALK-SVQKDIK-a3-b4	decoy_reverse_sp|Q08972|NEW1_YEAST	sp|P16474|BIP_YEAST	xlink	inter-protein xl	F1902_fuerschj_004.36366.36366.4_F1902_fuerschj_004.36260.36260.4	731	131	600	-	0.95	24.05	decoy_reverse_sp|Q08972|NEW1_YEAST:731:x:sp|P16474|BIP_YEAST:131
SIKTLVRDQYYK-KEEMDLITK-a3-b1	decoy_reverse_sp|Q12230|LSP1_YEAST	sp|P38219|OLA1_YEAST	xlink	inter-protein xl	F1902_fuerschj_006.47176.47176.3_F1902_fuerschj_006.47110.47110.3	212	184	28	-	0.89	20.39	decoy_reverse_sp|Q12230|LSP1_YEAST:212:x:sp|P38219|OLA1_YEAST:184
NALINAKSEIVTTLSKK-EGAKILTGGEKVGDK-a16-b4	decoy_reverse_sp|Q12499|NOP58_YEAST	sp|P54115|ALDH6_YEAST	xlink	inter-protein xl	F1902_fuerschj_003.33903.33903.5_F1902_fuerschj_003.34153.34153.5	428	371	57	-	0.91	25.33	decoy_reverse_sp|Q12499|NOP58_YEAST:428:x:sp|P54115|ALDH6_YEAST:371
DFNQAKHEEIDTK-TMEEAVKKEAR-a6-b7	sp|Q08745|RS10A_YEAST	decoy_reverse_sp|Q12499|NOP58_YEAST	xlink	inter-protein xl	F1902_fuerschj_001.04017.04017.5_F1902_fuerschj_001.03960.03960.5	31	94	63	-	0.93	23.81	decoy_reverse_sp|Q12499|NOP58_YEAST:94:x:sp|Q08745|RS10A_YEAST:31
IYKTGHAHMSLVYKR-KSFQYEVK-a3-b1	decoy_reverse_sp|Q12672|RL21B_YEAST	sp|Q08972|NEW1_YEAST	xlink	inter-protein xl	F1902_fuerschj_004.10728.10728.5_F1902_fuerschj_004.10695.10695.5	129	955	826	-	0.9	23.19	decoy_reverse_sp|Q12672|RL21B_YEAST:129:x:sp|Q08972|NEW1_YEAST:955
FLSKKGSLENNIR-KVWERTVR-a5-b1	sp|P41805|RL10_YEAST	decoy_reverse_sp|Q12680|GLT1_YEAST	xlink	inter-protein xl	F1902_fuerschj_001.23952.23952.4_F1902_fuerschj_001.23803.23803.4	203	126	77	-	0.95	27.5	decoy_reverse_sp|Q12680|GLT1_YEAST:126:x:sp|P41805|RL10_YEAST:203
ITDKIAYLK-GMNAKR-a4-b5	sp|P53252|PIL1_YEAST	decoy_reverse_sp|Q12680|GLT1_YEAST	xlink	inter-protein xl	F1902_fuerschj_001.10035.10035.4_F1902_fuerschj_001.09992.09992.4	152	1467	1315	-	0.88	26.71	decoy_reverse_sp|Q12680|GLT1_YEAST:1467:x:sp|P53252|PIL1_YEAST:152
EVCSDTVPIVFADLLEEKINK-FAAGTKALLDEVVK-a18-b6	decoy_reverse_sp|Q12680|GLT1_YEAST	sp|P00560|PGK_YEAST	xlink	inter-protein xl	F1902_fuerschj_002.33144.33144.4_F1902_fuerschj_002.33096.33096.4	651	351	300	-	0.94	29.65	decoy_reverse_sp|Q12680|GLT1_YEAST:651:x:sp|P00560|PGK_YEAST:351
VVDLVEHVAKA-ENAHLKK-a10-b6	sp|P00359|G3P3_YEAST,sp|P00358|G3P2_YEAST	sp|P54839|HMCS_YEAST	xlink	inter-protein xl	F1902_fuerschj_001.08928.08928.4_F1902_fuerschj_001.08869.08869.4	331,331	457	126	-	0.87	25.44	sp|P00358|G3P2_YEAST:331:|:sp|P00359|G3P3_YEAST:331:x:sp|P54839|HMCS_YEAST:457
AVKAAAEGPMK-LKDTYIVDNK-a3-b2	sp|P00360|G3P1_YEAST	sp|P07259|PYR1_YEAST	xlink	inter-protein xl	F1902_fuerschj_011.028760.028760.4_F1902_fuerschj_011.028637.028637.4	261	2150	1889	F1902_fuerschj_011_matched	0.9	28.7	sp|P00360|G3P1_YEAST:261:x:sp|P07259|PYR1_YEAST:2150
AAAQPKPASK-YKGTVSHDDK-a6-b2	sp|P15180|SYKC_YEAST	sp|P00360|G3P1_YEAST	xlink	inter-protein xl	F1902_fuerschj_006.09435.09435.4_F1902_fuerschj_006.09331.09331.4	55	55	0	-	0.94	26.54	sp|P00360|G3P1_YEAST:55:x:sp|P15180|SYKC_YEAST:55
GDTEESLKTGNAGPRPACGVIGLTN-FAKNGIKCSWK-a8-b7	sp|P00445|SODC_YEAST	sp|P17423|KHSE_YEAST	xlink	inter-protein xl	F1902_fuerschj_004.22948.22948.4_F1902_fuerschj_004.22850.22850.4	137	339	202	-	0.71	24.2	sp|P00445|SODC_YEAST:137:x:sp|P17423|KHSE_YEAST:339
GDTEESLKTGNAGPRPACGVIGLTN-FAKNGIKCSWK-a8-b7	sp|P00445|SODC_YEAST	sp|P17423|KHSE_YEAST	xlink	inter-protein xl	F1902_fuerschj_010.020586.020586.4_F1902_fuerschj_010.020483.020483.4	137	339	202	F1902_fuerschj_010_matched	0.9	28.9	sp|P00445|SODC_YEAST:137:x:sp|P17423|KHSE_YEAST:339
GDTEESLKTGNAGPRPACGVIGLTN-MVYASSKDALRR-a8-b7	sp|P00445|SODC_YEAST	sp|Q03048|COFI_YEAST	xlink	inter-protein xl	F1902_fuerschj_003.21704.21704.4_F1902_fuerschj_003.21627.21627.4	137	105	32	-	0.92	25.14	sp|P00445|SODC_YEAST:137:x:sp|Q03048|COFI_YEAST:105
VKALNAGKICSHK-TVKIFSK-a8-b3	sp|P00549|KPYK1_YEAST	sp|P22137|CLH_YEAST	xlink	inter-protein xl	F1902_fuerschj_003.06392.06392.4_F1902_fuerschj_003.06326.06326.4	172	1443	1271	-	0.89	20.62	sp|P00549|KPYK1_YEAST:172:x:sp|P22137|CLH_YEAST:1443
GVNLPGTDVDLPALSEKDKEDLR-MVAEAEKFKEEDEK-a19-b7	sp|P00549|KPYK1_YEAST	sp|P10592|HSP72_YEAST,sp|P10591|HSP71_YEAST	xlink	inter-protein xl	F1902_fuerschj_003.34970.34970.5_F1902_fuerschj_003.34821.34821.5	196	521,521	325	-	0.75	21.53	sp|P00549|KPYK1_YEAST:196:x:sp|P10591|HSP71_YEAST:521:|:sp|P10592|HSP72_YEAST:521
TSIIGTIGPKTNNPETLVALR-KIKAQGVK-a10-b1	sp|P00549|KPYK1_YEAST	sp|P49089|ASNS1_YEAST,sp|P49090|ASNS2_YEAST	xlink	inter-protein xl	F1902_fuerschj_005.27394.27394.4_F1902_fuerschj_005.27410.27410.4	30	355,354	325	-	0.74	25.73	sp|P00549|KPYK1_YEAST:30:x:sp|P49089|ASNS1_YEAST:355:|:sp|P49090|ASNS2_YEAST:354
GVFPFVFEKEPVSDWTDDVEAR-IQLFSKQR-a9-b6	sp|P00549|KPYK1_YEAST	sp|P22137|CLH_YEAST	xlink	inter-protein xl	F1902_fuerschj_002.38203.38203.4_F1902_fuerschj_002.38183.38183.4	446	189	257	-	0.63	26.54	sp|P00549|KPYK1_YEAST:446:x:sp|P22137|CLH_YEAST:189
GVFPFVFEKEPVSDWTDDVEAR-IQLFSKQR-a9-b6	sp|P00549|KPYK1_YEAST	sp|P22137|CLH_YEAST	xlink	inter-protein xl	F1902_fuerschj_005.39654.39654.4_F1902_fuerschj_005.39573.39573.4	446	189	257	-	0.56	22.47	sp|P00549|KPYK1_YEAST:446:x:sp|P22137|CLH_YEAST:189
KGDTYVSIQGFK-AEAAKAKAK-a1-b7	sp|P00549|KPYK1_YEAST	sp|Q12680|GLT1_YEAST	xlink	inter-protein xl	F1902_fuerschj_001.27563.27563.3_F1902_fuerschj_001.27477.27477.3	475	1565	1090	-	0.72	23.2	sp|P00549|KPYK1_YEAST:475:x:sp|Q12680|GLT1_YEAST:1565
ANGKFTIK-KVDGQKVK-a4-b6	sp|P38088|SYG_YEAST	sp|P00560|PGK_YEAST	xlink	inter-protein xl	F1902_fuerschj_003.09320.09320.4_F1902_fuerschj_003.09198.09198.4	492	137	355	-	0.91	20.57	sp|P00560|PGK_YEAST:137:x:sp|P38088|SYG_YEAST:492
KYLAAEAKK-ASKEDVQK-a1-b3	sp|P06105|SC160_YEAST	sp|P00560|PGK_YEAST	xlink	inter-protein xl	F1902_fuerschj_002.15623.15623.3_F1902_fuerschj_002.15502.15502.3	700	142	558	-	0.89	20.31	sp|P00560|PGK_YEAST:142:x:sp|P06105|SC160_YEAST:700
TINTKKIVDEGLNGVDLVSR-VDFNVPLDGKKITSNQR-a6-b11	sp|P52910|ACS2_YEAST	sp|P00560|PGK_YEAST	xlink	inter-protein xl	F1902_fuerschj_003.20470.20470.5_F1902_fuerschj_003.21594.21594.5	215	33	182	-	0.85	21.7	sp|P00560|PGK_YEAST:33:x:sp|P52910|ACS2_YEAST:215
SPIILQTSNGGAAYFAGKGISNEGQNASIK-KYGVTDK-a18-b1	sp|P14540|ALF_YEAST	sp|P00560|PGK_YEAST	xlink	inter-protein xl	F1902_fuerschj_002.28212.28212.4_F1902_fuerschj_002.27794.27794.4	73	380	307	-	0.54	22.75	sp|P00560|PGK_YEAST:380:x:sp|P14540|ALF_YEAST:73
QIANIKQFGVPVVVAINK-NEKYSLAPVAK-a6-b3	sp|P07245|C1TC_YEAST	sp|P00560|PGK_YEAST	xlink	inter-protein xl	F1902_fuerschj_001.10369.10369.4_F1902_fuerschj_001.10364.10364.4	758	74	684	-	0.86	23.65	sp|P00560|PGK_YEAST:74:x:sp|P07245|C1TC_YEAST:758
IKEEAEELTEAK-AELEAAKKAR-a2-b8	sp|P00815|HIS2_YEAST	sp|P38249|EIF3A_YEAST	xlink	inter-protein xl	F1902_fuerschj_003.10717.10717.4_F1902_fuerschj_003.10612.10612.4	280	816	536	-	0.86	21.18	sp|P00815|HIS2_YEAST:280:x:sp|P38249|EIF3A_YEAST:816
VSQLAVKNVK-HLKVTR-a7-b3	sp|P53622|COPA_YEAST	sp|P00815|HIS2_YEAST	xlink	inter-protein xl	F1902_fuerschj_005.13358.13358.4_F1902_fuerschj_005.13930.13930.4	493	330	163	-	0.94	20.17	sp|P00815|HIS2_YEAST:330:x:sp|P53622|COPA_YEAST:493
LFEKYASAASK-GDAKPK-a4-b4	sp|P40825|SYA_YEAST	sp|P00815|HIS2_YEAST	xlink	inter-protein xl	F1902_fuerschj_004.03993.03993.3_F1902_fuerschj_004.03892.03892.3	425	339	86	-	0.91	21.85	sp|P00815|HIS2_YEAST:339:x:sp|P40825|SYA_YEAST:425
IYKIPDGKPENQFAFSGEAK-KALAKA-a8-b5	sp|P00817|IPYR_YEAST	sp|P36105|RL14A_YEAST,sp|P38754|RL14B_YEAST	xlink	inter-protein xl	F1902_fuerschj_011.016124.016124.5_F1902_fuerschj_011.016029.016029.5	199	137,137	62	F1902_fuerschj_011_matched	0.89	35.8	sp|P00817|IPYR_YEAST:199:x:sp|P36105|RL14A_YEAST:137:|:sp|P38754|RL14B_YEAST:137
YASAASKTESK-ITTTKK-a7-b5	sp|P40825|SYA_YEAST	sp|P00830|ATPB_YEAST	xlink	inter-protein xl	F1902_fuerschj_003.08312.08312.3_F1902_fuerschj_003.06570.06570.3	432	333	99	-	0.87	20.13	sp|P00830|ATPB_YEAST:333:x:sp|P40825|SYA_YEAST:432
IGFPVMIKASEGGGGKGIR-LAKLNQLLR-a8-b3	sp|Q00955|ACAC_YEAST	sp|P00925|ENO2_YEAST,sp|P00924|ENO1_YEAST	xlink	inter-protein xl	F1902_fuerschj_002.26972.26972.5_F1902_fuerschj_002.26906.26906.5	252	409,409	157	-	0.85	31.97	sp|P00924|ENO1_YEAST:409:|:sp|P00925|ENO2_YEAST:409:x:sp|Q00955|ACAC_YEAST:252
IGFPVMIKASEGGGGKGIR-LAKLNQLLR-a8-b3	sp|Q00955|ACAC_YEAST	sp|P00925|ENO2_YEAST,sp|P00924|ENO1_YEAST	xlink	inter-protein xl	F1902_fuerschj_010.027927.027927.4_F1902_fuerschj_010.027751.027751.4	252	409,409	157	F1902_fuerschj_010_matched	0.68	32.73	sp|P00924|ENO1_YEAST:409:|:sp|P00925|ENO2_YEAST:409:x:sp|Q00955|ACAC_YEAST:252
IGFPVMIKASEGGGGKGIR-LAKLNQLLR-a8-b3	sp|Q00955|ACAC_YEAST	sp|P00925|ENO2_YEAST,sp|P00924|ENO1_YEAST	xlink	inter-protein xl	F1902_fuerschj_011.030533.030533.4_F1902_fuerschj_011.030294.030294.4	252	409,409	157	F1902_fuerschj_011_matched	0.63	28.89	sp|P00924|ENO1_YEAST:409:|:sp|P00925|ENO2_YEAST:409:x:sp|Q00955|ACAC_YEAST:252
IGFPVMIKASEGGGGKGIR-LAKLNQLLR-a8-b3	sp|Q00955|ACAC_YEAST	sp|P00925|ENO2_YEAST,sp|P00924|ENO1_YEAST	xlink	inter-protein xl	F1902_fuerschj_009.028820.028820.4_F1902_fuerschj_009.028591.028591.4	252	409,409	157	F1902_fuerschj_009_matched	0.89	28.56	sp|P00924|ENO1_YEAST:409:|:sp|P00925|ENO2_YEAST:409:x:sp|Q00955|ACAC_YEAST:252
NKIHQYLFQEGVVVAK-LAKLNQLLR-a2-b3	sp|Q08745|RS10A_YEAST	sp|P00925|ENO2_YEAST,sp|P00924|ENO1_YEAST	xlink	inter-protein xl	F1902_fuerschj_002.26965.26965.4_F1902_fuerschj_002.26803.26803.4	10	409,409	399	-	0.79	26.9	sp|P00924|ENO1_YEAST:409:|:sp|P00925|ENO2_YEAST:409:x:sp|Q08745|RS10A_YEAST:10
AEKTGTKPAAVFTETLK-VKIGLDCASSEFFKDGK-a3-b14	sp|P10664|RL4A_YEAST	sp|P00925|ENO2_YEAST	xlink	inter-protein xl	F1902_fuerschj_003.38187.38187.4_F1902_fuerschj_003.38120.38120.4	346	255	91	-	0.79	23.86	sp|P00925|ENO2_YEAST:255:x:sp|P10664|RL4A_YEAST:346
YKYVDPNVLPETESLALVIDR-LCDEIATIQSKR-a2-b11	sp|P00950|PMG1_YEAST	sp|P02407|RS17A_YEAST,sp|P14127|RS17B_YEAST	xlink	inter-protein xl	F1902_fuerschj_001.38412.38412.4_F1902_fuerschj_001.38302.38302.4	139	44,44	95	-	0.89	26.16	sp|P00950|PMG1_YEAST:139:x:sp|P02407|RS17A_YEAST:44:|:sp|P14127|RS17B_YEAST:44
GDERYKYVDPNVLPETESLALVIDR-IMIDKNNK-a6-b5	sp|P00950|PMG1_YEAST	sp|P32588|PUB1_YEAST	xlink	inter-protein xl	F1902_fuerschj_003.42287.42287.4_F1902_fuerschj_003.42216.42216.4	139	110	29	-	0.94	27.45	sp|P00950|PMG1_YEAST:139:x:sp|P32588|PUB1_YEAST:110
KVYPDVLYTSKLSR-KAEKLLK-a1-b1	sp|P00950|PMG1_YEAST	sp|P07806|SYV_YEAST	xlink	inter-protein xl	F1902_fuerschj_006.24465.24465.4_F1902_fuerschj_006.23460.23460.4	47	86	39	-	0.91	24.84	sp|P00950|PMG1_YEAST:47:x:sp|P07806|SYV_YEAST:86
KVYPDVLYTSKLSR-EHFAEAMKTAKR-a11-b8	sp|P00950|PMG1_YEAST	sp|P25694|CDC48_YEAST	xlink	inter-protein xl	F1902_fuerschj_002.04052.04052.5_F1902_fuerschj_002.03960.03960.5	57	763	706	-	0.91	21.2	sp|P00950|PMG1_YEAST:57:x:sp|P25694|CDC48_YEAST:763
AIQTANIALEKADR-ALKEADLK-a11-b3	sp|P00950|PMG1_YEAST	sp|P07246|ADH3_YEAST	xlink	inter-protein xl	F1902_fuerschj_001.15068.15068.3_F1902_fuerschj_001.14981.14981.3	71	191	120	-	0.63	24.31	sp|P00950|PMG1_YEAST:71:x:sp|P07246|ADH3_YEAST:191
AIQTANIALEKADR-KQVEEKK-a11-b6	sp|P00950|PMG1_YEAST	sp|P38219|OLA1_YEAST	xlink	inter-protein xl	F1902_fuerschj_003.17213.17213.3_F1902_fuerschj_003.16943.16943.3	71	10	61	-	0.89	20.81	sp|P00950|PMG1_YEAST:71:x:sp|P38219|OLA1_YEAST:10
AIQTANIALEKADR-AEAAKAKAK-a11-b5	sp|P00950|PMG1_YEAST	sp|Q12680|GLT1_YEAST	xlink	inter-protein xl	F1902_fuerschj_006.18130.18130.3_F1902_fuerschj_006.18024.18024.3	71	1563	1492	-	0.71	23.93	sp|P00950|PMG1_YEAST:71:x:sp|Q12680|GLT1_YEAST:1563
AIQTANIALEKADR-AEAAKAKAK-a11-b5	sp|P00950|PMG1_YEAST	sp|Q12680|GLT1_YEAST	xlink	inter-protein xl	F1902_fuerschj_013.019337.019337.4_F1902_fuerschj_013.019270.019270.4	71	1563	1492	F1902_fuerschj_013_matched	0.92	33.4	sp|P00950|PMG1_YEAST:71:x:sp|Q12680|GLT1_YEAST:1563
AIQTANIALEKADR-AEAAKAKAK-a11-b5	sp|P00950|PMG1_YEAST	sp|Q12680|GLT1_YEAST	xlink	inter-protein xl	F1902_fuerschj_012.019601.019601.4_F1902_fuerschj_012.019468.019468.4	71	1563	1492	F1902_fuerschj_012_matched	0.94	29.03	sp|P00950|PMG1_YEAST:71:x:sp|Q12680|GLT1_YEAST:1563
AGGKHNDLEDVGK-HYGDLQGKDK-a4-b8	sp|P40825|SYA_YEAST	sp|P00950|PMG1_YEAST	xlink	inter-protein xl	F1902_fuerschj_002.08591.08591.4_F1902_fuerschj_002.08459.08459.4	110	96	14	-	0.88	20.31	sp|P00950|PMG1_YEAST:96:x:sp|P40825|SYA_YEAST:110
DLVWGTPVPLEKYK-VWKLVNDACIEKK-a12-b3	sp|P00958|SYMC_YEAST	sp|P22137|CLH_YEAST	xlink	inter-protein xl	F1902_fuerschj_003.24676.24676.4_F1902_fuerschj_003.24652.24652.4	441	1260	819	-	0.9	24.65	sp|P00958|SYMC_YEAST:441:x:sp|P22137|CLH_YEAST:1260
GGKGLGKGGAK-ANKLAR-a7-b3	sp|P02309|H4_YEAST	sp|P06105|SC160_YEAST	xlink	inter-protein xl	F1902_fuerschj_002.11172.11172.4_F1902_fuerschj_002.11071.11071.4	13	1053	1040	-	0.92	27.65	sp|P02309|H4_YEAST:13:x:sp|P06105|SC160_YEAST:1053
GSEELKNLYVDYYK-GGKGLGKGGAK-a6-b7	sp|P37302|APE3_YEAST	sp|P02309|H4_YEAST	xlink	inter-protein xl	F1902_fuerschj_004.14925.14925.4_F1902_fuerschj_004.14926.14926.4	414	13	401	-	0.93	20.28	sp|P02309|H4_YEAST:13:x:sp|P37302|APE3_YEAST:414
AQLKSEIIEK-RGGVKR-a4-b5	sp|P10659|METK1_YEAST	sp|P02309|H4_YEAST	xlink	inter-protein xl	F1902_fuerschj_003.03063.03063.3_F1902_fuerschj_003.03015.03015.3	210	45	165	-	0.95	20.83	sp|P02309|H4_YEAST:45:x:sp|P10659|METK1_YEAST:210
AVLKFAAHTGATPIAGR-KDQYVPEVSALDLSR-a4-b1	sp|P46654|RSSA2_YEAST,sp|P32905|RSSA1_YEAST	sp|P02407|RS17A_YEAST,sp|P14127|RS17B_YEAST	xlink	inter-protein xl	F1902_fuerschj_004.24165.24165.4_F1902_fuerschj_004.24098.24098.4	88,88	81,81	7	-	0.58	28.86	sp|P02407|RS17A_YEAST:81:|:sp|P14127|RS17B_YEAST:81:x:sp|P32905|RSSA1_YEAST:88:|:sp|P46654|RSSA2_YEAST:88
AVLKFAAHTGATPIAGR-KDQYVPEVSALDLSR-a4-b1	sp|P46654|RSSA2_YEAST,sp|P32905|RSSA1_YEAST	sp|P02407|RS17A_YEAST,sp|P14127|RS17B_YEAST	xlink	inter-protein xl	F1902_fuerschj_003.24141.24141.4_F1902_fuerschj_003.24048.24048.4	88,88	81,81	7	-	0.78	21.95	sp|P02407|RS17A_YEAST:81:|:sp|P14127|RS17B_YEAST:81:x:sp|P32905|RSSA1_YEAST:88:|:sp|P46654|RSSA2_YEAST:88
EVEKEVPIPEEEKK-TKNIVEFHSDHMK-a13-b2	sp|P02829|HSP82_YEAST,sp|P15108|HSC82_YEAST	sp|P06169|PDC1_YEAST	xlink	inter-protein xl	F1902_fuerschj_003.06528.06528.5_F1902_fuerschj_003.06510.06510.5	224,224	304	80	-	0.87	25.4	sp|P02829|HSP82_YEAST:224:|:sp|P15108|HSC82_YEAST:224:x:sp|P06169|PDC1_YEAST:304
EMLQQNKIMK-IKPFIK-a7-b2	sp|P02829|HSP82_YEAST,sp|P15108|HSC82_YEAST	sp|P0C2H7|RL27B_YEAST,sp|P0C2H6|RL27A_YEAST	xlink	inter-protein xl	F1902_fuerschj_013.007836.007836.4_F1902_fuerschj_013.007791.007791.4	387,383	69,69	318	F1902_fuerschj_013_matched	0.91	35.7	sp|P02829|HSP82_YEAST:387:|:sp|P15108|HSC82_YEAST:383:x:sp|P0C2H6|RL27A_YEAST:69:|:sp|P0C2H7|RL27B_YEAST:69
ISGGNDKQGFPMK-YKSLSDPK-a7-b2	sp|P0CX38|RS6B_YEAST	sp|P02829|HSP82_YEAST	xlink	inter-protein xl	F1902_fuerschj_005.45367.45367.4_F1902_fuerschj_005.45275.45275.4	58	48	10	-	0.91	22.01	sp|P02829|HSP82_YEAST:48:x:sp|P0CX38|RS6B_YEAST:58
MDSVKWDESR-ANGKFTIK-a5-b4	sp|P02994|EF1A_YEAST	sp|P38088|SYG_YEAST	xlink	inter-protein xl	F1902_fuerschj_002.11499.11499.4_F1902_fuerschj_002.11375.11375.4	159	492	333	-	0.86	24.41	sp|P02994|EF1A_YEAST:159:x:sp|P38088|SYG_YEAST:492
TLVNKSTGLKSASDALK-KVGYNPK-a5-b1	sp|P33442|RS3A1_YEAST	sp|P02994|EF1A_YEAST	xlink	inter-protein xl	F1902_fuerschj_006.44992.44992.3_F1902_fuerschj_006.45044.45044.3	50	178	128	-	0.89	22.41	sp|P02994|EF1A_YEAST:178:x:sp|P33442|RS3A1_YEAST:50
TLLEAIDAIEQPSRPTDKPLR-TLINSTKAARPAAAALASTR-a18-b7	sp|P02994|EF1A_YEAST	sp|P07251|ATPA_YEAST	xlink	inter-protein xl	F1902_fuerschj_004.36482.36482.5_F1902_fuerschj_004.36272.36272.5	242	20	222	-	0.76	21.92	sp|P02994|EF1A_YEAST:242:x:sp|P07251|ATPA_YEAST:20
TLLEAIDAIEQPSRPTDKPLR-SLGVKSLGGGAALKDIEIVR-a18-b14	sp|P02994|EF1A_YEAST	sp|P19097|FAS2_YEAST	xlink	inter-protein xl	F1902_fuerschj_004.39800.39800.4_F1902_fuerschj_004.39789.39789.4	242	1835	1593	-	0.93	20.29	sp|P02994|EF1A_YEAST:242:x:sp|P19097|FAS2_YEAST:1835
TLLEAIDAIEQPSRPTDKPLRLPLQDVYK-KSANVGKK-a18-b7	sp|P02994|EF1A_YEAST	sp|P46655|SYEC_YEAST	xlink	inter-protein xl	F1902_fuerschj_003.30527.30527.4_F1902_fuerschj_003.30391.30391.4	242	181	61	-	0.83	22.95	sp|P02994|EF1A_YEAST:242:x:sp|P46655|SYEC_YEAST:181
TLLEAIDAIEQPSRPTDKPLR-SANVGKKK-a18-b7	sp|P02994|EF1A_YEAST	sp|P46655|SYEC_YEAST	xlink	inter-protein xl	F1902_fuerschj_001.20802.20802.5_F1902_fuerschj_001.20733.20733.5	242	182	60	-	0.92	31.66	sp|P02994|EF1A_YEAST:242:x:sp|P46655|SYEC_YEAST:182
VETGVIKPGMVVTFAPAGVTTEVK-ANCVKNVYTGEYK-a7-b5	sp|P02994|EF1A_YEAST	sp|P19414|ACON_YEAST	xlink	inter-protein xl	F1902_fuerschj_004.18620.18620.4_F1902_fuerschj_004.18600.18600.4	271	630	359	-	0.81	24.36	sp|P02994|EF1A_YEAST:271:x:sp|P19414|ACON_YEAST:630
GNVCGDAKNDPPK-KAAAKYPNSK-a8-b5	sp|P02994|EF1A_YEAST	sp|P07806|SYV_YEAST	xlink	inter-protein xl	F1902_fuerschj_003.02907.02907.4_F1902_fuerschj_003.02941.02941.4	328	613	285	-	0.62	35.93	sp|P02994|EF1A_YEAST:328:x:sp|P07806|SYV_YEAST:613
GNVCGDAKNDPPK-KAAAKYPNSK-a8-b5	sp|P02994|EF1A_YEAST	sp|P07806|SYV_YEAST	xlink	inter-protein xl	F1902_fuerschj_013.004461.004461.4_F1902_fuerschj_013.003913.003913.4	328	613	285	F1902_fuerschj_013_matched	0.8	28.84	sp|P02994|EF1A_YEAST:328:x:sp|P07806|SYV_YEAST:613
FVPSKPMCVEAFSEYPPLGR-AKISAK-a5-b2	sp|P02994|EF1A_YEAST	sp|P38077|ATPG_YEAST	xlink	inter-protein xl	F1902_fuerschj_003.24368.24368.4_F1902_fuerschj_003.24144.24144.4	406	71	335	-	0.68	22.45	sp|P02994|EF1A_YEAST:406:x:sp|P38077|ATPG_YEAST:71
GQSAGKLAAIVEIIDQK-AAKVTK-a6-b3	sp|P36105|RL14A_YEAST,sp|P38754|RL14B_YEAST	sp|P02994|EF1A_YEAST	xlink	inter-protein xl	F1902_fuerschj_006.09064.09064.4_F1902_fuerschj_006.09087.09087.4	31,31	447	416	-	0.88	26.83	sp|P02994|EF1A_YEAST:447:x:sp|P36105|RL14A_YEAST:31:|:sp|P38754|RL14B_YEAST:31
LCWCGIKGR-YAWVLDKLK-a7-b7	sp|P54839|HMCS_YEAST	sp|P02994|EF1A_YEAST	xlink	inter-protein xl	F1902_fuerschj_004.07421.07421.4_F1902_fuerschj_004.07255.07255.4	13	62	49	-	0.9	20.28	sp|P02994|EF1A_YEAST:62:x:sp|P54839|HMCS_YEAST:13
AKKLGFSDK-QGKGDLKR-a3-b7	sp|P03965|CARB_YEAST	sp|P09436|SYIC_YEAST	xlink	inter-protein xl	F1902_fuerschj_009.003149.003149.5_F1902_fuerschj_009.003096.003096.5	508	520	12	F1902_fuerschj_009_matched	0.86	32.43	sp|P03965|CARB_YEAST:508:x:sp|P09436|SYIC_YEAST:520
LIGDAAKNQAALNPR-KTLGIIPFVK-a7-b1	sp|P40150|SSB2_YEAST,sp|P11484|SSB1_YEAST	sp|P03965|CARB_YEAST	xlink	inter-protein xl	F1902_fuerschj_003.14530.14530.3_F1902_fuerschj_003.14492.14492.3	58,58	538	480	-	0.88	28.72	sp|P03965|CARB_YEAST:538:x:sp|P11484|SSB1_YEAST:58:|:sp|P40150|SSB2_YEAST:58
LIGDAAKNQAALNPR-KTLGIIPFVK-a7-b1	sp|P40150|SSB2_YEAST,sp|P11484|SSB1_YEAST	sp|P03965|CARB_YEAST	xlink	inter-protein xl	F1902_fuerschj_005.15174.15174.3_F1902_fuerschj_005.15123.15123.3	58,58	538	480	-	0.88	25.37	sp|P03965|CARB_YEAST:538:x:sp|P11484|SSB1_YEAST:58:|:sp|P40150|SSB2_YEAST:58
AVKELYEVDVLK-YDLEAGENKFNF-a3-b9	sp|P04456|RL25_YEAST	sp|P28274|URA7_YEAST	xlink	inter-protein xl	F1902_fuerschj_006.22016.22016.4_F1902_fuerschj_006.21955.21955.4	100	576	476	-	0.85	21.29	sp|P04456|RL25_YEAST:100:x:sp|P28274|URA7_YEAST:576
EAKKVEMTEAR-ATAAKK-a4-b5	sp|Q12499|NOP58_YEAST	sp|P04456|RL25_YEAST	xlink	inter-protein xl	F1902_fuerschj_005.10422.10422.3_F1902_fuerschj_005.09042.09042.3	418	11	407	-	0.94	20.29	sp|P04456|RL25_YEAST:11:x:sp|Q12499|NOP58_YEAST:418
VNTLVRPNGTKK-FAVKMEAAR-a11-b4	sp|P04456|RL25_YEAST	sp|P39676|FHP_YEAST	xlink	inter-protein xl	F1902_fuerschj_005.56928.56928.3_F1902_fuerschj_005.56762.56762.3	120	225	105	-	0.79	20.96	sp|P04456|RL25_YEAST:120:x:sp|P39676|FHP_YEAST:225
SPIILQTSNGGAAYFAGKGISNEGQNASIK-LDSYKVIEQPITSETAMKK-a18-b5	sp|P14540|ALF_YEAST	sp|P04456|RL25_YEAST	xlink	inter-protein xl	F1902_fuerschj_001.31747.31747.4_F1902_fuerschj_001.31590.31590.4	73	61	12	-	0.48	24.5	sp|P04456|RL25_YEAST:61:x:sp|P14540|ALF_YEAST:73
KVEDGNILVFQVSMKANK-ESVVVKPK-a15-b6	sp|P04456|RL25_YEAST	sp|P28272|PYRD_YEAST	xlink	inter-protein xl	F1902_fuerschj_001.19124.19124.4_F1902_fuerschj_001.18968.18968.4	89	214	125	-	0.87	21.8	sp|P04456|RL25_YEAST:89:x:sp|P28272|PYRD_YEAST:214
ANKYQIK-FPKQAEK-a3-b3	sp|P04456|RL25_YEAST	sp|P16861|PFKA1_YEAST	xlink	inter-protein xl	F1902_fuerschj_006.09304.09304.3_F1902_fuerschj_006.09236.09236.3	92	135	43	-	0.86	22.56	sp|P04456|RL25_YEAST:92:x:sp|P16861|PFKA1_YEAST:135
YKTYLVQTK-AEAEAEKK-a2-b7	sp|P04801|SYTC_YEAST	sp|P40212|RL13B_YEAST,sp|Q12690|RL13A_YEAST	xlink	inter-protein xl	F1902_fuerschj_005.10562.10562.4_F1902_fuerschj_005.08826.08826.4	242	197,197	45	-	0.92	21.7	sp|P04801|SYTC_YEAST:242:x:sp|P40212|RL13B_YEAST:197:|:sp|Q12690|RL13A_YEAST:197
KDCEAICKLGLK-ZMVHLGPK-a8-b1	sp|P48570|HOSC_YEAST	sp|P04807|HXKB_YEAST	xlink	inter-protein xl	F1902_fuerschj_004.09689.09689.5_F1902_fuerschj_004.10081.10081.5	81		81	-	0.92	22.88	sp|P04807|HXKB_YEAST::x:sp|P48570|HOSC_YEAST:81
AVSNEELKK-TGTLTKNK-a8-b6	sp|P40825|SYA_YEAST	sp|P05030|PMA1_YEAST,sp|P19657|PMA2_YEAST	xlink	inter-protein xl	F1902_fuerschj_004.08733.08733.3_F1902_fuerschj_004.08674.08674.3	671	385,414	286	-	0.89	30.16	sp|P05030|PMA1_YEAST:385:|:sp|P19657|PMA2_YEAST:414:x:sp|P40825|SYA_YEAST:671
AVSNEELKK-TGTLTKNK-a8-b6	sp|P40825|SYA_YEAST	sp|P05030|PMA1_YEAST,sp|P19657|PMA2_YEAST	xlink	inter-protein xl	F1902_fuerschj_002.08229.08229.3_F1902_fuerschj_002.08160.08160.3	671	385,414	286	-	0.94	27.68	sp|P05030|PMA1_YEAST:385:|:sp|P19657|PMA2_YEAST:414:x:sp|P40825|SYA_YEAST:671
LSVGEKAR-SLKQYPK-a6-b3	sp|P20081|FKBP_YEAST	sp|P05030|PMA1_YEAST	xlink	inter-protein xl	F1902_fuerschj_004.07478.07478.4_F1902_fuerschj_004.08353.08353.4	78	431	353	-	0.91	20.01	sp|P05030|PMA1_YEAST:431:x:sp|P20081|FKBP_YEAST:78
LTGKLIEQDK-SLKQYPK-a4-b3	sp|P38891|BCA1_YEAST	sp|P05030|PMA1_YEAST	xlink	inter-protein xl	F1902_fuerschj_013.007874.007874.5_F1902_fuerschj_013.007831.007831.5	141	431	290	F1902_fuerschj_013_matched	0.93	33.66	sp|P05030|PMA1_YEAST:431:x:sp|P38891|BCA1_YEAST:141
KVGTKPAESDK-IIKANK-a5-b3	sp|P05453|ERF3_YEAST	sp|P35844|KES1_YEAST	xlink	inter-protein xl	F1902_fuerschj_012.008080.008080.4_F1902_fuerschj_012.007996.007996.4	164	279	115	F1902_fuerschj_012_matched	0.91	28.61	sp|P05453|ERF3_YEAST:164:x:sp|P35844|KES1_YEAST:279
EEEKSAETK-SKGRTLK-a4-b2	sp|P05453|ERF3_YEAST	sp|P32288|GLNA_YEAST	xlink	inter-protein xl	F1902_fuerschj_006.54753.54753.3_F1902_fuerschj_006.54722.54722.3	175	40	135	-	0.93	21.2	sp|P05453|ERF3_YEAST:175:x:sp|P32288|GLNA_YEAST:40
QKFNKIEK-LEKGTNR-a2-b3	sp|P40825|SYA_YEAST	sp|P05453|ERF3_YEAST	xlink	inter-protein xl	F1902_fuerschj_013.035775.035775.3_F1902_fuerschj_013.035694.035694.3	834	623	211	F1902_fuerschj_013_matched	0.91	29.55	sp|P05453|ERF3_YEAST:623:x:sp|P40825|SYA_YEAST:834
QKFNKIEK-LEKGTNR-a2-b3	sp|P40825|SYA_YEAST	sp|P05453|ERF3_YEAST	xlink	inter-protein xl	F1902_fuerschj_012.037602.037602.3_F1902_fuerschj_012.037442.037442.3	834	623	211	F1902_fuerschj_012_matched	0.93	28.62	sp|P05453|ERF3_YEAST:623:x:sp|P40825|SYA_YEAST:834
DQGTTIAIGKIVK-NPKTSEMMK-a10-b3	sp|P05453|ERF3_YEAST	sp|P15705|STI1_YEAST	xlink	inter-protein xl	F1902_fuerschj_004.11569.11569.5_F1902_fuerschj_004.11497.11497.5	679	150	529	-	0.87	23.41	sp|P05453|ERF3_YEAST:679:x:sp|P15705|STI1_YEAST:150
SPIILQTSNGGAAYFAGKGISNEGQNASIK-TTQFKLNGQKPVDEFLEAK-a18-b5	sp|P14540|ALF_YEAST	sp|P05694|METE_YEAST	xlink	inter-protein xl	F1902_fuerschj_001.32533.32533.4_F1902_fuerschj_001.33124.33124.4	73	141	68	-	0.58	20.46	sp|P05694|METE_YEAST:141:x:sp|P14540|ALF_YEAST:73
QGKLEVPGYVDIVK-AIEKLGADR-a3-b4	sp|P07280|RS19A_YEAST,sp|P07281|RS19B_YEAST	sp|P05694|METE_YEAST	xlink	inter-protein xl	F1902_fuerschj_006.18364.18364.4_F1902_fuerschj_006.18314.18314.4	27,27	323	296	-	0.93	21.09	sp|P05694|METE_YEAST:323:x:sp|P07280|RS19A_YEAST:27:|:sp|P07281|RS19B_YEAST:27
KLRPENQ-VGKDLR-a1-b3	sp|P06168|ILV5_YEAST	sp|P05694|METE_YEAST	xlink	inter-protein xl	F1902_fuerschj_002.04191.04191.3_F1902_fuerschj_002.04137.04137.3	389	40	349	-	0.95	31.3	sp|P05694|METE_YEAST:40:x:sp|P06168|ILV5_YEAST:389
VSVEGVNVEKFNVEYFAKEK-VISKSFAR-a10-b4	sp|P05739|RL6B_YEAST,sp|Q02326|RL6A_YEAST	sp|P15705|STI1_YEAST	xlink	inter-protein xl	F1902_fuerschj_003.27598.27598.5_F1902_fuerschj_003.27507.27507.5	100,100	337	237	-	0.82	30.64	sp|P05739|RL6B_YEAST:100:|:sp|Q02326|RL6A_YEAST:100:x:sp|P15705|STI1_YEAST:337
VSVEGVNVEKFNVEYFAKEK-MAKTTKVK-a10-b3	sp|P05739|RL6B_YEAST,sp|Q02326|RL6A_YEAST	sp|P27476|NSR1_YEAST	xlink	inter-protein xl	F1902_fuerschj_010.026702.026702.5_F1902_fuerschj_010.026603.026603.5	100,100	3	97	F1902_fuerschj_010_matched	0.76	28.75	sp|P05739|RL6B_YEAST:100:|:sp|Q02326|RL6A_YEAST:100:x:sp|P27476|NSR1_YEAST:3
IQQDTLIQTKFNK-EIKTERVEDQK-a10-b3	sp|P40531|GVP36_YEAST	sp|P05739|RL6B_YEAST	xlink	inter-protein xl	F1902_fuerschj_002.11593.11593.4_F1902_fuerschj_002.11564.11564.4	188	131	57	-	0.87	20.1	sp|P05739|RL6B_YEAST:131:x:sp|P40531|GVP36_YEAST:188
EFGVTKARWPAK-NKAARDK-a6-b2	sp|P05740|RL17A_YEAST,sp|P46990|RL17B_YEAST	sp|P32527|ZUO1_YEAST	xlink	inter-protein xl	F1902_fuerschj_011.014272.014272.5_F1902_fuerschj_011.014152.014152.5	80,80	258	178	F1902_fuerschj_011_matched	0.92	29.49	sp|P05740|RL17A_YEAST:80:|:sp|P46990|RL17B_YEAST:80:x:sp|P32527|ZUO1_YEAST:258
ANASAKADKK-GINKGHK-a9-b4	sp|P32527|ZUO1_YEAST	sp|P05748|RL15A_YEAST	xlink	inter-protein xl	F1902_fuerschj_006.16460.16460.3_F1902_fuerschj_006.16394.16394.3	340	176	164	-	0.94	22.09	sp|P05748|RL15A_YEAST:176:x:sp|P32527|ZUO1_YEAST:340
GNRKRPVPK-LNKEYK-a4-b3	sp|P05748|RL15A_YEAST	sp|P32497|EIF3C_YEAST	xlink	inter-protein xl	F1902_fuerschj_004.06432.06432.3_F1902_fuerschj_004.06360.06360.3	72	796	724	-	0.88	30.1	sp|P05748|RL15A_YEAST:72:x:sp|P32497|EIF3C_YEAST:796
KALTSLFSKAGK-EILCYSKDAK-a9-b7	sp|P06103|EIF3B_YEAST	sp|P19097|FAS2_YEAST	xlink	inter-protein xl	F1902_fuerschj_004.10771.10771.4_F1902_fuerschj_004.10748.10748.4	105	83	22	-	0.92	20.93	sp|P06103|EIF3B_YEAST:105:x:sp|P19097|FAS2_YEAST:83
LNLCAEYKDR-LDLKHR-a8-b4	sp|P17255|VATA_YEAST	sp|P06103|EIF3B_YEAST	xlink	inter-protein xl	F1902_fuerschj_006.17394.17394.3_F1902_fuerschj_006.17270.17270.3	536	152	384	-	0.82	31.49	sp|P06103|EIF3B_YEAST:152:x:sp|P17255|VATA_YEAST:536
RFNMIVGPGGSNIKK-EDDEADKENK-a14-b7	sp|P06105|SC160_YEAST	sp|Q08972|NEW1_YEAST	xlink	inter-protein xl	F1902_fuerschj_003.05068.05068.4_F1902_fuerschj_003.04890.04890.4	1177	466	711	-	0.93	21.16	sp|P06105|SC160_YEAST:1177:x:sp|Q08972|NEW1_YEAST:466
KNHDVSVESTLSKNAR-EPIMKR-a13-b5	sp|P06105|SC160_YEAST	sp|P17255|VATA_YEAST	xlink	inter-protein xl	F1902_fuerschj_002.07616.07616.5_F1902_fuerschj_002.07601.07601.5	149	768	619	-	0.93	25.51	sp|P06105|SC160_YEAST:149:x:sp|P17255|VATA_YEAST:768
AAKAANK-QVEEKK-a3-b5	sp|P06105|SC160_YEAST	sp|P38219|OLA1_YEAST	xlink	inter-protein xl	F1902_fuerschj_003.65643.65643.3_F1902_fuerschj_003.65801.65801.3	618	10	608	-	0.94	20.08	sp|P06105|SC160_YEAST:618:x:sp|P38219|OLA1_YEAST:10
QNIKDAAKR-SKNAER-a4-b2	sp|P06105|SC160_YEAST	sp|P0CX40|RS8B_YEAST	xlink	inter-protein xl	F1902_fuerschj_001.01366.01366.3_F1902_fuerschj_001.01411.01411.3	845	137	708	-	0.88	26.51	sp|P06105|SC160_YEAST:845:x:sp|P0CX40|RS8B_YEAST:137
NLFTVEDAIKR-TADVKRQYVK-a10-b5	sp|P06168|ILV5_YEAST	sp|P0CX24|RL20B_YEAST	xlink	inter-protein xl	F1902_fuerschj_002.26380.26380.4_F1902_fuerschj_002.26154.26154.4	136	136	0	-	0.84	21.35	sp|P06168|ILV5_YEAST:136:x:sp|P0CX24|RL20B_YEAST:136
LTKSVATAIENK-KLRPENQ-a3-b1	sp|P16861|PFKA1_YEAST	sp|P06168|ILV5_YEAST	xlink	inter-protein xl	F1902_fuerschj_005.43159.43159.3_F1902_fuerschj_005.43063.43063.3	546	389	157	-	0.95	22.27	sp|P06168|ILV5_YEAST:389:x:sp|P16861|PFKA1_YEAST:546
KLRPENQ-KLGDVR-a1-b1	sp|P06168|ILV5_YEAST	sp|P48570|HOSC_YEAST	xlink	inter-protein xl	F1902_fuerschj_003.03789.03789.3_F1902_fuerschj_003.03763.03763.3	389	371	18	-	0.85	24.8	sp|P06168|ILV5_YEAST:389:x:sp|P48570|HOSC_YEAST:371
AETKKLIDLTQFPAFVTPMGK-RQDFKSWLSK-a5-b5	sp|P06169|PDC1_YEAST	sp|Q12680|GLT1_YEAST	xlink	inter-protein xl	F1902_fuerschj_003.40590.40590.4_F1902_fuerschj_003.40485.40485.4	233	476	243	-	0.77	23.04	sp|P06169|PDC1_YEAST:233:x:sp|Q12680|GLT1_YEAST:476
NIKTIAETLAEELINAAKGSSTSYAIK-DVIKGK-a18-b4	sp|P26783|RS5_YEAST	sp|P07149|FAS1_YEAST	xlink	inter-protein xl	F1902_fuerschj_002.31209.31209.5_F1902_fuerschj_002.31031.31031.5	203	1286	1083	-	0.84	27.44	sp|P07149|FAS1_YEAST:1286:x:sp|P26783|RS5_YEAST:203
TKPNPKIIEKIITEAVEIEK-ENVKVAR-a2-b4	sp|P49723|RIR4_YEAST	sp|P07149|FAS1_YEAST	xlink	inter-protein xl	F1902_fuerschj_001.39457.39457.5_F1902_fuerschj_001.39370.39370.5	237	2002	1765	-	0.79	29.35	sp|P07149|FAS1_YEAST:2002:x:sp|P49723|RIR4_YEAST:237
AIELKVDDELLVAR-ASEGGGGKGIR-a5-b8	sp|P07170|KAD2_YEAST	sp|Q00955|ACAC_YEAST	xlink	inter-protein xl	F1902_fuerschj_002.23720.23720.3_F1902_fuerschj_002.21501.21501.3	121	260	139	-	0.73	20.3	sp|P07170|KAD2_YEAST:121:x:sp|Q00955|ACAC_YEAST:260
SYHKIFNPPKEDMK-LEQADKDTVTK-a4-b6	sp|P07170|KAD2_YEAST	sp|P10591|HSP71_YEAST	xlink	inter-protein xl	F1902_fuerschj_001.08669.08669.5_F1902_fuerschj_001.08459.08459.5	146	562	416	-	0.86	24.27	sp|P07170|KAD2_YEAST:146:x:sp|P10591|HSP71_YEAST:562
SYHKIFNPPKEDMK-LEQADKDTVTK-a4-b6	sp|P07170|KAD2_YEAST	sp|P10591|HSP71_YEAST	xlink	inter-protein xl	F1902_fuerschj_002.09364.09364.4_F1902_fuerschj_002.09327.09327.4	146	562	416	-	0.9	23.15	sp|P07170|KAD2_YEAST:146:x:sp|P10591|HSP71_YEAST:562
SQIAKGTQLGLEAKK-LLGSDVIEKSQILR-a5-b9	sp|P07170|KAD2_YEAST	sp|P36008|EF1G2_YEAST	xlink	inter-protein xl	F1902_fuerschj_003.36618.36618.3_F1902_fuerschj_003.36806.36806.3	47	90	43	-	0.77	21.84	sp|P07170|KAD2_YEAST:47:x:sp|P36008|EF1G2_YEAST:90
LFEEQLDKNNEDEKLK-KKLDELENK-a8-b1	sp|P07213|TOM70_YEAST	sp|P31539|HS104_YEAST	xlink	inter-protein xl	F1902_fuerschj_003.37386.37386.4_F1902_fuerschj_003.37274.37274.4	318	481	163	-	0.84	24.8	sp|P07213|TOM70_YEAST:318:x:sp|P31539|HS104_YEAST:481
ASKLDPR-REVNKK-a3-b5	sp|P07213|TOM70_YEAST	sp|P32449|AROG_YEAST	xlink	inter-protein xl	F1902_fuerschj_006.08268.08268.4_F1902_fuerschj_006.08161.08161.4	536	369	167	-	0.91	22.4	sp|P07213|TOM70_YEAST:536:x:sp|P32449|AROG_YEAST:369
LQAITFAEAAKVQQR-GLAERETSIKR-a11-b10	sp|P07213|TOM70_YEAST	sp|P53978|EF3B_YEAST	xlink	inter-protein xl	F1902_fuerschj_004.26085.26085.4_F1902_fuerschj_004.25985.25985.4	589	263	326	-	0.85	20.94	sp|P07213|TOM70_YEAST:589:x:sp|P53978|EF3B_YEAST:263
KAELEAAK-AKISPK-a1-b2	sp|P38249|EIF3A_YEAST	sp|P07245|C1TC_YEAST	xlink	inter-protein xl	F1902_fuerschj_006.05848.05848.4_F1902_fuerschj_006.05728.05728.4	808	358	450	-	0.82	26.06	sp|P07245|C1TC_YEAST:358:x:sp|P38249|EIF3A_YEAST:808
NKDDLEKISK-ZMAGQVLDGK-a2-b1	sp|P38249|EIF3A_YEAST	sp|P07245|C1TC_YEAST	xlink	inter-protein xl	F1902_fuerschj_004.52272.52272.3_F1902_fuerschj_004.52157.52157.3	591		591	-	0.69	20.11	sp|P07245|C1TC_YEAST::x:sp|P38249|EIF3A_YEAST:591
KIAQLVDEK-AAKLSEK-a1-b3	sp|P13188|SYQ_YEAST	sp|P07251|ATPA_YEAST	xlink	inter-protein xl	F1902_fuerschj_006.08921.08921.3_F1902_fuerschj_006.08847.08847.3	500	348	152	-	0.9	21.63	sp|P07251|ATPA_YEAST:348:x:sp|P13188|SYQ_YEAST:500
LSLEKSGSDR-QGKGDLKR-a5-b7	sp|P07259|PYR1_YEAST	sp|P09436|SYIC_YEAST	xlink	inter-protein xl	F1902_fuerschj_011.007717.007717.4_F1902_fuerschj_011.007634.007634.4	165	520	355	F1902_fuerschj_011_matched	0.8	28.23	sp|P07259|PYR1_YEAST:165:x:sp|P09436|SYIC_YEAST:520
NLLSVAYKNVIGAR-NSTSSKDKK-a8-b8	sp|P29311|BMH1_YEAST,sp|P34730|BMH2_YEAST	sp|P07284|SYSC_YEAST	xlink	inter-protein xl	F1902_fuerschj_006.27936.27936.4_F1902_fuerschj_006.27867.27867.4	51,51	458	407	-	0.95	35.03	sp|P07284|SYSC_YEAST:458:x:sp|P29311|BMH1_YEAST:51:|:sp|P34730|BMH2_YEAST:51
NLLSVAYKNVIGAR-NSTSSKDKK-a8-b8	sp|P29311|BMH1_YEAST,sp|P34730|BMH2_YEAST	sp|P07284|SYSC_YEAST	xlink	inter-protein xl	F1902_fuerschj_002.26208.26208.4_F1902_fuerschj_002.26183.26183.4	51,51	458	407	-	0.93	33.11	sp|P07284|SYSC_YEAST:458:x:sp|P29311|BMH1_YEAST:51:|:sp|P34730|BMH2_YEAST:51
NLLSVAYKNVIGAR-NSTSSKDKK-a8-b8	sp|P29311|BMH1_YEAST,sp|P34730|BMH2_YEAST	sp|P07284|SYSC_YEAST	xlink	inter-protein xl	F1902_fuerschj_011.029539.029539.4_F1902_fuerschj_011.029537.029537.4	51,51	458	407	F1902_fuerschj_011_matched	0.67	37.62	sp|P07284|SYSC_YEAST:458:x:sp|P29311|BMH1_YEAST:51:|:sp|P34730|BMH2_YEAST:51
LHVEKLR-EANKSK-a5-b4	sp|P41338|THIL_YEAST	sp|P07806|SYV_YEAST	xlink	inter-protein xl	F1902_fuerschj_003.03573.03573.3_F1902_fuerschj_003.03532.03532.3	231	1079	848	-	0.74	25.15	sp|P07806|SYV_YEAST:1079:x:sp|P41338|THIL_YEAST:231
QIWAKDR-KEAIYK-a5-b1	sp|P07806|SYV_YEAST	sp|P53090|ARO8_YEAST	xlink	inter-protein xl	F1902_fuerschj_003.01240.01240.3_F1902_fuerschj_003.01221.01221.3	245	231	14	-	0.91	24.26	sp|P07806|SYV_YEAST:245:x:sp|P53090|ARO8_YEAST:231
ALKDAGLSTSDISEVLLVGGMSRMPK-FDARKK-a3-b5	sp|P0CS90|HSP77_YEAST	sp|P07806|SYV_YEAST	xlink	inter-protein xl	F1902_fuerschj_001.25765.25765.5_F1902_fuerschj_001.25548.25548.5	348	484	136	-	0.84	22.96	sp|P07806|SYV_YEAST:484:x:sp|P0CS90|HSP77_YEAST:348
KAAAKYPNSK-FKFDTHGEK-a5-b2	sp|P07806|SYV_YEAST	sp|P16861|PFKA1_YEAST	xlink	inter-protein xl	F1902_fuerschj_004.05868.05868.4_F1902_fuerschj_004.05814.05814.4	613	906	293	-	0.95	20.11	sp|P07806|SYV_YEAST:613:x:sp|P16861|PFKA1_YEAST:906
TLYKKPKNEK-EIEKEK-a4-b4	sp|P09436|SYIC_YEAST	sp|P07806|SYV_YEAST	xlink	inter-protein xl	F1902_fuerschj_011.004741.004741.4_F1902_fuerschj_011.004551.004551.4	267	82	185	F1902_fuerschj_011_matched	0.9	29.34	sp|P07806|SYV_YEAST:82:x:sp|P09436|SYIC_YEAST:267
QLQLIQVEIKALER-KAEKLLK-a10-b4	sp|P31539|HS104_YEAST	sp|P07806|SYV_YEAST	xlink	inter-protein xl	F1902_fuerschj_004.23809.23809.4_F1902_fuerschj_004.22958.22958.4	429	89	340	-	0.89	23.52	sp|P07806|SYV_YEAST:89:x:sp|P31539|HS104_YEAST:429
EAPEYFESIKR-AAAALAGGKK-a10-b9	sp|P13188|SYQ_YEAST	sp|Q3E792|RS25A_YEAST,sp|P0C0T4|RS25B_YEAST	xlink	inter-protein xl	F1902_fuerschj_001.27551.27551.4_F1902_fuerschj_001.27462.27462.4	307	21,21	286	-	0.89	22.2	sp|P0C0T4|RS25B_YEAST:21:|:sp|Q3E792|RS25A_YEAST:21:x:sp|P13188|SYQ_YEAST:307
DTDAEGKPLER-KSMKDR-a7-b4	sp|P32324|EF2_YEAST	sp|Q3E792|RS25A_YEAST,sp|P0C0T4|RS25B_YEAST	xlink	inter-protein xl	F1902_fuerschj_005.11229.11229.4_F1902_fuerschj_005.10192.10192.4	267	33,33	234	-	0.9	22.12	sp|P0C0T4|RS25B_YEAST:33:|:sp|Q3E792|RS25A_YEAST:33:x:sp|P32324|EF2_YEAST:267
AAEEAGVTDVKVSISHDDLQAVAVAVSTKK-HLEKEGIIKPISK-a29-b4	sp|P19097|FAS2_YEAST	sp|Q3E792|RS25A_YEAST,sp|P0C0T4|RS25B_YEAST	xlink	inter-protein xl	F1902_fuerschj_001.39843.39843.5_F1902_fuerschj_001.39911.39911.5	1886	85,85	1801	-	0.85	20.89	sp|P0C0T4|RS25B_YEAST:85:|:sp|Q3E792|RS25A_YEAST:85:x:sp|P19097|FAS2_YEAST:1886
IAAQKRISA-QQLSKAAK-a5-b5	sp|P46990|RL17B_YEAST	sp|Q3E792|RS25A_YEAST,sp|P0C0T4|RS25B_YEAST	xlink	inter-protein xl	F1902_fuerschj_006.02127.02127.3_F1902_fuerschj_006.02069.02069.3	180	9,9	171	-	0.94	21.89	sp|P0C0T4|RS25B_YEAST:9:|:sp|Q3E792|RS25A_YEAST:9:x:sp|P46990|RL17B_YEAST:180
DVGKNK-FLKAGK-a4-b3	sp|P22515|UBA1_YEAST	sp|P0C2H7|RL27B_YEAST,sp|P0C2H6|RL27A_YEAST	xlink	inter-protein xl	F1902_fuerschj_006.12492.12492.3_F1902_fuerschj_006.12380.12380.3	492	6,6	486	-	0.94	27.9	sp|P0C2H6|RL27A_YEAST:6:|:sp|P0C2H7|RL27B_YEAST:6:x:sp|P22515|UBA1_YEAST:492
YPSKVTK-KPSPLK-a4-b1	sp|P0C2H7|RL27B_YEAST	sp|P53090|ARO8_YEAST	xlink	inter-protein xl	F1902_fuerschj_002.05908.05908.4_F1902_fuerschj_002.05850.05850.4	52	21	31	-	0.94	26.92	sp|P0C2H7|RL27B_YEAST:52:x:sp|P53090|ARO8_YEAST:21
GQTYSPAQIGGFVLNKMK-ANASAKADKK-a16-b9	sp|P0CS90|HSP77_YEAST	sp|P32527|ZUO1_YEAST	xlink	inter-protein xl	F1902_fuerschj_005.17854.17854.4_F1902_fuerschj_005.17574.17574.4	150	340	190	-	0.88	22.54	sp|P0CS90|HSP77_YEAST:150:x:sp|P32527|ZUO1_YEAST:340
AQFETLTAPLVKR-TYATLKEVEMRLK-a12-b6	sp|P0CS90|HSP77_YEAST	sp|P38077|ATPG_YEAST	xlink	inter-protein xl	F1902_fuerschj_001.30211.30211.5_F1902_fuerschj_001.30067.30067.5	337	37	300	-	0.94	25.65	sp|P0CS90|HSP77_YEAST:337:x:sp|P38077|ATPG_YEAST:37
KDEAKPADDAAPAK-VQKSTK-a1-b3	sp|P36008|EF1G2_YEAST	sp|P0CX24|RL20B_YEAST	xlink	inter-protein xl	F1902_fuerschj_012.001312.001312.3_F1902_fuerschj_012.001287.001287.3	236	158	78	F1902_fuerschj_012_matched	0.68	28.59	sp|P0CX24|RL20B_YEAST:158:x:sp|P36008|EF1G2_YEAST:236
KDEAKPADDAAPAKKPK-RSATGAKR-a15-b7	sp|P36008|EF1G2_YEAST	sp|P0CX40|RS8B_YEAST	xlink	inter-protein xl	F1902_fuerschj_009.006994.006994.4_F1902_fuerschj_009.006949.006949.4	250	17	233	F1902_fuerschj_009_matched	0.92	30.72	sp|P0CX40|RS8B_YEAST:17:x:sp|P36008|EF1G2_YEAST:250
AEAEKK-AQFRKK-a5-b5	sp|P32589|HSP7F_YEAST	sp|P0CX40|RS8B_YEAST	xlink	inter-protein xl	F1902_fuerschj_004.15575.15575.3_F1902_fuerschj_004.17287.17287.3	679	23	656	-	0.81	20.16	sp|P0CX40|RS8B_YEAST:23:x:sp|P32589|HSP7F_YEAST:679
NFLETVELQVGLKNYDPQR-KLQWMVDK-a13-b1	sp|P0CX43|RL1A_YEAST	sp|P46655|SYEC_YEAST	xlink	inter-protein xl	F1902_fuerschj_003.37572.37572.3_F1902_fuerschj_003.37504.37504.3	39	442	403	-	0.55	30.0	sp|P0CX43|RL1A_YEAST:39:x:sp|P46655|SYEC_YEAST:442
TLLSKRK-VDKPLLK-a5-b3	sp|P46655|SYEC_YEAST	sp|P0CX46|RL2B_YEAST	xlink	inter-protein xl	F1902_fuerschj_006.14877.14877.4_F1902_fuerschj_006.14765.14765.4	440	177	263	-	0.88	24.12	sp|P0CX46|RL2B_YEAST:177:x:sp|P46655|SYEC_YEAST:440
GSQKTQD-ETLIKK-a4-b5	sp|P0CX46|RL2B_YEAST	sp|P38249|EIF3A_YEAST	xlink	inter-protein xl	F1902_fuerschj_004.01996.01996.3_F1902_fuerschj_004.01882.01882.3	251	588	337	-	0.92	27.17	sp|P0CX46|RL2B_YEAST:251:x:sp|P38249|EIF3A_YEAST:588
DYIMSPVGNPEGPEKPNK-TKRWYK-a15-b2	sp|P14540|ALF_YEAST	sp|P0CX48|RS11B_YEAST	xlink	inter-protein xl	F1902_fuerschj_002.19611.19611.3_F1902_fuerschj_002.19544.19544.3	323	32	291	-	0.77	20.23	sp|P0CX48|RS11B_YEAST:32:x:sp|P14540|ALF_YEAST:323
GKLEEEYAPFASDAEK-IPKVQK-a2-b3	sp|P32589|HSP7F_YEAST	sp|P10592|HSP72_YEAST,sp|P10591|HSP71_YEAST,sp|P40150|SSB2_YEAST,sp|P11484|SSB1_YEAST	xlink	inter-protein xl	F1902_fuerschj_002.16399.16399.4_F1902_fuerschj_002.16356.16356.4	584	342,342,348,348	242	-	0.93	21.87	sp|P10591|HSP71_YEAST:342:|:sp|P10592|HSP72_YEAST:342:|:sp|P11484|SSB1_YEAST:348:|:sp|P40150|SSB2_YEAST:348:x:sp|P32589|HSP7F_YEAST:584
EEFDDKLK-KVTKTVK-a6-b4	sp|P10591|HSP71_YEAST	sp|P32589|HSP7F_YEAST	xlink	inter-protein xl	F1902_fuerschj_003.09759.09759.3_F1902_fuerschj_003.09677.09677.3	590	526	64	-	0.95	24.28	sp|P10591|HSP71_YEAST:590:x:sp|P32589|HSP7F_YEAST:526
DHTKIIHDLK-THVLKKNPLK-a4-b6	sp|P53090|ARO8_YEAST	sp|P49626|RL4B_YEAST,sp|P10664|RL4A_YEAST	xlink	inter-protein xl	F1902_fuerschj_003.10756.10756.5_F1902_fuerschj_003.10675.10675.5	123	315,315	192	-	0.82	27.35	sp|P10664|RL4A_YEAST:315:|:sp|P49626|RL4B_YEAST:315:x:sp|P53090|ARO8_YEAST:123
EDEEDKFDAMGNK-NPLKNK-a6-b4	sp|P16521|EF3A_YEAST	sp|P49626|RL4B_YEAST,sp|P10664|RL4A_YEAST	xlink	inter-protein xl	F1902_fuerschj_002.15067.15067.4_F1902_fuerschj_002.14989.14989.4	997	319,319	678	-	0.94	20.3	sp|P10664|RL4A_YEAST:319:|:sp|P49626|RL4B_YEAST:319:x:sp|P16521|EF3A_YEAST:997
LIGDAAKNQAALNPR-ILTAAEKLK-a7-b7	sp|P40150|SSB2_YEAST,sp|P11484|SSB1_YEAST	sp|P32589|HSP7F_YEAST	xlink	inter-protein xl	F1902_fuerschj_006.18397.18397.3_F1902_fuerschj_006.18319.18319.3	58,58	273	215	-	0.93	43.26	sp|P11484|SSB1_YEAST:58:|:sp|P40150|SSB2_YEAST:58:x:sp|P32589|HSP7F_YEAST:273
LIGDAAKNQAALNPR-ILTAAEKLKK-a7-b7	sp|P40150|SSB2_YEAST,sp|P11484|SSB1_YEAST	sp|P32589|HSP7F_YEAST	xlink	inter-protein xl	F1902_fuerschj_002.13707.13707.5_F1902_fuerschj_002.13620.13620.5	58,58	273	215	-	0.93	38.39	sp|P11484|SSB1_YEAST:58:|:sp|P40150|SSB2_YEAST:58:x:sp|P32589|HSP7F_YEAST:273
LIGDAAKNQAALNPR-ILTAAEKLKK-a7-b7	sp|P40150|SSB2_YEAST,sp|P11484|SSB1_YEAST	sp|P32589|HSP7F_YEAST	xlink	inter-protein xl	F1902_fuerschj_004.14635.14635.3_F1902_fuerschj_004.14562.14562.3	58,58	273	215	-	0.79	37.65	sp|P11484|SSB1_YEAST:58:|:sp|P40150|SSB2_YEAST:58:x:sp|P32589|HSP7F_YEAST:273
LIGDAAKNQAALNPR-ILTAAEKLK-a7-b7	sp|P40150|SSB2_YEAST,sp|P11484|SSB1_YEAST	sp|P32589|HSP7F_YEAST	xlink	inter-protein xl	F1902_fuerschj_004.17712.17712.3_F1902_fuerschj_004.17560.17560.3	58,58	273	215	-	0.57	37.59	sp|P11484|SSB1_YEAST:58:|:sp|P40150|SSB2_YEAST:58:x:sp|P32589|HSP7F_YEAST:273
LIGDAAKNQAALNPR-ILTAAEKLK-a7-b7	sp|P40150|SSB2_YEAST,sp|P11484|SSB1_YEAST	sp|P32589|HSP7F_YEAST	xlink	inter-protein xl	F1902_fuerschj_002.16407.16407.3_F1902_fuerschj_002.16319.16319.3	58,58	273	215	-	0.93	35.69	sp|P11484|SSB1_YEAST:58:|:sp|P40150|SSB2_YEAST:58:x:sp|P32589|HSP7F_YEAST:273
LIGDAAKNQAALNPR-ILTAAEKLKK-a7-b7	sp|P40150|SSB2_YEAST,sp|P11484|SSB1_YEAST	sp|P32589|HSP7F_YEAST	xlink	inter-protein xl	F1902_fuerschj_004.14623.14623.4_F1902_fuerschj_004.14527.14527.4	58,58	273	215	-	0.95	33.22	sp|P11484|SSB1_YEAST:58:|:sp|P40150|SSB2_YEAST:58:x:sp|P32589|HSP7F_YEAST:273
LIGDAAKNQAALNPR-ILTAAEKLKK-a7-b7	sp|P40150|SSB2_YEAST,sp|P11484|SSB1_YEAST	sp|P32589|HSP7F_YEAST	xlink	inter-protein xl	F1902_fuerschj_005.15059.15059.4_F1902_fuerschj_005.14948.14948.4	58,58	273	215	-	0.65	32.13	sp|P11484|SSB1_YEAST:58:|:sp|P40150|SSB2_YEAST:58:x:sp|P32589|HSP7F_YEAST:273
LIGDAAKNQAALNPR-ILTAAEKLKK-a7-b7	sp|P40150|SSB2_YEAST,sp|P11484|SSB1_YEAST	sp|P32589|HSP7F_YEAST	xlink	inter-protein xl	F1902_fuerschj_006.15379.15379.3_F1902_fuerschj_006.15270.15270.3	58,58	273	215	-	0.5	31.78	sp|P11484|SSB1_YEAST:58:|:sp|P40150|SSB2_YEAST:58:x:sp|P32589|HSP7F_YEAST:273
LIGDAAKNQAALNPR-ILTAAEKLKK-a7-b7	sp|P40150|SSB2_YEAST,sp|P11484|SSB1_YEAST	sp|P32589|HSP7F_YEAST	xlink	inter-protein xl	F1902_fuerschj_006.15334.15334.4_F1902_fuerschj_006.15274.15274.4	58,58	273	215	-	0.75	31.68	sp|P11484|SSB1_YEAST:58:|:sp|P40150|SSB2_YEAST:58:x:sp|P32589|HSP7F_YEAST:273
LIGDAAKNQAALNPR-ILTAAEKLK-a7-b7	sp|P40150|SSB2_YEAST,sp|P11484|SSB1_YEAST	sp|P32589|HSP7F_YEAST	xlink	inter-protein xl	F1902_fuerschj_003.17492.17492.4_F1902_fuerschj_003.17370.17370.4	58,58	273	215	-	0.94	29.72	sp|P11484|SSB1_YEAST:58:|:sp|P40150|SSB2_YEAST:58:x:sp|P32589|HSP7F_YEAST:273
LIGDAAKNQAALNPR-ILTAAEKLKK-a7-b7	sp|P40150|SSB2_YEAST,sp|P11484|SSB1_YEAST	sp|P32589|HSP7F_YEAST	xlink	inter-protein xl	F1902_fuerschj_003.14563.14563.3_F1902_fuerschj_003.14483.14483.3	58,58	273	215	-	0.9	29.22	sp|P11484|SSB1_YEAST:58:|:sp|P40150|SSB2_YEAST:58:x:sp|P32589|HSP7F_YEAST:273
LIGDAAKNQAALNPR-ILTAAEKLKK-a7-b7	sp|P40150|SSB2_YEAST,sp|P11484|SSB1_YEAST	sp|P32589|HSP7F_YEAST	xlink	inter-protein xl	F1902_fuerschj_002.13672.13672.3_F1902_fuerschj_002.13580.13580.3	58,58	273	215	-	0.54	28.92	sp|P11484|SSB1_YEAST:58:|:sp|P40150|SSB2_YEAST:58:x:sp|P32589|HSP7F_YEAST:273
LIGDAAKNQAALNPR-ILTAAEKLKK-a7-b7	sp|P40150|SSB2_YEAST,sp|P11484|SSB1_YEAST	sp|P32589|HSP7F_YEAST	xlink	inter-protein xl	F1902_fuerschj_001.12627.12627.4_F1902_fuerschj_001.12503.12503.4	58,58	273	215	-	0.75	27.4	sp|P11484|SSB1_YEAST:58:|:sp|P40150|SSB2_YEAST:58:x:sp|P32589|HSP7F_YEAST:273
LIGDAAKNQAALNPR-ILTAAEKLK-a7-b7	sp|P40150|SSB2_YEAST,sp|P11484|SSB1_YEAST	sp|P32589|HSP7F_YEAST	xlink	inter-protein xl	F1902_fuerschj_002.16406.16406.4_F1902_fuerschj_002.16284.16284.4	58,58	273	215	-	0.9	23.43	sp|P11484|SSB1_YEAST:58:|:sp|P40150|SSB2_YEAST:58:x:sp|P32589|HSP7F_YEAST:273
LIGDAAKNQAALNPR-ILTAAEKLKK-a7-b7	sp|P40150|SSB2_YEAST,sp|P11484|SSB1_YEAST	sp|P32589|HSP7F_YEAST	xlink	inter-protein xl	F1902_fuerschj_012.016599.016599.5_F1902_fuerschj_012.016466.016466.5	58,58	273	215	F1902_fuerschj_012_matched	0.87	44.96	sp|P11484|SSB1_YEAST:58:|:sp|P40150|SSB2_YEAST:58:x:sp|P32589|HSP7F_YEAST:273
LIGDAAKNQAALNPR-ILTAAEKLK-a7-b7	sp|P40150|SSB2_YEAST,sp|P11484|SSB1_YEAST	sp|P32589|HSP7F_YEAST	xlink	inter-protein xl	F1902_fuerschj_011.019092.019092.3_F1902_fuerschj_011.018990.018990.3	58,58	273	215	F1902_fuerschj_011_matched	0.57	41.33	sp|P11484|SSB1_YEAST:58:|:sp|P40150|SSB2_YEAST:58:x:sp|P32589|HSP7F_YEAST:273
LIGDAAKNQAALNPR-ILTAAEKLKK-a7-b7	sp|P40150|SSB2_YEAST,sp|P11484|SSB1_YEAST	sp|P32589|HSP7F_YEAST	xlink	inter-protein xl	F1902_fuerschj_009.014701.014701.5_F1902_fuerschj_009.014648.014648.5	58,58	273	215	F1902_fuerschj_009_matched	0.81	40.33	sp|P11484|SSB1_YEAST:58:|:sp|P40150|SSB2_YEAST:58:x:sp|P32589|HSP7F_YEAST:273
LIGDAAKNQAALNPR-ILTAAEKLKK-a7-b7	sp|P40150|SSB2_YEAST,sp|P11484|SSB1_YEAST	sp|P32589|HSP7F_YEAST	xlink	inter-protein xl	F1902_fuerschj_010.013973.013973.4_F1902_fuerschj_010.013873.013873.4	58,58	273	215	F1902_fuerschj_010_matched	0.82	37.94	sp|P11484|SSB1_YEAST:58:|:sp|P40150|SSB2_YEAST:58:x:sp|P32589|HSP7F_YEAST:273
LIGDAAKNQAALNPR-ILTAAEKLK-a7-b7	sp|P40150|SSB2_YEAST,sp|P11484|SSB1_YEAST	sp|P32589|HSP7F_YEAST	xlink	inter-protein xl	F1902_fuerschj_014.018776.018776.4_F1902_fuerschj_014.018718.018718.4	58,58	273	215	F1902_fuerschj_014_matched	0.81	36.28	sp|P11484|SSB1_YEAST:58:|:sp|P40150|SSB2_YEAST:58:x:sp|P32589|HSP7F_YEAST:273
LIGDAAKNQAALNPR-ILTAAEKLKK-a7-b7	sp|P40150|SSB2_YEAST,sp|P11484|SSB1_YEAST	sp|P32589|HSP7F_YEAST	xlink	inter-protein xl	F1902_fuerschj_009.014721.014721.4_F1902_fuerschj_009.014711.014711.4	58,58	273	215	F1902_fuerschj_009_matched	0.71	35.96	sp|P11484|SSB1_YEAST:58:|:sp|P40150|SSB2_YEAST:58:x:sp|P32589|HSP7F_YEAST:273
LIGDAAKNQAALNPR-ILTAAEKLKK-a7-b7	sp|P40150|SSB2_YEAST,sp|P11484|SSB1_YEAST	sp|P32589|HSP7F_YEAST	xlink	inter-protein xl	F1902_fuerschj_011.015985.015985.4_F1902_fuerschj_011.015926.015926.4	58,58	273	215	F1902_fuerschj_011_matched	0.83	35.83	sp|P11484|SSB1_YEAST:58:|:sp|P40150|SSB2_YEAST:58:x:sp|P32589|HSP7F_YEAST:273
LIGDAAKNQAALNPR-ILTAAEKLKK-a7-b7	sp|P40150|SSB2_YEAST,sp|P11484|SSB1_YEAST	sp|P32589|HSP7F_YEAST	xlink	inter-protein xl	F1902_fuerschj_012.016608.016608.3_F1902_fuerschj_012.016475.016475.3	58,58	273	215	F1902_fuerschj_012_matched	0.89	33.98	sp|P11484|SSB1_YEAST:58:|:sp|P40150|SSB2_YEAST:58:x:sp|P32589|HSP7F_YEAST:273
LIGDAAKNQAALNPR-ILTAAEKLK-a7-b7	sp|P40150|SSB2_YEAST,sp|P11484|SSB1_YEAST	sp|P32589|HSP7F_YEAST	xlink	inter-protein xl	F1902_fuerschj_011.019132.019132.4_F1902_fuerschj_011.019075.019075.4	58,58	273	215	F1902_fuerschj_011_matched	0.91	30.82	sp|P11484|SSB1_YEAST:58:|:sp|P40150|SSB2_YEAST:58:x:sp|P32589|HSP7F_YEAST:273
LIGDAAKNQAALNPR-ILTAAEKLK-a7-b7	sp|P40150|SSB2_YEAST,sp|P11484|SSB1_YEAST	sp|P32589|HSP7F_YEAST	xlink	inter-protein xl	F1902_fuerschj_010.017161.017161.4_F1902_fuerschj_010.017079.017079.4	58,58	273	215	F1902_fuerschj_010_matched	0.8	28.97	sp|P11484|SSB1_YEAST:58:|:sp|P40150|SSB2_YEAST:58:x:sp|P32589|HSP7F_YEAST:273
LIGDAAKNQAALNPR-ILTAAEKLKK-a7-b9	sp|P40150|SSB2_YEAST,sp|P11484|SSB1_YEAST	sp|P32589|HSP7F_YEAST	xlink	inter-protein xl	F1902_fuerschj_005.15027.15027.5_F1902_fuerschj_005.14958.14958.5	58,58	275	217	-	0.91	41.23	sp|P11484|SSB1_YEAST:58:|:sp|P40150|SSB2_YEAST:58:x:sp|P32589|HSP7F_YEAST:275
LIGDAAKNQAALNPR-ILTAAEKLKK-a7-b9	sp|P40150|SSB2_YEAST,sp|P11484|SSB1_YEAST	sp|P32589|HSP7F_YEAST	xlink	inter-protein xl	F1902_fuerschj_006.15375.15375.5_F1902_fuerschj_006.15252.15252.5	58,58	275	217	-	0.93	39.98	sp|P11484|SSB1_YEAST:58:|:sp|P40150|SSB2_YEAST:58:x:sp|P32589|HSP7F_YEAST:275
LIGDAAKNQAALNPR-ILTAAEKLKK-a7-b9	sp|P40150|SSB2_YEAST,sp|P11484|SSB1_YEAST	sp|P32589|HSP7F_YEAST	xlink	inter-protein xl	F1902_fuerschj_003.14516.14516.5_F1902_fuerschj_003.14468.14468.5	58,58	275	217	-	0.77	39.15	sp|P11484|SSB1_YEAST:58:|:sp|P40150|SSB2_YEAST:58:x:sp|P32589|HSP7F_YEAST:275
LIGDAAKNQAALNPR-ILTAAEKLKK-a7-b9	sp|P40150|SSB2_YEAST,sp|P11484|SSB1_YEAST	sp|P32589|HSP7F_YEAST	xlink	inter-protein xl	F1902_fuerschj_005.15031.15031.3_F1902_fuerschj_005.14940.14940.3	58,58	275	217	-	0.91	36.5	sp|P11484|SSB1_YEAST:58:|:sp|P40150|SSB2_YEAST:58:x:sp|P32589|HSP7F_YEAST:275
LIGDAAKNQAALNPR-ILTAAEKLKK-a7-b9	sp|P40150|SSB2_YEAST,sp|P11484|SSB1_YEAST	sp|P32589|HSP7F_YEAST	xlink	inter-protein xl	F1902_fuerschj_003.14514.14514.4_F1902_fuerschj_003.14463.14463.4	58,58	275	217	-	0.92	32.3	sp|P11484|SSB1_YEAST:58:|:sp|P40150|SSB2_YEAST:58:x:sp|P32589|HSP7F_YEAST:275
DMKTWPFK-IEKELK-a3-b3	sp|P40150|SSB2_YEAST,sp|P11484|SSB1_YEAST	sp|P28272|PYRD_YEAST	xlink	inter-protein xl	F1902_fuerschj_001.06866.06866.3_F1902_fuerschj_001.06723.06723.3	90,90	290	200	-	0.88	21.19	sp|P11484|SSB1_YEAST:90:|:sp|P40150|SSB2_YEAST:90:x:sp|P28272|PYRD_YEAST:290
ELKWADPR-SGQKVR-a3-b4	sp|P13188|SYQ_YEAST	sp|P32324|EF2_YEAST	xlink	inter-protein xl	F1902_fuerschj_006.19213.19213.3_F1902_fuerschj_006.19192.19192.3	159	410	251	-	0.85	20.79	sp|P13188|SYQ_YEAST:159:x:sp|P32324|EF2_YEAST:410
SSDNSASSGPKR-LVTQHKAK-a11-b6	sp|P13188|SYQ_YEAST	sp|P26321|RL5_YEAST	xlink	inter-protein xl	F1902_fuerschj_003.00698.00698.5_F1902_fuerschj_003.00668.00668.5	215	41	174	-	0.92	26.04	sp|P13188|SYQ_YEAST:215:x:sp|P26321|RL5_YEAST:41
SACYTSLKK-EIVKNKK-a8-b6	sp|P15705|STI1_YEAST	sp|P13188|SYQ_YEAST	xlink	inter-protein xl	F1902_fuerschj_005.12198.12198.3_F1902_fuerschj_005.12113.12113.3	54	28	26	-	0.72	21.28	sp|P13188|SYQ_YEAST:28:x:sp|P15705|STI1_YEAST:54
MVSWLGFKPWKITYSSDYFDELYRLAEVLIK-SPIILQTSNGGAAYFAGKGISNEGQNASIK-a8-b18	sp|P13188|SYQ_YEAST	sp|P14540|ALF_YEAST	xlink	inter-protein xl	F1902_fuerschj_003.28259.28259.6_F1902_fuerschj_003.28299.28299.6	316	73	243	-	0.64	27.2	sp|P13188|SYQ_YEAST:316:x:sp|P14540|ALF_YEAST:73
KHWGGGILGNKAQAK-SLEKDEAGK-a1-b4	sp|P29453|RL8B_YEAST	sp|P13188|SYQ_YEAST	xlink	inter-protein xl	F1902_fuerschj_003.58184.58184.4_F1902_fuerschj_003.58020.58020.4	231	655	424	-	0.92	23.77	sp|P13188|SYQ_YEAST:655:x:sp|P29453|RL8B_YEAST:231
SPIILQTSNGGAAYFAGKGISNEGQNASIK-SAGKKYVDAVNWK-a18-b5	sp|P14540|ALF_YEAST	sp|P13663|DHAS_YEAST	xlink	inter-protein xl	F1902_fuerschj_002.23623.23623.4_F1902_fuerschj_002.23424.23424.4	73	45	28	-	0.76	23.22	sp|P13663|DHAS_YEAST:45:x:sp|P14540|ALF_YEAST:73
NTCVYGGVPKSQQIR-YTLGYKSTVKSLR-a10-b10	sp|P24783|DBP2_YEAST	sp|P14120|RL30_YEAST	xlink	inter-protein xl	F1902_fuerschj_002.25748.25748.5_F1902_fuerschj_002.25714.25714.5	226	32	194	-	0.95	24.49	sp|P14120|RL30_YEAST:32:x:sp|P24783|DBP2_YEAST:226
KAFTKYSAK-ALQLSKK-a5-b6	sp|P14126|RL3_YEAST	sp|P49090|ASNS2_YEAST	xlink	inter-protein xl	F1902_fuerschj_004.03067.03067.4_F1902_fuerschj_004.02979.02979.4	132	25	107	-	0.93	21.12	sp|P14126|RL3_YEAST:132:x:sp|P49090|ASNS2_YEAST:25
DYIMSPVGNPEGPEKPNKK-KTFSNR-a15-b1	sp|P14540|ALF_YEAST	sp|P41811|COPB2_YEAST	xlink	inter-protein xl	F1902_fuerschj_004.20804.20804.3_F1902_fuerschj_004.20708.20708.3	323	7	316	-	0.81	27.09	sp|P14540|ALF_YEAST:323:x:sp|P41811|COPB2_YEAST:7
DYIMSPVGNPEGPEKPNKK-KTFSNR-a15-b1	sp|P14540|ALF_YEAST	sp|P41811|COPB2_YEAST	xlink	inter-protein xl	F1902_fuerschj_006.21895.21895.3_F1902_fuerschj_006.21832.21832.3	323	7	316	-	0.62	25.49	sp|P14540|ALF_YEAST:323:x:sp|P41811|COPB2_YEAST:7
DYIMSPVGNPEGPEKPNKK-KTFSNR-a18-b1	sp|P14540|ALF_YEAST	sp|P41811|COPB2_YEAST	xlink	inter-protein xl	F1902_fuerschj_003.21311.21311.3_F1902_fuerschj_003.21204.21204.3	326	7	319	-	0.82	23.23	sp|P14540|ALF_YEAST:326:x:sp|P41811|COPB2_YEAST:7
SPIILQTSNGGAAYFAGKGISNEGQNASIK-ALELDASNKAAKEGLDQVHR-a18-b12	sp|P14540|ALF_YEAST	sp|P15705|STI1_YEAST	xlink	inter-protein xl	F1902_fuerschj_001.36869.36869.4_F1902_fuerschj_001.38740.38740.4	73	111	38	-	0.51	24.07	sp|P14540|ALF_YEAST:73:x:sp|P15705|STI1_YEAST:111
SPIILQTSNGGAAYFAGKGISNEGQNASIK-ALELDASNKAAKEGLDQVHR-a18-b12	sp|P14540|ALF_YEAST	sp|P15705|STI1_YEAST	xlink	inter-protein xl	F1902_fuerschj_001.36869.36869.4_F1902_fuerschj_001.36719.36719.4	73	111	38	-	0.79	22.82	sp|P14540|ALF_YEAST:73:x:sp|P15705|STI1_YEAST:111
SPIILQTSNGGAAYFAGKGISNEGQNASIK-HLPFNVVNKDGKPAVEVSVK-a18-b9	sp|P14540|ALF_YEAST	sp|P16474|BIP_YEAST	xlink	inter-protein xl	F1902_fuerschj_001.38740.38740.4_F1902_fuerschj_001.36672.36672.4	73	143	70	-	0.57	20.83	sp|P14540|ALF_YEAST:73:x:sp|P16474|BIP_YEAST:143
SPIILQTSNGGAAYFAGKGISNEGQNASIK-VTEYAEKLNLCAEYKDR-a18-b15	sp|P14540|ALF_YEAST	sp|P17255|VATA_YEAST	xlink	inter-protein xl	F1902_fuerschj_002.25299.25299.4_F1902_fuerschj_002.24658.24658.4	73	536	463	-	0.53	21.91	sp|P14540|ALF_YEAST:73:x:sp|P17255|VATA_YEAST:536
SPIILQTSNGGAAYFAGKGISNEGQNASIK-KAFEEAEK-a18-b1	sp|P14540|ALF_YEAST	sp|P25694|CDC48_YEAST	xlink	inter-protein xl	F1902_fuerschj_002.20882.20882.4_F1902_fuerschj_002.22684.22684.4	73	298	225	-	0.47	33.31	sp|P14540|ALF_YEAST:73:x:sp|P25694|CDC48_YEAST:298
SPIILQTSNGGAAYFAGKGISNEGQNASIK-KAFEEAEK-a18-b1	sp|P14540|ALF_YEAST	sp|P25694|CDC48_YEAST	xlink	inter-protein xl	F1902_fuerschj_012.026036.026036.4_F1902_fuerschj_012.026630.026630.4	73	298	225	F1902_fuerschj_012_matched	0.55	31.43	sp|P14540|ALF_YEAST:73:x:sp|P25694|CDC48_YEAST:298
SPIILQTSNGGAAYFAGKGISNEGQNASIK-RGFYKPIVTVPGK-a18-b5	sp|P14540|ALF_YEAST	sp|P26637|SYLC_YEAST	xlink	inter-protein xl	F1902_fuerschj_004.27187.27187.4_F1902_fuerschj_004.29560.29560.4	73	367	294	-	0.64	24.53	sp|P14540|ALF_YEAST:73:x:sp|P26637|SYLC_YEAST:367
SPIILQTSNGGAAYFAGKGISNEGQNASIK-YIEQAIEKLSKR-a18-b8	sp|P14540|ALF_YEAST	sp|P32288|GLNA_YEAST	xlink	inter-protein xl	F1902_fuerschj_003.24956.24956.4_F1902_fuerschj_003.27052.27052.4	73	273	200	-	0.76	22.69	sp|P14540|ALF_YEAST:73:x:sp|P32288|GLNA_YEAST:273
SPIILQTSNGGAAYFAGKGISNEGQNASIK-NHTWSEFERIEAEKNVK-a18-b14	sp|P14540|ALF_YEAST	sp|P32527|ZUO1_YEAST	xlink	inter-protein xl	F1902_fuerschj_001.21658.21658.5_F1902_fuerschj_001.20739.20739.5	73	59	14	-	0.46	24.53	sp|P14540|ALF_YEAST:73:x:sp|P32527|ZUO1_YEAST:59
SPIILQTSNGGAAYFAGKGISNEGQNASIK-NHTWSEFERIEAEKNVK-a18-b14	sp|P14540|ALF_YEAST	sp|P32527|ZUO1_YEAST	xlink	inter-protein xl	F1902_fuerschj_003.23337.23337.4_F1902_fuerschj_003.24749.24749.4	73	59	14	-	0.51	24.06	sp|P14540|ALF_YEAST:73:x:sp|P32527|ZUO1_YEAST:59
SPIILQTSNGGAAYFAGKGISNEGQNASIK-EGEIEILTIDPTEYRFKK-a18-b17	sp|P14540|ALF_YEAST	sp|P53622|COPA_YEAST	xlink	inter-protein xl	F1902_fuerschj_002.32642.32642.4_F1902_fuerschj_002.32699.32699.4	73	604	531	-	0.92	27.94	sp|P14540|ALF_YEAST:73:x:sp|P53622|COPA_YEAST:604
SPIILQTSNGGAAYFAGKGISNEGQNASIK-EGEIEILTIDPTEYRFKK-a18-b17	sp|P14540|ALF_YEAST	sp|P53622|COPA_YEAST	xlink	inter-protein xl	F1902_fuerschj_010.033643.033643.4_F1902_fuerschj_010.033652.033652.4	73	604	531	F1902_fuerschj_010_matched	0.91	28.6	sp|P14540|ALF_YEAST:73:x:sp|P53622|COPA_YEAST:604
SPIILQTSNGGAAYFAGKGISNEGQNASIK-KFDKENSVLTER-a18-b4	sp|P14540|ALF_YEAST	sp|Q00955|ACAC_YEAST	xlink	inter-protein xl	F1902_fuerschj_004.25225.25225.4_F1902_fuerschj_004.26214.26214.4	73	1671	1598	-	0.95	21.04	sp|P14540|ALF_YEAST:73:x:sp|Q00955|ACAC_YEAST:1671
EPETSKSTEQKK-MKWDDK-a6-b2	sp|P15705|STI1_YEAST	sp|P38972|PUR4_YEAST	xlink	inter-protein xl	F1902_fuerschj_006.53556.53556.4_F1902_fuerschj_006.53405.53405.4	215	828	613	-	0.78	22.78	sp|P15705|STI1_YEAST:215:x:sp|P38972|PUR4_YEAST:828
QFDEAIEHYNKAWELHK-YLDFKK-a11-b5	sp|P15705|STI1_YEAST	sp|P32582|CBS_YEAST	xlink	inter-protein xl	F1902_fuerschj_002.05564.05564.5_F1902_fuerschj_002.07011.07011.5	287	442	155	-	0.86	21.05	sp|P15705|STI1_YEAST:287:x:sp|P32582|CBS_YEAST:442
DTTHIKFASDPGCAFTK-ZMLAASFK-a6-b1	sp|P38013|AHP1_YEAST	sp|P16387|ODPA_YEAST	xlink	inter-protein xl	F1902_fuerschj_001.04544.04544.4_F1902_fuerschj_001.05865.05865.4	113		113	-	0.94	20.3	sp|P16387|ODPA_YEAST::x:sp|P38013|AHP1_YEAST:113
IEMKPKHKK-SVQKDIK-a4-b4	sp|P46655|SYEC_YEAST	sp|P16474|BIP_YEAST	xlink	inter-protein xl	F1902_fuerschj_006.12813.12813.3_F1902_fuerschj_006.11359.11359.3	537	131	406	-	0.92	25.38	sp|P16474|BIP_YEAST:131:x:sp|P46655|SYEC_YEAST:537
GKSSDK-KCPAAK-a2-b1	sp|P38764|RPN1_YEAST	sp|P16521|EF3A_YEAST	xlink	inter-protein xl	F1902_fuerschj_004.03339.03339.3_F1902_fuerschj_004.02314.02314.3	709	631	78	-	0.61	20.91	sp|P16521|EF3A_YEAST:631:x:sp|P38764|RPN1_YEAST:709
KCPAAKAYEELSNTDLEFK-ZMDNKTPVTLAK-a1-b1	sp|P16521|EF3A_YEAST	sp|Q3E7X9|RS28A_YEAST	xlink	inter-protein xl	F1902_fuerschj_006.35321.35321.5_F1902_fuerschj_006.35168.35168.5	631		631	-	0.85	20.07	sp|P16521|EF3A_YEAST:631:x:sp|Q3E7X9|RS28A_YEAST:
TLVNKSTGLKNASDALK-FPKQAEK-a10-b3	sp|P23248|RS3A2_YEAST	sp|P16861|PFKA1_YEAST	xlink	inter-protein xl	F1902_fuerschj_003.31341.31341.4_F1902_fuerschj_003.31288.31288.4	55	135	80	-	0.95	20.08	sp|P16861|PFKA1_YEAST:135:x:sp|P23248|RS3A2_YEAST:55
AGGKLK-GGKYLK-a4-b3	sp|P38999|LYS9_YEAST	sp|P16861|PFKA1_YEAST	xlink	inter-protein xl	F1902_fuerschj_006.10395.10395.3_F1902_fuerschj_006.10344.10344.3	146	253	107	-	0.74	20.65	sp|P16861|PFKA1_YEAST:253:x:sp|P38999|LYS9_YEAST:146
INAGLYILNPEVIDLIEMKPTSIEK-INKNVEAHLKELNSITK-a19-b10	sp|P41940|MPG1_YEAST	sp|P16862|PFKA2_YEAST	xlink	inter-protein xl	F1902_fuerschj_004.43937.43937.5_F1902_fuerschj_004.43991.43991.5	190	76	114	-	0.89	20.83	sp|P16862|PFKA2_YEAST:76:x:sp|P41940|MPG1_YEAST:190
EYYSNSLPVEKFGMDLK-KAPDGR-a11-b1	sp|P49723|RIR4_YEAST	sp|P17255|VATA_YEAST	xlink	inter-protein xl	F1902_fuerschj_003.05689.05689.4_F1902_fuerschj_003.07441.07441.4	266	396	130	-	0.77	22.92	sp|P17255|VATA_YEAST:396:x:sp|P49723|RIR4_YEAST:266
EYYSNSLPVEKFGMDLK-KAPDGR-a11-b1	sp|P49723|RIR4_YEAST	sp|P17255|VATA_YEAST	xlink	inter-protein xl	F1902_fuerschj_004.05647.05647.4_F1902_fuerschj_004.05461.05461.4	266	396	130	-	0.92	21.13	sp|P17255|VATA_YEAST:396:x:sp|P49723|RIR4_YEAST:266
EYYSNSLPVEKFGMDLK-KAPDGR-a11-b1	sp|P49723|RIR4_YEAST	sp|P17255|VATA_YEAST	xlink	inter-protein xl	F1902_fuerschj_004.05647.05647.4_F1902_fuerschj_004.06899.06899.4	266	396	130	-	0.67	21.08	sp|P17255|VATA_YEAST:396:x:sp|P49723|RIR4_YEAST:266
VAAKIAALAGQQ-VSKDKK-a4-b5	sp|P26321|RL5_YEAST	sp|P19097|FAS2_YEAST	xlink	inter-protein xl	F1902_fuerschj_004.15667.15667.3_F1902_fuerschj_004.15470.15470.3	289	1726	1437	-	0.87	21.0	sp|P19097|FAS2_YEAST:1726:x:sp|P26321|RL5_YEAST:289
SGSLTFNSKNIQSK-DFVKVIPTDYKK-a9-b4	sp|P19097|FAS2_YEAST	sp|Q12680|GLT1_YEAST	xlink	inter-protein xl	F1902_fuerschj_002.16978.16978.4_F1902_fuerschj_002.16874.16874.4	1736	1544	192	-	0.83	26.14	sp|P19097|FAS2_YEAST:1736:x:sp|Q12680|GLT1_YEAST:1544
MIENMTKEK-YAKIHEK-a7-b3	sp|P19097|FAS2_YEAST	sp|P49090|ASNS2_YEAST	xlink	inter-protein xl	F1902_fuerschj_003.11346.11346.4_F1902_fuerschj_003.11302.11302.4	1761	564	1197	-	0.91	20.49	sp|P19097|FAS2_YEAST:1761:x:sp|P49090|ASNS2_YEAST:564
VNKNAPAVELHGNAKK-ITRYFTPDWLDEKR-a3-b13	sp|P19097|FAS2_YEAST	sp|P49089|ASNS1_YEAST,sp|P49090|ASNS2_YEAST	xlink	inter-protein xl	F1902_fuerschj_004.28993.28993.4_F1902_fuerschj_004.28851.28851.4	1844	200,200	1644	-	0.85	22.47	sp|P19097|FAS2_YEAST:1844:x:sp|P49089|ASNS1_YEAST:200:|:sp|P49090|ASNS2_YEAST:200
DTEDFQKLTDDQK-KAITRPAK-a7-b1	sp|P49723|RIR4_YEAST	sp|P19882|HSP60_YEAST	xlink	inter-protein xl	F1902_fuerschj_006.48874.48874.4_F1902_fuerschj_006.48708.48708.4	73	467	394	-	0.91	20.68	sp|P19882|HSP60_YEAST:467:x:sp|P49723|RIR4_YEAST:73
CVAKKLNK-EGRGKTIK-a5-b5	sp|P39522|ILV3_YEAST	sp|P21524|RIR1_YEAST	xlink	inter-protein xl	F1902_fuerschj_013.004825.004825.4_F1902_fuerschj_013.004731.004731.4	22	381	359	F1902_fuerschj_013_matched	0.86	28.18	sp|P21524|RIR1_YEAST:381:x:sp|P39522|ILV3_YEAST:22
TFEHLKLFWSR-AYNTTKQR-a6-b6	sp|P22137|CLH_YEAST	sp|P32497|EIF3C_YEAST	xlink	inter-protein xl	F1902_fuerschj_005.25654.25654.4_F1902_fuerschj_005.25603.25603.4	1343	199	1144	-	0.87	27.13	sp|P22137|CLH_YEAST:1343:x:sp|P32497|EIF3C_YEAST:199
DVVYKYIEAAAK-AGGKLK-a5-b4	sp|P22137|CLH_YEAST	sp|P38999|LYS9_YEAST	xlink	inter-protein xl	F1902_fuerschj_005.07925.07925.3_F1902_fuerschj_005.07844.07844.3	736	146	590	-	0.9	20.45	sp|P22137|CLH_YEAST:736:x:sp|P38999|LYS9_YEAST:146
SRPCKIVDMSTSK-KVSSIIGGK-a5-b1	sp|P23301|IF5A1_YEAST	sp|P40825|SYA_YEAST	xlink	inter-protein xl	F1902_fuerschj_012.021417.021417.4_F1902_fuerschj_012.021300.021300.4	40	940	900	F1902_fuerschj_012_matched	0.92	29.58	sp|P23301|IF5A1_YEAST:40:x:sp|P40825|SYA_YEAST:940
KMDEAEQLFYK-DQQYNKTNYK-a1-b6	sp|P38077|ATPG_YEAST	sp|P24783|DBP2_YEAST	xlink	inter-protein xl	F1902_fuerschj_002.03792.03792.5_F1902_fuerschj_002.03753.03753.5	76	12	64	-	0.88	20.41	sp|P24783|DBP2_YEAST:12:x:sp|P38077|ATPG_YEAST:76
AQAKMDK-TNYKSR-a4-b4	sp|P29453|RL8B_YEAST	sp|P24783|DBP2_YEAST	xlink	inter-protein xl	F1902_fuerschj_003.02173.02173.3_F1902_fuerschj_003.02102.02102.3	245	16	229	-	0.86	21.53	sp|P24783|DBP2_YEAST:16:x:sp|P29453|RL8B_YEAST:245
WKYWKPK-SCNGKK-a2-b5	sp|Q08972|NEW1_YEAST	sp|P25491|MAS5_YEAST	xlink	inter-protein xl	F1902_fuerschj_001.08406.08406.4_F1902_fuerschj_001.10035.10035.4	964	207	757	-	0.94	22.63	sp|P25491|MAS5_YEAST:207:x:sp|Q08972|NEW1_YEAST:964
NDDGSMVAKLNLEGDFKK-IIDSSSDLDKSKK-a17-b10	sp|P46655|SYEC_YEAST	sp|P26637|SYLC_YEAST	xlink	inter-protein xl	F1902_fuerschj_006.39707.39707.5_F1902_fuerschj_006.39795.39795.5	603	304	299	-	0.82	23.27	sp|P26637|SYLC_YEAST:304:x:sp|P46655|SYEC_YEAST:603
LFNKYRPETAAEKK-QGKPHPEPYLK-a13-b3	sp|P29453|RL8B_YEAST	sp|P41277|GPP1_YEAST	xlink	inter-protein xl	F1902_fuerschj_004.15560.15560.4_F1902_fuerschj_004.15483.15483.4	105	147	42	-	0.93	25.97	sp|P29453|RL8B_YEAST:105:x:sp|P41277|GPP1_YEAST:147
ZMANYTK-STKSNK-a1-b3	sp|P38009|PUR92_YEAST	sp|P29453|RL8B_YEAST	xlink	inter-protein xl	F1902_fuerschj_002.02495.02495.3_F1902_fuerschj_002.02343.02343.3		18	18	-	0.82	27.7	sp|P29453|RL8B_YEAST:18:x:sp|P38009|PUR92_YEAST:
DEYKDFK-EHKFVK-a4-b3	sp|P29547|EF1G1_YEAST	sp|P40825|SYA_YEAST	xlink	inter-protein xl	F1902_fuerschj_003.08277.08277.4_F1902_fuerschj_003.09148.09148.4	206	53	153	-	0.94	22.14	sp|P29547|EF1G1_YEAST:206:x:sp|P40825|SYA_YEAST:53
EAQVDIEAIKQQALELR-YKIDIRENPK-a10-b2	sp|P31539|HS104_YEAST	sp|P32589|HSP7F_YEAST	xlink	inter-protein xl	F1902_fuerschj_001.26790.26790.5_F1902_fuerschj_001.26706.26706.5	141	254	113	-	0.93	26.58	sp|P31539|HS104_YEAST:141:x:sp|P32589|HSP7F_YEAST:254
ZMSDLVNK-DRLKLAR-a1-b4	sp|P38013|AHP1_YEAST	sp|P31539|HS104_YEAST	xlink	inter-protein xl	F1902_fuerschj_006.34081.34081.3_F1902_fuerschj_006.33972.33972.3		446	446	-	0.93	22.01	sp|P31539|HS104_YEAST:446:x:sp|P38013|AHP1_YEAST:
DLEGKALLK-KATHFR-a5-b1	sp|P32324|EF2_YEAST	sp|P37303|GLY1_YEAST	xlink	inter-protein xl	F1902_fuerschj_002.01226.01226.4_F1902_fuerschj_002.01228.01228.4	317	232	85	-	0.94	26.53	sp|P32324|EF2_YEAST:317:x:sp|P37303|GLY1_YEAST:232
MVPTSDKGR-NLSKFEK-a7-b4	sp|P32324|EF2_YEAST	sp|P38972|PUR4_YEAST	xlink	inter-protein xl	F1902_fuerschj_006.14226.14226.3_F1902_fuerschj_006.14085.14085.3	391	985	594	-	0.89	26.67	sp|P32324|EF2_YEAST:391:x:sp|P38972|PUR4_YEAST:985
DYVLFAAKSMQKGNWR-KAARPQK-a8-b1	sp|P32497|EIF3C_YEAST	sp|Q02326|RL6A_YEAST	xlink	inter-protein xl	F1902_fuerschj_003.16975.16975.5_F1902_fuerschj_003.16927.16927.5	680	23	657	-	0.93	26.5	sp|P32497|EIF3C_YEAST:680:x:sp|Q02326|RL6A_YEAST:23
AIRNSAKEADYFGDADK-IEMKPK-a7-b4	sp|P32527|ZUO1_YEAST	sp|P46655|SYEC_YEAST	xlink	inter-protein xl	F1902_fuerschj_001.04295.04295.4_F1902_fuerschj_001.04490.04490.4	363	537	174	-	0.89	21.35	sp|P32527|ZUO1_YEAST:363:x:sp|P46655|SYEC_YEAST:537
EKAIFEILNK-ZMLAEKTR-a2-b1	sp|P32563|VPH1_YEAST	sp|P39676|FHP_YEAST	xlink	inter-protein xl	F1902_fuerschj_006.35329.35329.3_F1902_fuerschj_006.35268.35268.3	317		317	-	0.94	20.08	sp|P32563|VPH1_YEAST:317:x:sp|P39676|FHP_YEAST:
INKMKR-TKPNPK-a5-b2	sp|P32563|VPH1_YEAST	sp|P49723|RIR4_YEAST	xlink	inter-protein xl	F1902_fuerschj_013.007739.007739.4_F1902_fuerschj_013.007612.007612.4	450	237	213	F1902_fuerschj_013_matched	0.91	28.4	sp|P32563|VPH1_YEAST:450:x:sp|P49723|RIR4_YEAST:237
ITLPNGLTYEQPTGLFINNKFMK-ELWDEEKEIVL-a20-b7	sp|P54115|ALDH6_YEAST	sp|P35844|KES1_YEAST	xlink	inter-protein xl	F1902_fuerschj_002.30326.30326.5_F1902_fuerschj_002.30106.30106.5	33	430	397	-	0.77	24.28	sp|P35844|KES1_YEAST:430:x:sp|P54115|ALDH6_YEAST:33
GNKNWMRSR-LISENKK-a3-b6	sp|Q12680|GLT1_YEAST	sp|P38013|AHP1_YEAST	xlink	inter-protein xl	F1902_fuerschj_006.16511.16511.4_F1902_fuerschj_006.16401.16401.4	301	47	254	-	0.9	20.02	sp|P38013|AHP1_YEAST:47:x:sp|Q12680|GLT1_YEAST:301
KQVEEKK-MNKSAAR-a1-b3	sp|P38219|OLA1_YEAST	sp|P38891|BCA1_YEAST	xlink	inter-protein xl	F1902_fuerschj_002.24249.24249.3_F1902_fuerschj_002.24017.24017.3	5	120	115	-	0.9	20.52	sp|P38219|OLA1_YEAST:5:x:sp|P38891|BCA1_YEAST:120
MEYAMKK-TKDSNK-a6-b2	sp|P38249|EIF3A_YEAST	sp|P41805|RL10_YEAST	xlink	inter-protein xl	F1902_fuerschj_004.10258.10258.3_F1902_fuerschj_004.09515.09515.3	721	141	580	-	0.83	20.03	sp|P38249|EIF3A_YEAST:721:x:sp|P41805|RL10_YEAST:141
KTLVEGLGINLMVVDASEEFLSKLK-EGNARKVVGASVVVVK-a23-b6	sp|P38625|GUAA_YEAST	sp|P48589|RS12_YEAST	xlink	inter-protein xl	F1902_fuerschj_002.37850.37850.6_F1902_fuerschj_002.37728.37728.6	293	114	179	-	0.79	20.56	sp|P38625|GUAA_YEAST:293:x:sp|P48589|RS12_YEAST:114
LLPGLKNNFATIADPEAR-KVMLLVK-a6-b1	sp|P53978|EF3B_YEAST	sp|P38720|6PGD1_YEAST	xlink	inter-protein xl	F1902_fuerschj_011.025170.025170.5_F1902_fuerschj_011.025114.025114.5	295	69	226	F1902_fuerschj_011_matched	0.95	32.22	sp|P38720|6PGD1_YEAST:69:x:sp|P53978|EF3B_YEAST:295
AKQESYEASK-QTPNKK-a2-b5	sp|P40825|SYA_YEAST	sp|P38764|RPN1_YEAST	xlink	inter-protein xl	F1902_fuerschj_002.12693.12693.4_F1902_fuerschj_002.12628.12628.4	477	27	450	-	0.91	26.36	sp|P38764|RPN1_YEAST:27:x:sp|P40825|SYA_YEAST:477
SAVQENGDTMRSAIKQVASAR-KEEEEQLSEEDAKLK-a15-b13	sp|Q12680|GLT1_YEAST	sp|P38764|RPN1_YEAST	xlink	inter-protein xl	F1902_fuerschj_002.25372.25372.4_F1902_fuerschj_002.25277.25277.4	991	44	947	-	0.79	20.91	sp|P38764|RPN1_YEAST:44:x:sp|Q12680|GLT1_YEAST:991
LKSFLSYCGGLPAPEDSDNPLGYK-KVTLELGGKSPNIVFADAELK-a2-b9	sp|P38999|LYS9_YEAST	sp|P46367|ALDH4_YEAST	xlink	inter-protein xl	F1902_fuerschj_003.52679.52679.5_F1902_fuerschj_003.52660.52660.5	148	294	146	-	0.85	20.36	sp|P38999|LYS9_YEAST:148:x:sp|P46367|ALDH4_YEAST:294
GEIKKGEK-KAPAAK-a5-b1	sp|P39522|ILV3_YEAST	sp|P46655|SYEC_YEAST	xlink	inter-protein xl	F1902_fuerschj_004.05805.05805.4_F1902_fuerschj_004.05694.05694.4	453	42	411	-	0.86	25.94	sp|P39522|ILV3_YEAST:453:x:sp|P46655|SYEC_YEAST:42
TNQKVGAQPNALATTVLAAAK-NFAEFNSVYAKHFHTHKPAR-a4-b11	sp|P39676|FHP_YEAST	sp|P40185|MMF1_YEAST	xlink	inter-protein xl	F1902_fuerschj_002.31995.31995.5_F1902_fuerschj_002.31809.31809.5	49	112	63	-	0.6	30.69	sp|P39676|FHP_YEAST:49:x:sp|P40185|MMF1_YEAST:112
MLTKFESKSTR-TIRKLGR-a4-b4	sp|P53622|COPA_YEAST	sp|P40024|ARB1_YEAST	xlink	inter-protein xl	F1902_fuerschj_005.57572.57572.3_F1902_fuerschj_005.58322.58322.3	6	31	25	-	0.91	22.36	sp|P40024|ARB1_YEAST:31:x:sp|P53622|COPA_YEAST:6
QKFNKIEK-DDLLKW-a2-b5	sp|P40825|SYA_YEAST	sp|P41277|GPP1_YEAST	xlink	inter-protein xl	F1902_fuerschj_005.54082.54082.3_F1902_fuerschj_005.54076.54076.3	834	249	585	-	0.93	20.51	sp|P40825|SYA_YEAST:834:x:sp|P41277|GPP1_YEAST:249
ADEDVSKKAK-GKALYR-a8-b2	sp|P46672|ARC1_YEAST	sp|P46367|ALDH4_YEAST	xlink	inter-protein xl	F1902_fuerschj_003.07179.07179.3_F1902_fuerschj_003.07050.07050.3	155	110	45	-	0.89	20.35	sp|P46367|ALDH4_YEAST:110:x:sp|P46672|ARC1_YEAST:155
ILTGGEKVGDK-KIEIAR-a7-b1	sp|P54115|ALDH6_YEAST	sp|P48570|HOSC_YEAST	xlink	inter-protein xl	F1902_fuerschj_001.05376.05376.3_F1902_fuerschj_001.05350.05350.3	378	46	332	-	0.92	26.5	sp|P48570|HOSC_YEAST:46:x:sp|P54115|ALDH6_YEAST:378
ALQLSKK-ALQLSKR-a6-b6	sp|P49090|ASNS2_YEAST	sp|P49089|ASNS1_YEAST	xlink	inter-protein xl	F1902_fuerschj_011.013232.013232.4_F1902_fuerschj_011.013101.013101.4	25	25	0	F1902_fuerschj_011_matched	0.94	28.31	sp|P49089|ASNS1_YEAST:25:x:sp|P49090|ASNS2_YEAST:25
ITLELGGKSAHLVFDDANIK-ITDKIAYLKYK-a8-b9	sp|P54115|ALDH6_YEAST	sp|P53252|PIL1_YEAST	xlink	inter-protein xl	F1902_fuerschj_001.29680.29680.5_F1902_fuerschj_001.29751.29751.5	276	157	119	-	0.93	20.05	sp|P53252|PIL1_YEAST:157:x:sp|P54115|ALDH6_YEAST:276
ILETEESNDRKK-FNLKFDR-a11-b4	decoy_reverse_sp|O13535|YH11B_YEAST	decoy_reverse_sp|P15274|AMPD_YEAST	xlink	inter-protein xl	F1902_fuerschj_002.14675.14675.4_F1902_fuerschj_002.14575.14575.4	577	378	199	-	0.91	30.42	decoy_reverse_sp|O13535|YH11B_YEAST:577:x:decoy_reverse_sp|P15274|AMPD_YEAST:378
NLAYVAIKFQESDYR-ALIAKGK-a8-b5	decoy_reverse_sp|P00431|CCPR_YEAST	decoy_reverse_sp|P33892|GCN1_YEAST	xlink	inter-protein xl	F1902_fuerschj_004.17643.17643.3_F1902_fuerschj_004.18419.18419.3	274	1724	1450	-	0.91	20.84	decoy_reverse_sp|P00431|CCPR_YEAST:274:x:decoy_reverse_sp|P33892|GCN1_YEAST:1724
FNSPKFAEKSDFK-LMSTLEDQVCKRK-a9-b11	decoy_reverse_sp|P00431|CCPR_YEAST	sp|Q12019|MDN1_YEAST	xlink	inter-protein xl	F1902_fuerschj_002.28242.28242.4_F1902_fuerschj_002.28155.28155.4	31	1924	1893	-	0.88	20.87	decoy_reverse_sp|P00431|CCPR_YEAST:31:x:sp|Q12019|MDN1_YEAST:1924
VSTTIFVKQLIEGPK-ILKDQMR-a8-b3	decoy_reverse_sp|P00498|HIS1_YEAST	decoy_reverse_sp|P39078|TCPD_YEAST	xlink	inter-protein xl	F1902_fuerschj_001.28640.28640.4_F1902_fuerschj_001.28585.28585.4	178	267	89	-	0.91	21.05	decoy_reverse_sp|P00498|HIS1_YEAST:178:x:decoy_reverse_sp|P39078|TCPD_YEAST:267
KGLVVELDKTK-ESQPEKTK-a9-b6	decoy_reverse_sp|P00498|HIS1_YEAST	decoy_reverse_sp|Q06440|CORO_YEAST	xlink	inter-protein xl	F1902_fuerschj_004.18644.18644.4_F1902_fuerschj_004.18542.18542.4	26	86	60	-	0.95	20.03	decoy_reverse_sp|P00498|HIS1_YEAST:26:x:decoy_reverse_sp|Q06440|CORO_YEAST:86
TKAIEPPKFK-LDLFKGDK-a8-b5	decoy_reverse_sp|P00729|CBPY_YEAST	sp|P54885|PROA_YEAST	xlink	inter-protein xl	F1902_fuerschj_014.25297.25297.4_F1902_fuerschj_014.25197.25197.4	450	72	378	F1902_fuerschj_014_matched	0.92	32.94	decoy_reverse_sp|P00729|CBPY_YEAST:450:x:sp|P54885|PROA_YEAST:72
IEETKYSGDK-KNTSMTK-a5-b1	decoy_reverse_sp|P00890|CISY1_YEAST	decoy_reverse_sp|Q06315|SKG3_YEAST	xlink	inter-protein xl	F1902_fuerschj_006.06527.06527.3_F1902_fuerschj_006.06422.06422.3	144	880	736	-	0.86	21.42	decoy_reverse_sp|P00890|CISY1_YEAST:144:x:decoy_reverse_sp|Q06315|SKG3_YEAST:880
NKSSDK-SHKEGR-a2-b3	decoy_reverse_sp|P00899|TRPE_YEAST	sp|P29478|SEC65_YEAST	xlink	inter-protein xl	F1902_fuerschj_001.01742.01742.3_F1902_fuerschj_001.01653.01653.3	202	113	89	-	0.0	24.82	decoy_reverse_sp|P00899|TRPE_YEAST:202:x:sp|P29478|SEC65_YEAST:113
ISLSVKR-LSKRHM-a6-b3	decoy_reverse_sp|P00912|TRPF_YEAST	decoy_reverse_sp|P39705|NUP60_YEAST	xlink	inter-protein xl	F1902_fuerschj_003.10010.10010.3_F1902_fuerschj_003.09898.09898.3	170	536	366	-	0.94	20.39	decoy_reverse_sp|P00912|TRPF_YEAST:170:x:decoy_reverse_sp|P39705|NUP60_YEAST:536
NAKNIVAFK-GEVHKKK-a3-b6	decoy_reverse_sp|P00912|TRPF_YEAST	sp|Q03940|RUVB1_YEAST	xlink	inter-protein xl	F1902_fuerschj_003.05366.05366.3_F1902_fuerschj_003.05210.05210.3	5	240	235	-	0.85	22.16	decoy_reverse_sp|P00912|TRPF_YEAST:5:x:sp|Q03940|RUVB1_YEAST:240
SQFLKYVVGFAPR-NASAMGNKR-a5-b8	sp|P53091|MCM6_YEAST	decoy_reverse_sp|P01120|RAS2_YEAST	xlink	inter-protein xl	F1902_fuerschj_006.21216.21216.3_F1902_fuerschj_006.21110.21110.3	586	111	475	-	0.76	20.43	decoy_reverse_sp|P01120|RAS2_YEAST:111:x:sp|P53091|MCM6_YEAST:586
GGVVGVGVGLKEYR-IQNIKK-a11-b5	decoy_reverse_sp|P01120|RAS2_YEAST	decoy_reverse_sp|P47037|SMC3_YEAST	xlink	inter-protein xl	F1902_fuerschj_006.25023.25023.5_F1902_fuerschj_006.24914.24914.5	311	1038	727	-	0.94	33.06	decoy_reverse_sp|P01120|RAS2_YEAST:311:x:decoy_reverse_sp|P47037|SMC3_YEAST:1038
KECSIDIIK-VDLTVKK-a1-b6	decoy_reverse_sp|P38805|RPF1_YEAST	decoy_reverse_sp|P04050|RPB1_YEAST	xlink	inter-protein xl	F1902_fuerschj_006.06758.06758.4_F1902_fuerschj_006.06679.06679.4	155	1045	890	-	0.94	25.66	decoy_reverse_sp|P04050|RPB1_YEAST:1045:x:decoy_reverse_sp|P38805|RPF1_YEAST:155
MSMAMHKLHPSQR-LLDPNDKDR-a7-b7	decoy_reverse_sp|P04050|RPB1_YEAST	sp|P54838|DAK1_YEAST	xlink	inter-protein xl	F1902_fuerschj_003.07341.07341.5_F1902_fuerschj_003.07246.07246.5	1282	252	1030	-	0.91	21.67	decoy_reverse_sp|P04050|RPB1_YEAST:1282:x:sp|P54838|DAK1_YEAST:252
EAVKINK-SIKPVR-a4-b3	sp|P32347|DCUP_YEAST	decoy_reverse_sp|P04050|RPB1_YEAST	xlink	inter-protein xl	F1902_fuerschj_006.20894.20894.3_F1902_fuerschj_006.18976.18976.3	290	1411	1121	-	0.81	24.24	decoy_reverse_sp|P04050|RPB1_YEAST:1411:x:sp|P32347|DCUP_YEAST:290
LSVWGKDLGK-TNTLKTR-a6-b5	decoy_reverse_sp|P04050|RPB1_YEAST	sp|P40991|NOP2_YEAST	xlink	inter-protein xl	F1902_fuerschj_006.40831.40831.3_F1902_fuerschj_006.40756.40756.3	1554	279	1275	-	0.93	21.21	decoy_reverse_sp|P04050|RPB1_YEAST:1554:x:sp|P40991|NOP2_YEAST:279
KDSKAIQALR-NSDEQKLK-a4-b6	decoy_reverse_sp|P04050|RPB1_YEAST	decoy_reverse_sp|Q03280|TOM1_YEAST	xlink	inter-protein xl	F1902_fuerschj_003.04128.04128.3_F1902_fuerschj_003.04036.04036.3	1605	367	1238	-	0.9	22.87	decoy_reverse_sp|P04050|RPB1_YEAST:1605:x:decoy_reverse_sp|Q03280|TOM1_YEAST:367
KEPVKTPSPAPAAK-QIKTLFLNK-a5-b3	sp|P15891|ABP1_YEAST	decoy_reverse_sp|P04051|RPC1_YEAST	xlink	inter-protein xl	F1902_fuerschj_004.08830.08830.4_F1902_fuerschj_004.08745.08745.4	180	1229	1049	-	0.95	22.55	decoy_reverse_sp|P04051|RPC1_YEAST:1229:x:sp|P15891|ABP1_YEAST:180
NDETIKLYDKLDER-LDPCNLDMRKYVR-a10-b10	decoy_reverse_sp|P53549|PRS10_YEAST	decoy_reverse_sp|P04051|RPC1_YEAST	xlink	inter-protein xl	F1902_fuerschj_004.35084.35084.5_F1902_fuerschj_004.34970.34970.5	352	1245	893	-	0.89	27.59	decoy_reverse_sp|P04051|RPC1_YEAST:1245:x:decoy_reverse_sp|P53549|PRS10_YEAST:352
GLSIGLKGEETCNLQEEGLATQPEK-KLHERQINK-a7-b1	decoy_reverse_sp|P04051|RPC1_YEAST	sp|P38814|SBE22_YEAST	xlink	inter-protein xl	F1902_fuerschj_004.41712.41712.4_F1902_fuerschj_004.41563.41563.4	696	506	190	-	0.83	29.44	decoy_reverse_sp|P04051|RPC1_YEAST:696:x:sp|P38814|SBE22_YEAST:506
LLTEALLGETKYVLQATGK-VAMNYVPIKARSCTPVAVK-a11-b9	decoy_reverse_sp|P04076|ARLY_YEAST	sp|P32621|GDA1_YEAST	xlink	inter-protein xl	F1902_fuerschj_004.30380.30380.6_F1902_fuerschj_004.30199.30199.6	413	160	253	-	0.91	26.72	decoy_reverse_sp|P04076|ARLY_YEAST:413:x:sp|P32621|GDA1_YEAST:160
GDAGAKTDNTPK-DLTEGAKMYK-a6-b7	sp|P40032|TPA1_YEAST	decoy_reverse_sp|P04076|ARLY_YEAST	xlink	inter-protein xl	F1902_fuerschj_004.09074.09074.3_F1902_fuerschj_004.09031.09031.3	311	428	117	-	0.88	24.04	decoy_reverse_sp|P04076|ARLY_YEAST:428:x:sp|P40032|TPA1_YEAST:311
NYTKQQTPK-ZALGGSIIK-a4-b1	decoy_reverse_sp|P34167|IF4B_YEAST	decoy_reverse_sp|P04806|HXKA_YEAST	xlink	inter-protein xl	F1902_fuerschj_003.03476.03476.3_F1902_fuerschj_003.03425.03425.3	80		80	-	0.95	27.92	decoy_reverse_sp|P04806|HXKA_YEAST::x:decoy_reverse_sp|P34167|IF4B_YEAST:80
ELATQIFDEAKKFTYR-GKLVYR-a11-b2	sp|P06634|DED1_YEAST	decoy_reverse_sp|P05744|RL33A_YEAST	xlink	inter-protein xl	F1902_fuerschj_001.15085.15085.4_F1902_fuerschj_001.14951.14951.4	246	98	148	-	0.82	20.4	decoy_reverse_sp|P05744|RL33A_YEAST:98:x:sp|P06634|DED1_YEAST:246
AYKNDNAERR-SKSSLDGK-a3-b2	decoy_reverse_sp|P06208|LEU1_YEAST	sp|P32565|RPN2_YEAST	xlink	inter-protein xl	F1902_fuerschj_002.07871.07871.4_F1902_fuerschj_002.07775.07775.4	53	318	265	-	0.87	25.81	decoy_reverse_sp|P06208|LEU1_YEAST:53:x:sp|P32565|RPN2_YEAST:318
ENKLNEDFDRR-AYKNDNAERR-a3-b3	sp|P43123|UAP1_YEAST	decoy_reverse_sp|P06208|LEU1_YEAST	xlink	inter-protein xl	F1902_fuerschj_001.09409.09409.4_F1902_fuerschj_001.09477.09477.4	233	53	180	-	0.91	21.49	decoy_reverse_sp|P06208|LEU1_YEAST:53:x:sp|P43123|UAP1_YEAST:233
AYKNDNAER-KETKPSNK-a3-b4	decoy_reverse_sp|P06208|LEU1_YEAST	sp|P48415|SEC16_YEAST	xlink	inter-protein xl	F1902_fuerschj_006.12282.12282.4_F1902_fuerschj_006.12148.12148.4	53	2013	1960	-	0.9	20.54	decoy_reverse_sp|P06208|LEU1_YEAST:53:x:sp|P48415|SEC16_YEAST:2013
ZAGSAASANK-DVLGKK-a1-b5	decoy_reverse_sp|P06208|LEU1_YEAST	decoy_reverse_sp|Q12122|HOSM_YEAST	xlink	inter-protein xl	F1902_fuerschj_006.05530.05530.3_F1902_fuerschj_006.05191.05191.3		56	56	-	0.86	21.35	decoy_reverse_sp|P06208|LEU1_YEAST::x:decoy_reverse_sp|Q12122|HOSM_YEAST:56
KVLKYYAIR-TLQKLAPK-a4-b4	decoy_reverse_sp|P06245|KAPB_YEAST	sp|P20051|PYRC_YEAST	xlink	inter-protein xl	F1902_fuerschj_003.07189.07189.4_F1902_fuerschj_003.07157.07157.4	282	63	219	-	0.89	24.99	decoy_reverse_sp|P06245|KAPB_YEAST:282:x:sp|P20051|PYRC_YEAST:63
DGILKAEKIR-VLKYYAIR-a5-b3	sp|P53438|SOK2_YEAST	decoy_reverse_sp|P06245|KAPB_YEAST	xlink	inter-protein xl	F1902_fuerschj_006.16881.16881.4_F1902_fuerschj_006.16774.16774.4	467	282	185	-	0.95	22.51	decoy_reverse_sp|P06245|KAPB_YEAST:282:x:sp|P53438|SOK2_YEAST:467
KQLNVVEDYK-AVEEKPAVK-a1-b5	decoy_reverse_sp|P06634|DED1_YEAST	sp|P33298|PRS6B_YEAST	xlink	inter-protein xl	F1902_fuerschj_004.01476.01476.4_F1902_fuerschj_004.01430.01430.4	219	17	202	-	0.88	30.21	decoy_reverse_sp|P06634|DED1_YEAST:219:x:sp|P33298|PRS6B_YEAST:17
AKNTGKSK-VNWKNISK-a6-b4	decoy_reverse_sp|P06780|RHO1_YEAST	sp|P48415|SEC16_YEAST	xlink	inter-protein xl	F1902_fuerschj_003.00981.00981.4_F1902_fuerschj_003.00936.00936.4	21	1096	1075	-	0.93	30.25	decoy_reverse_sp|P06780|RHO1_YEAST:21:x:sp|P48415|SEC16_YEAST:1096
ADWLKNASAK-ETMEEKK-a5-b6	decoy_reverse_sp|P30902|ATP7_YEAST	decoy_reverse_sp|P07263|SYH_YEAST	xlink	inter-protein xl	F1902_fuerschj_001.09103.09103.3_F1902_fuerschj_001.10647.10647.3	165	297	132	-	0.89	21.55	decoy_reverse_sp|P07263|SYH_YEAST:297:x:decoy_reverse_sp|P30902|ATP7_YEAST:165
GKPAQDMTRR-QDFKKR-a2-b5	decoy_reverse_sp|P07263|SYH_YEAST	decoy_reverse_sp|P40022|YEM4_YEAST	xlink	inter-protein xl	F1902_fuerschj_001.07301.07301.3_F1902_fuerschj_001.07232.07232.3	383	174	209	-	0.94	22.5	decoy_reverse_sp|P07263|SYH_YEAST:383:x:decoy_reverse_sp|P40022|YEM4_YEAST:174
NEEEKLR-GKAKPK-a5-b4	decoy_reverse_sp|P07347|ARD1_YEAST	decoy_reverse_sp|P07263|SYH_YEAST	xlink	inter-protein xl	F1902_fuerschj_003.04435.04435.4_F1902_fuerschj_003.04340.04340.4	29	501	472	-	0.91	31.87	decoy_reverse_sp|P07263|SYH_YEAST:501:x:decoy_reverse_sp|P07347|ARD1_YEAST:29
ETAPDFDVDTKR-AAQDEFKR-a11-b7	decoy_reverse_sp|P09435|HSP73_YEAST	decoy_reverse_sp|P07263|SYH_YEAST	xlink	inter-protein xl	F1902_fuerschj_003.07921.07921.4_F1902_fuerschj_003.07836.07836.4	575	75	500	-	0.91	24.67	decoy_reverse_sp|P07263|SYH_YEAST:75:x:decoy_reverse_sp|P09435|HSP73_YEAST:575
EENNEKQNNNVPK-EVIDAKLVK-a6-b6	decoy_reverse_sp|P38237|UBP14_YEAST	decoy_reverse_sp|P07275|PUT2_YEAST	xlink	inter-protein xl	F1902_fuerschj_004.22342.22342.4_F1902_fuerschj_004.21487.21487.4	692	163	529	-	0.88	21.49	decoy_reverse_sp|P07275|PUT2_YEAST:163:x:decoy_reverse_sp|P38237|UBP14_YEAST:692
EVEKDLPDK-EVIDAKLVK-a4-b6	sp|P32597|STH1_YEAST	decoy_reverse_sp|P07275|PUT2_YEAST	xlink	inter-protein xl	F1902_fuerschj_004.13816.13816.3_F1902_fuerschj_004.13760.13760.3	704	163	541	-	0.81	31.98	decoy_reverse_sp|P07275|PUT2_YEAST:163:x:sp|P32597|STH1_YEAST:704
EVEKDLPDK-EVIDAKLVK-a4-b6	sp|P32597|STH1_YEAST	decoy_reverse_sp|P07275|PUT2_YEAST	xlink	inter-protein xl	F1902_fuerschj_003.13693.13693.3_F1902_fuerschj_003.13666.13666.3	704	163	541	-	0.9	22.2	decoy_reverse_sp|P07275|PUT2_YEAST:163:x:sp|P32597|STH1_YEAST:704
EVEKDLPDK-EVIDAKLVK-a4-b6	sp|P32597|STH1_YEAST	decoy_reverse_sp|P07275|PUT2_YEAST	xlink	inter-protein xl	F1902_fuerschj_014.14690.14690.3_F1902_fuerschj_014.14620.14620.3	704	163	541	F1902_fuerschj_014_matched	0.87	33.46	decoy_reverse_sp|P07275|PUT2_YEAST:163:x:sp|P32597|STH1_YEAST:704
EVEKDLPDK-EVIDAKLVK-a4-b6	sp|P32597|STH1_YEAST	decoy_reverse_sp|P07275|PUT2_YEAST	xlink	inter-protein xl	F1902_fuerschj_011.15031.15031.3_F1902_fuerschj_011.14954.14954.3	704	163	541	F1902_fuerschj_011_matched	0.85	30.26	decoy_reverse_sp|P07275|PUT2_YEAST:163:x:sp|P32597|STH1_YEAST:704
EVEKDLPDK-EVIDAKLVK-a4-b6	sp|P32597|STH1_YEAST	decoy_reverse_sp|P07275|PUT2_YEAST	xlink	inter-protein xl	F1902_fuerschj_013.15766.15766.4_F1902_fuerschj_013.15701.15701.4	704	163	541	F1902_fuerschj_013_matched	0.81	28.23	decoy_reverse_sp|P07275|PUT2_YEAST:163:x:sp|P32597|STH1_YEAST:704
TISVKGKDGQK-DAKAAK-a7-b3	decoy_reverse_sp|Q03280|TOM1_YEAST	decoy_reverse_sp|P07275|PUT2_YEAST	xlink	inter-protein xl	F1902_fuerschj_010.00594.00594.3_F1902_fuerschj_010.00603.00603.3	2329	466	1863	F1902_fuerschj_010_matched	0.92	30.66	decoy_reverse_sp|P07275|PUT2_YEAST:466:x:decoy_reverse_sp|Q03280|TOM1_YEAST:2329
DNNILGVANLKR-KFYSIK-a11-b1	decoy_reverse_sp|P38237|UBP14_YEAST	decoy_reverse_sp|P07275|PUT2_YEAST	xlink	inter-protein xl	F1902_fuerschj_004.19217.19217.4_F1902_fuerschj_004.19120.19120.4	112	563	451	-	0.94	21.95	decoy_reverse_sp|P07275|PUT2_YEAST:563:x:decoy_reverse_sp|P38237|UBP14_YEAST:112
GETDLYLAPPKTIR-KVGLAAK-a11-b1	decoy_reverse_sp|P07347|ARD1_YEAST	decoy_reverse_sp|P39730|IF2P_YEAST	xlink	inter-protein xl	F1902_fuerschj_003.18185.18185.4_F1902_fuerschj_003.18118.18118.4	159	735	576	-	0.93	24.82	decoy_reverse_sp|P07347|ARD1_YEAST:159:x:decoy_reverse_sp|P39730|IF2P_YEAST:735
CALMVQIKNHNNLIINNGR-IVFSPTVAHQPKVLEGR-a8-b12	decoy_reverse_sp|Q12485|YG12A_YEAST	decoy_reverse_sp|P07702|LYS2_YEAST	xlink	inter-protein xl	F1902_fuerschj_002.18892.18892.6_F1902_fuerschj_002.18826.18826.6	134	152	18	-	0.76	25.45	decoy_reverse_sp|P07702|LYS2_YEAST:152:x:decoy_reverse_sp|Q12485|YG12A_YEAST:134
SFSQLGEDKSLGVLDVKFNASIK-EVLGNKPPR-a17-b6	decoy_reverse_sp|P07702|LYS2_YEAST	decoy_reverse_sp|P17555|CAP_YEAST	xlink	inter-protein xl	F1902_fuerschj_004.36614.36614.4_F1902_fuerschj_004.36605.36605.4	356	155	201	-	0.91	21.19	decoy_reverse_sp|P07702|LYS2_YEAST:356:x:decoy_reverse_sp|P17555|CAP_YEAST:155
KAIFQFVCR-SFKYPNSR-a1-b3	sp|P38737|ECM29_YEAST	decoy_reverse_sp|P07702|LYS2_YEAST	xlink	inter-protein xl	F1902_fuerschj_006.12789.12789.4_F1902_fuerschj_006.12629.12629.4	236	395	159	-	0.93	24.88	decoy_reverse_sp|P07702|LYS2_YEAST:395:x:sp|P38737|ECM29_YEAST:236
SKVSEAVFYR-EKKSKPK-a2-b2	decoy_reverse_sp|P07702|LYS2_YEAST	decoy_reverse_sp|P38911|FKBP3_YEAST	xlink	inter-protein xl	F1902_fuerschj_002.26367.26367.3_F1902_fuerschj_002.26245.26245.3	818	158	660	-	0.85	22.06	decoy_reverse_sp|P07702|LYS2_YEAST:818:x:decoy_reverse_sp|P38911|FKBP3_YEAST:158
DNNSHKDRCTK-LEELKPK-a6-b5	decoy_reverse_sp|P07703|RPAC1_YEAST	decoy_reverse_sp|P32454|APE2_YEAST	xlink	inter-protein xl	F1902_fuerschj_004.24289.24289.4_F1902_fuerschj_004.22311.22311.4	192	127	65	-	0.84	21.01	decoy_reverse_sp|P07703|RPAC1_YEAST:192:x:decoy_reverse_sp|P32454|APE2_YEAST:127
VEGVKSSLITNHEK-FEKAVK-a5-b3	decoy_reverse_sp|P08018|PBS2_YEAST	sp|P47037|SMC3_YEAST	xlink	inter-protein xl	F1902_fuerschj_006.54063.54063.3_F1902_fuerschj_006.55422.55422.3	407	629	222	-	0.83	20.05	decoy_reverse_sp|P08018|PBS2_YEAST:407:x:sp|P47037|SMC3_YEAST:629
MPTKPSGLMLGPKGLRR-AGKYLLDRDTLVK-a13-b3	decoy_reverse_sp|P08018|PBS2_YEAST	decoy_reverse_sp|P17505|MDHM_YEAST	xlink	inter-protein xl	F1902_fuerschj_004.33460.33460.5_F1902_fuerschj_004.33377.33377.5	445	283	162	-	0.95	20.31	decoy_reverse_sp|P08018|PBS2_YEAST:445:x:decoy_reverse_sp|P17505|MDHM_YEAST:283
NAEHLFSLKEDM-IAHLSAKK-a9-b7	decoy_reverse_sp|P08018|PBS2_YEAST	decoy_reverse_sp|P40413|TCPE_YEAST	xlink	inter-protein xl	F1902_fuerschj_005.45269.45269.4_F1902_fuerschj_005.45205.45205.4	665	515	150	-	0.91	21.53	decoy_reverse_sp|P08018|PBS2_YEAST:665:x:decoy_reverse_sp|P40413|TCPE_YEAST:515
EAPRLKPELAEPLK-KMQSYEDR-a6-b1	sp|P47047|MTR4_YEAST	decoy_reverse_sp|P08518|RPB2_YEAST	xlink	inter-protein xl	F1902_fuerschj_005.31523.31523.4_F1902_fuerschj_005.31408.31408.4	956	361	595	-	0.91	21.88	decoy_reverse_sp|P08518|RPB2_YEAST:361:x:sp|P47047|MTR4_YEAST:956
ADGTIFKELK-LNNKIR-a7-b4	decoy_reverse_sp|P08518|RPB2_YEAST	sp|P06738|PHSG_YEAST	xlink	inter-protein xl	F1902_fuerschj_010.05487.05487.4_F1902_fuerschj_010.05408.05408.4	600	598	2	F1902_fuerschj_010_matched	0.94	32.07	decoy_reverse_sp|P08518|RPB2_YEAST:600:x:sp|P06738|PHSG_YEAST:598
KSNEGKK-KVGLAAK-a1-b1	decoy_reverse_sp|P08566|ARO1_YEAST	decoy_reverse_sp|P39730|IF2P_YEAST	xlink	inter-protein xl	F1902_fuerschj_013.06698.06698.4_F1902_fuerschj_013.06510.06510.4	1219	735	484	F1902_fuerschj_013_matched	0.95	28.67	decoy_reverse_sp|P08566|ARO1_YEAST:1219:x:decoy_reverse_sp|P39730|IF2P_YEAST:735
NLDLGKEKLSVAFEETQK-VEKDMM-a8-b3	decoy_reverse_sp|P08566|ARO1_YEAST	decoy_reverse_sp|Q06624|RHC31_YEAST	xlink	inter-protein xl	F1902_fuerschj_002.05333.05333.5_F1902_fuerschj_002.05265.05265.5	239	344	105	-	0.94	23.04	decoy_reverse_sp|P08566|ARO1_YEAST:239:x:decoy_reverse_sp|Q06624|RHC31_YEAST:344
TLKDGEEFPFNGQKTMR-SKEAVYELAK-a14-b2	decoy_reverse_sp|P08566|ARO1_YEAST	sp|P40093|YEY6_YEAST	xlink	inter-protein xl	F1902_fuerschj_004.35006.35006.4_F1902_fuerschj_004.34977.34977.4	447	326	121	-	0.88	22.39	decoy_reverse_sp|P08566|ARO1_YEAST:447:x:sp|P40093|YEY6_YEAST:326
ETQKLIDLTQFPAFVTPLGK-KDCAELSLGETPK-a4-b1	sp|P26263|PDC6_YEAST	decoy_reverse_sp|P08566|ARO1_YEAST	xlink	inter-protein xl	F1902_fuerschj_004.37895.37895.4_F1902_fuerschj_004.37741.37741.4	233	705	472	-	0.92	20.38	decoy_reverse_sp|P08566|ARO1_YEAST:705:x:sp|P26263|PDC6_YEAST:233
QKQQQK-WKEVTK-a2-b2	decoy_reverse_sp|P09032|EI2BG_YEAST	sp|P46959|TRM61_YEAST	xlink	inter-protein xl	F1902_fuerschj_001.59513.59513.3_F1902_fuerschj_001.59781.59781.3	363	342	21	-	0.93	20.75	decoy_reverse_sp|P09032|EI2BG_YEAST:363:x:sp|P46959|TRM61_YEAST:342
AFVEDSDSKTK-EDKEQEKSR-a9-b3	decoy_reverse_sp|P09064|IF2B_YEAST	decoy_reverse_sp|Q03690|CLU_YEAST	xlink	inter-protein xl	F1902_fuerschj_002.06266.06266.4_F1902_fuerschj_002.06277.06277.4	197	1116	919	-	0.78	27.48	decoy_reverse_sp|P09064|IF2B_YEAST:197:x:decoy_reverse_sp|Q03690|CLU_YEAST:1116
TGCSSKFVFCMLR-NKKVNR-a6-b2	decoy_reverse_sp|P09064|IF2B_YEAST	decoy_reverse_sp|P24276|SSD1_YEAST	xlink	inter-protein xl	F1902_fuerschj_006.17466.17466.4_F1902_fuerschj_006.18723.18723.4	26	882	856	-	0.93	21.96	decoy_reverse_sp|P09064|IF2B_YEAST:26:x:decoy_reverse_sp|P24276|SSD1_YEAST:882
LNLVVLMQDKPR-REQLVMNKFQSK-a10-b8	decoy_reverse_sp|P25373|GLRX1_YEAST	decoy_reverse_sp|P09064|IF2B_YEAST	xlink	inter-protein xl	F1902_fuerschj_002.25471.25471.4_F1902_fuerschj_002.25373.25373.4	64	66	2	-	0.94	21.39	decoy_reverse_sp|P09064|IF2B_YEAST:66:x:decoy_reverse_sp|P25373|GLRX1_YEAST:64
DDDIKLSR-FEEANQKK-a5-b7	decoy_reverse_sp|P09435|HSP73_YEAST	decoy_reverse_sp|P38138|GLU2A_YEAST	xlink	inter-protein xl	F1902_fuerschj_006.13981.13981.4_F1902_fuerschj_006.15118.15118.4	140	819	679	-	0.9	23.44	decoy_reverse_sp|P09435|HSP73_YEAST:140:x:decoy_reverse_sp|P38138|GLU2A_YEAST:819
TQILSVKEFNNVSEYDSFNIPLKDK-MLSAPQFAAMKDGAYVINASR-a23-b11	decoy_reverse_sp|P09440|C1TM_YEAST	sp|P40510|SER33_YEAST	xlink	inter-protein xl	F1902_fuerschj_002.27007.27007.6_F1902_fuerschj_002.27113.27113.6	126	277	151	-	0.85	23.08	decoy_reverse_sp|P09440|C1TM_YEAST:126:x:sp|P40510|SER33_YEAST:277
AGSIIKMQVSQNLEEEKK-DTIYKK-a17-b5	sp|Q12114|CHS5_YEAST	decoy_reverse_sp|P09440|C1TM_YEAST	xlink	inter-protein xl	F1902_fuerschj_004.11896.11896.4_F1902_fuerschj_004.11898.11898.4	57	87	30	-	0.93	22.05	decoy_reverse_sp|P09440|C1TM_YEAST:87:x:sp|Q12114|CHS5_YEAST:57
LANNDKFDILFCSDIVNSMTQVLKWVGCSFR-DTAFGKLGFTSGYHEKGFISR-a6-b6	decoy_reverse_sp|P0C2I2|YD14B_YEAST	decoy_reverse_sp|Q07381|TSR1_YEAST	xlink	inter-protein xl	F1902_fuerschj_002.32126.32126.5_F1902_fuerschj_002.32101.32101.5	322	33	289	-	0.83	20.22	decoy_reverse_sp|P0C2I2|YD14B_YEAST:322:x:decoy_reverse_sp|Q07381|TSR1_YEAST:33
FLKGSYLEGRLACIQMVK-KPDDQPLPKNVK-a3-b9	decoy_reverse_sp|P0C2I3|YD15B_YEAST	decoy_reverse_sp|P53914|NAT10_YEAST	xlink	inter-protein xl	F1902_fuerschj_004.36766.36766.5_F1902_fuerschj_004.36624.36624.5	1434	840	594	-	0.91	27.62	decoy_reverse_sp|P0C2I3|YD15B_YEAST:1434:x:decoy_reverse_sp|P53914|NAT10_YEAST:840
KSGNSNNDKLTTVAENGNEIIHK-LVNIPNKPPKESGTLMENLKYMK-a1-b20	sp|P40487|DPH1_YEAST	decoy_reverse_sp|P0C2I3|YD15B_YEAST	xlink	inter-protein xl	F1902_fuerschj_002.32110.32110.6_F1902_fuerschj_002.32062.32062.6	19	274	255	-	0.93	21.4	decoy_reverse_sp|P0C2I3|YD15B_YEAST:274:x:sp|P40487|DPH1_YEAST:19
YQKEIGSIDQLENDLIEGYIIELK-KDGVYVTDWSEDVKSDHVLLPGK-a3-b1	decoy_reverse_sp|P0C2I3|YD15B_YEAST	decoy_reverse_sp|P25382|NLE1_YEAST	xlink	inter-protein xl	F1902_fuerschj_003.39386.39386.5_F1902_fuerschj_003.39826.39826.5	282	17	265	-	0.85	20.62	decoy_reverse_sp|P0C2I3|YD15B_YEAST:282:x:decoy_reverse_sp|P25382|NLE1_YEAST:17
LELETHDYKLNCMCVIK-MKQEVLLNK-a9-b2	decoy_reverse_sp|P38205|NCL1_YEAST	decoy_reverse_sp|P0C2I3|YD15B_YEAST	xlink	inter-protein xl	F1902_fuerschj_001.05959.05959.5_F1902_fuerschj_001.06390.06390.5	53	493	440	-	0.95	25.66	decoy_reverse_sp|P0C2I3|YD15B_YEAST:493:x:decoy_reverse_sp|P38205|NCL1_YEAST:53
EKEELFMNDPKCK-AKLSSSPNR-a2-b2	decoy_reverse_sp|Q00402|NUM1_YEAST	decoy_reverse_sp|P0C2I3|YD15B_YEAST	xlink	inter-protein xl	F1902_fuerschj_006.38824.38824.4_F1902_fuerschj_006.38615.38615.4	1912	942	970	-	0.95	20.96	decoy_reverse_sp|P0C2I3|YD15B_YEAST:942:x:decoy_reverse_sp|Q00402|NUM1_YEAST:1912
NSDKDNSEPR-AKVYKK-a4-b2	decoy_reverse_sp|P0C2I4|YH11A_YEAST	decoy_reverse_sp|P48415|SEC16_YEAST	xlink	inter-protein xl	F1902_fuerschj_003.12282.12282.4_F1902_fuerschj_003.10394.10394.4	73	155	82	-	0.94	25.27	decoy_reverse_sp|P0C2I4|YH11A_YEAST:73:x:decoy_reverse_sp|P48415|SEC16_YEAST:155
KRYWYTEDDDTK-ELFGIEKRR-a1-b7	decoy_reverse_sp|P0C2I5|YL12B_YEAST	decoy_reverse_sp|P53893|RIA1_YEAST	xlink	inter-protein xl	F1902_fuerschj_003.21897.21897.4_F1902_fuerschj_003.21743.21743.4	480	22	458	-	0.87	23.09	decoy_reverse_sp|P0C2I5|YL12B_YEAST:480:x:decoy_reverse_sp|P53893|RIA1_YEAST:22
KDNTGYDLK-EPIDKKR-a1-b6	sp|P46681|DLD2_YEAST	decoy_reverse_sp|P0C2I5|YL12B_YEAST	xlink	inter-protein xl	F1902_fuerschj_006.08879.08879.4_F1902_fuerschj_006.08776.08776.4	246	480	234	-	0.94	21.37	decoy_reverse_sp|P0C2I5|YL12B_YEAST:480:x:sp|P46681|DLD2_YEAST:246
FKDPFYTEIK-WDVKMKWDVK-a2-b4	decoy_reverse_sp|P0C2I6|YL13B_YEAST	sp|P40032|TPA1_YEAST	xlink	inter-protein xl	F1902_fuerschj_006.27759.27759.4_F1902_fuerschj_006.27634.27634.4	1060	627	433	-	0.89	22.5	decoy_reverse_sp|P0C2I6|YL13B_YEAST:1060:x:sp|P40032|TPA1_YEAST:627
TSNNKPNQR-KKKPLR-a5-b2	decoy_reverse_sp|P0C2I6|YL13B_YEAST	decoy_reverse_sp|Q05022|RRP5_YEAST	xlink	inter-protein xl	F1902_fuerschj_006.11782.11782.4_F1902_fuerschj_006.11703.11703.4	1367	1649	282	-	0.92	37.54	decoy_reverse_sp|P0C2I6|YL13B_YEAST:1367:x:decoy_reverse_sp|Q05022|RRP5_YEAST:1649
TSNNKPNQR-KKKPLR-a5-b2	decoy_reverse_sp|P0C2I6|YL13B_YEAST	decoy_reverse_sp|Q05022|RRP5_YEAST	xlink	inter-protein xl	F1902_fuerschj_006.11782.11782.4_F1902_fuerschj_006.13664.13664.4	1367	1649	282	-	0.93	37.12	decoy_reverse_sp|P0C2I6|YL13B_YEAST:1367:x:decoy_reverse_sp|Q05022|RRP5_YEAST:1649
TSNNKPNQR-KKKPLR-a5-b2	decoy_reverse_sp|P0C2I6|YL13B_YEAST	decoy_reverse_sp|Q05022|RRP5_YEAST	xlink	inter-protein xl	F1902_fuerschj_005.11338.11338.4_F1902_fuerschj_005.13308.13308.4	1367	1649	282	-	0.93	36.77	decoy_reverse_sp|P0C2I6|YL13B_YEAST:1367:x:decoy_reverse_sp|Q05022|RRP5_YEAST:1649
TSNNKPNQR-KKKPLR-a5-b2	decoy_reverse_sp|P0C2I6|YL13B_YEAST	decoy_reverse_sp|Q05022|RRP5_YEAST	xlink	inter-protein xl	F1902_fuerschj_003.10839.10839.4_F1902_fuerschj_003.12792.12792.4	1367	1649	282	-	0.91	32.76	decoy_reverse_sp|P0C2I6|YL13B_YEAST:1367:x:decoy_reverse_sp|Q05022|RRP5_YEAST:1649
TSNNKPNQR-KKKPLR-a5-b2	decoy_reverse_sp|P0C2I6|YL13B_YEAST	decoy_reverse_sp|Q05022|RRP5_YEAST	xlink	inter-protein xl	F1902_fuerschj_006.13746.13746.4_F1902_fuerschj_006.11703.11703.4	1367	1649	282	-	0.92	29.98	decoy_reverse_sp|P0C2I6|YL13B_YEAST:1367:x:decoy_reverse_sp|Q05022|RRP5_YEAST:1649
TSNNKPNQR-KKKPLR-a5-b2	decoy_reverse_sp|P0C2I6|YL13B_YEAST	decoy_reverse_sp|Q05022|RRP5_YEAST	xlink	inter-protein xl	F1902_fuerschj_003.12908.12908.4_F1902_fuerschj_003.12792.12792.4	1367	1649	282	-	0.94	29.94	decoy_reverse_sp|P0C2I6|YL13B_YEAST:1367:x:decoy_reverse_sp|Q05022|RRP5_YEAST:1649
TSNNKPNQR-KKKPLR-a5-b2	decoy_reverse_sp|P0C2I6|YL13B_YEAST	decoy_reverse_sp|Q05022|RRP5_YEAST	xlink	inter-protein xl	F1902_fuerschj_014.11855.11855.4_F1902_fuerschj_014.11850.11850.4	1367	1649	282	F1902_fuerschj_014_matched	0.94	36.59	decoy_reverse_sp|P0C2I6|YL13B_YEAST:1367:x:decoy_reverse_sp|Q05022|RRP5_YEAST:1649
TSNNKPNQR-KKKPLR-a5-b2	decoy_reverse_sp|P0C2I6|YL13B_YEAST	decoy_reverse_sp|Q05022|RRP5_YEAST	xlink	inter-protein xl	F1902_fuerschj_011.12268.12268.4_F1902_fuerschj_011.14044.14044.4	1367	1649	282	F1902_fuerschj_011_matched	0.92	34.69	decoy_reverse_sp|P0C2I6|YL13B_YEAST:1367:x:decoy_reverse_sp|Q05022|RRP5_YEAST:1649
TSNNKPNQR-KKKPLR-a5-b2	decoy_reverse_sp|P0C2I6|YL13B_YEAST	decoy_reverse_sp|Q05022|RRP5_YEAST	xlink	inter-protein xl	F1902_fuerschj_010.12299.12299.4_F1902_fuerschj_010.12222.12222.4	1367	1649	282	F1902_fuerschj_010_matched	0.87	29.99	decoy_reverse_sp|P0C2I6|YL13B_YEAST:1367:x:decoy_reverse_sp|Q05022|RRP5_YEAST:1649
KGLVPPLINKNPK-LYDIYKK-a10-b6	decoy_reverse_sp|P0C2I6|YL13B_YEAST	sp|P15274|AMPD_YEAST	xlink	inter-protein xl	F1902_fuerschj_004.24937.24937.4_F1902_fuerschj_004.24881.24881.4	261	526	265	-	0.91	21.25	decoy_reverse_sp|P0C2I6|YL13B_YEAST:261:x:sp|P15274|AMPD_YEAST:526
QNETAKLDAEMK-DKIEPK-a6-b2	sp|P32610|VATD_YEAST	decoy_reverse_sp|P0C2I6|YL13B_YEAST	xlink	inter-protein xl	F1902_fuerschj_001.03961.03961.3_F1902_fuerschj_001.03973.03973.3	216	476	260	-	0.95	26.18	decoy_reverse_sp|P0C2I6|YL13B_YEAST:476:x:sp|P32610|VATD_YEAST:216
RGINFFKAK-NPNIGPKK-a7-b7	decoy_reverse_sp|P13185|KIN1_YEAST	decoy_reverse_sp|P0C2I7|YL14B_YEAST	xlink	inter-protein xl	F1902_fuerschj_003.08424.08424.4_F1902_fuerschj_003.08347.08347.4	428	258	170	-	0.91	23.83	decoy_reverse_sp|P0C2I7|YL14B_YEAST:258:x:decoy_reverse_sp|P13185|KIN1_YEAST:428
MNKTDNWTR-WIAETKR-a3-b6	decoy_reverse_sp|P0C2I7|YL14B_YEAST	decoy_reverse_sp|Q08647|PUS7_YEAST	xlink	inter-protein xl	F1902_fuerschj_005.39899.39899.3_F1902_fuerschj_005.39806.39806.3	557	287	270	-	0.88	20.08	decoy_reverse_sp|P0C2I7|YL14B_YEAST:557:x:decoy_reverse_sp|Q08647|PUS7_YEAST:287
GSNNSNKR-KRYYDK-a7-b1	decoy_reverse_sp|P48415|SEC16_YEAST	decoy_reverse_sp|P0C2I9|YP12B_YEAST,decoy_reverse_sp|Q03855|YD11B_YEAST	xlink	inter-protein xl	F1902_fuerschj_002.04458.04458.4_F1902_fuerschj_002.04362.04362.4	1520	480,480	1040	-	0.94	21.03	decoy_reverse_sp|P0C2I9|YP12B_YEAST:480:|:decoy_reverse_sp|Q03855|YD11B_YEAST:480:x:decoy_reverse_sp|P48415|SEC16_YEAST:1520
QLKKGANEATK-FKEETSNK-a4-b2	sp|P39990|SNU13_YEAST	decoy_reverse_sp|P0C2I9|YP12B_YEAST	xlink	inter-protein xl	F1902_fuerschj_005.30722.30722.3_F1902_fuerschj_005.30600.30600.3	35	56	21	-	0.92	22.38	decoy_reverse_sp|P0C2I9|YP12B_YEAST:56:x:sp|P39990|SNU13_YEAST:35
ALTAEYKGPVK-AIVPKK-a7-b5	decoy_reverse_sp|P38836|ECM14_YEAST	decoy_reverse_sp|P0C2J0|YP13B_YEAST	xlink	inter-protein xl	F1902_fuerschj_002.03176.03176.3_F1902_fuerschj_002.03526.03526.3	19	1377	1358	-	0.9	27.41	decoy_reverse_sp|P0C2J0|YP13B_YEAST:1377:x:decoy_reverse_sp|P38836|ECM14_YEAST:19
LPGINLKKTELLEMNGSK-GKELSCHVPLPNR-a7-b2	decoy_reverse_sp|P0C2J0|YP13B_YEAST	decoy_reverse_sp|P54860|UFD2_YEAST	xlink	inter-protein xl	F1902_fuerschj_001.34887.34887.4_F1902_fuerschj_001.33784.33784.4	263	384	121	-	0.75	22.22	decoy_reverse_sp|P0C2J0|YP13B_YEAST:263:x:decoy_reverse_sp|P54860|UFD2_YEAST:384
LPGINLKKTELLEMNGSK-GKELSCHVPLPNR-a7-b2	decoy_reverse_sp|P0C2J0|YP13B_YEAST	decoy_reverse_sp|P54860|UFD2_YEAST	xlink	inter-protein xl	F1902_fuerschj_003.37070.37070.3_F1902_fuerschj_003.36985.36985.3	263	384	121	-	0.74	21.11	decoy_reverse_sp|P0C2J0|YP13B_YEAST:263:x:decoy_reverse_sp|P54860|UFD2_YEAST:384
LPGINLKKTELLEMNGSK-GKELSCHVPLPNR-a7-b2	decoy_reverse_sp|P0C2J0|YP13B_YEAST	decoy_reverse_sp|P54860|UFD2_YEAST	xlink	inter-protein xl	F1902_fuerschj_004.36615.36615.3_F1902_fuerschj_004.36487.36487.3	263	384	121	-	0.88	20.6	decoy_reverse_sp|P0C2J0|YP13B_YEAST:263:x:decoy_reverse_sp|P54860|UFD2_YEAST:384
GSSLIGKAHPCLR-KPSSLPER-a7-b1	sp|P32454|APE2_YEAST	decoy_reverse_sp|P0C2J0|YP13B_YEAST	xlink	inter-protein xl	F1902_fuerschj_006.18772.18772.3_F1902_fuerschj_006.18674.18674.3	21	546	525	-	0.93	24.63	decoy_reverse_sp|P0C2J0|YP13B_YEAST:546:x:sp|P32454|APE2_YEAST:21
FKETIISSINIENSKGLSLTDK-VLDVTKEAQANLLTAK-a15-b6	decoy_reverse_sp|P0C2J0|YP13B_YEAST	sp|P04050|RPB1_YEAST	xlink	inter-protein xl	F1902_fuerschj_001.27640.27640.4_F1902_fuerschj_001.27626.27626.4	69	695	626	-	0.85	21.23	decoy_reverse_sp|P0C2J0|YP13B_YEAST:69:x:sp|P04050|RPB1_YEAST:695
NITYVGVDTTLQKK-VEEKKLR-a13-b5	decoy_reverse_sp|P0C2J0|YP13B_YEAST	decoy_reverse_sp|P32597|STH1_YEAST	xlink	inter-protein xl	F1902_fuerschj_005.55266.55266.3_F1902_fuerschj_005.55184.55184.3	877	661	216	-	0.92	21.76	decoy_reverse_sp|P0C2J0|YP13B_YEAST:877:x:decoy_reverse_sp|P32597|STH1_YEAST:661
MKLQNR-SAKKLK-a2-b3	sp|P39538|UBP12_YEAST	decoy_reverse_sp|P0C2J0|YP13B_YEAST	xlink	inter-protein xl	F1902_fuerschj_011.06331.06331.4_F1902_fuerschj_011.06255.06255.4	696	939	243	F1902_fuerschj_011_matched	0.86	28.58	decoy_reverse_sp|P0C2J0|YP13B_YEAST:939:x:sp|P39538|UBP12_YEAST:696
AKILKIEK-HVQMEKEK-a5-b6	decoy_reverse_sp|P38237|UBP14_YEAST	decoy_reverse_sp|P0C2J1|YP14B_YEAST,decoy_reverse_sp|P47098|YJ11B_YEAST	xlink	inter-protein xl	F1902_fuerschj_001.07839.07839.4_F1902_fuerschj_001.07754.07754.4	634	224,224	410	-	0.89	24.04	decoy_reverse_sp|P0C2J1|YP14B_YEAST:224:|:decoy_reverse_sp|P47098|YJ11B_YEAST:224:x:decoy_reverse_sp|P38237|UBP14_YEAST:634
ZMSAFVR-KDEPIK-a1-b1	sp|P12695|ODP2_YEAST	decoy_reverse_sp|P0C2J1|YP14B_YEAST	xlink	inter-protein xl	F1902_fuerschj_004.10515.10515.3_F1902_fuerschj_004.10381.10381.3		475	475	-	0.94	25.78	decoy_reverse_sp|P0C2J1|YP14B_YEAST:475:x:sp|P12695|ODP2_YEAST:
NYHRTVTKTTSNTPTNR-TTATKSHR-a8-b5	decoy_reverse_sp|P0C2J4|YL21A_YEAST	decoy_reverse_sp|P36013|MAOM_YEAST	xlink	inter-protein xl	F1902_fuerschj_002.10724.10724.4_F1902_fuerschj_002.10579.10579.4	62	623	561	-	0.92	20.57	decoy_reverse_sp|P0C2J4|YL21A_YEAST:62:x:decoy_reverse_sp|P36013|MAOM_YEAST:623
LIGKGAKAAVAHVTSK-ENLITEKIR-a4-b7	decoy_reverse_sp|P0CX52|RS16B_YEAST	decoy_reverse_sp|Q08581|SLK19_YEAST	xlink	inter-protein xl	F1902_fuerschj_002.13707.13707.5_F1902_fuerschj_002.13620.13620.5	118	441	323	-	0.95	34.05	decoy_reverse_sp|P0CX52|RS16B_YEAST:118:x:decoy_reverse_sp|Q08581|SLK19_YEAST:441
LIGKGAKAAVAHVTSK-ENLITEKIR-a4-b7	decoy_reverse_sp|P0CX52|RS16B_YEAST	decoy_reverse_sp|Q08581|SLK19_YEAST	xlink	inter-protein xl	F1902_fuerschj_001.12627.12627.4_F1902_fuerschj_001.12503.12503.4	118	441	323	-	0.94	23.67	decoy_reverse_sp|P0CX52|RS16B_YEAST:118:x:decoy_reverse_sp|Q08581|SLK19_YEAST:441
GAKAAVAHVTSK-KSTDLTPK-a3-b1	decoy_reverse_sp|P0CX52|RS16B_YEAST	sp|P48240|MTR3_YEAST	xlink	inter-protein xl	F1902_fuerschj_001.11343.11343.4_F1902_fuerschj_001.11227.11227.4	121	31	90	-	0.94	22.65	decoy_reverse_sp|P0CX52|RS16B_YEAST:121:x:sp|P48240|MTR3_YEAST:31
FSAYDTKK-YLQKVDMR-a7-b4	decoy_reverse_sp|P0CX52|RS16B_YEAST	sp|Q06338|BCP1_YEAST	xlink	inter-protein xl	F1902_fuerschj_006.12262.12262.3_F1902_fuerschj_006.12226.12226.3	37	132	95	-	0.85	27.15	decoy_reverse_sp|P0CX52|RS16B_YEAST:37:x:sp|Q06338|BCP1_YEAST:132
IASTHSANKAPAR-TVILKAYPK-a9-b5	decoy_reverse_sp|P0CX62|YG22A_YEAST	decoy_reverse_sp|P20604|PP11_YEAST	xlink	inter-protein xl	F1902_fuerschj_005.27074.27074.4_F1902_fuerschj_005.27169.27169.4	44	205	161	-	0.9	21.63	decoy_reverse_sp|P0CX62|YG22A_YEAST:44:x:decoy_reverse_sp|P20604|PP11_YEAST:205
IASTHSANKAPARK-EKADIAYKK-a9-b2	decoy_reverse_sp|P0CX62|YG22A_YEAST	decoy_reverse_sp|P32568|SNQ2_YEAST	xlink	inter-protein xl	F1902_fuerschj_006.19230.19230.4_F1902_fuerschj_006.19153.19153.4	44	1036	992	-	0.91	21.84	decoy_reverse_sp|P0CX62|YG22A_YEAST:44:x:decoy_reverse_sp|P32568|SNQ2_YEAST:1036
KNGGGFQR-EKAGVK-a1-b2	decoy_reverse_sp|P10080|SSBP1_YEAST	sp|P33299|PRS7_YEAST	xlink	inter-protein xl	F1902_fuerschj_006.01661.01661.3_F1902_fuerschj_006.01620.01620.3	123	66	57	-	0.92	23.9	decoy_reverse_sp|P10080|SSBP1_YEAST:123:x:sp|P33299|PRS7_YEAST:66
LNLGKLEKELHK-VVKDTYENK-a8-b3	decoy_reverse_sp|P32558|SPT16_YEAST	decoy_reverse_sp|P10080|SSBP1_YEAST	xlink	inter-protein xl	F1902_fuerschj_005.18910.18910.4_F1902_fuerschj_005.17755.17755.4	529	190	339	-	0.92	21.32	decoy_reverse_sp|P10080|SSBP1_YEAST:190:x:decoy_reverse_sp|P32558|SPT16_YEAST:529
EEAKETNGEDQKCK-AQLEKIGVPVPK-a4-b5	sp|P11075|SEC7_YEAST	decoy_reverse_sp|P10964|RPA1_YEAST	xlink	inter-protein xl	F1902_fuerschj_001.19620.19620.4_F1902_fuerschj_001.19453.19453.4	42	1208	1166	-	0.94	20.24	decoy_reverse_sp|P10964|RPA1_YEAST:1208:x:sp|P11075|SEC7_YEAST:42
EKTDVDEKGEK-KQAKQK-a2-b4	decoy_reverse_sp|P53040|TAF6_YEAST	decoy_reverse_sp|P10964|RPA1_YEAST	xlink	inter-protein xl	F1902_fuerschj_005.51463.51463.3_F1902_fuerschj_005.51313.51313.3	33	1386	1353	-	0.88	21.79	decoy_reverse_sp|P10964|RPA1_YEAST:1386:x:decoy_reverse_sp|P53040|TAF6_YEAST:33
QAKQKK-VQTKTF-a5-b4	decoy_reverse_sp|P10964|RPA1_YEAST	sp|P38858|SOL3_YEAST	xlink	inter-protein xl	F1902_fuerschj_001.15437.15437.3_F1902_fuerschj_001.15847.15847.3	1388	247	1141	-	0.83	25.01	decoy_reverse_sp|P10964|RPA1_YEAST:1388:x:sp|P38858|SOL3_YEAST:247
RGCNSFKCPFMDK-GAVLIDLTKFNK-a7-b9	decoy_reverse_sp|P10964|RPA1_YEAST	sp|Q05506|SYRC_YEAST	xlink	inter-protein xl	F1902_fuerschj_009.03020.03020.5_F1902_fuerschj_009.03015.03015.5	1427	328	1099	F1902_fuerschj_009_matched	0.93	30.61	decoy_reverse_sp|P10964|RPA1_YEAST:1427:x:sp|Q05506|SYRC_YEAST:328
QKIAKK-YKTLKK-a2-b2	decoy_reverse_sp|P20967|ODO1_YEAST	decoy_reverse_sp|P10964|RPA1_YEAST	xlink	inter-protein xl	F1902_fuerschj_001.38620.38620.3_F1902_fuerschj_001.38531.38531.3	488	562	74	-	0.94	21.3	decoy_reverse_sp|P10964|RPA1_YEAST:562:x:decoy_reverse_sp|P20967|ODO1_YEAST:488
LKSDNK-YKTLKK-a2-b2	decoy_reverse_sp|P32898|CYM1_YEAST	decoy_reverse_sp|P10964|RPA1_YEAST	xlink	inter-protein xl	F1902_fuerschj_002.54012.54012.3_F1902_fuerschj_002.53735.53735.3	321	562	241	-	0.87	21.03	decoy_reverse_sp|P10964|RPA1_YEAST:562:x:decoy_reverse_sp|P32898|CYM1_YEAST:321
TAGAQSKKEDK-TLKKYSK-a7-b3	decoy_reverse_sp|Q00402|NUM1_YEAST	decoy_reverse_sp|P10964|RPA1_YEAST	xlink	inter-protein xl	F1902_fuerschj_013.28103.28103.4_F1902_fuerschj_013.27926.27926.4	301	565	264	F1902_fuerschj_013_matched	0.93	32.1	decoy_reverse_sp|P10964|RPA1_YEAST:565:x:decoy_reverse_sp|Q00402|NUM1_YEAST:301
NLLTDSKSSKLEYMVK-KPCMTVDGK-a10-b1	decoy_reverse_sp|Q12250|RPN5_YEAST	decoy_reverse_sp|P10964|RPA1_YEAST	xlink	inter-protein xl	F1902_fuerschj_005.10883.10883.3_F1902_fuerschj_005.10855.10855.3	341	747	406	-	0.87	28.01	decoy_reverse_sp|P10964|RPA1_YEAST:747:x:decoy_reverse_sp|Q12250|RPN5_YEAST:341
LLATKTGGKPGPPYPVGLLKGIVR-NVSLELGFEKEGWNYK-a9-b10	decoy_reverse_sp|P53549|PRS10_YEAST	decoy_reverse_sp|P10964|RPA1_YEAST	xlink	inter-protein xl	F1902_fuerschj_003.40274.40274.5_F1902_fuerschj_003.40191.40191.5	214	903	689	-	0.94	23.9	decoy_reverse_sp|P10964|RPA1_YEAST:903:x:decoy_reverse_sp|P53549|PRS10_YEAST:214
AATKLTQEFVR-KIPILVAKPK-a4-b8	sp|P32892|DRS1_YEAST	decoy_reverse_sp|P11075|SEC7_YEAST	xlink	inter-protein xl	F1902_fuerschj_002.05263.05263.4_F1902_fuerschj_002.05226.05226.4	448	1166	718	-	0.93	24.04	decoy_reverse_sp|P11075|SEC7_YEAST:1166:x:sp|P32892|DRS1_YEAST:448
DADAEILIKNLK-VIVNSKIINR-a9-b6	decoy_reverse_sp|Q03532|HAS1_YEAST	decoy_reverse_sp|P11075|SEC7_YEAST	xlink	inter-protein xl	F1902_fuerschj_004.23075.23075.4_F1902_fuerschj_004.23809.23809.4	315	195	120	-	0.92	25.67	decoy_reverse_sp|P11075|SEC7_YEAST:195:x:decoy_reverse_sp|Q03532|HAS1_YEAST:315
LGFAKRSQM-LLTKQKSIR-a5-b4	decoy_reverse_sp|P11154|PYC1_YEAST	sp|P32597|STH1_YEAST	xlink	inter-protein xl	F1902_fuerschj_011.10852.10852.5_F1902_fuerschj_011.10779.10779.5	1174	253	921	F1902_fuerschj_011_matched	0.94	30.81	decoy_reverse_sp|P11154|PYC1_YEAST:1174:x:sp|P32597|STH1_YEAST:253
KDAVGVVK-SGDKER-a1-b4	decoy_reverse_sp|P11154|PYC1_YEAST	decoy_reverse_sp|P33734|HIS5_YEAST	xlink	inter-protein xl	F1902_fuerschj_006.07522.07522.3_F1902_fuerschj_006.07512.07512.3	491	286	205	-	0.85	26.5	decoy_reverse_sp|P11154|PYC1_YEAST:491:x:decoy_reverse_sp|P33734|HIS5_YEAST:286
VAAGPLMSQVKK-SGKDLYMQEK-a11-b3	decoy_reverse_sp|P11154|PYC1_YEAST	decoy_reverse_sp|Q07551|KAR_YEAST	xlink	inter-protein xl	F1902_fuerschj_005.50857.50857.4_F1902_fuerschj_005.50713.50713.4	55	166	111	-	0.9	27.14	decoy_reverse_sp|P11154|PYC1_YEAST:55:x:decoy_reverse_sp|Q07551|KAR_YEAST:166
VAAGPLMSQVKK-SGKDLYMQEK-a11-b3	decoy_reverse_sp|P11154|PYC1_YEAST	decoy_reverse_sp|Q07551|KAR_YEAST	xlink	inter-protein xl	F1902_fuerschj_011.54914.54914.4_F1902_fuerschj_011.54765.54765.4	55	166	111	F1902_fuerschj_011_matched	0.67	31.21	decoy_reverse_sp|P11154|PYC1_YEAST:55:x:decoy_reverse_sp|Q07551|KAR_YEAST:166
IFGAQCRTITKPNTR-KPSKHKEQDK-a11-b4	decoy_reverse_sp|P11154|PYC1_YEAST	decoy_reverse_sp|P38911|FKBP3_YEAST	xlink	inter-protein xl	F1902_fuerschj_009.16187.16187.5_F1902_fuerschj_009.16118.16118.5	829	114	715	F1902_fuerschj_009_matched	0.94	28.11	decoy_reverse_sp|P11154|PYC1_YEAST:829:x:decoy_reverse_sp|P38911|FKBP3_YEAST:114
CQTIALLLQQKK-VIEKSELNAK-a11-b4	decoy_reverse_sp|P40413|TCPE_YEAST	decoy_reverse_sp|P11412|G6PD_YEAST	xlink	inter-protein xl	F1902_fuerschj_003.62482.62482.3_F1902_fuerschj_003.62396.62396.3	28	157	129	-	0.8	31.16	decoy_reverse_sp|P11412|G6PD_YEAST:157:x:decoy_reverse_sp|P40413|TCPE_YEAST:28
NAALHKAHK-VLKVKDER-a6-b5	decoy_reverse_sp|Q01662|MAP1_YEAST	decoy_reverse_sp|P11412|G6PD_YEAST	xlink	inter-protein xl	F1902_fuerschj_006.30364.30364.3_F1902_fuerschj_006.30120.30120.3	325	232	93	-	0.94	20.78	decoy_reverse_sp|P11412|G6PD_YEAST:232:x:decoy_reverse_sp|Q01662|MAP1_YEAST:325
GTIGGIGKHFLFAPR-KPGLGR-a8-b1	sp|P14904|AMPL_YEAST	decoy_reverse_sp|P11412|G6PD_YEAST	xlink	inter-protein xl	F1902_fuerschj_005.57319.57319.3_F1902_fuerschj_005.57972.57972.3	294	31	263	-	0.94	21.94	decoy_reverse_sp|P11412|G6PD_YEAST:31:x:sp|P14904|AMPL_YEAST:294
FEKEQITR-YFLKFK-a3-b4	decoy_reverse_sp|P11412|G6PD_YEAST	sp|Q06315|SKG3_YEAST	xlink	inter-protein xl	F1902_fuerschj_010.06208.06208.4_F1902_fuerschj_010.06068.06068.4	396	202	194	F1902_fuerschj_010_matched	0.94	29.58	decoy_reverse_sp|P11412|G6PD_YEAST:396:x:sp|Q06315|SKG3_YEAST:202
FEKEQITR-VFPKIQNK-a3-b4	decoy_reverse_sp|P11412|G6PD_YEAST	sp|Q12019|MDN1_YEAST	xlink	inter-protein xl	F1902_fuerschj_009.03647.03647.4_F1902_fuerschj_009.03588.03588.4	396	1630	1234	F1902_fuerschj_009_matched	0.94	28.78	decoy_reverse_sp|P11412|G6PD_YEAST:396:x:sp|Q12019|MDN1_YEAST:1630
EEDSDEGSKRK-EQVKEPLSYK-a9-b4	decoy_reverse_sp|P33322|CBF5_YEAST	decoy_reverse_sp|P11491|PPB_YEAST	xlink	inter-protein xl	F1902_fuerschj_006.09881.09881.4_F1902_fuerschj_006.09787.09787.4	17	270	253	-	0.86	21.88	decoy_reverse_sp|P11491|PPB_YEAST:270:x:decoy_reverse_sp|P33322|CBF5_YEAST:17
EKDPIKR-KKASSHR-a2-b1	decoy_reverse_sp|Q03434|YM12B_YEAST	decoy_reverse_sp|P11491|PPB_YEAST	xlink	inter-protein xl	F1902_fuerschj_002.13256.13256.3_F1902_fuerschj_002.13192.13192.3	476	501	25	-	0.92	23.93	decoy_reverse_sp|P11491|PPB_YEAST:501:x:decoy_reverse_sp|Q03434|YM12B_YEAST:476
HSDTSKKEK-WPDKPDAPK-a7-b4	decoy_reverse_sp|P11972|SST2_YEAST	decoy_reverse_sp|Q05979|KYNU_YEAST	xlink	inter-protein xl	F1902_fuerschj_005.07933.07933.4_F1902_fuerschj_005.07268.07268.4	654	177	477	-	0.87	21.09	decoy_reverse_sp|P11972|SST2_YEAST:654:x:decoy_reverse_sp|Q05979|KYNU_YEAST:177
FNSKLHSSELTR-FFKHDAEMK-a4-b3	decoy_reverse_sp|P11972|SST2_YEAST	decoy_reverse_sp|P19454|CSK22_YEAST	xlink	inter-protein xl	F1902_fuerschj_003.58190.58190.4_F1902_fuerschj_003.57977.57977.4	685	8	677	-	0.87	28.68	decoy_reverse_sp|P11972|SST2_YEAST:685:x:decoy_reverse_sp|P19454|CSK22_YEAST:8
EIAKLLGPPDK-ELDCKK-a4-b5	sp|P21965|MCK1_YEAST	decoy_reverse_sp|P12754|EI2BD_YEAST	xlink	inter-protein xl	F1902_fuerschj_004.08698.08698.4_F1902_fuerschj_004.08637.08637.4	254	287	33	-	0.93	33.72	decoy_reverse_sp|P12754|EI2BD_YEAST:287:x:sp|P21965|MCK1_YEAST:254
FTHYTSNDFKKSSQQK-NNAKQK-a11-b4	sp|Q03280|TOM1_YEAST	decoy_reverse_sp|P12754|EI2BD_YEAST	xlink	inter-protein xl	F1902_fuerschj_005.10254.10254.4_F1902_fuerschj_005.10162.10162.4	221	561	340	-	0.92	22.3	decoy_reverse_sp|P12754|EI2BD_YEAST:561:x:sp|Q03280|TOM1_YEAST:221
ETLKKNIEK-KELKELK-a4-b1	sp|P17505|MDHM_YEAST	decoy_reverse_sp|P12754|EI2BD_YEAST	xlink	inter-protein xl	F1902_fuerschj_006.12897.12897.4_F1902_fuerschj_006.12840.12840.4	321	609	288	-	0.93	24.72	decoy_reverse_sp|P12754|EI2BD_YEAST:609:x:sp|P17505|MDHM_YEAST:321
KTVEPQQSTETEK-KNLAEMKK-a1-b1	decoy_reverse_sp|Q12088|YL11B_YEAST	decoy_reverse_sp|P12754|EI2BD_YEAST	xlink	inter-protein xl	F1902_fuerschj_005.48266.48266.4_F1902_fuerschj_005.48212.48212.4	669	82	587	-	0.95	22.39	decoy_reverse_sp|P12754|EI2BD_YEAST:82:x:decoy_reverse_sp|Q12088|YL11B_YEAST:669
LKDQLDIDDDLK-KNLAEMKK-a2-b1	sp|P21304|PWP1_YEAST	decoy_reverse_sp|P12754|EI2BD_YEAST	xlink	inter-protein xl	F1902_fuerschj_001.13637.13637.4_F1902_fuerschj_001.13521.13521.4	67	82	15	-	0.89	27.64	decoy_reverse_sp|P12754|EI2BD_YEAST:82:x:sp|P21304|PWP1_YEAST:67
LKDQLDIDDDLK-KNLAEMKK-a2-b1	sp|P21304|PWP1_YEAST	decoy_reverse_sp|P12754|EI2BD_YEAST	xlink	inter-protein xl	F1902_fuerschj_004.15545.15545.4_F1902_fuerschj_004.15496.15496.4	67	82	15	-	0.87	25.52	decoy_reverse_sp|P12754|EI2BD_YEAST:82:x:sp|P21304|PWP1_YEAST:67
LKDQLDIDDDLK-KNLAEMKK-a2-b1	sp|P21304|PWP1_YEAST	decoy_reverse_sp|P12754|EI2BD_YEAST	xlink	inter-protein xl	F1902_fuerschj_006.16736.16736.4_F1902_fuerschj_006.16700.16700.4	67	82	15	-	0.88	24.54	decoy_reverse_sp|P12754|EI2BD_YEAST:82:x:sp|P21304|PWP1_YEAST:67
LKDQLDIDDDLK-KNLAEMKK-a2-b1	sp|P21304|PWP1_YEAST	decoy_reverse_sp|P12754|EI2BD_YEAST	xlink	inter-protein xl	F1902_fuerschj_002.14929.14929.4_F1902_fuerschj_002.14852.14852.4	67	82	15	-	0.94	22.33	decoy_reverse_sp|P12754|EI2BD_YEAST:82:x:sp|P21304|PWP1_YEAST:67
FLDLSKADYEK-EVKNMEFIKR-a6-b9	decoy_reverse_sp|Q03280|TOM1_YEAST	decoy_reverse_sp|P13185|KIN1_YEAST	xlink	inter-protein xl	F1902_fuerschj_014.28230.28230.4_F1902_fuerschj_014.28173.28173.4	430	147	283	F1902_fuerschj_014_matched	0.88	29.21	decoy_reverse_sp|P13185|KIN1_YEAST:147:x:decoy_reverse_sp|Q03280|TOM1_YEAST:430
NVNEAQKLHINDK-LTLKGAEKR-a7-b8	decoy_reverse_sp|P13185|KIN1_YEAST	decoy_reverse_sp|P39730|IF2P_YEAST	xlink	inter-protein xl	F1902_fuerschj_004.24807.24807.4_F1902_fuerschj_004.24802.24802.4	323	772	449	-	0.91	23.41	decoy_reverse_sp|P13185|KIN1_YEAST:323:x:decoy_reverse_sp|P39730|IF2P_YEAST:772
QKLVMDEFEANAGAPPDKGNGR-DLCEKIGQFAKEK-a2-b5	decoy_reverse_sp|P13185|KIN1_YEAST	sp|P12754|EI2BD_YEAST	xlink	inter-protein xl	F1902_fuerschj_004.21466.21466.4_F1902_fuerschj_004.21467.21467.4	341	370	29	-	0.83	20.84	decoy_reverse_sp|P13185|KIN1_YEAST:341:x:sp|P12754|EI2BD_YEAST:370
NGTNLSAFILGKNWRAEK-SKTEPAQPSNNTRSK-a12-b2	sp|P14904|AMPL_YEAST	decoy_reverse_sp|P13185|KIN1_YEAST	xlink	inter-protein xl	F1902_fuerschj_003.36312.36312.4_F1902_fuerschj_003.36293.36293.4	118	966	848	-	0.9	21.62	decoy_reverse_sp|P13185|KIN1_YEAST:966:x:sp|P14904|AMPL_YEAST:118
NFGFFFKVGGVDLK-ZTFSQRKNK-a7-b1	decoy_reverse_sp|P14904|AMPL_YEAST	decoy_reverse_sp|P27999|RPB9_YEAST	xlink	inter-protein xl	F1902_fuerschj_011.20128.20128.5_F1902_fuerschj_011.20030.20030.5	20		20	F1902_fuerschj_011_matched	0.94	30.43	decoy_reverse_sp|P14904|AMPL_YEAST:20:x:decoy_reverse_sp|P27999|RPB9_YEAST:
DGTEGYAKFVPSKLK-VPIDGKQEVR-a8-b6	decoy_reverse_sp|P14904|AMPL_YEAST	sp|Q12746|PGA3_YEAST	xlink	inter-protein xl	F1902_fuerschj_002.17787.17787.5_F1902_fuerschj_002.17721.17721.5	369	118	251	-	0.85	21.29	decoy_reverse_sp|P14904|AMPL_YEAST:369:x:sp|Q12746|PGA3_YEAST:118
RVDKEGDDSVFDIVSR-QVMEHKMK-a4-b6	decoy_reverse_sp|P15274|AMPD_YEAST	decoy_reverse_sp|Q12141|YG11B_YEAST	xlink	inter-protein xl	F1902_fuerschj_005.06726.06726.4_F1902_fuerschj_005.06710.06710.4	235	224	11	-	0.91	25.32	decoy_reverse_sp|P15274|AMPD_YEAST:235:x:decoy_reverse_sp|Q12141|YG11B_YEAST:224
LNSLQPPVQKHHFK-ELQGKRLK-a10-b5	decoy_reverse_sp|P15274|AMPD_YEAST	decoy_reverse_sp|P16370|RPB3_YEAST	xlink	inter-protein xl	F1902_fuerschj_014.21200.21200.4_F1902_fuerschj_014.21096.21096.4	257	170	87	F1902_fuerschj_014_matched	0.92	28.74	decoy_reverse_sp|P15274|AMPD_YEAST:257:x:decoy_reverse_sp|P16370|RPB3_YEAST:170
ADILGTTYKYTINNK-KKSPEIR-a9-b1	decoy_reverse_sp|P15274|AMPD_YEAST	decoy_reverse_sp|Q12193|YB12B_YEAST	xlink	inter-protein xl	F1902_fuerschj_001.22712.22712.4_F1902_fuerschj_001.22344.22344.4	353	755	402	-	0.93	28.59	decoy_reverse_sp|P15274|AMPD_YEAST:353:x:decoy_reverse_sp|Q12193|YB12B_YEAST:755
EDKHSR-SIKLDK-a3-b3	decoy_reverse_sp|P15274|AMPD_YEAST	decoy_reverse_sp|P31412|VATC_YEAST	xlink	inter-protein xl	F1902_fuerschj_006.16617.16617.3_F1902_fuerschj_006.17696.17696.3	425	268	157	-	0.93	22.11	decoy_reverse_sp|P15274|AMPD_YEAST:425:x:decoy_reverse_sp|P31412|VATC_YEAST:268
QNSASCKK-EDKHSR-a7-b3	decoy_reverse_sp|Q07527|TRM3_YEAST	decoy_reverse_sp|P15274|AMPD_YEAST	xlink	inter-protein xl	F1902_fuerschj_006.42323.42323.3_F1902_fuerschj_006.42541.42541.3	723	425	298	-	0.89	20.06	decoy_reverse_sp|P15274|AMPD_YEAST:425:x:decoy_reverse_sp|Q07527|TRM3_YEAST:723
VDQDINSNQYQTNKAR-MPLVGLGCWKIDKK-a14-b13	decoy_reverse_sp|P15274|AMPD_YEAST	sp|P38715|GRE3_YEAST	xlink	inter-protein xl	F1902_fuerschj_003.18332.18332.5_F1902_fuerschj_003.20243.20243.5	606	25	581	-	0.69	21.24	decoy_reverse_sp|P15274|AMPD_YEAST:606:x:sp|P38715|GRE3_YEAST:25
IAAVTDGDDEKVHIAR-ZMAKKSK-a11-b4	decoy_reverse_sp|P15303|SEC23_YEAST	sp|P39730|IF2P_YEAST	xlink	inter-protein xl	F1902_fuerschj_006.03298.03298.4_F1902_fuerschj_006.03183.03183.4	230		230	-	0.94	20.35	decoy_reverse_sp|P15303|SEC23_YEAST:230:x:sp|P39730|IF2P_YEAST:
DLSKKDECDK-KYDGKFK-a4-b1	decoy_reverse_sp|P15565|TRM1_YEAST	sp|P41939|IDHC_YEAST	xlink	inter-protein xl	F1902_fuerschj_005.58263.58263.3_F1902_fuerschj_005.58227.58227.3	74	218	144	-	0.86	21.08	decoy_reverse_sp|P15565|TRM1_YEAST:74:x:sp|P41939|IDHC_YEAST:218
NPTKPVK-VFMKGAR-a4-b4	decoy_reverse_sp|Q12316|YG13B_YEAST,decoy_reverse_sp|Q12193|YB12B_YEAST	decoy_reverse_sp|P15624|SYFB_YEAST	xlink	inter-protein xl	F1902_fuerschj_013.12872.12872.4_F1902_fuerschj_013.12752.12752.4	156,156	46	110	F1902_fuerschj_013_matched	0.92	28.73	decoy_reverse_sp|P15624|SYFB_YEAST:46:x:decoy_reverse_sp|Q12193|YB12B_YEAST:156:|:decoy_reverse_sp|Q12316|YG13B_YEAST:156
LLVKFDNK-LENKNIR-a4-b4	decoy_reverse_sp|P33322|CBF5_YEAST	decoy_reverse_sp|P15624|SYFB_YEAST	xlink	inter-protein xl	F1902_fuerschj_003.07967.07967.3_F1902_fuerschj_003.07790.07790.3	453	480	27	-	0.91	25.65	decoy_reverse_sp|P15624|SYFB_YEAST:480:x:decoy_reverse_sp|P33322|CBF5_YEAST:453
IIDLKPTTK-ALSQQKK-a5-b6	decoy_reverse_sp|P15624|SYFB_YEAST	decoy_reverse_sp|P25045|LCB1_YEAST	xlink	inter-protein xl	F1902_fuerschj_005.02082.02082.4_F1902_fuerschj_005.01917.01917.4	503	480	23	-	0.9	25.77	decoy_reverse_sp|P15624|SYFB_YEAST:503:x:decoy_reverse_sp|P25045|LCB1_YEAST:480
HESLMSNYPDWKVK-LSKYPDREK-a12-b3	decoy_reverse_sp|P24521|ERG8_YEAST	decoy_reverse_sp|P15624|SYFB_YEAST	xlink	inter-protein xl	F1902_fuerschj_002.13084.13084.4_F1902_fuerschj_002.13002.13002.4	167	510	343	-	0.93	21.22	decoy_reverse_sp|P15624|SYFB_YEAST:510:x:decoy_reverse_sp|P24521|ERG8_YEAST:167
KMLAISERPGR-KQNFIHNR-a1-b1	decoy_reverse_sp|P15646|FBRL_YEAST	sp|P25623|SYP1_YEAST	xlink	inter-protein xl	F1902_fuerschj_005.50957.50957.3_F1902_fuerschj_005.50748.50748.3	116	531	415	-	0.9	20.81	decoy_reverse_sp|P15646|FBRL_YEAST:116:x:sp|P25623|SYP1_YEAST:531
TSGPAAKDPR-KAIDSR-a7-b1	decoy_reverse_sp|P15891|ABP1_YEAST	sp|P53914|NAT10_YEAST	xlink	inter-protein xl	F1902_fuerschj_003.18270.18270.4_F1902_fuerschj_003.18172.18172.4	342	4	338	-	0.93	30.18	decoy_reverse_sp|P15891|ABP1_YEAST:342:x:sp|P53914|NAT10_YEAST:4
TSGPAAKDPR-KAIDSR-a7-b1	decoy_reverse_sp|P15891|ABP1_YEAST	sp|P53914|NAT10_YEAST	xlink	inter-protein xl	F1902_fuerschj_014.19482.19482.4_F1902_fuerschj_014.19376.19376.4	342	4	338	F1902_fuerschj_014_matched	0.95	30.66	decoy_reverse_sp|P15891|ABP1_YEAST:342:x:sp|P53914|NAT10_YEAST:4
DFEEEEGDDDKKSSEAK-ASAAGIHLKAEKK-a11-b12	decoy_reverse_sp|P38708|YHI0_YEAST	decoy_reverse_sp|P16603|NCPR_YEAST	xlink	inter-protein xl	F1902_fuerschj_005.46688.46688.3_F1902_fuerschj_005.46486.46486.3	53	526	473	-	0.84	21.02	decoy_reverse_sp|P16603|NCPR_YEAST:526:x:decoy_reverse_sp|P38708|YHI0_YEAST:53
SDPEEKKNTFK-EADEEIYKMK-a6-b8	sp|Q03690|CLU_YEAST	decoy_reverse_sp|P16649|TUP1_YEAST	xlink	inter-protein xl	F1902_fuerschj_004.15219.15219.4_F1902_fuerschj_004.15112.15112.4	171	644	473	-	0.94	20.25	decoy_reverse_sp|P16649|TUP1_YEAST:644:x:sp|Q03690|CLU_YEAST:171
EVLGNKPPRR-GKAIALK-a6-b2	decoy_reverse_sp|P17555|CAP_YEAST	sp|P33892|GCN1_YEAST	xlink	inter-protein xl	F1902_fuerschj_005.39368.39368.3_F1902_fuerschj_005.39304.39304.3	155	949	794	-	0.92	22.65	decoy_reverse_sp|P17555|CAP_YEAST:155:x:sp|P33892|GCN1_YEAST:949
EKVQDLINDLSKQETK-GKSTSQGSSVTSR-a12-b2	sp|P32568|SNQ2_YEAST	decoy_reverse_sp|P17555|CAP_YEAST	xlink	inter-protein xl	F1902_fuerschj_004.44796.44796.4_F1902_fuerschj_004.44613.44613.4	1150	176	974	-	0.95	21.35	decoy_reverse_sp|P17555|CAP_YEAST:176:x:sp|P32568|SNQ2_YEAST:1150
ZEFHVAAGSKFK-YAGTKDR-a10-b5	decoy_reverse_sp|P17555|CAP_YEAST	sp|Q08647|PUS7_YEAST	xlink	inter-protein xl	F1902_fuerschj_001.07338.07338.3_F1902_fuerschj_001.07376.07376.3		255	255	-	0.93	22.81	decoy_reverse_sp|P17555|CAP_YEAST::x:sp|Q08647|PUS7_YEAST:255
NSKFKLYFR-IETDKTEK-a3-b5	decoy_reverse_sp|Q06315|SKG3_YEAST	decoy_reverse_sp|P17883|SKI3_YEAST	xlink	inter-protein xl	F1902_fuerschj_006.23827.23827.4_F1902_fuerschj_006.22183.22183.4	823	1081	258	-	0.8	20.16	decoy_reverse_sp|P17883|SKI3_YEAST:1081:x:decoy_reverse_sp|Q06315|SKG3_YEAST:823
AAAEKAAAEK-VKTFDFK-a5-b2	sp|P39730|IF2P_YEAST	decoy_reverse_sp|P17883|SKI3_YEAST	xlink	inter-protein xl	F1902_fuerschj_001.08912.08912.4_F1902_fuerschj_001.09574.09574.4	139	1167	1028	-	0.91	20.8	decoy_reverse_sp|P17883|SKI3_YEAST:1167:x:sp|P39730|IF2P_YEAST:139
EAKLQLKISDM-EAAAKGLR-a3-b5	decoy_reverse_sp|P17883|SKI3_YEAST	sp|P04806|HXKA_YEAST	xlink	inter-protein xl	F1902_fuerschj_003.04040.04040.4_F1902_fuerschj_003.04068.04068.4	1424	433	991	-	0.95	29.27	decoy_reverse_sp|P17883|SKI3_YEAST:1424:x:sp|P04806|HXKA_YEAST:433
AQKNWSELVKENEK-IVLVHALKDSK-a10-b8	sp|P38205|NCL1_YEAST	decoy_reverse_sp|P17883|SKI3_YEAST	xlink	inter-protein xl	F1902_fuerschj_001.11830.11830.5_F1902_fuerschj_001.11679.11679.5	32	173	141	-	0.95	20.71	decoy_reverse_sp|P17883|SKI3_YEAST:173:x:sp|P38205|NCL1_YEAST:32
TIDEKVASSIK-KELSTR-a5-b1	decoy_reverse_sp|P17883|SKI3_YEAST	sp|P40961|PHB1_YEAST	xlink	inter-protein xl	F1902_fuerschj_013.08516.08516.3_F1902_fuerschj_013.08460.08460.3	598	154	444	F1902_fuerschj_013_matched	0.93	28.47	decoy_reverse_sp|P17883|SKI3_YEAST:598:x:sp|P40961|PHB1_YEAST:154
AKGEKLIR-VTSNKKNR-a5-b5	decoy_reverse_sp|P17883|SKI3_YEAST	decoy_reverse_sp|P32892|DRS1_YEAST	xlink	inter-protein xl	F1902_fuerschj_001.12945.12945.4_F1902_fuerschj_001.12848.12848.4	743	56	687	-	0.93	27.29	decoy_reverse_sp|P17883|SKI3_YEAST:743:x:decoy_reverse_sp|P32892|DRS1_YEAST:56
AKGEKLIR-VTSNKKNR-a5-b5	decoy_reverse_sp|P17883|SKI3_YEAST	decoy_reverse_sp|P32892|DRS1_YEAST	xlink	inter-protein xl	F1902_fuerschj_006.15643.15643.4_F1902_fuerschj_006.15531.15531.4	743	56	687	-	0.91	25.94	decoy_reverse_sp|P17883|SKI3_YEAST:743:x:decoy_reverse_sp|P32892|DRS1_YEAST:56
IILSQLKCAFK-GGLKAVM-a7-b4	decoy_reverse_sp|P17883|SKI3_YEAST	decoy_reverse_sp|P50861|RIB4_YEAST	xlink	inter-protein xl	F1902_fuerschj_005.13120.13120.4_F1902_fuerschj_005.13033.13033.4	819	166	653	-	0.84	26.46	decoy_reverse_sp|P17883|SKI3_YEAST:819:x:decoy_reverse_sp|P50861|RIB4_YEAST:166
KPTFELLAK-KFNERR-a1-b1	decoy_reverse_sp|P17967|PDI_YEAST	sp|P47037|SMC3_YEAST	xlink	inter-protein xl	F1902_fuerschj_001.11205.11205.4_F1902_fuerschj_001.11070.11070.4	241	1004	763	-	0.94	33.33	decoy_reverse_sp|P17967|PDI_YEAST:241:x:sp|P47037|SMC3_YEAST:1004
ZDDMADER-ELRIYKK-a1-b6	decoy_reverse_sp|P21827|RCC1_YEAST	decoy_reverse_sp|P19454|CSK22_YEAST	xlink	inter-protein xl	F1902_fuerschj_006.35422.35422.3_F1902_fuerschj_006.37986.37986.3		252	252	-	0.86	20.03	decoy_reverse_sp|P19454|CSK22_YEAST:252:x:decoy_reverse_sp|P21827|RCC1_YEAST:
SVTAKSNTQVIESGGVQGAKNDK-QINKSMSVASLDQLGKNK-a5-b16	decoy_reverse_sp|P19524|MYO2_YEAST	sp|P38814|SBE22_YEAST	xlink	inter-protein xl	F1902_fuerschj_004.45133.45133.5_F1902_fuerschj_004.42802.42802.5	1405	526	879	-	0.94	21.5	decoy_reverse_sp|P19524|MYO2_YEAST:1405:x:sp|P38814|SBE22_YEAST:526
MTKAYNGLYR-KLSNWFR-a3-b1	decoy_reverse_sp|P46971|PMT4_YEAST	decoy_reverse_sp|P19524|MYO2_YEAST	xlink	inter-protein xl	F1902_fuerschj_005.12337.12337.4_F1902_fuerschj_005.12206.12206.4	133	167	34	-	0.86	23.3	decoy_reverse_sp|P19524|MYO2_YEAST:167:x:decoy_reverse_sp|P46971|PMT4_YEAST:133
KWLLDINDAIEFSYYNK-EQKRGPSVEDVEQAFR-a1-b3	decoy_reverse_sp|P19524|MYO2_YEAST	sp|Q12019|MDN1_YEAST	xlink	inter-protein xl	F1902_fuerschj_002.37233.37233.4_F1902_fuerschj_002.37206.37206.4	264	3907	3643	-	0.89	21.2	decoy_reverse_sp|P19524|MYO2_YEAST:264:x:sp|Q12019|MDN1_YEAST:3907
NKNLASKYANVK-KLTMEQNELK-a2-b1	decoy_reverse_sp|P42842|EMW1_YEAST	decoy_reverse_sp|P19524|MYO2_YEAST	xlink	inter-protein xl	F1902_fuerschj_006.19187.19187.4_F1902_fuerschj_006.19133.19133.4	301	586	285	-	0.92	28.99	decoy_reverse_sp|P19524|MYO2_YEAST:586:x:decoy_reverse_sp|P42842|EMW1_YEAST:301
ETKKNNMVK-QKELKR-a4-b2	decoy_reverse_sp|P48415|SEC16_YEAST	decoy_reverse_sp|P19524|MYO2_YEAST	xlink	inter-protein xl	F1902_fuerschj_014.17683.17683.3_F1902_fuerschj_014.17574.17574.3	187	704	517	F1902_fuerschj_014_matched	0.92	29.49	decoy_reverse_sp|P19524|MYO2_YEAST:704:x:decoy_reverse_sp|P48415|SEC16_YEAST:187
KQIFSYKVGEDLLNR-DKTMAVILDK-a1-b2	decoy_reverse_sp|P25847|MSH2_YEAST	decoy_reverse_sp|P19524|MYO2_YEAST	xlink	inter-protein xl	F1902_fuerschj_003.17668.17668.5_F1902_fuerschj_003.17505.17505.5	542	821	279	-	0.89	20.65	decoy_reverse_sp|P19524|MYO2_YEAST:821:x:decoy_reverse_sp|P25847|MSH2_YEAST:542
AEIKHLFK-EAELKK-a4-b5	decoy_reverse_sp|P53043|PPT1_YEAST	decoy_reverse_sp|P19524|MYO2_YEAST	xlink	inter-protein xl	F1902_fuerschj_011.12152.12152.3_F1902_fuerschj_011.12095.12095.3	484	961	477	F1902_fuerschj_011_matched	0.91	28.79	decoy_reverse_sp|P19524|MYO2_YEAST:961:x:decoy_reverse_sp|P53043|PPT1_YEAST:484
LNVPLLAPMSQSNTHESSHASKSK-DATVKK-a22-b5	sp|P0C2I2|YD14B_YEAST,sp|P0C2J0|YP13B_YEAST,sp|Q03855|YD11B_YEAST,sp|Q03434|YM12B_YEAST,sp|Q12414|YP11B_YEAST,sp|P0C2I5|YL12B_YEAST,sp|Q03612|YE11B_YEAST,sp|Q12273|YO11B_YEAST,sp|Q12141|YG11B_YEAST,sp|P0C2I9|YP12B_YEAST,sp|Q07793|YD13B_YEAST,sp|P0C2I3|YD15B_YEAST,sp|P47100|YJ12B_YEAST,sp|P47098|YJ11B_YEAST,sp|P0C2J1|YP14B_YEAST,sp|P0C2I6|YL13B_YEAST,sp|Q04670|YM14B_YEAST,sp|Q12269|YG12B_YEAST,sp|…	decoy_reverse_sp|P20051|PYRC_YEAST	xlink	inter-protein xl	F1902_fuerschj_004.32588.32588.4_F1902_fuerschj_004.32661.32661.4	1044,1045,1044,1044,1044,1044,1044,1044,1044,1044,1044,1044,1044,1044,1044,1044,1044,1044,1044,1044	166	878	-	0.8	20.76	decoy_reverse_sp|P20051|PYRC_YEAST:166:x:sp|P0C2I2|YD14B_YEAST:1044:|:sp|P0C2I3|YD15B_YEAST:1044:|:sp|P0C2I5|YL12B_YEAST:1044:|:sp|P0C2I6|YL13B_YEAST:1044:|:sp|P0C2I7|YL14B_YEAST:1044:|:sp|P0C2I9|YP12B_YEAST:1044:|:sp|P0C2J0|YP13B_YEAST:1045:|:sp|P0C2J1|YP14B_YEAST:1044:|:sp|P47098|YJ11B_YEAST:1044:|:sp|P47100|YJ12B_YEAST:1044:|:sp|Q03434|YM12B_YEAST:1044:|:sp|Q03612|YE11B_YEAST:1044:|:sp|Q03855|…
KGYTYWKPADGR-DVDIKK-a1-b5	decoy_reverse_sp|P20107|ZRC1_YEAST	decoy_reverse_sp|Q05022|RRP5_YEAST	xlink	inter-protein xl	F1902_fuerschj_002.15087.15087.4_F1902_fuerschj_002.14966.14966.4	370	784	414	-	0.87	22.44	decoy_reverse_sp|P20107|ZRC1_YEAST:370:x:decoy_reverse_sp|Q05022|RRP5_YEAST:784
YIVDVAKDINVKDLK-FQKYGAIMK-a7-b3	sp|Q01939|PRS8_YEAST	decoy_reverse_sp|P20449|DBP5_YEAST	xlink	inter-protein xl	F1902_fuerschj_002.24353.24353.4_F1902_fuerschj_002.24211.24211.4	100	372	272	-	0.87	23.89	decoy_reverse_sp|P20449|DBP5_YEAST:372:x:sp|Q01939|PRS8_YEAST:100
YKNPNSVIKDISTAEQVK-KEPVVKLEK-a9-b1	sp|Q06479|YL352_YEAST	decoy_reverse_sp|P20449|DBP5_YEAST	xlink	inter-protein xl	F1902_fuerschj_003.36781.36781.4_F1902_fuerschj_003.36632.36632.4	476	426	50	-	0.93	27.06	decoy_reverse_sp|P20449|DBP5_YEAST:426:x:sp|Q06479|YL352_YEAST:476
LEKAEPK-NEGSKK-a3-b5	decoy_reverse_sp|P20449|DBP5_YEAST	sp|P08566|ARO1_YEAST	xlink	inter-protein xl	F1902_fuerschj_006.11944.11944.3_F1902_fuerschj_006.11795.11795.3	434	370	64	-	0.89	22.73	decoy_reverse_sp|P20449|DBP5_YEAST:434:x:sp|P08566|ARO1_YEAST:370
ZLGFYAR-SVNKFR-a1-b4	decoy_reverse_sp|P20604|PP11_YEAST	decoy_reverse_sp|P23724|PSB6_YEAST	xlink	inter-protein xl	F1902_fuerschj_005.11560.11560.3_F1902_fuerschj_005.11390.11390.3		154	154	-	0.94	22.7	decoy_reverse_sp|P20604|PP11_YEAST::x:decoy_reverse_sp|P23724|PSB6_YEAST:154
NLASKYANVK-EETKSITGK-a5-b4	decoy_reverse_sp|P42842|EMW1_YEAST	decoy_reverse_sp|P20967|ODO1_YEAST	xlink	inter-protein xl	F1902_fuerschj_003.16603.16603.4_F1902_fuerschj_003.18885.18885.4	306	128	178	-	0.93	21.48	decoy_reverse_sp|P20967|ODO1_YEAST:128:x:decoy_reverse_sp|P42842|EMW1_YEAST:306
EKEEEHK-VKDFKYK-a2-b5	decoy_reverse_sp|P32565|RPN2_YEAST	decoy_reverse_sp|P20967|ODO1_YEAST	xlink	inter-protein xl	F1902_fuerschj_013.15530.15530.4_F1902_fuerschj_013.15469.15469.4	111	39	72	F1902_fuerschj_013_matched	0.92	29.07	decoy_reverse_sp|P20967|ODO1_YEAST:39:x:decoy_reverse_sp|P32565|RPN2_YEAST:111
NWDDKQWIKEYTR-KGELTIFSSK-a5-b1	sp|P40986|CDC1_YEAST	decoy_reverse_sp|P20967|ODO1_YEAST	xlink	inter-protein xl	F1902_fuerschj_006.11174.11174.5_F1902_fuerschj_006.11071.11071.5	155	468	313	-	0.94	24.46	decoy_reverse_sp|P20967|ODO1_YEAST:468:x:sp|P40986|CDC1_YEAST:155
ILFDKIDK-EKDLNK-a5-b2	sp|P32597|STH1_YEAST	decoy_reverse_sp|P20967|ODO1_YEAST	xlink	inter-protein xl	F1902_fuerschj_005.06517.06517.4_F1902_fuerschj_005.06456.06456.4	997	622	375	-	0.91	28.29	decoy_reverse_sp|P20967|ODO1_YEAST:622:x:sp|P32597|STH1_YEAST:997
EKDLNKHLAALR-LLTPKLK-a6-b5	decoy_reverse_sp|P20967|ODO1_YEAST	decoy_reverse_sp|Q12019|MDN1_YEAST	xlink	inter-protein xl	F1902_fuerschj_004.16591.16591.5_F1902_fuerschj_004.16443.16443.5	626	1347	721	-	0.93	28.49	decoy_reverse_sp|P20967|ODO1_YEAST:626:x:decoy_reverse_sp|Q12019|MDN1_YEAST:1347
SYHAASQMAKPEDVKR-SLMKSK-a10-b4	sp|P12612|TCPA_YEAST	decoy_reverse_sp|P20967|ODO1_YEAST	xlink	inter-protein xl	F1902_fuerschj_001.07436.07436.4_F1902_fuerschj_001.08291.08291.4	488	821	333	-	0.85	20.47	decoy_reverse_sp|P20967|ODO1_YEAST:821:x:sp|P12612|TCPA_YEAST:488
TYIIPEPSKPLK-QKPNLGR-a9-b2	decoy_reverse_sp|P21264|PUR6_YEAST	sp|Q03195|RLI1_YEAST	xlink	inter-protein xl	F1902_fuerschj_005.58145.58145.3_F1902_fuerschj_005.57972.57972.3	480	128	352	-	0.88	21.63	decoy_reverse_sp|P21264|PUR6_YEAST:480:x:sp|Q03195|RLI1_YEAST:128
KDQTAQKSESLLLLEK-QEEAKAR-a7-b5	decoy_reverse_sp|P38737|ECM29_YEAST	decoy_reverse_sp|P21304|PWP1_YEAST	xlink	inter-protein xl	F1902_fuerschj_001.12956.12956.4_F1902_fuerschj_001.10928.10928.4	735	49	686	-	0.93	20.99	decoy_reverse_sp|P21304|PWP1_YEAST:49:x:decoy_reverse_sp|P38737|ECM29_YEAST:735
KPACLTGAYYHK-QDTKLLKFPK-a1-b7	decoy_reverse_sp|P21576|VPS1_YEAST	decoy_reverse_sp|P53734|DBP6_YEAST	xlink	inter-protein xl	F1902_fuerschj_003.07323.07323.4_F1902_fuerschj_003.07297.07297.4	384	230	154	-	0.94	25.46	decoy_reverse_sp|P21576|VPS1_YEAST:384:x:decoy_reverse_sp|P53734|DBP6_YEAST:230
LLGNLEIEKK-KIEHDK-a9-b1	sp|P38715|GRE3_YEAST	decoy_reverse_sp|P21576|VPS1_YEAST	xlink	inter-protein xl	F1902_fuerschj_005.08991.08991.4_F1902_fuerschj_005.08892.08892.4	291	418	127	-	0.88	30.85	decoy_reverse_sp|P21576|VPS1_YEAST:418:x:sp|P38715|GRE3_YEAST:291
ZMLMPKQER-SKILVK-a6-b2	sp|P46784|RS10B_YEAST	decoy_reverse_sp|P21576|VPS1_YEAST	xlink	inter-protein xl	F1902_fuerschj_006.36602.36602.3_F1902_fuerschj_006.36537.36537.3		54	54	-	0.94	25.35	decoy_reverse_sp|P21576|VPS1_YEAST:54:x:sp|P46784|RS10B_YEAST:
GDSKYATNCK-LPDFTGKLR-a4-b7	decoy_reverse_sp|Q06336|GGA1_YEAST	decoy_reverse_sp|P21827|RCC1_YEAST	xlink	inter-protein xl	F1902_fuerschj_006.12682.12682.4_F1902_fuerschj_006.12624.12624.4	16	219	203	-	0.93	21.2	decoy_reverse_sp|P21827|RCC1_YEAST:219:x:decoy_reverse_sp|Q06336|GGA1_YEAST:16
EDEKQPK-MSKKAR-a4-b3	sp|P32566|SMI1_YEAST	decoy_reverse_sp|P21827|RCC1_YEAST	xlink	inter-protein xl	F1902_fuerschj_003.22963.22963.3_F1902_fuerschj_003.22515.22515.3	446	463	17	-	0.94	21.13	decoy_reverse_sp|P21827|RCC1_YEAST:463:x:sp|P32566|SMI1_YEAST:446
LQLILKPYSAR-ZDDMADERK-a6-b1	sp|Q03690|CLU_YEAST	decoy_reverse_sp|P21827|RCC1_YEAST	xlink	inter-protein xl	F1902_fuerschj_001.24268.24268.3_F1902_fuerschj_001.24140.24140.3	106		106	-	0.92	23.56	decoy_reverse_sp|P21827|RCC1_YEAST::x:sp|Q03690|CLU_YEAST:106
ASDVKISEDDKAR-MWKFELNHKVR-a5-b9	sp|Q03559|YM8V_YEAST	decoy_reverse_sp|P21954|IDHP_YEAST	xlink	inter-protein xl	F1902_fuerschj_001.16865.16865.4_F1902_fuerschj_001.16684.16684.4	26	329	303	-	0.86	25.6	decoy_reverse_sp|P21954|IDHP_YEAST:329:x:sp|Q03559|YM8V_YEAST:26
LCATELKDQK-ZVAEKPTK-a7-b1	sp|P14742|GFA1_YEAST	decoy_reverse_sp|P21965|MCK1_YEAST	xlink	inter-protein xl	F1902_fuerschj_013.06229.06229.4_F1902_fuerschj_013.06044.06044.4	567		567	F1902_fuerschj_013_matched	0.92	28.88	decoy_reverse_sp|P21965|MCK1_YEAST::x:sp|P14742|GFA1_YEAST:567
AVLTVKGGEKPYMDR-KTYSHK-a10-b1	decoy_reverse_sp|Q08647|PUS7_YEAST	decoy_reverse_sp|P22023|KRE5_YEAST	xlink	inter-protein xl	F1902_fuerschj_006.51379.51379.4_F1902_fuerschj_006.51173.51173.4	45	621	576	-	0.94	20.77	decoy_reverse_sp|P22023|KRE5_YEAST:621:x:decoy_reverse_sp|Q08647|PUS7_YEAST:45
DLKFYSNPKIK-IELYKVVSNK-a3-b5	decoy_reverse_sp|Q08925|MRN1_YEAST	decoy_reverse_sp|P22023|KRE5_YEAST	xlink	inter-protein xl	F1902_fuerschj_001.11434.11434.4_F1902_fuerschj_001.11406.11406.4	20	853	833	-	0.9	26.85	decoy_reverse_sp|P22023|KRE5_YEAST:853:x:decoy_reverse_sp|Q08925|MRN1_YEAST:20
TIQKAPR-LLLKGR-a4-b4	sp|Q12166|LEU9_YEAST	decoy_reverse_sp|P22138|RPA2_YEAST	xlink	inter-protein xl	F1902_fuerschj_009.03629.03629.4_F1902_fuerschj_009.03549.03549.4	58	1068	1010	F1902_fuerschj_009_matched	0.91	29.29	decoy_reverse_sp|P22138|RPA2_YEAST:1068:x:sp|Q12166|LEU9_YEAST:58
MSYRKDK-SYKNHGK-a5-b3	decoy_reverse_sp|P22138|RPA2_YEAST	decoy_reverse_sp|Q07381|TSR1_YEAST	xlink	inter-protein xl	F1902_fuerschj_003.06863.06863.4_F1902_fuerschj_003.06690.06690.4	761	774	13	-	0.83	24.93	decoy_reverse_sp|P22138|RPA2_YEAST:761:x:decoy_reverse_sp|Q07381|TSR1_YEAST:774
EGSILSAVKRIGEEGVK-KGFRLELLLR-a9-b1	decoy_reverse_sp|P38715|GRE3_YEAST	decoy_reverse_sp|P22138|RPA2_YEAST	xlink	inter-protein xl	F1902_fuerschj_002.26247.26247.5_F1902_fuerschj_002.26172.26172.5	267	890	623	-	0.85	20.73	decoy_reverse_sp|P22138|RPA2_YEAST:890:x:decoy_reverse_sp|P38715|GRE3_YEAST:267
QDPSLWEKSWEIGK-QNDNFTKSQKHLR-a8-b7	sp|P42842|EMW1_YEAST	decoy_reverse_sp|P22147|XRN1_YEAST	xlink	inter-protein xl	F1902_fuerschj_001.22106.22106.5_F1902_fuerschj_001.24120.24120.5	588	1337	749	-	0.89	20.04	decoy_reverse_sp|P22147|XRN1_YEAST:1337:x:sp|P42842|EMW1_YEAST:588
KPHGEADDSKVEQFFK-ARNMQQKGR-a10-b7	sp|P11412|G6PD_YEAST	decoy_reverse_sp|P22147|XRN1_YEAST	xlink	inter-protein xl	F1902_fuerschj_011.05512.05512.5_F1902_fuerschj_011.05373.05373.5	80	1436	1356	F1902_fuerschj_011_matched	0.93	29.4	decoy_reverse_sp|P22147|XRN1_YEAST:1436:x:sp|P11412|G6PD_YEAST:80
ARNMQQKGR-ETDKYK-a7-b4	decoy_reverse_sp|P22147|XRN1_YEAST	sp|P20967|ODO1_YEAST	xlink	inter-protein xl	F1902_fuerschj_003.10583.10583.3_F1902_fuerschj_003.10592.10592.3	1436	974	462	-	0.88	23.62	decoy_reverse_sp|P22147|XRN1_YEAST:1436:x:sp|P20967|ODO1_YEAST:974
DIPQRLLKLGLR-TENDKK-a8-b5	sp|Q12314|SFM1_YEAST	decoy_reverse_sp|P22147|XRN1_YEAST	xlink	inter-protein xl	F1902_fuerschj_005.61368.61368.3_F1902_fuerschj_005.61307.61307.3	52	236	184	-	0.76	21.0	decoy_reverse_sp|P22147|XRN1_YEAST:236:x:sp|Q12314|SFM1_YEAST:52
TQITDTMAKDLGR-NTNNRNQNSKK-a9-b10	decoy_reverse_sp|Q12314|SFM1_YEAST	decoy_reverse_sp|P22147|XRN1_YEAST	xlink	inter-protein xl	F1902_fuerschj_013.24102.24102.4_F1902_fuerschj_013.24018.24018.4	78	275	197	F1902_fuerschj_013_matched	0.91	28.39	decoy_reverse_sp|P22147|XRN1_YEAST:275:x:decoy_reverse_sp|Q12314|SFM1_YEAST:78
KNDLVTFSTENK-GASSKIENFIK-a1-b5	decoy_reverse_sp|P22147|XRN1_YEAST	sp|P11491|PPB_YEAST	xlink	inter-protein xl	F1902_fuerschj_004.17990.17990.4_F1902_fuerschj_004.17931.17931.4	742	426	316	-	0.86	26.77	decoy_reverse_sp|P22147|XRN1_YEAST:742:x:sp|P11491|PPB_YEAST:426
LEDDDEEKK-EELSPKR-a8-b6	sp|Q12460|NOP56_YEAST	decoy_reverse_sp|P22147|XRN1_YEAST	xlink	inter-protein xl	F1902_fuerschj_003.05832.05832.4_F1902_fuerschj_003.05776.05776.4	465	867	402	-	0.92	22.75	decoy_reverse_sp|P22147|XRN1_YEAST:867:x:sp|Q12460|NOP56_YEAST:465
AEDLVWFTIADVVSEKNGK-SSLCALVLKVLELESLLR-a16-b9	decoy_reverse_sp|P22147|XRN1_YEAST	decoy_reverse_sp|P25655|NOT1_YEAST	xlink	inter-protein xl	F1902_fuerschj_003.24825.24825.5_F1902_fuerschj_003.24922.24922.5	895	662	233	-	0.93	22.78	decoy_reverse_sp|P22147|XRN1_YEAST:895:x:decoy_reverse_sp|P25655|NOT1_YEAST:662
ITITNDKSNK-SKHMSKK-a7-b6	decoy_reverse_sp|P22202|HSP74_YEAST	decoy_reverse_sp|P53962|YND5_YEAST	xlink	inter-protein xl	F1902_fuerschj_005.13802.13802.4_F1902_fuerschj_005.13687.13687.4	145	11	134	-	0.93	27.92	decoy_reverse_sp|P22202|HSP74_YEAST:145:x:decoy_reverse_sp|P53962|YND5_YEAST:11
ITITNDKSNK-AKKSLSK-a7-b3	decoy_reverse_sp|P22202|HSP74_YEAST	sp|P53691|PPID_YEAST	xlink	inter-protein xl	F1902_fuerschj_010.03071.03071.5_F1902_fuerschj_010.03027.03027.5	145	364	219	F1902_fuerschj_010_matched	0.94	34.7	decoy_reverse_sp|P22202|HSP74_YEAST:145:x:sp|P53691|PPID_YEAST:364
IDTVVLDALQLLKGGFQSQLTFLR-ITITNDKSNKTGGK-a13-b10	sp|P17555|CAP_YEAST	decoy_reverse_sp|P22202|HSP74_YEAST	xlink	inter-protein xl	F1902_fuerschj_001.27661.27661.6_F1902_fuerschj_001.27583.27583.6	111	148	37	-	0.91	26.98	decoy_reverse_sp|P22202|HSP74_YEAST:148:x:sp|P17555|CAP_YEAST:111
QDDITNATLEKK-KSGLGNHGK-a11-b1	decoy_reverse_sp|P22276|RPC2_YEAST	sp|P32501|EI2BE_YEAST	xlink	inter-protein xl	F1902_fuerschj_012.02232.02232.4_F1902_fuerschj_012.02176.02176.4	1117	9	1108	F1902_fuerschj_012_matched	0.88	28.1	decoy_reverse_sp|P22276|RPC2_YEAST:1117:x:sp|P32501|EI2BE_YEAST:9
FEAHKK-MEKFRK-a5-b3	sp|P47068|BBC1_YEAST	decoy_reverse_sp|P22276|RPC2_YEAST	xlink	inter-protein xl	F1902_fuerschj_006.05262.05262.3_F1902_fuerschj_006.05151.05151.3	1087	702	385	-	0.92	25.01	decoy_reverse_sp|P22276|RPC2_YEAST:702:x:sp|P47068|BBC1_YEAST:1087
ILDSKFDFNNK-DPKIEKR-a5-b6	decoy_reverse_sp|P22276|RPC2_YEAST	decoy_reverse_sp|P47098|YJ11B_YEAST	xlink	inter-protein xl	F1902_fuerschj_005.29592.29592.4_F1902_fuerschj_005.29530.29530.4	750	480	270	-	0.92	21.2	decoy_reverse_sp|P22276|RPC2_YEAST:750:x:decoy_reverse_sp|P47098|YJ11B_YEAST:480
TVKVALKNQCK-YILKNGK-a7-b4	decoy_reverse_sp|P23615|SPT6_YEAST	decoy_reverse_sp|P22276|RPC2_YEAST	xlink	inter-protein xl	F1902_fuerschj_006.10514.10514.4_F1902_fuerschj_006.10426.10426.4	733	911	178	-	0.94	21.53	decoy_reverse_sp|P22276|RPC2_YEAST:911:x:decoy_reverse_sp|P23615|SPT6_YEAST:733
SVTSQGSAIEHVTKK-KGSLGFVPDWK-a14-b1	decoy_reverse_sp|P22276|RPC2_YEAST	decoy_reverse_sp|P32377|MVD1_YEAST	xlink	inter-protein xl	F1902_fuerschj_002.10963.10963.4_F1902_fuerschj_002.10919.10919.4	937	62	875	-	0.93	26.9	decoy_reverse_sp|P22276|RPC2_YEAST:937:x:decoy_reverse_sp|P32377|MVD1_YEAST:62
ANKHKFLIDGFPR-DIAYEDSLCKNSR-a3-b10	sp|P15700|KCY_YEAST	decoy_reverse_sp|P22276|RPC2_YEAST	xlink	inter-protein xl	F1902_fuerschj_002.20983.20983.5_F1902_fuerschj_002.20026.20026.5	97	990	893	-	0.94	21.79	decoy_reverse_sp|P22276|RPC2_YEAST:990:x:sp|P15700|KCY_YEAST:97
EFLEKLKSK-MINQNKK-a7-b6	decoy_reverse_sp|P23180|AIM17_YEAST	decoy_reverse_sp|P38080|AKL1_YEAST	xlink	inter-protein xl	F1902_fuerschj_006.17397.17397.4_F1902_fuerschj_006.17342.17342.4	13	747	734	-	0.94	28.85	decoy_reverse_sp|P23180|AIM17_YEAST:13:x:decoy_reverse_sp|P38080|AKL1_YEAST:747
LELRTWKGLFNSEDAK-KTPDRQYK-a7-b1	sp|Q12019|MDN1_YEAST	decoy_reverse_sp|P23292|KC12_YEAST	xlink	inter-protein xl	F1902_fuerschj_002.16545.16545.4_F1902_fuerschj_002.16301.16301.4	3387	317	3070	-	0.91	21.29	decoy_reverse_sp|P23292|KC12_YEAST:317:x:sp|Q12019|MDN1_YEAST:3387
MPDSKYTMQGYNLVK-QQQMKQQQYQAK-a5-b5	sp|P17555|CAP_YEAST	decoy_reverse_sp|P23292|KC12_YEAST	xlink	inter-protein xl	F1902_fuerschj_002.21741.21741.4_F1902_fuerschj_002.21638.21638.4	5	59	54	-	0.92	20.06	decoy_reverse_sp|P23292|KC12_YEAST:59:x:sp|P17555|CAP_YEAST:5
LMDTGMNEKK-SLKENEK-a9-b3	decoy_reverse_sp|P23615|SPT6_YEAST	sp|P47068|BBC1_YEAST	xlink	inter-protein xl	F1902_fuerschj_006.09901.09901.3_F1902_fuerschj_006.09752.09752.3	1145	223	922	-	0.81	20.65	decoy_reverse_sp|P23615|SPT6_YEAST:1145:x:sp|P47068|BBC1_YEAST:223
KEISGLSIKR-FKSASGSSK-a1-b2	sp|P36016|LHS1_YEAST	decoy_reverse_sp|P23615|SPT6_YEAST	xlink	inter-protein xl	F1902_fuerschj_004.13246.13246.4_F1902_fuerschj_004.13161.13161.4	54	1334	1280	-	0.92	22.38	decoy_reverse_sp|P23615|SPT6_YEAST:1334:x:sp|P36016|LHS1_YEAST:54
MELAAMKR-NKIATDTK-a7-b2	decoy_reverse_sp|P23615|SPT6_YEAST	decoy_reverse_sp|P33416|HSP78_YEAST	xlink	inter-protein xl	F1902_fuerschj_006.54753.54753.3_F1902_fuerschj_006.54722.54722.3	213	134	79	-	0.89	22.78	decoy_reverse_sp|P23615|SPT6_YEAST:213:x:decoy_reverse_sp|P33416|HSP78_YEAST:134
ADNFMALQKR-KHTDYR-a9-b1	decoy_reverse_sp|P23615|SPT6_YEAST	sp|P39940|RSP5_YEAST	xlink	inter-protein xl	F1902_fuerschj_006.23168.23168.3_F1902_fuerschj_006.22762.22762.3	761	701	60	-	0.85	20.81	decoy_reverse_sp|P23615|SPT6_YEAST:761:x:sp|P39940|RSP5_YEAST:701
FKSNYESK-LEKWKK-a2-b5	decoy_reverse_sp|P23615|SPT6_YEAST	decoy_reverse_sp|Q05788|PNPH_YEAST	xlink	inter-protein xl	F1902_fuerschj_003.08312.08312.3_F1902_fuerschj_003.06570.06570.3	948	117	831	-	0.89	21.63	decoy_reverse_sp|P23615|SPT6_YEAST:948:x:decoy_reverse_sp|Q05788|PNPH_YEAST:117
VDNLSKVNNK-SVNKFR-a6-b4	decoy_reverse_sp|P32337|IMB3_YEAST	decoy_reverse_sp|P23724|PSB6_YEAST	xlink	inter-protein xl	F1902_fuerschj_005.10422.10422.3_F1902_fuerschj_005.10312.10312.3	542	154	388	-	0.92	22.45	decoy_reverse_sp|P23724|PSB6_YEAST:154:x:decoy_reverse_sp|P32337|IMB3_YEAST:542
AQTANDKR-SVNKFRK-a7-b4	sp|P24521|ERG8_YEAST	decoy_reverse_sp|P23724|PSB6_YEAST	xlink	inter-protein xl	F1902_fuerschj_004.00729.00729.4_F1902_fuerschj_004.00693.00693.4	422	154	268	-	0.89	27.98	decoy_reverse_sp|P23724|PSB6_YEAST:154:x:sp|P24521|ERG8_YEAST:422
ZQVILYGMKGINFR-SKLDAK-a1-b2	decoy_reverse_sp|P53292|RT35_YEAST	decoy_reverse_sp|P23776|EXG1_YEAST	xlink	inter-protein xl	F1902_fuerschj_006.18998.18998.4_F1902_fuerschj_006.18908.18908.4		346	346	-	0.81	23.28	decoy_reverse_sp|P23776|EXG1_YEAST:346:x:decoy_reverse_sp|P53292|RT35_YEAST:
LETNKLDK-NKKVNR-a5-b3	decoy_reverse_sp|Q08581|SLK19_YEAST	decoy_reverse_sp|P24276|SSD1_YEAST	xlink	inter-protein xl	F1902_fuerschj_005.18190.18190.3_F1902_fuerschj_005.18116.18116.3	461	883	422	-	0.92	25.55	decoy_reverse_sp|P24276|SSD1_YEAST:883:x:decoy_reverse_sp|Q08581|SLK19_YEAST:461
SLLIDKNPVR-VNTKSLR-a6-b4	decoy_reverse_sp|P33416|HSP78_YEAST	decoy_reverse_sp|P24279|MCM3_YEAST	xlink	inter-protein xl	F1902_fuerschj_002.13508.13508.4_F1902_fuerschj_002.13363.13363.4	763	253	510	-	0.92	29.17	decoy_reverse_sp|P24279|MCM3_YEAST:253:x:decoy_reverse_sp|P33416|HSP78_YEAST:763
VAHAYSRPKILR-IHVRHLKDTK-a9-b7	decoy_reverse_sp|P24279|MCM3_YEAST	sp|P32179|MET22_YEAST	xlink	inter-protein xl	F1902_fuerschj_003.24949.24949.5_F1902_fuerschj_003.24879.24879.5	776	226	550	-	0.83	24.97	decoy_reverse_sp|P24279|MCM3_YEAST:776:x:sp|P32179|MET22_YEAST:226
EKRVDAGLQVQVDWWTK-KNAWNYLIAK-a2-b1	decoy_reverse_sp|P24521|ERG8_YEAST	sp|P22023|KRE5_YEAST	xlink	inter-protein xl	F1902_fuerschj_003.21129.21129.4_F1902_fuerschj_003.21059.21059.4	11	580	569	-	0.93	22.52	decoy_reverse_sp|P24521|ERG8_YEAST:11:x:sp|P22023|KRE5_YEAST:580
SSQQKNNINETQTSIKK-QFKSKVR-a5-b5	sp|Q03280|TOM1_YEAST	decoy_reverse_sp|P24521|ERG8_YEAST	xlink	inter-protein xl	F1902_fuerschj_002.13853.13853.5_F1902_fuerschj_002.13737.13737.5	226	394	168	-	0.94	26.9	decoy_reverse_sp|P24521|ERG8_YEAST:394:x:sp|Q03280|TOM1_YEAST:226
EAVASTSKKK-FMNYKM-a9-b5	decoy_reverse_sp|P25040|TSR4_YEAST	decoy_reverse_sp|P32352|ERG2_YEAST	xlink	inter-protein xl	F1902_fuerschj_005.13621.13621.4_F1902_fuerschj_005.15641.15641.4	204	221	17	-	0.92	21.12	decoy_reverse_sp|P25040|TSR4_YEAST:204:x:decoy_reverse_sp|P32352|ERG2_YEAST:221
TIIHTKK-VIPAKK-a6-b5	decoy_reverse_sp|P25374|NFS1_YEAST	decoy_reverse_sp|Q03856|YD11A_YEAST	xlink	inter-protein xl	F1902_fuerschj_003.42336.42336.3_F1902_fuerschj_003.42292.42292.3	310	61	249	-	0.93	23.32	decoy_reverse_sp|P25374|NFS1_YEAST:310:x:decoy_reverse_sp|Q03856|YD11A_YEAST:61
TIIHTKK-VIPAKK-a6-b5	decoy_reverse_sp|P25374|NFS1_YEAST	decoy_reverse_sp|Q03856|YD11A_YEAST	xlink	inter-protein xl	F1902_fuerschj_006.41524.41524.3_F1902_fuerschj_006.41477.41477.3	310	61	249	-	0.93	21.71	decoy_reverse_sp|P25374|NFS1_YEAST:310:x:decoy_reverse_sp|Q03856|YD11A_YEAST:61
LLGDAKSSKILSAVR-DITGKAPLSR-a6-b5	sp|P32621|GDA1_YEAST	decoy_reverse_sp|P25382|NLE1_YEAST	xlink	inter-protein xl	F1902_fuerschj_001.24471.24471.4_F1902_fuerschj_001.24369.24369.4	182	260	78	-	0.94	26.16	decoy_reverse_sp|P25382|NLE1_YEAST:260:x:sp|P32621|GDA1_YEAST:182
DLEEGPTKPK-MNNKKLK-a8-b5	sp|P38911|FKBP3_YEAST	decoy_reverse_sp|P25441|RPC4_YEAST	xlink	inter-protein xl	F1902_fuerschj_014.15054.15054.3_F1902_fuerschj_014.14955.14955.3	287	128	159	F1902_fuerschj_014_matched	0.88	28.86	decoy_reverse_sp|P25441|RPC4_YEAST:128:x:sp|P38911|FKBP3_YEAST:287
SFIKVFGK-NMGFKK-a4-b5	decoy_reverse_sp|P43616|DUG1_YEAST	decoy_reverse_sp|P25441|RPC4_YEAST	xlink	inter-protein xl	F1902_fuerschj_006.47430.47430.3_F1902_fuerschj_006.47385.47385.3	138	266	128	-	0.89	27.65	decoy_reverse_sp|P25441|RPC4_YEAST:266:x:decoy_reverse_sp|P43616|DUG1_YEAST:138
LSDATKDTKK-KSFKEK-a6-b4	decoy_reverse_sp|P25441|RPC4_YEAST	decoy_reverse_sp|P34241|URB1_YEAST	xlink	inter-protein xl	F1902_fuerschj_011.00810.00810.4_F1902_fuerschj_011.00842.00842.4	75	1514	1439	F1902_fuerschj_011_matched	0.89	30.16	decoy_reverse_sp|P25441|RPC4_YEAST:75:x:decoy_reverse_sp|P34241|URB1_YEAST:1514
LSDATKDTKK-DERSKK-a6-b5	decoy_reverse_sp|P25441|RPC4_YEAST	sp|Q06338|BCP1_YEAST	xlink	inter-protein xl	F1902_fuerschj_006.09147.09147.4_F1902_fuerschj_006.09839.09839.4	75	223	148	-	0.82	24.64	decoy_reverse_sp|P25441|RPC4_YEAST:75:x:sp|Q06338|BCP1_YEAST:223
FMNKADSDK-FILKDIK-a4-b4	sp|P34241|URB1_YEAST	decoy_reverse_sp|P25558|BUD3_YEAST	xlink	inter-protein xl	F1902_fuerschj_005.41833.41833.3_F1902_fuerschj_005.42855.42855.3	229	1266	1037	-	0.84	20.27	decoy_reverse_sp|P25558|BUD3_YEAST:1266:x:sp|P34241|URB1_YEAST:229
IFTPPLDADSKEDAK-IPTFPLSAKRGPK-a11-b9	sp|P32468|CDC12_YEAST	decoy_reverse_sp|P25558|BUD3_YEAST	xlink	inter-protein xl	F1902_fuerschj_004.20613.20613.4_F1902_fuerschj_004.20520.20520.4	217	432	215	-	0.88	20.33	decoy_reverse_sp|P25558|BUD3_YEAST:432:x:sp|P32468|CDC12_YEAST:217
LNVYFNEASSGKWVPR-RGPKVINEEFTK-a12-b4	sp|P02557|TBB_YEAST	decoy_reverse_sp|P25558|BUD3_YEAST	xlink	inter-protein xl	F1902_fuerschj_002.21451.21451.5_F1902_fuerschj_002.21208.21208.5	58	436	378	-	0.94	25.36	decoy_reverse_sp|P25558|BUD3_YEAST:436:x:sp|P02557|TBB_YEAST:58
ARPSSKKK-LAELKK-a7-b5	decoy_reverse_sp|P25558|BUD3_YEAST	sp|P47047|MTR4_YEAST	xlink	inter-protein xl	F1902_fuerschj_011.13232.13232.4_F1902_fuerschj_011.13101.13101.4	743	629	114	F1902_fuerschj_011_matched	0.91	28.65	decoy_reverse_sp|P25558|BUD3_YEAST:743:x:sp|P47047|MTR4_YEAST:629
KKAHIEEK-QKQMTPEK-a2-b2	decoy_reverse_sp|P25558|BUD3_YEAST	decoy_reverse_sp|Q03862|ARX1_YEAST	xlink	inter-protein xl	F1902_fuerschj_003.09250.09250.3_F1902_fuerschj_003.09141.09141.3	796	18	778	-	0.95	22.87	decoy_reverse_sp|P25558|BUD3_YEAST:796:x:decoy_reverse_sp|Q03862|ARX1_YEAST:18
IETPSKQYLSDKAK-TNSAKTK-a6-b5	sp|Q00402|NUM1_YEAST	decoy_reverse_sp|P25558|BUD3_YEAST	xlink	inter-protein xl	F1902_fuerschj_003.07492.07492.4_F1902_fuerschj_003.07464.07464.4	542	807	265	-	0.91	24.33	decoy_reverse_sp|P25558|BUD3_YEAST:807:x:sp|Q00402|NUM1_YEAST:542
LVGDRPAFQDKR-ESGQKYMKAK-a11-b5	decoy_reverse_sp|P25569|GID7_YEAST	sp|Q08647|PUS7_YEAST	xlink	inter-protein xl	F1902_fuerschj_003.14601.14601.5_F1902_fuerschj_003.14472.14472.5	155	619	464	-	0.86	30.63	decoy_reverse_sp|P25569|GID7_YEAST:155:x:sp|Q08647|PUS7_YEAST:619
EVAQYLLDQEEKK-ZLTAYTGHTNGLR-a12-b1	decoy_reverse_sp|P40016|RPN3_YEAST	decoy_reverse_sp|P25623|SYP1_YEAST	xlink	inter-protein xl	F1902_fuerschj_005.45194.45194.3_F1902_fuerschj_005.45076.45076.3	500		500	-	0.87	20.22	decoy_reverse_sp|P25623|SYP1_YEAST::x:decoy_reverse_sp|P40016|RPN3_YEAST:500
KPMTSEKK-MKTSDK-a7-b2	sp|P25558|BUD3_YEAST	decoy_reverse_sp|P25637|YIH1_YEAST	xlink	inter-protein xl	F1902_fuerschj_003.19975.19975.3_F1902_fuerschj_003.19880.19880.3	893	86	807	-	0.93	22.73	decoy_reverse_sp|P25637|YIH1_YEAST:86:x:sp|P25558|BUD3_YEAST:893
KNVSFATKIR-ZDGSFAR-a8-b1	decoy_reverse_sp|Q07938|MTAP_YEAST	decoy_reverse_sp|P25637|YIH1_YEAST	xlink	inter-protein xl	F1902_fuerschj_005.12297.12297.4_F1902_fuerschj_005.12160.12160.4	333		333	-	0.85	25.73	decoy_reverse_sp|P25637|YIH1_YEAST::x:decoy_reverse_sp|Q07938|MTAP_YEAST:333
KEDLVK-RAKEER-a1-b3	decoy_reverse_sp|P25655|NOT1_YEAST	sp|P38805|RPF1_YEAST	xlink	inter-protein xl	F1902_fuerschj_006.19514.19514.3_F1902_fuerschj_006.18318.18318.3	1300	39	1261	-	0.92	21.89	decoy_reverse_sp|P25655|NOT1_YEAST:1300:x:sp|P38805|RPF1_YEAST:39
MFKEESPPK-EVVKSSK-a3-b4	decoy_reverse_sp|P25655|NOT1_YEAST	decoy_reverse_sp|P33892|GCN1_YEAST	xlink	inter-protein xl	F1902_fuerschj_006.07187.07187.4_F1902_fuerschj_006.07113.07113.4	1411	2327	916	-	0.85	24.95	decoy_reverse_sp|P25655|NOT1_YEAST:1411:x:decoy_reverse_sp|P33892|GCN1_YEAST:2327
IKNATDLQQAKLR-LPKDKFLALELR-a11-b5	sp|P47037|SMC3_YEAST	decoy_reverse_sp|P25655|NOT1_YEAST	xlink	inter-protein xl	F1902_fuerschj_009.28640.28640.4_F1902_fuerschj_009.28604.28604.4	300	2010	1710	F1902_fuerschj_009_matched	0.93	28.73	decoy_reverse_sp|P25655|NOT1_YEAST:2010:x:sp|P47037|SMC3_YEAST:300
FIKKSSTHVLAENDEELK-KVLEEIDK-a3-b1	decoy_reverse_sp|P25655|NOT1_YEAST	sp|P33416|HSP78_YEAST	xlink	inter-protein xl	F1902_fuerschj_004.15151.15151.5_F1902_fuerschj_004.15033.15033.5	562	198	364	-	0.94	24.72	decoy_reverse_sp|P25655|NOT1_YEAST:562:x:sp|P33416|HSP78_YEAST:198
RSDKNVDVDENDK-GPHFVKGGYWK-a4-b6	sp|Q08581|SLK19_YEAST	decoy_reverse_sp|P25719|CYPC_YEAST	xlink	inter-protein xl	F1902_fuerschj_004.05141.05141.4_F1902_fuerschj_004.05017.05017.4	143	116	27	-	0.87	21.28	decoy_reverse_sp|P25719|CYPC_YEAST:116:x:sp|Q08581|SLK19_YEAST:143
GGYWKAECTGLR-YKYKQDPK-a5-b2	decoy_reverse_sp|P25719|CYPC_YEAST	sp|Q03280|TOM1_YEAST	xlink	inter-protein xl	F1902_fuerschj_001.06985.06985.4_F1902_fuerschj_001.06941.06941.4	121	73	48	-	0.88	28.41	decoy_reverse_sp|P25719|CYPC_YEAST:121:x:sp|Q03280|TOM1_YEAST:73
LLANEDDKR-KDILLR-a8-b1	decoy_reverse_sp|P25847|MSH2_YEAST	decoy_reverse_sp|P47037|SMC3_YEAST	xlink	inter-protein xl	F1902_fuerschj_013.20937.20937.4_F1902_fuerschj_013.20788.20788.4	90	845	755	F1902_fuerschj_013_matched	0.93	28.54	decoy_reverse_sp|P25847|MSH2_YEAST:90:x:decoy_reverse_sp|P47037|SMC3_YEAST:845
DLVRTIKLPK-QKQAQSKFR-a7-b7	decoy_reverse_sp|P25847|MSH2_YEAST	decoy_reverse_sp|P38112|MAK5_YEAST	xlink	inter-protein xl	F1902_fuerschj_002.43471.43471.3_F1902_fuerschj_002.43448.43448.3	933	264	669	-	0.91	22.37	decoy_reverse_sp|P25847|MSH2_YEAST:933:x:decoy_reverse_sp|P38112|MAK5_YEAST:264
TCPKKDVK-LDQQKNK-a4-b5	decoy_reverse_sp|P27614|CBPS_YEAST	decoy_reverse_sp|Q04439|MYO5_YEAST	xlink	inter-protein xl	F1902_fuerschj_006.24461.24461.3_F1902_fuerschj_006.24262.24262.3	217	678	461	-	0.93	30.51	decoy_reverse_sp|P27614|CBPS_YEAST:217:x:decoy_reverse_sp|Q04439|MYO5_YEAST:678
TCPKKDVK-YSGKVK-a4-b4	decoy_reverse_sp|P27614|CBPS_YEAST	sp|Q01662|MAP1_YEAST	xlink	inter-protein xl	F1902_fuerschj_003.07638.07638.4_F1902_fuerschj_003.07942.07942.4	217	87	130	-	0.85	24.32	decoy_reverse_sp|P27614|CBPS_YEAST:217:x:sp|Q01662|MAP1_YEAST:87
IAEAKPFEWESK-AKTKGK-a5-b4	decoy_reverse_sp|P27809|KRE2_YEAST	decoy_reverse_sp|P39079|TCPZ_YEAST	xlink	inter-protein xl	F1902_fuerschj_005.07198.07198.3_F1902_fuerschj_005.07037.07037.3	243	108	135	-	0.89	21.77	decoy_reverse_sp|P27809|KRE2_YEAST:243:x:decoy_reverse_sp|P39079|TCPZ_YEAST:108
KINKVENYK-IAGSKK-a4-b5	decoy_reverse_sp|P27809|KRE2_YEAST	sp|P32895|KPR1_YEAST	xlink	inter-protein xl	F1902_fuerschj_009.03689.03689.4_F1902_fuerschj_009.03593.03593.4	296	393	97	F1902_fuerschj_009_matched	0.87	30.14	decoy_reverse_sp|P27809|KRE2_YEAST:296:x:sp|P32895|KPR1_YEAST:393
EQLESYKQSLDK-LGLSISKELK-a7-b7	sp|Q03690|CLU_YEAST	decoy_reverse_sp|P27809|KRE2_YEAST	xlink	inter-protein xl	F1902_fuerschj_004.13505.13505.5_F1902_fuerschj_004.13461.13461.5	940	308	632	-	0.94	27.33	decoy_reverse_sp|P27809|KRE2_YEAST:308:x:sp|Q03690|CLU_YEAST:940
KDNKFMK-KQVYDK-a4-b1	decoy_reverse_sp|P27810|KTR1_YEAST	decoy_reverse_sp|Q03280|TOM1_YEAST	xlink	inter-protein xl	F1902_fuerschj_005.11087.11087.4_F1902_fuerschj_005.11242.11242.4	178	167	11	-	0.86	21.78	decoy_reverse_sp|P27810|KTR1_YEAST:178:x:decoy_reverse_sp|Q03280|TOM1_YEAST:167
AENDRKK-EGKSHR-a6-b3	decoy_reverse_sp|P30902|ATP7_YEAST	decoy_reverse_sp|P29478|SEC65_YEAST	xlink	inter-protein xl	F1902_fuerschj_005.01525.01525.3_F1902_fuerschj_005.01506.01506.3	140	161	21	-	0.9	26.43	decoy_reverse_sp|P29478|SEC65_YEAST:161:x:decoy_reverse_sp|P30902|ATP7_YEAST:140
VEKKTLEPGFQSNIK-TPEETEDTNDKR-a4-b11	decoy_reverse_sp|P29478|SEC65_YEAST	sp|P11075|SEC7_YEAST	xlink	inter-protein xl	F1902_fuerschj_005.29677.29677.4_F1902_fuerschj_005.29717.29717.4	195	86	109	-	0.7	21.19	decoy_reverse_sp|P29478|SEC65_YEAST:195:x:sp|P11075|SEC7_YEAST:86
IQAKIK-VETAKR-a4-b5	decoy_reverse_sp|P29952|MPI_YEAST	decoy_reverse_sp|P33299|PRS7_YEAST	xlink	inter-protein xl	F1902_fuerschj_013.05587.05587.3_F1902_fuerschj_013.05499.05499.3	214	32	182	F1902_fuerschj_013_matched	0.89	31.26	decoy_reverse_sp|P29952|MPI_YEAST:214:x:decoy_reverse_sp|P33299|PRS7_YEAST:32
LFKSNM-LLEKYR-a3-b4	decoy_reverse_sp|P29952|MPI_YEAST	sp|P36013|MAOM_YEAST	xlink	inter-protein xl	F1902_fuerschj_003.09634.09634.4_F1902_fuerschj_003.10588.10588.4	426	343	83	-	0.94	21.03	decoy_reverse_sp|P29952|MPI_YEAST:426:x:sp|P36013|MAOM_YEAST:343
KGTLNFTK-LGWKDE-a1-b4	decoy_reverse_sp|P30657|PSB7_YEAST	sp|P53235|EIF2A_YEAST	xlink	inter-protein xl	F1902_fuerschj_005.03708.03708.3_F1902_fuerschj_005.03626.03626.3	25	640	615	-	0.87	24.53	decoy_reverse_sp|P30657|PSB7_YEAST:25:x:sp|P53235|EIF2A_YEAST:640
ADWLKNASAKLSAM-ETLGSHTCDKR-a5-b10	decoy_reverse_sp|P30902|ATP7_YEAST	sp|P36069|PMU1_YEAST	xlink	inter-protein xl	F1902_fuerschj_005.05514.05514.4_F1902_fuerschj_005.05388.05388.4	165	179	14	-	0.91	20.64	decoy_reverse_sp|P30902|ATP7_YEAST:165:x:sp|P36069|PMU1_YEAST:179
KMEVVEKPEAIDK-KSEKDNK-a7-b4	decoy_reverse_sp|P30902|ATP7_YEAST	decoy_reverse_sp|Q08235|BRX1_YEAST	xlink	inter-protein xl	F1902_fuerschj_004.18308.18308.4_F1902_fuerschj_004.19762.19762.4	26	276	250	-	0.95	23.29	decoy_reverse_sp|P30902|ATP7_YEAST:26:x:decoy_reverse_sp|Q08235|BRX1_YEAST:276
KRAETANLAK-TATGDLALKK-a1-b9	decoy_reverse_sp|P31412|VATC_YEAST	sp|P39107|MNN9_YEAST	xlink	inter-protein xl	F1902_fuerschj_004.45102.45102.3_F1902_fuerschj_004.44805.44805.3	228	161	67	-	0.92	22.42	decoy_reverse_sp|P31412|VATC_YEAST:228:x:sp|P39107|MNN9_YEAST:161
ZIVGEFVK-KYHEAAR-a1-b1	decoy_reverse_sp|P39730|IF2P_YEAST	decoy_reverse_sp|P32316|ACH1_YEAST	xlink	inter-protein xl	F1902_fuerschj_002.24249.24249.3_F1902_fuerschj_002.24017.24017.3		37	37	-	0.9	20.69	decoy_reverse_sp|P32316|ACH1_YEAST:37:x:decoy_reverse_sp|P39730|IF2P_YEAST:
LFNEGKTIK-LKQNNGLK-a6-b2	sp|P34241|URB1_YEAST	decoy_reverse_sp|P32316|ACH1_YEAST	xlink	inter-protein xl	F1902_fuerschj_009.15026.15026.4_F1902_fuerschj_009.14938.14938.4	957	461	496	F1902_fuerschj_009_matched	0.94	29.44	decoy_reverse_sp|P32316|ACH1_YEAST:461:x:sp|P34241|URB1_YEAST:957
VKKLPYYAR-ESKFGKDR-a3-b6	decoy_reverse_sp|P32316|ACH1_YEAST	sp|P39958|GDI1_YEAST	xlink	inter-protein xl	F1902_fuerschj_001.26044.26044.4_F1902_fuerschj_001.24652.24652.4	509	76	433	-	0.94	20.55	decoy_reverse_sp|P32316|ACH1_YEAST:509:x:sp|P39958|GDI1_YEAST:76
DDEIVNKDQEGEASKNSR-TCLKRR-a7-b4	sp|P36775|LONM_YEAST	decoy_reverse_sp|P32327|PYC2_YEAST	xlink	inter-protein xl	F1902_fuerschj_004.06346.06346.5_F1902_fuerschj_004.06239.06239.5	135	216	81	-	0.92	25.24	decoy_reverse_sp|P32327|PYC2_YEAST:216:x:sp|P36775|LONM_YEAST:135
AEVVEKDTFQPTIR-EPASFGKLVQLER-a6-b7	sp|P48415|SEC16_YEAST	decoy_reverse_sp|P32327|PYC2_YEAST	xlink	inter-protein xl	F1902_fuerschj_001.08536.08536.4_F1902_fuerschj_001.08466.08466.4	1950	638	1312	-	0.88	23.74	decoy_reverse_sp|P32327|PYC2_YEAST:638:x:sp|P48415|SEC16_YEAST:1950
LPGQKGLIK-EKNKELNK-a5-b4	decoy_reverse_sp|P32327|PYC2_YEAST	sp|P39730|IF2P_YEAST	xlink	inter-protein xl	F1902_fuerschj_014.10355.10355.3_F1902_fuerschj_014.10257.10257.3	677	125	552	F1902_fuerschj_014_matched	0.85	28.61	decoy_reverse_sp|P32327|PYC2_YEAST:677:x:sp|P39730|IF2P_YEAST:125
TITMAKFEAWLDK-EYVSDLSPDKGK-a6-b10	decoy_reverse_sp|P32347|DCUP_YEAST	decoy_reverse_sp|P33330|SERC_YEAST	xlink	inter-protein xl	F1902_fuerschj_001.10360.10360.5_F1902_fuerschj_001.09591.09591.5	231	238	7	-	0.9	21.43	decoy_reverse_sp|P32347|DCUP_YEAST:231:x:decoy_reverse_sp|P33330|SERC_YEAST:238
SCAGGSKRIAR-EAKMDEGAK-a7-b3	decoy_reverse_sp|P32377|MVD1_YEAST	decoy_reverse_sp|Q02821|IMA1_YEAST	xlink	inter-protein xl	F1902_fuerschj_006.14268.14268.3_F1902_fuerschj_006.14086.14086.3	246	80	166	-	0.95	22.56	decoy_reverse_sp|P32377|MVD1_YEAST:246:x:decoy_reverse_sp|Q02821|IMA1_YEAST:80
LRPFGFFFEKSLK-EMESKRQLR-a10-b5	sp|Q08951|AP3D_YEAST	decoy_reverse_sp|P32377|MVD1_YEAST	xlink	inter-protein xl	F1902_fuerschj_004.23102.23102.4_F1902_fuerschj_004.22974.22974.4	25	310	285	-	0.88	20.55	decoy_reverse_sp|P32377|MVD1_YEAST:310:x:sp|Q08951|AP3D_YEAST:25
NMLKDPSSKYKPFNAPK-TLEIAKEIDNYKGFDQK-a4-b12	sp|P06208|LEU1_YEAST	decoy_reverse_sp|P32379|PSA5_YEAST	xlink	inter-protein xl	F1902_fuerschj_004.49171.49171.4_F1902_fuerschj_004.49050.49050.4	33	32	1	-	0.77	20.56	decoy_reverse_sp|P32379|PSA5_YEAST:32:x:sp|P06208|LEU1_YEAST:33
KAYNLAITKTEVK-SLQFWKELKLER-a9-b6	decoy_reverse_sp|Q07527|TRM3_YEAST	decoy_reverse_sp|P32381|ARP2_YEAST	xlink	inter-protein xl	F1902_fuerschj_003.33350.33350.5_F1902_fuerschj_003.33266.33266.5	448	71	377	-	0.89	31.51	decoy_reverse_sp|P32381|ARP2_YEAST:71:x:decoy_reverse_sp|Q07527|TRM3_YEAST:448
SVSEDLVVNSGKTK-ZFMSKSSLKK-a12-b1	decoy_reverse_sp|P32454|APE2_YEAST	decoy_reverse_sp|P53691|PPID_YEAST	xlink	inter-protein xl	F1902_fuerschj_005.55930.55930.4_F1902_fuerschj_005.55783.55783.4	362		362	-	0.94	26.11	decoy_reverse_sp|P32454|APE2_YEAST:362:x:decoy_reverse_sp|P53691|PPID_YEAST:
QSKINWVMRSLR-GKLEKR-a3-b5	decoy_reverse_sp|P32454|APE2_YEAST	decoy_reverse_sp|P40991|NOP2_YEAST	xlink	inter-protein xl	F1902_fuerschj_003.06392.06392.4_F1902_fuerschj_003.06326.06326.4	896	589	307	-	0.94	20.91	decoy_reverse_sp|P32454|APE2_YEAST:896:x:decoy_reverse_sp|P40991|NOP2_YEAST:589
GSNQKPK-ILGKLAK-a5-b4	sp|P40327|PRS4_YEAST	decoy_reverse_sp|P32457|CDC3_YEAST	xlink	inter-protein xl	F1902_fuerschj_002.06685.06685.3_F1902_fuerschj_002.06605.06605.3	20	110	90	-	0.94	25.24	decoy_reverse_sp|P32457|CDC3_YEAST:110:x:sp|P40327|PRS4_YEAST:20
KGQDDVISKISIK-KKDALEK-a9-b2	decoy_reverse_sp|P40498|UTP25_YEAST	decoy_reverse_sp|P32457|CDC3_YEAST	xlink	inter-protein xl	F1902_fuerschj_003.26984.26984.4_F1902_fuerschj_003.26869.26869.4	380	30	350	-	0.9	21.13	decoy_reverse_sp|P32457|CDC3_YEAST:30:x:decoy_reverse_sp|P40498|UTP25_YEAST:380
ETVKSQPEKTADSIKPAEK-QLKLTKEK-a9-b3	sp|P20449|DBP5_YEAST	decoy_reverse_sp|P32457|CDC3_YEAST	xlink	inter-protein xl	F1902_fuerschj_002.14389.14389.5_F1902_fuerschj_002.14261.14261.5	39	38	1	-	0.94	20.3	decoy_reverse_sp|P32457|CDC3_YEAST:38:x:sp|P20449|DBP5_YEAST:39
EKSVEKFQQTVK-NGNKHGLLLR-a2-b4	decoy_reverse_sp|P32457|CDC3_YEAST	decoy_reverse_sp|P38205|NCL1_YEAST	xlink	inter-protein xl	F1902_fuerschj_003.22944.22944.3_F1902_fuerschj_003.22819.22819.3	62	385	323	-	0.89	20.14	decoy_reverse_sp|P32457|CDC3_YEAST:62:x:decoy_reverse_sp|P38205|NCL1_YEAST:385
ITGSTATQLSSFKK-LNKDLERLTDSSK-a13-b3	sp|P30902|ATP7_YEAST	decoy_reverse_sp|P32458|CDC11_YEAST	xlink	inter-protein xl	F1902_fuerschj_002.14916.14916.5_F1902_fuerschj_002.14780.14780.5	34	234	200	-	0.9	22.93	decoy_reverse_sp|P32458|CDC11_YEAST:234:x:sp|P30902|ATP7_YEAST:34
LNKDLER-ZMERLQR-a3-b1	decoy_reverse_sp|P32458|CDC11_YEAST	sp|P43588|RPN11_YEAST	xlink	inter-protein xl	F1902_fuerschj_014.43221.43221.3_F1902_fuerschj_014.43150.43150.3	234		234	F1902_fuerschj_014_matched	0.89	29.82	decoy_reverse_sp|P32458|CDC11_YEAST:234:x:sp|P43588|RPN11_YEAST:
EAKLER-KWKAPK-a3-b3	decoy_reverse_sp|P32458|CDC11_YEAST	sp|P53145|LSG1_YEAST	xlink	inter-protein xl	F1902_fuerschj_006.05817.05817.3_F1902_fuerschj_006.05702.05702.3	9	11	2	-	0.93	25.41	decoy_reverse_sp|P32458|CDC11_YEAST:9:x:sp|P53145|LSG1_YEAST:11
EIEEALALAEKPTASPARGVEIPKAR-NVPAKFVVHLGYKK-a11-b13	decoy_reverse_sp|Q12017|PLP2_YEAST	decoy_reverse_sp|P32461|DPH2_YEAST	xlink	inter-protein xl	F1902_fuerschj_004.39800.39800.4_F1902_fuerschj_004.39789.39789.4	248	201	47	-	0.95	21.92	decoy_reverse_sp|P32461|DPH2_YEAST:201:x:decoy_reverse_sp|Q12017|PLP2_YEAST:248
LEDDDEEKKEK-DLFKKTR-a8-b4	sp|Q12460|NOP56_YEAST	decoy_reverse_sp|P32468|CDC12_YEAST	xlink	inter-protein xl	F1902_fuerschj_006.09017.09017.3_F1902_fuerschj_006.08905.08905.3	465	270	195	-	0.94	21.83	decoy_reverse_sp|P32468|CDC12_YEAST:270:x:sp|Q12460|NOP56_YEAST:465
NAELEEKSHNLR-YDNKFELERTVK-a7-b4	decoy_reverse_sp|P32468|CDC12_YEAST	decoy_reverse_sp|P40303|PSA4_YEAST	xlink	inter-protein xl	F1902_fuerschj_002.09364.09364.4_F1902_fuerschj_002.09327.09327.4	65	78	13	-	0.87	29.01	decoy_reverse_sp|P32468|CDC12_YEAST:65:x:decoy_reverse_sp|P40303|PSA4_YEAST:78
NAELEEKSHNLR-YDNKFELERTVK-a7-b4	decoy_reverse_sp|P32468|CDC12_YEAST	decoy_reverse_sp|P40303|PSA4_YEAST	xlink	inter-protein xl	F1902_fuerschj_010.09917.09917.4_F1902_fuerschj_010.09768.09768.4	65	78	13	F1902_fuerschj_010_matched	0.88	29.59	decoy_reverse_sp|P32468|CDC12_YEAST:65:x:decoy_reverse_sp|P40303|PSA4_YEAST:78
IENSMEAQKVK-IENDVFMKR-a9-b8	decoy_reverse_sp|P32469|DPH5_YEAST	decoy_reverse_sp|Q07657|SHS1_YEAST	xlink	inter-protein xl	F1902_fuerschj_006.37182.37182.3_F1902_fuerschj_006.37102.37102.3	132	320	188	-	0.9	20.35	decoy_reverse_sp|P32469|DPH5_YEAST:132:x:decoy_reverse_sp|Q07657|SHS1_YEAST:320
KGAILER-GKIENR-a1-b2	decoy_reverse_sp|P32469|DPH5_YEAST	sp|P47136|BUD4_YEAST	xlink	inter-protein xl	F1902_fuerschj_006.05848.05848.4_F1902_fuerschj_006.05728.05728.4	277	1319	1042	-	0.83	27.01	decoy_reverse_sp|P32469|DPH5_YEAST:277:x:sp|P47136|BUD4_YEAST:1319
IYKNAAYGLK-SKTFKK-a3-b5	decoy_reverse_sp|P32481|IF2G_YEAST	decoy_reverse_sp|P36114|YKR18_YEAST	xlink	inter-protein xl	F1902_fuerschj_013.07460.07460.5_F1902_fuerschj_013.07413.07413.5	382	193	189	F1902_fuerschj_013_matched	0.9	30.23	decoy_reverse_sp|P32481|IF2G_YEAST:382:x:decoy_reverse_sp|P36114|YKR18_YEAST:193
ADAMKVVAVR-WEKPIIIGR-a5-b3	decoy_reverse_sp|P32481|IF2G_YEAST	sp|P21954|IDHP_YEAST	xlink	inter-protein xl	F1902_fuerschj_005.57572.57572.3_F1902_fuerschj_005.57456.57456.3	49	142	93	-	0.77	24.45	decoy_reverse_sp|P32481|IF2G_YEAST:49:x:sp|P21954|IDHP_YEAST:142
TQWIDYEQCKLDLVGK-KAPYTTSK-a10-b1	sp|Q04178|HPRT_YEAST	decoy_reverse_sp|P32501|EI2BE_YEAST	xlink	inter-protein xl	F1902_fuerschj_001.08569.08569.4_F1902_fuerschj_001.08499.08499.4	98	536	438	-	0.79	27.3	decoy_reverse_sp|P32501|EI2BE_YEAST:536:x:sp|Q04178|HPRT_YEAST:98
TQWIDYEQCKLDLVGK-KAPYTTSK-a10-b1	sp|Q04178|HPRT_YEAST	decoy_reverse_sp|P32501|EI2BE_YEAST	xlink	inter-protein xl	F1902_fuerschj_002.09385.09385.4_F1902_fuerschj_002.09348.09348.4	98	536	438	-	0.82	26.66	decoy_reverse_sp|P32501|EI2BE_YEAST:536:x:sp|Q04178|HPRT_YEAST:98
TQWIDYEQCKLDLVGK-KAPYTTSK-a10-b1	sp|Q04178|HPRT_YEAST	decoy_reverse_sp|P32501|EI2BE_YEAST	xlink	inter-protein xl	F1902_fuerschj_005.10877.10877.4_F1902_fuerschj_005.10794.10794.4	98	536	438	-	0.89	20.76	decoy_reverse_sp|P32501|EI2BE_YEAST:536:x:sp|Q04178|HPRT_YEAST:98
TQWIDYEQCKLDLVGK-KAPYTTSK-a10-b1	sp|Q04178|HPRT_YEAST	decoy_reverse_sp|P32501|EI2BE_YEAST	xlink	inter-protein xl	F1902_fuerschj_004.10253.10253.4_F1902_fuerschj_004.10166.10166.4	98	536	438	-	0.91	20.22	decoy_reverse_sp|P32501|EI2BE_YEAST:536:x:sp|Q04178|HPRT_YEAST:98
GCDGLKK-GQKKAGM-a6-b4	sp|P38707|SYNC_YEAST	decoy_reverse_sp|P32501|EI2BE_YEAST	xlink	inter-protein xl	F1902_fuerschj_004.12092.12092.3_F1902_fuerschj_004.12934.12934.3	75	709	634	-	0.91	24.7	decoy_reverse_sp|P32501|EI2BE_YEAST:709:x:sp|P38707|SYNC_YEAST:75
DIDVKEINK-NKIPGNVK-a5-b2	decoy_reverse_sp|P32558|SPT16_YEAST	decoy_reverse_sp|Q12273|YO11B_YEAST	xlink	inter-protein xl	F1902_fuerschj_004.07620.07620.3_F1902_fuerschj_004.07464.07464.3	812	253	559	-	0.92	21.26	decoy_reverse_sp|P32558|SPT16_YEAST:812:x:decoy_reverse_sp|Q12273|YO11B_YEAST:253
EEEHKKK-IDEPKK-a5-b5	decoy_reverse_sp|P32565|RPN2_YEAST	decoy_reverse_sp|Q03855|YD11B_YEAST	xlink	inter-protein xl	F1902_fuerschj_004.08308.08308.4_F1902_fuerschj_004.08200.08200.4	116	479	363	-	0.92	25.85	decoy_reverse_sp|P32565|RPN2_YEAST:116:x:decoy_reverse_sp|Q03855|YD11B_YEAST:479
LDDLEENTKSAEK-EEGNEPKEKK-a9-b9	sp|Q02725|VTC3_YEAST	decoy_reverse_sp|P32565|RPN2_YEAST	xlink	inter-protein xl	F1902_fuerschj_002.04984.04984.4_F1902_fuerschj_002.05000.05000.4	86	127	41	-	0.94	22.74	decoy_reverse_sp|P32565|RPN2_YEAST:127:x:sp|Q02725|VTC3_YEAST:86
LIPDKLSLDLELVK-ARAKAR-a5-b4	decoy_reverse_sp|P46948|RRP41_YEAST	decoy_reverse_sp|P32565|RPN2_YEAST	xlink	inter-protein xl	F1902_fuerschj_001.14942.14942.5_F1902_fuerschj_001.14868.14868.5	43	135	92	-	0.92	32.23	decoy_reverse_sp|P32565|RPN2_YEAST:135:x:decoy_reverse_sp|P46948|RRP41_YEAST:43
LDLDAAKQK-ARAKAR-a7-b4	sp|Q06682|UBX5_YEAST	decoy_reverse_sp|P32565|RPN2_YEAST	xlink	inter-protein xl	F1902_fuerschj_005.18065.18065.3_F1902_fuerschj_005.17877.17877.3	228	135	93	-	0.95	24.86	decoy_reverse_sp|P32565|RPN2_YEAST:135:x:sp|Q06682|UBX5_YEAST:228
MIKLMSTLEDQVCKR-GGLVVVNNKFKR-a3-b11	sp|Q12019|MDN1_YEAST	decoy_reverse_sp|P32565|RPN2_YEAST	xlink	inter-protein xl	F1902_fuerschj_003.15951.15951.5_F1902_fuerschj_003.15885.15885.5	1913	51	1862	-	0.93	24.12	decoy_reverse_sp|P32565|RPN2_YEAST:51:x:sp|Q12019|MDN1_YEAST:1913
ZVANDPFDSDVK-LTLIKGR-a1-b5	decoy_reverse_sp|P32565|RPN2_YEAST	sp|Q02725|VTC3_YEAST	xlink	inter-protein xl	F1902_fuerschj_004.12490.12490.4_F1902_fuerschj_004.10799.10799.4		767	767	-	0.85	20.66	decoy_reverse_sp|P32565|RPN2_YEAST::x:sp|Q02725|VTC3_YEAST:767
TKGKALGK-FKGLNNR-a2-b2	decoy_reverse_sp|P39079|TCPZ_YEAST	decoy_reverse_sp|P32566|SMI1_YEAST	xlink	inter-protein xl	F1902_fuerschj_006.51168.51168.3_F1902_fuerschj_006.51094.51094.3	108	295	187	-	0.9	23.74	decoy_reverse_sp|P32566|SMI1_YEAST:295:x:decoy_reverse_sp|P39079|TCPZ_YEAST:108
EFIEEVLRINKEEHR-QETEMNKDVNDDKK-a11-b7	sp|P15565|TRM1_YEAST	decoy_reverse_sp|P32566|SMI1_YEAST	xlink	inter-protein xl	F1902_fuerschj_005.24653.24653.4_F1902_fuerschj_005.24593.24593.4	402	33	369	-	0.93	20.18	decoy_reverse_sp|P32566|SMI1_YEAST:33:x:sp|P15565|TRM1_YEAST:402
TKHKLDISSVEEYQK-EPKEEDKR-a4-b7	sp|P40413|TCPE_YEAST	decoy_reverse_sp|P32566|SMI1_YEAST	xlink	inter-protein xl	F1902_fuerschj_003.08462.08462.4_F1902_fuerschj_003.08398.08398.4	286	64	222	-	0.82	20.57	decoy_reverse_sp|P32566|SMI1_YEAST:64:x:sp|P40413|TCPE_YEAST:286
KLLGFTSHR-ADIAYKK-a1-b6	sp|P53914|NAT10_YEAST	decoy_reverse_sp|P32568|SNQ2_YEAST	xlink	inter-protein xl	F1902_fuerschj_003.24100.24100.3_F1902_fuerschj_003.24040.24040.3	62	1042	980	-	0.88	23.78	decoy_reverse_sp|P32568|SNQ2_YEAST:1042:x:sp|P53914|NAT10_YEAST:62
VLMTGDAKK-GKPRSAR-a8-b2	decoy_reverse_sp|P32590|HSP79_YEAST	sp|P06634|DED1_YEAST	xlink	inter-protein xl	F1902_fuerschj_005.04463.04463.4_F1902_fuerschj_005.04292.04292.4	164	29	135	-	0.86	28.0	decoy_reverse_sp|P32590|HSP79_YEAST:164:x:sp|P06634|DED1_YEAST:29
ETEKILEDRDSSLVDSQFVIR-VKKPVFPDQIVDKGTWSVFK-a4-b3	decoy_reverse_sp|P53008|CWH41_YEAST	decoy_reverse_sp|P32590|HSP79_YEAST	xlink	inter-protein xl	F1902_fuerschj_002.38015.38015.4_F1902_fuerschj_002.37996.37996.4	575	216	359	-	0.79	24.57	decoy_reverse_sp|P32590|HSP79_YEAST:216:x:decoy_reverse_sp|P53008|CWH41_YEAST:575
CKVGWGK-KQLELQR-a2-b1	sp|Q08925|MRN1_YEAST	decoy_reverse_sp|P32597|STH1_YEAST	xlink	inter-protein xl	F1902_fuerschj_001.14775.14775.3_F1902_fuerschj_001.14617.14617.3	498	1045	547	-	0.94	30.09	decoy_reverse_sp|P32597|STH1_YEAST:1045:x:sp|Q08925|MRN1_YEAST:498
LNKIKPK-ASSKKK-a3-b5	decoy_reverse_sp|P32597|STH1_YEAST	sp|Q12460|NOP56_YEAST	xlink	inter-protein xl	F1902_fuerschj_006.05232.05232.4_F1902_fuerschj_006.06173.06173.4	151	93	58	-	0.94	23.93	decoy_reverse_sp|P32597|STH1_YEAST:151:x:sp|Q12460|NOP56_YEAST:93
IDKDLFIKSADER-RNPSDEKNDSR-a8-b7	decoy_reverse_sp|P32597|STH1_YEAST	sp|P0C2I2|YD14B_YEAST,sp|P0C2J0|YP13B_YEAST,sp|O13535|YH11B_YEAST,sp|Q04706|YM11A_YEAST,sp|Q03855|YD11B_YEAST,sp|Q12316|YG13B_YEAST,sp|O74302|YD13A_YEAST,sp|P0CX57|YA11A_YEAST,sp|P47099|YJ12A_YEAST,sp|Q03856|YD11A_YEAST,sp|P0CX69|YM14A_YEAST,sp|Q12485|YG12A_YEAST,sp|P0CX60|YP13A_YEAST,sp|Q12217|YB12A_YEAST,sp|Q12470|YN12A_YEAST,sp|P0C2I4|YH11A_YEAST,sp|P0C2I9|YP12B_YEAST,sp|Q07793|YD13B_YEAST,sp|…	xlink	inter-protein xl	F1902_fuerschj_004.06321.06321.4_F1902_fuerschj_004.06230.06230.4	368	368,368,406,368,368,368,368,368,368,368,368,368,368,368,368,406,368,368,368,368,368,368,368,368,368	0	-	0.94	24.47	decoy_reverse_sp|P32597|STH1_YEAST:368:x:sp|O13535|YH11B_YEAST:406:|:sp|O74302|YD13A_YEAST:368:|:sp|P0C2I2|YD14B_YEAST:368:|:sp|P0C2I4|YH11A_YEAST:406:|:sp|P0C2I9|YP12B_YEAST:368:|:sp|P0C2J0|YP13B_YEAST:368:|:sp|P0CX57|YA11A_YEAST:368:|:sp|P0CX60|YP13A_YEAST:368:|:sp|P0CX69|YM14A_YEAST:368:|:sp|P47099|YJ12A_YEAST:368:|:sp|P47100|YJ12B_YEAST:368:|:sp|Q03855|YD11B_YEAST:368:|:sp|Q03856|YD11A_YEAST:…
LLSSKDK-NPTKPVK-a5-b4	decoy_reverse_sp|P32597|STH1_YEAST	decoy_reverse_sp|Q12316|YG13B_YEAST,decoy_reverse_sp|Q12193|YB12B_YEAST	xlink	inter-protein xl	F1902_fuerschj_004.09956.09956.3_F1902_fuerschj_004.09855.09855.3	777	156,156	621	-	0.91	23.22	decoy_reverse_sp|P32597|STH1_YEAST:777:x:decoy_reverse_sp|Q12193|YB12B_YEAST:156:|:decoy_reverse_sp|Q12316|YG13B_YEAST:156
DQEKHLEMQSGNLAR-NRSDEKNDSR-a4-b6	decoy_reverse_sp|P32597|STH1_YEAST	sp|Q99231|YD12B_YEAST	xlink	inter-protein xl	F1902_fuerschj_004.08759.08759.4_F1902_fuerschj_004.08706.08706.4	996	368	628	-	0.75	20.87	decoy_reverse_sp|P32597|STH1_YEAST:996:x:sp|Q99231|YD12B_YEAST:368
NVHVNENASKILLLVVSK-KFYDMNFLNK-a10-b1	sp|P38197|PLPHP_YEAST	decoy_reverse_sp|P32614|FRDS_YEAST	xlink	inter-protein xl	F1902_fuerschj_004.22449.22449.5_F1902_fuerschj_004.22458.22458.5	41	137	96	-	0.94	21.4	decoy_reverse_sp|P32614|FRDS_YEAST:137:x:sp|P38197|PLPHP_YEAST:41
ILKDGKNSVNAVLEVLK-KSPGGPR-a6-b1	decoy_reverse_sp|P32621|GDA1_YEAST	sp|Q01662|MAP1_YEAST	xlink	inter-protein xl	F1902_fuerschj_006.18397.18397.3_F1902_fuerschj_006.18319.18319.3	209	377	168	-	0.95	24.38	decoy_reverse_sp|P32621|GDA1_YEAST:209:x:sp|Q01662|MAP1_YEAST:377
SANKKFR-SYTKNR-a5-b4	decoy_reverse_sp|P32660|ATC5_YEAST	decoy_reverse_sp|Q12112|YN11B_YEAST,decoy_reverse_sp|Q12266|YB11A_YEAST	xlink	inter-protein xl	F1902_fuerschj_004.14231.14231.3_F1902_fuerschj_004.14056.14056.3	1272	1399,84	127	-	0.94	20.6	decoy_reverse_sp|P32660|ATC5_YEAST:1272:x:decoy_reverse_sp|Q12112|YN11B_YEAST:1399:|:decoy_reverse_sp|Q12266|YB11A_YEAST:84
SRPGGINMKK-YEAKEK-a9-b4	decoy_reverse_sp|P32660|ATC5_YEAST	sp|Q08581|SLK19_YEAST	xlink	inter-protein xl	F1902_fuerschj_006.38129.38129.3_F1902_fuerschj_006.37804.37804.3	1446	739	707	-	0.9	20.77	decoy_reverse_sp|P32660|ATC5_YEAST:1446:x:sp|Q08581|SLK19_YEAST:739
AAAKFEFR-AAAKNHSR-a4-b4	decoy_reverse_sp|P32660|ATC5_YEAST	sp|P54113|PUR91_YEAST	xlink	inter-protein xl	F1902_fuerschj_005.23023.23023.3_F1902_fuerschj_005.23030.23030.3	205	138	67	-	0.89	21.57	decoy_reverse_sp|P32660|ATC5_YEAST:205:x:sp|P54113|PUR91_YEAST:138
GQVASQGEKDLREFVK-SDQLKEQLSEYR-a9-b5	decoy_reverse_sp|P32660|ATC5_YEAST	decoy_reverse_sp|Q03690|CLU_YEAST	xlink	inter-protein xl	F1902_fuerschj_001.04530.04530.5_F1902_fuerschj_001.04487.04487.5	816	338	478	-	0.9	21.1	decoy_reverse_sp|P32660|ATC5_YEAST:816:x:decoy_reverse_sp|Q03690|CLU_YEAST:338
SETNHKSSLEKK-ZMGIIDKIK-a11-b7	decoy_reverse_sp|P32860|NFU1_YEAST	sp|P53295|RBG2_YEAST	xlink	inter-protein xl	F1902_fuerschj_003.58026.58026.3_F1902_fuerschj_003.57978.57978.3	12		12	-	0.88	20.05	decoy_reverse_sp|P32860|NFU1_YEAST:12:x:sp|P53295|RBG2_YEAST:
DMEKEDR-SSLEKK-a4-b5	sp|Q07381|TSR1_YEAST	decoy_reverse_sp|P32860|NFU1_YEAST	xlink	inter-protein xl	F1902_fuerschj_003.07639.07639.4_F1902_fuerschj_003.07551.07551.4	477	12	465	-	0.84	21.79	decoy_reverse_sp|P32860|NFU1_YEAST:12:x:sp|Q07381|TSR1_YEAST:477
LSFKGSFGAHALSPR-LGKVASKFM-a4-b3	sp|P24279|MCM3_YEAST	decoy_reverse_sp|P32860|NFU1_YEAST	xlink	inter-protein xl	F1902_fuerschj_005.13966.13966.4_F1902_fuerschj_005.13957.13957.4	158	250	92	-	0.94	22.37	decoy_reverse_sp|P32860|NFU1_YEAST:250:x:sp|P24279|MCM3_YEAST:158
ALFLLKEQKK-VASKFM-a6-b4	decoy_reverse_sp|Q06682|UBX5_YEAST	decoy_reverse_sp|P32860|NFU1_YEAST	xlink	inter-protein xl	F1902_fuerschj_002.06254.06254.4_F1902_fuerschj_002.06173.06173.4	294	254	40	-	0.91	25.51	decoy_reverse_sp|P32860|NFU1_YEAST:254:x:decoy_reverse_sp|Q06682|UBX5_YEAST:294
KNTSMTK-QDMASKK-a1-b6	decoy_reverse_sp|Q06315|SKG3_YEAST	decoy_reverse_sp|P32891|DLD1_YEAST	xlink	inter-protein xl	F1902_fuerschj_002.12787.12787.3_F1902_fuerschj_002.12700.12700.3	880	111	769	-	0.86	20.8	decoy_reverse_sp|P32891|DLD1_YEAST:111:x:decoy_reverse_sp|Q06315|SKG3_YEAST:880
EALWELKDEDDK-TFGLKTK-a7-b5	decoy_reverse_sp|P32891|DLD1_YEAST	decoy_reverse_sp|P39958|GDI1_YEAST	xlink	inter-protein xl	F1902_fuerschj_005.08556.08556.4_F1902_fuerschj_005.08419.08419.4	159	171	12	-	0.9	23.99	decoy_reverse_sp|P32891|DLD1_YEAST:159:x:decoy_reverse_sp|P39958|GDI1_YEAST:171
GFNLQNKKR-LQTPGDKR-a7-b7	sp|P06208|LEU1_YEAST	decoy_reverse_sp|P32892|DRS1_YEAST	xlink	inter-protein xl	F1902_fuerschj_003.09600.09600.3_F1902_fuerschj_003.10731.10731.3	382	280	102	-	0.87	22.48	decoy_reverse_sp|P32892|DRS1_YEAST:280:x:sp|P06208|LEU1_YEAST:382
ATKLVWR-HDLRKR-a3-b5	decoy_reverse_sp|P36114|YKR18_YEAST	decoy_reverse_sp|P32892|DRS1_YEAST	xlink	inter-protein xl	F1902_fuerschj_001.59772.59772.3_F1902_fuerschj_001.60365.60365.3	392	295	97	-	0.95	20.48	decoy_reverse_sp|P32892|DRS1_YEAST:295:x:decoy_reverse_sp|P36114|YKR18_YEAST:392
LSPTLSKGHLLR-AITSKPAK-a7-b5	sp|P38758|TDA3_YEAST	decoy_reverse_sp|P32892|DRS1_YEAST	xlink	inter-protein xl	F1902_fuerschj_011.11682.11682.5_F1902_fuerschj_011.11625.11625.5	441	454	13	F1902_fuerschj_011_matched	0.89	29.13	decoy_reverse_sp|P32892|DRS1_YEAST:454:x:sp|P38758|TDA3_YEAST:441
QFLGYVKLEEK-KTSNSNKQK-a7-b1	decoy_reverse_sp|P43585|VTC2_YEAST	decoy_reverse_sp|P32892|DRS1_YEAST	xlink	inter-protein xl	F1902_fuerschj_014.18800.18800.3_F1902_fuerschj_014.18722.18722.3	766	9	757	F1902_fuerschj_014_matched	0.94	30.76	decoy_reverse_sp|P32892|DRS1_YEAST:9:x:decoy_reverse_sp|P43585|VTC2_YEAST:766
ETGKSR-KMKQCK-a4-b3	sp|Q04067|EIF3G_YEAST	decoy_reverse_sp|P32895|KPR1_YEAST	xlink	inter-protein xl	F1902_fuerschj_006.24629.24629.3_F1902_fuerschj_006.26428.26428.3	231	329	98	-	0.89	21.07	decoy_reverse_sp|P32895|KPR1_YEAST:329:x:sp|Q04067|EIF3G_YEAST:231
FMEKIETSSVQK-VGGAENYEKVYK-a4-b9	decoy_reverse_sp|P32898|CYM1_YEAST	sp|P32454|APE2_YEAST	xlink	inter-protein xl	F1902_fuerschj_005.29906.29906.4_F1902_fuerschj_005.29733.29733.4	215	799	584	-	0.94	21.61	decoy_reverse_sp|P32898|CYM1_YEAST:215:x:sp|P32454|APE2_YEAST:799
IAKAAEIR-QDKPSER-a3-b3	decoy_reverse_sp|P47047|MTR4_YEAST	decoy_reverse_sp|P32915|SC61A_YEAST	xlink	inter-protein xl	F1902_fuerschj_005.03520.03520.4_F1902_fuerschj_005.03486.03486.4	102	373	271	-	0.91	33.18	decoy_reverse_sp|P32915|SC61A_YEAST:373:x:decoy_reverse_sp|P47047|MTR4_YEAST:102
QFKTDPESSITIIGR-AFVEIELIEVKR-a3-b11	decoy_reverse_sp|P32915|SC61A_YEAST	sp|P32769|HBS1_YEAST	xlink	inter-protein xl	F1902_fuerschj_003.23711.23711.4_F1902_fuerschj_003.23626.23626.4	88	575	487	-	0.91	25.08	decoy_reverse_sp|P32915|SC61A_YEAST:88:x:sp|P32769|HBS1_YEAST:575
GSKSKNK-AFHLKK-a5-b5	decoy_reverse_sp|P33202|UFD4_YEAST	sp|Q03690|CLU_YEAST	xlink	inter-protein xl	F1902_fuerschj_005.06169.06169.3_F1902_fuerschj_005.06120.06120.3	405	555	150	-	0.92	20.57	decoy_reverse_sp|P33202|UFD4_YEAST:405:x:sp|Q03690|CLU_YEAST:555
DTIHTDTLWKDLR-FLEGKR-a10-b5	decoy_reverse_sp|P33202|UFD4_YEAST	decoy_reverse_sp|Q07381|TSR1_YEAST	xlink	inter-protein xl	F1902_fuerschj_005.18236.18236.4_F1902_fuerschj_005.18257.18257.4	541	715	174	-	0.95	24.13	decoy_reverse_sp|P33202|UFD4_YEAST:541:x:decoy_reverse_sp|Q07381|TSR1_YEAST:715
NTNSKPQNRIVAKPK-TLNAVAKVR-a13-b7	decoy_reverse_sp|Q12485|YG12A_YEAST	decoy_reverse_sp|P33297|PRS6A_YEAST	xlink	inter-protein xl	F1902_fuerschj_013.16712.16712.5_F1902_fuerschj_013.16562.16562.5	60	113	53	F1902_fuerschj_013_matched	0.95	30.66	decoy_reverse_sp|P33297|PRS6A_YEAST:113:x:decoy_reverse_sp|Q12485|YG12A_YEAST:60
KVENEMVR-KFDFYK-a1-b1	decoy_reverse_sp|P38080|AKL1_YEAST	decoy_reverse_sp|P33298|PRS6B_YEAST	xlink	inter-protein xl	F1902_fuerschj_005.43466.43466.3_F1902_fuerschj_005.43213.43213.3	1010	1	1009	-	0.83	21.54	decoy_reverse_sp|P33298|PRS6B_YEAST:1:x:decoy_reverse_sp|P38080|AKL1_YEAST:1010
LDQYELELETIYKLEKK-ILDLIFKQK-a13-b7	decoy_reverse_sp|P33298|PRS6B_YEAST	decoy_reverse_sp|Q03280|TOM1_YEAST	xlink	inter-protein xl	F1902_fuerschj_002.22959.22959.4_F1902_fuerschj_002.22842.22842.4	373	1833	1460	-	0.88	21.22	decoy_reverse_sp|P33298|PRS6B_YEAST:373:x:decoy_reverse_sp|Q03280|TOM1_YEAST:1833
GVAKEK-NNTKAR-a4-b4	decoy_reverse_sp|P33299|PRS7_YEAST	sp|P23595|PP2A2_YEAST	xlink	inter-protein xl	F1902_fuerschj_005.18994.18994.3_F1902_fuerschj_005.18806.18806.3	402	35	367	-	0.89	22.0	decoy_reverse_sp|P33299|PRS7_YEAST:402:x:sp|P23595|PP2A2_YEAST:35
DPDDKK-NDLKEK-a5-b4	decoy_reverse_sp|P33299|PRS7_YEAST	sp|P20967|ODO1_YEAST	xlink	inter-protein xl	F1902_fuerschj_006.01133.01133.3_F1902_fuerschj_006.01808.01808.3	448	393	55	-	0.92	21.57	decoy_reverse_sp|P33299|PRS7_YEAST:448:x:sp|P20967|ODO1_YEAST:393
ALDDPDEKYKPWDPEKEM-VLMYFLTLFKFHKR-a8-b10	decoy_reverse_sp|P33299|PRS7_YEAST	sp|Q12019|MDN1_YEAST	xlink	inter-protein xl	F1902_fuerschj_002.36530.36530.4_F1902_fuerschj_002.36420.36420.4	457	3124	2667	-	0.84	20.42	decoy_reverse_sp|P33299|PRS7_YEAST:457:x:sp|Q12019|MDN1_YEAST:3124
ZQMNYYRSTFSSKK-IEYACTKR-a1-b7	decoy_reverse_sp|P33299|PRS7_YEAST	decoy_reverse_sp|Q03690|CLU_YEAST	xlink	inter-protein xl	F1902_fuerschj_002.05177.05177.5_F1902_fuerschj_002.04929.04929.5		233	233	-	0.89	22.25	decoy_reverse_sp|P33299|PRS7_YEAST::x:decoy_reverse_sp|Q03690|CLU_YEAST:233
GLIKVNGSPITLVEPEILR-KQSKHAEIAK-a4-b1	sp|P0CX52|RS16B_YEAST	decoy_reverse_sp|P33302|PDR5_YEAST	xlink	inter-protein xl	F1902_fuerschj_004.24989.24989.4_F1902_fuerschj_004.25076.25076.4	30	1023	993	-	0.55	28.67	decoy_reverse_sp|P33302|PDR5_YEAST:1023:x:sp|P0CX52|RS16B_YEAST:30
DEVQKEMLK-NKSKGSK-a5-b4	decoy_reverse_sp|P33302|PDR5_YEAST	sp|P33202|UFD4_YEAST	xlink	inter-protein xl	F1902_fuerschj_005.14966.14966.4_F1902_fuerschj_005.14936.14936.4	1050	1081	31	-	0.87	23.99	decoy_reverse_sp|P33302|PDR5_YEAST:1050:x:sp|P33202|UFD4_YEAST:1081
KFGGKGAR-MDLKLNTR-a5-b4	sp|P0CX52|RS16B_YEAST	decoy_reverse_sp|P33302|PDR5_YEAST	xlink	inter-protein xl	F1902_fuerschj_006.11529.11529.3_F1902_fuerschj_006.11372.11372.3	132	1081	949	-	0.92	29.67	decoy_reverse_sp|P33302|PDR5_YEAST:1081:x:sp|P0CX52|RS16B_YEAST:132
AEPKEFLQLTDK-MDLKLNTR-a4-b4	sp|P53852|SYC_YEAST	decoy_reverse_sp|P33302|PDR5_YEAST	xlink	inter-protein xl	F1902_fuerschj_006.12741.12741.5_F1902_fuerschj_006.12676.12676.5	630	1081	451	-	0.9	27.73	decoy_reverse_sp|P33302|PDR5_YEAST:1081:x:sp|P53852|SYC_YEAST:630
VIDNVGKNTR-IAGSKK-a7-b5	decoy_reverse_sp|P33302|PDR5_YEAST	sp|P32895|KPR1_YEAST	xlink	inter-protein xl	F1902_fuerschj_003.07932.07932.3_F1902_fuerschj_003.07718.07718.3	1212	393	819	-	0.86	29.05	decoy_reverse_sp|P33302|PDR5_YEAST:1212:x:sp|P32895|KPR1_YEAST:393
LSKNGK-TKDMPK-a3-b2	decoy_reverse_sp|P33302|PDR5_YEAST	decoy_reverse_sp|P38777|FSH1_YEAST	xlink	inter-protein xl	F1902_fuerschj_006.00776.00776.3_F1902_fuerschj_006.01108.01108.3	5	72	67	-	0.83	20.51	decoy_reverse_sp|P33302|PDR5_YEAST:5:x:decoy_reverse_sp|P38777|FSH1_YEAST:72
KDTGDKK-LSKNGKK-a1-b3	sp|P48415|SEC16_YEAST	decoy_reverse_sp|P33302|PDR5_YEAST	xlink	inter-protein xl	F1902_fuerschj_001.55919.55919.3_F1902_fuerschj_001.56796.56796.3	2032	5	2027	-	0.93	21.24	decoy_reverse_sp|P33302|PDR5_YEAST:5:x:sp|P48415|SEC16_YEAST:2032
DEKHLDALR-STVEGIKLR-a3-b7	decoy_reverse_sp|P33322|CBF5_YEAST	sp|P53091|MCM6_YEAST	xlink	inter-protein xl	F1902_fuerschj_006.13959.13959.4_F1902_fuerschj_006.14815.14815.4	350	564	214	-	0.92	23.52	decoy_reverse_sp|P33322|CBF5_YEAST:350:x:sp|P53091|MCM6_YEAST:564
KVDSEIK-ZMSMLSR-a1-b1	decoy_reverse_sp|P33330|SERC_YEAST	sp|P21954|IDHP_YEAST	xlink	inter-protein xl	F1902_fuerschj_006.22391.22391.3_F1902_fuerschj_006.20997.20997.3	338		338	-	0.93	20.67	decoy_reverse_sp|P33330|SERC_YEAST:338:x:sp|P21954|IDHP_YEAST:
NPQKTNNSKSK-DPVRYKK-a4-b6	sp|P0C2I2|YD14B_YEAST,sp|P0C2J0|YP13B_YEAST,sp|O13535|YH11B_YEAST,sp|Q04706|YM11A_YEAST,sp|Q03855|YD11B_YEAST,sp|P0C2I8|YL14A_YEAST,sp|Q12316|YG13B_YEAST,sp|O74302|YD13A_YEAST,sp|P0CX70|YD15A_YEAST,sp|P0CX57|YA11A_YEAST,sp|P0CX76|YM12A_YEAST,sp|Q03434|YM12B_YEAST,sp|Q92392|YO11A_YEAST,sp|Q12085|YG11A_YEAST,sp|Q6Q5H1|YP14A_YEAST,sp|P47099|YJ12A_YEAST,sp|Q03856|YD11A_YEAST,sp|P0CX69|YM14A_YEAST,sp|…	decoy_reverse_sp|P33399|LHP1_YEAST	xlink	inter-protein xl	F1902_fuerschj_006.34935.34935.4_F1902_fuerschj_006.34703.34703.4	389,389,427,389,389,389,389,389,389,389,389,389,389,389,389,389,389,389,389,389,389,389,427,389,389,389,389,389,389,389,389,389,389,389,389,389,389,389,389,389,389,389,389	200	189	-	0.92	22.25	decoy_reverse_sp|P33399|LHP1_YEAST:200:x:sp|O13535|YH11B_YEAST:427:|:sp|O74302|YD13A_YEAST:389:|:sp|P0C2I2|YD14B_YEAST:389:|:sp|P0C2I3|YD15B_YEAST:389:|:sp|P0C2I4|YH11A_YEAST:427:|:sp|P0C2I5|YL12B_YEAST:389:|:sp|P0C2I6|YL13B_YEAST:389:|:sp|P0C2I7|YL14B_YEAST:389:|:sp|P0C2I8|YL14A_YEAST:389:|:sp|P0C2I9|YP12B_YEAST:389:|:sp|P0C2J0|YP13B_YEAST:389:|:sp|P0C2J1|YP14B_YEAST:389:|:sp|P0CX57|YA11A_YEAST:…
KMVAIEKNK-AKEDSLIK-a7-b2	decoy_reverse_sp|P33416|HSP78_YEAST	sp|P33322|CBF5_YEAST	xlink	inter-protein xl	F1902_fuerschj_003.14764.14764.4_F1902_fuerschj_003.14651.14651.4	132	413	281	-	0.95	31.0	decoy_reverse_sp|P33416|HSP78_YEAST:132:x:sp|P33322|CBF5_YEAST:413
YENEWKK-DDGKSK-a6-b4	decoy_reverse_sp|P43123|UAP1_YEAST	decoy_reverse_sp|P33416|HSP78_YEAST	xlink	inter-protein xl	F1902_fuerschj_004.03125.03125.3_F1902_fuerschj_004.03065.03065.3	391	357	34	-	0.81	20.42	decoy_reverse_sp|P33416|HSP78_YEAST:357:x:decoy_reverse_sp|P43123|UAP1_YEAST:391
SPEKEPK-DDGKSK-a4-b4	decoy_reverse_sp|P47068|BBC1_YEAST	decoy_reverse_sp|P33416|HSP78_YEAST	xlink	inter-protein xl	F1902_fuerschj_006.18958.18958.3_F1902_fuerschj_006.17808.17808.3	706	357	349	-	0.87	21.36	decoy_reverse_sp|P33416|HSP78_YEAST:357:x:decoy_reverse_sp|P47068|BBC1_YEAST:706
VSVDICNNSKSR-KLIDPER-a10-b1	sp|P38737|ECM29_YEAST	decoy_reverse_sp|P33416|HSP78_YEAST	xlink	inter-protein xl	F1902_fuerschj_002.14958.14958.4_F1902_fuerschj_002.14888.14888.4	1744	366	1378	-	0.83	24.11	decoy_reverse_sp|P33416|HSP78_YEAST:366:x:sp|P38737|ECM29_YEAST:1744
EIELRNALEQAKNAK-EPDNTPKNKHLQIWK-a12-b9	decoy_reverse_sp|P33416|HSP78_YEAST	decoy_reverse_sp|Q12273|YO11B_YEAST	xlink	inter-protein xl	F1902_fuerschj_003.25988.25988.5_F1902_fuerschj_003.25870.25870.5	401	161	240	-	0.92	23.6	decoy_reverse_sp|P33416|HSP78_YEAST:401:x:decoy_reverse_sp|Q12273|YO11B_YEAST:161
NGAKDEIEVLK-EDEKQPK-a4-b4	decoy_reverse_sp|P33416|HSP78_YEAST	sp|P32566|SMI1_YEAST	xlink	inter-protein xl	F1902_fuerschj_013.06683.06683.4_F1902_fuerschj_013.06633.06633.4	607	446	161	F1902_fuerschj_013_matched	0.92	30.37	decoy_reverse_sp|P33416|HSP78_YEAST:607:x:sp|P32566|SMI1_YEAST:446
NGAKDEIEVLK-EDEKQPK-a4-b4	decoy_reverse_sp|P33416|HSP78_YEAST	sp|P32566|SMI1_YEAST	xlink	inter-protein xl	F1902_fuerschj_014.05470.05470.3_F1902_fuerschj_014.05402.05402.3	607	446	161	F1902_fuerschj_014_matched	0.9	29.04	decoy_reverse_sp|P33416|HSP78_YEAST:607:x:sp|P32566|SMI1_YEAST:446
EVLSLLLEKLCSLSLVAR-GILPVDKDGR-a9-b7	sp|P25655|NOT1_YEAST	decoy_reverse_sp|P33416|HSP78_YEAST	xlink	inter-protein xl	F1902_fuerschj_001.39046.39046.5_F1902_fuerschj_001.38932.38932.5	1447	699	748	-	0.92	27.33	decoy_reverse_sp|P33416|HSP78_YEAST:699:x:sp|P25655|NOT1_YEAST:1447
TEITEKLR-MRKALER-a6-b3	sp|Q03940|RUVB1_YEAST	decoy_reverse_sp|P33416|HSP78_YEAST	xlink	inter-protein xl	F1902_fuerschj_002.15591.15591.4_F1902_fuerschj_002.15517.15517.4	283	83	200	-	0.95	28.82	decoy_reverse_sp|P33416|HSP78_YEAST:83:x:sp|Q03940|RUVB1_YEAST:283
KAIENGDEIPK-KEQAKR-a1-b5	sp|P22147|XRN1_YEAST	decoy_reverse_sp|P33892|GCN1_YEAST	xlink	inter-protein xl	F1902_fuerschj_006.10192.10192.3_F1902_fuerschj_006.09388.09388.3	114	1895	1781	-	0.93	23.2	decoy_reverse_sp|P33892|GCN1_YEAST:1895:x:sp|P22147|XRN1_YEAST:114
SSKSDETLSK-NSKNLSK-a3-b3	decoy_reverse_sp|P38080|AKL1_YEAST	decoy_reverse_sp|P33892|GCN1_YEAST	xlink	inter-protein xl	F1902_fuerschj_004.10698.10698.3_F1902_fuerschj_004.10640.10640.3	676	1911	1235	-	0.92	20.68	decoy_reverse_sp|P33892|GCN1_YEAST:1911:x:decoy_reverse_sp|P38080|AKL1_YEAST:676
NQQHKSQDK-NQEMAKK-a5-b6	decoy_reverse_sp|P33892|GCN1_YEAST	sp|P25558|BUD3_YEAST	xlink	inter-protein xl	F1902_fuerschj_003.08452.08452.3_F1902_fuerschj_003.08384.08384.3	2510	428	2082	-	0.92	22.41	decoy_reverse_sp|P33892|GCN1_YEAST:2510:x:sp|P25558|BUD3_YEAST:428
NQQHKSQDK-NQEMAKK-a5-b6	decoy_reverse_sp|P33892|GCN1_YEAST	sp|P25558|BUD3_YEAST	xlink	inter-protein xl	F1902_fuerschj_002.08153.08153.3_F1902_fuerschj_002.08309.08309.3	2510	428	2082	-	0.91	21.34	decoy_reverse_sp|P33892|GCN1_YEAST:2510:x:sp|P25558|BUD3_YEAST:428
ELDATTKAK-NQQHKSQDK-a7-b5	sp|P53141|MLC1_YEAST	decoy_reverse_sp|P33892|GCN1_YEAST	xlink	inter-protein xl	F1902_fuerschj_004.05001.05001.3_F1902_fuerschj_004.04977.04977.3	80	2510	2430	-	0.95	23.23	decoy_reverse_sp|P33892|GCN1_YEAST:2510:x:sp|P53141|MLC1_YEAST:80
YAQQQQKQMQQKSK-KGTKSK-a7-b1	sp|P23292|KC12_YEAST	decoy_reverse_sp|P34078|LTV1_YEAST	xlink	inter-protein xl	F1902_fuerschj_001.26007.26007.4_F1902_fuerschj_001.25880.25880.4	488	141	347	-	0.91	25.52	decoy_reverse_sp|P34078|LTV1_YEAST:141:x:sp|P23292|KC12_YEAST:488
NQLIKNYVNK-LVGSWKK-a5-b6	decoy_reverse_sp|P34160|NCBP1_YEAST	sp|P04050|RPB1_YEAST	xlink	inter-protein xl	F1902_fuerschj_001.26971.26971.4_F1902_fuerschj_001.27137.27137.4	342	186	156	-	0.92	29.97	decoy_reverse_sp|P34160|NCBP1_YEAST:342:x:sp|P04050|RPB1_YEAST:186
VQFGGDEIVKAK-QNFDYETKWCK-a10-b8	sp|P32419|MDHP_YEAST	decoy_reverse_sp|P34160|NCBP1_YEAST	xlink	inter-protein xl	F1902_fuerschj_002.05479.05479.4_F1902_fuerschj_002.05478.05478.4	225	735	510	-	0.87	24.84	decoy_reverse_sp|P34160|NCBP1_YEAST:735:x:sp|P32419|MDHP_YEAST:225
LHLPVLQEEASAYKKLAGHVTNVSEESEYLK-TSSYLVTKISAYAKR-a14-b8	decoy_reverse_sp|Q00402|NUM1_YEAST	decoy_reverse_sp|P34163|TGL1_YEAST	xlink	inter-protein xl	F1902_fuerschj_001.36776.36776.5_F1902_fuerschj_001.36736.36736.5	1826	242	1584	-	0.82	21.29	decoy_reverse_sp|P34163|TGL1_YEAST:242:x:decoy_reverse_sp|Q00402|NUM1_YEAST:1826
NFIPQKYSALRK-AKLDFIKAK-a6-b7	sp|Q04660|ERB1_YEAST	decoy_reverse_sp|P34216|EDE1_YEAST	xlink	inter-protein xl	F1902_fuerschj_006.23574.23574.4_F1902_fuerschj_006.21385.21385.4	370	1223	853	-	0.85	20.3	decoy_reverse_sp|P34216|EDE1_YEAST:1223:x:sp|Q04660|ERB1_YEAST:370
KPVDNYLR-LEEQKER-a1-b5	sp|P25655|NOT1_YEAST	decoy_reverse_sp|P34216|EDE1_YEAST	xlink	inter-protein xl	F1902_fuerschj_003.08827.08827.4_F1902_fuerschj_003.08110.08110.4	1891	565	1326	-	0.91	22.4	decoy_reverse_sp|P34216|EDE1_YEAST:565:x:sp|P25655|NOT1_YEAST:1891
EASKSK-VTKPER-a4-b3	sp|P33399|LHP1_YEAST	decoy_reverse_sp|P34223|UBX1_YEAST	xlink	inter-protein xl	F1902_fuerschj_006.04097.04097.3_F1902_fuerschj_006.05054.05054.3	225	192	33	-	0.93	22.09	decoy_reverse_sp|P34223|UBX1_YEAST:192:x:sp|P33399|LHP1_YEAST:225
SGSKPPGSTTSEKR-LIEENKETQK-a4-b6	decoy_reverse_sp|P34223|UBX1_YEAST	sp|P39538|UBP12_YEAST	xlink	inter-protein xl	F1902_fuerschj_002.13973.13973.4_F1902_fuerschj_002.13971.13971.4	311	114	197	-	0.94	21.48	decoy_reverse_sp|P34223|UBX1_YEAST:311:x:sp|P39538|UBP12_YEAST:114
QQKKELQEK-KSFKEK-a4-b1	decoy_reverse_sp|P38707|SYNC_YEAST	decoy_reverse_sp|P34241|URB1_YEAST	xlink	inter-protein xl	F1902_fuerschj_002.06565.06565.3_F1902_fuerschj_002.06484.06484.3	468	1511	1043	-	0.91	21.18	decoy_reverse_sp|P34241|URB1_YEAST:1511:x:decoy_reverse_sp|P38707|SYNC_YEAST:468
ENLMQTAKK-KYTGLPK-a8-b1	decoy_reverse_sp|P34241|URB1_YEAST	sp|P25847|MSH2_YEAST	xlink	inter-protein xl	F1902_fuerschj_001.17851.17851.3_F1902_fuerschj_001.16295.16295.3	274	22	252	-	0.93	20.11	decoy_reverse_sp|P34241|URB1_YEAST:274:x:sp|P25847|MSH2_YEAST:22
KYCVSLVIFIVLVEKQIK-NLIHDEELWKNLFK-a15-b10	decoy_reverse_sp|P34241|URB1_YEAST	sp|Q04511|UFO1_YEAST	xlink	inter-protein xl	F1902_fuerschj_002.33245.33245.4_F1902_fuerschj_002.33235.33235.4	544	49	495	-	0.78	22.02	decoy_reverse_sp|P34241|URB1_YEAST:544:x:sp|Q04511|UFO1_YEAST:49
EVLNPEKLLAMAER-SSKLKGHK-a7-b5	decoy_reverse_sp|P34241|URB1_YEAST	sp|P43597|YFI6_YEAST	xlink	inter-protein xl	F1902_fuerschj_013.31465.31465.4_F1902_fuerschj_013.31595.31595.4	574	77	497	F1902_fuerschj_013_matched	0.9	29.78	decoy_reverse_sp|P34241|URB1_YEAST:574:x:sp|P43597|YFI6_YEAST:77
EDNFDGVDRTHKNWR-SKKMLNLAR-a12-b2	sp|P47075|VTC4_YEAST	decoy_reverse_sp|P34241|URB1_YEAST	xlink	inter-protein xl	F1902_fuerschj_012.06194.06194.5_F1902_fuerschj_012.05627.05627.5	396	900	504	F1902_fuerschj_012_matched	0.94	28.26	decoy_reverse_sp|P34241|URB1_YEAST:900:x:sp|P47075|VTC4_YEAST:396
SKKMLNLAR-YKDVNK-a3-b2	decoy_reverse_sp|P34241|URB1_YEAST	decoy_reverse_sp|P47037|SMC3_YEAST	xlink	inter-protein xl	F1902_fuerschj_001.08110.08110.4_F1902_fuerschj_001.07446.07446.4	901	682	219	-	0.92	20.83	decoy_reverse_sp|P34241|URB1_YEAST:901:x:decoy_reverse_sp|P47037|SMC3_YEAST:682
VEIDLYKK-CKLKLLR-a7-b4	decoy_reverse_sp|P35178|RRP1_YEAST	sp|P40327|PRS4_YEAST	xlink	inter-protein xl	F1902_fuerschj_003.21087.21087.4_F1902_fuerschj_003.20966.20966.4	135	58	77	-	0.86	30.01	decoy_reverse_sp|P35178|RRP1_YEAST:135:x:sp|P40327|PRS4_YEAST:58
KENVALALR-TPIKVLPR-a1-b4	decoy_reverse_sp|P35178|RRP1_YEAST	decoy_reverse_sp|Q03280|TOM1_YEAST	xlink	inter-protein xl	F1902_fuerschj_005.15347.15347.4_F1902_fuerschj_005.15198.15198.4	253	357	104	-	0.93	24.13	decoy_reverse_sp|P35178|RRP1_YEAST:253:x:decoy_reverse_sp|Q03280|TOM1_YEAST:357
YILSGAKYDTKK-KQKANLIFFM-a11-b3	decoy_reverse_sp|P35842|PPAB_YEAST	decoy_reverse_sp|P38281|APD1_YEAST	xlink	inter-protein xl	F1902_fuerschj_004.07286.07286.4_F1902_fuerschj_004.07231.07231.4	239	309	70	-	0.82	23.23	decoy_reverse_sp|P35842|PPAB_YEAST:239:x:decoy_reverse_sp|P38281|APD1_YEAST:309
MEDGDEEALKIWKR-DTKDLR-a13-b3	sp|Q05506|SYRC_YEAST	decoy_reverse_sp|P36013|MAOM_YEAST	xlink	inter-protein xl	F1902_fuerschj_002.08018.08018.4_F1902_fuerschj_002.07966.07966.4	267	292	25	-	0.89	24.42	decoy_reverse_sp|P36013|MAOM_YEAST:292:x:sp|Q05506|SYRC_YEAST:267
FKDVVYSASFR-AVKFIK-a2-b3	sp|Q04305|UTP15_YEAST	decoy_reverse_sp|P36013|MAOM_YEAST	xlink	inter-protein xl	F1902_fuerschj_001.03406.03406.4_F1902_fuerschj_001.03290.03290.4	81	354	273	-	0.88	29.8	decoy_reverse_sp|P36013|MAOM_YEAST:354:x:sp|Q04305|UTP15_YEAST:81
ELEASLVKESGGR-LETNKLDK-a8-b5	decoy_reverse_sp|P36015|YKT6_YEAST	decoy_reverse_sp|Q08581|SLK19_YEAST	xlink	inter-protein xl	F1902_fuerschj_004.02544.02544.4_F1902_fuerschj_004.02202.02202.4	186	461	275	-	0.95	26.7	decoy_reverse_sp|P36015|YKT6_YEAST:186:x:decoy_reverse_sp|Q08581|SLK19_YEAST:461
GMAINFKDK-QDKLLDK-a7-b3	sp|P22138|RPA2_YEAST	decoy_reverse_sp|P36016|LHS1_YEAST	xlink	inter-protein xl	F1902_fuerschj_002.23841.23841.3_F1902_fuerschj_002.25946.25946.3	441	287	154	-	0.75	20.98	decoy_reverse_sp|P36016|LHS1_YEAST:287:x:sp|P22138|RPA2_YEAST:441
DKLALNSR-QNDGKSLR-a2-b5	decoy_reverse_sp|P36016|LHS1_YEAST	sp|P38719|DBP8_YEAST	xlink	inter-protein xl	F1902_fuerschj_003.08322.08322.4_F1902_fuerschj_003.06640.06640.4	719	427	292	-	0.95	21.24	decoy_reverse_sp|P36016|LHS1_YEAST:719:x:sp|P38719|DBP8_YEAST:427
DEQYKKSDK-QQPSKK-a5-b5	decoy_reverse_sp|P36114|YKR18_YEAST	decoy_reverse_sp|P38708|YHI0_YEAST	xlink	inter-protein xl	F1902_fuerschj_002.12693.12693.4_F1902_fuerschj_002.12628.12628.4	214	527	313	-	0.94	29.61	decoy_reverse_sp|P36114|YKR18_YEAST:214:x:decoy_reverse_sp|P38708|YHI0_YEAST:527
ZMSEITLGKYLFER-SDKEMMCGMLR-a1-b3	sp|P26263|PDC6_YEAST	decoy_reverse_sp|P36114|YKR18_YEAST	xlink	inter-protein xl	F1902_fuerschj_001.08641.08641.5_F1902_fuerschj_001.08573.08573.5		218	218	-	0.94	20.5	decoy_reverse_sp|P36114|YKR18_YEAST:218:x:sp|P26263|PDC6_YEAST:
ALLNVSVNITKFSK-SDKEMMCGMLR-a11-b3	sp|P46948|RRP41_YEAST	decoy_reverse_sp|P36114|YKR18_YEAST	xlink	inter-protein xl	F1902_fuerschj_013.12519.12519.5_F1902_fuerschj_013.12404.12404.5	80	218	138	F1902_fuerschj_013_matched	0.9	28.25	decoy_reverse_sp|P36114|YKR18_YEAST:218:x:sp|P46948|RRP41_YEAST:80
AKAANK-FEKAVK-a2-b3	decoy_reverse_sp|P36114|YKR18_YEAST	sp|P47037|SMC3_YEAST	xlink	inter-protein xl	F1902_fuerschj_014.12530.12530.3_F1902_fuerschj_014.12414.12414.3	549	629	80	F1902_fuerschj_014_matched	0.93	30.84	decoy_reverse_sp|P36114|YKR18_YEAST:549:x:sp|P47037|SMC3_YEAST:629
LAALSEKTASLAAK-AETDVAKK-a7-b7	decoy_reverse_sp|P36114|YKR18_YEAST	decoy_reverse_sp|P43597|YFI6_YEAST	xlink	inter-protein xl	F1902_fuerschj_014.07897.07897.5_F1902_fuerschj_014.07814.07814.5	628	295	333	F1902_fuerschj_014_matched	0.94	30.68	decoy_reverse_sp|P36114|YKR18_YEAST:628:x:decoy_reverse_sp|P43597|YFI6_YEAST:295
EAKMDEGAK-KYIKVK-a3-b1	decoy_reverse_sp|Q02821|IMA1_YEAST	decoy_reverse_sp|P36114|YKR18_YEAST	xlink	inter-protein xl	F1902_fuerschj_005.09280.09280.3_F1902_fuerschj_005.09181.09181.3	80	67	13	-	0.89	20.5	decoy_reverse_sp|P36114|YKR18_YEAST:67:x:decoy_reverse_sp|Q02821|IMA1_YEAST:80
LSNQYPNAKLMTDRMNSGLSVLK-QKSVIGQKLGSR-a9-b2	decoy_reverse_sp|P38697|IMDH2_YEAST	decoy_reverse_sp|P36151|YK50_YEAST	xlink	inter-protein xl	F1902_fuerschj_003.35271.35271.5_F1902_fuerschj_003.35195.35195.5	292	78	214	-	0.94	33.8	decoy_reverse_sp|P36151|YK50_YEAST:78:x:decoy_reverse_sp|P38697|IMDH2_YEAST:292
SESSKEANNAK-ETSAVLKK-a5-b7	decoy_reverse_sp|P36775|LONM_YEAST	decoy_reverse_sp|Q12019|MDN1_YEAST	xlink	inter-protein xl	F1902_fuerschj_001.06420.06420.4_F1902_fuerschj_001.06372.06372.4	264	126	138	-	0.89	26.72	decoy_reverse_sp|P36775|LONM_YEAST:264:x:decoy_reverse_sp|Q12019|MDN1_YEAST:126
VEEKSTDDESISSLPSAKK-EEKEILRAEMQLR-a18-b3	decoy_reverse_sp|P36775|LONM_YEAST	sp|P32892|DRS1_YEAST	xlink	inter-protein xl	F1902_fuerschj_001.14450.14450.5_F1902_fuerschj_001.14216.14216.5	294	646	352	-	0.93	21.62	decoy_reverse_sp|P36775|LONM_YEAST:294:x:sp|P32892|DRS1_YEAST:646
AGDIIETVLKSVLK-QALVVAKR-a10-b7	sp|Q12019|MDN1_YEAST	decoy_reverse_sp|P36775|LONM_YEAST	xlink	inter-protein xl	F1902_fuerschj_005.05124.05124.4_F1902_fuerschj_005.04876.04876.4	3303	302	3001	-	0.84	22.49	decoy_reverse_sp|P36775|LONM_YEAST:302:x:sp|Q12019|MDN1_YEAST:3303
LVDQSPKSLK-LVICTKK-a7-b6	decoy_reverse_sp|P36775|LONM_YEAST	decoy_reverse_sp|P47136|BUD4_YEAST	xlink	inter-protein xl	F1902_fuerschj_002.26648.26648.4_F1902_fuerschj_002.28598.28598.4	596	299	297	-	0.93	28.26	decoy_reverse_sp|P36775|LONM_YEAST:596:x:decoy_reverse_sp|P47136|BUD4_YEAST:299
GENHGIIHSRKK-KSEDGDSEEKK-a11-b1	decoy_reverse_sp|P38112|MAK5_YEAST	sp|P33322|CBF5_YEAST	xlink	inter-protein xl	F1902_fuerschj_004.39098.39098.3_F1902_fuerschj_004.38854.38854.3	27	467	440	-	0.92	20.02	decoy_reverse_sp|P38112|MAK5_YEAST:27:x:sp|P33322|CBF5_YEAST:467
ALVKQDLGL-KQPITER-a4-b1	sp|Q10740|LKHA4_YEAST	decoy_reverse_sp|P38112|MAK5_YEAST	xlink	inter-protein xl	F1902_fuerschj_006.13786.13786.3_F1902_fuerschj_006.13727.13727.3	666	575	91	-	0.81	24.73	decoy_reverse_sp|P38112|MAK5_YEAST:575:x:sp|Q10740|LKHA4_YEAST:666
LLNVEATLIPSRAMKVK-KRGGTHK-a15-b1	decoy_reverse_sp|P38112|MAK5_YEAST	sp|Q12088|YL11B_YEAST	xlink	inter-protein xl	F1902_fuerschj_009.14701.14701.5_F1902_fuerschj_009.14648.14648.5	64	1293	1229	F1902_fuerschj_009_matched	0.94	33.5	decoy_reverse_sp|P38112|MAK5_YEAST:64:x:sp|Q12088|YL11B_YEAST:1293
SDSKKDSEVVPDDELK-EKSNDKVLK-a4-b2	sp|P39730|IF2P_YEAST	decoy_reverse_sp|P38112|MAK5_YEAST	xlink	inter-protein xl	F1902_fuerschj_006.48912.48912.4_F1902_fuerschj_006.47947.47947.4	302	697	395	-	0.94	20.45	decoy_reverse_sp|P38112|MAK5_YEAST:697:x:sp|P39730|IF2P_YEAST:302
SNGKHETHR-SNDKVLK-a4-b4	sp|P38080|AKL1_YEAST	decoy_reverse_sp|P38112|MAK5_YEAST	xlink	inter-protein xl	F1902_fuerschj_003.09119.09119.4_F1902_fuerschj_003.09916.09916.4	1023	701	322	-	0.93	20.43	decoy_reverse_sp|P38112|MAK5_YEAST:701:x:sp|P38080|AKL1_YEAST:1023
VATEKDFLK-MQKKNK-a5-b3	sp|P33299|PRS7_YEAST	decoy_reverse_sp|P38112|MAK5_YEAST	xlink	inter-protein xl	F1902_fuerschj_002.09169.09169.4_F1902_fuerschj_002.09127.09127.4	441	75	366	-	0.89	28.96	decoy_reverse_sp|P38112|MAK5_YEAST:75:x:sp|P33299|PRS7_YEAST:441
LDLFKGDK-MQKKNK-a5-b3	sp|P54885|PROA_YEAST	decoy_reverse_sp|P38112|MAK5_YEAST	xlink	inter-protein xl	F1902_fuerschj_006.09304.09304.3_F1902_fuerschj_006.09236.09236.3	72	75	3	-	0.94	20.52	decoy_reverse_sp|P38112|MAK5_YEAST:75:x:sp|P54885|PROA_YEAST:72
SNDKSEDRNR-VRECKLIR-a4-b5	decoy_reverse_sp|Q99231|YD12B_YEAST	decoy_reverse_sp|P38115|ARA1_YEAST	xlink	inter-protein xl	F1902_fuerschj_004.33023.33023.4_F1902_fuerschj_004.34945.34945.4	1388	141	1247	-	0.92	20.02	decoy_reverse_sp|P38115|ARA1_YEAST:141:x:decoy_reverse_sp|Q99231|YD12B_YEAST:1388
KIATHAHDR-KGGLVK-a1-b1	decoy_reverse_sp|P38138|GLU2A_YEAST	sp|P32892|DRS1_YEAST	xlink	inter-protein xl	F1902_fuerschj_004.34974.34974.3_F1902_fuerschj_004.34829.34829.3	277	117	160	-	0.93	28.51	decoy_reverse_sp|P38138|GLU2A_YEAST:277:x:sp|P32892|DRS1_YEAST:117
IEIKLEEINVGGTVIDDKK-ATEHHLGLLKGK-a4-b10	decoy_reverse_sp|P38145|RISA_YEAST	sp|P53295|RBG2_YEAST	xlink	inter-protein xl	F1902_fuerschj_003.27516.27516.5_F1902_fuerschj_003.27405.27405.5	40	31	9	-	0.85	24.46	decoy_reverse_sp|P38145|RISA_YEAST:40:x:sp|P53295|RBG2_YEAST:31
EMIPEALEVLKDRPLYAEK-FDKLVNDK-a11-b3	sp|P21264|PUR6_YEAST	decoy_reverse_sp|P38205|NCL1_YEAST	xlink	inter-protein xl	F1902_fuerschj_003.27598.27598.5_F1902_fuerschj_003.27507.27507.5	176	435	259	-	0.87	29.12	decoy_reverse_sp|P38205|NCL1_YEAST:435:x:sp|P21264|PUR6_YEAST:176
FLEFINLTTSTGNFELATEFLNSLPSDNEEVKTEK-QLCTAPTPLFKK-a32-b11	sp|P38968|SEC31_YEAST	decoy_reverse_sp|P38205|NCL1_YEAST	xlink	inter-protein xl	F1902_fuerschj_001.35860.35860.6_F1902_fuerschj_001.36919.36919.6	734	628	106	-	0.92	20.06	decoy_reverse_sp|P38205|NCL1_YEAST:628:x:sp|P38968|SEC31_YEAST:734
ANDEVYNKNYKK-KVNTAK-a11-b1	sp|P32179|MET22_YEAST	decoy_reverse_sp|P38237|UBP14_YEAST	xlink	inter-protein xl	F1902_fuerschj_010.06062.06062.4_F1902_fuerschj_010.06004.06004.4	102	270	168	F1902_fuerschj_010_matched	0.85	28.9	decoy_reverse_sp|P38237|UBP14_YEAST:270:x:sp|P32179|MET22_YEAST:102
QNSRIKPTSK-WKVDLAKR-a6-b7	decoy_reverse_sp|Q04214|YM13B_YEAST	decoy_reverse_sp|P38237|UBP14_YEAST	xlink	inter-protein xl	F1902_fuerschj_010.14756.14756.4_F1902_fuerschj_010.14635.14635.4	1373	38	1335	F1902_fuerschj_010_matched	0.94	29.52	decoy_reverse_sp|P38237|UBP14_YEAST:38:x:decoy_reverse_sp|Q04214|YM13B_YEAST:1373
KPFKAVPMAR-VDLAKR-a4-b5	decoy_reverse_sp|Q12166|LEU9_YEAST	decoy_reverse_sp|P38237|UBP14_YEAST	xlink	inter-protein xl	F1902_fuerschj_005.06917.06917.4_F1902_fuerschj_005.06849.06849.4	560	38	522	-	0.93	26.42	decoy_reverse_sp|P38237|UBP14_YEAST:38:x:decoy_reverse_sp|Q12166|LEU9_YEAST:560
KPFKAVPMAR-VDLAKR-a4-b5	decoy_reverse_sp|Q12166|LEU9_YEAST	decoy_reverse_sp|P38237|UBP14_YEAST	xlink	inter-protein xl	F1902_fuerschj_011.07516.07516.4_F1902_fuerschj_011.07509.07509.4	560	38	522	F1902_fuerschj_011_matched	0.87	31.01	decoy_reverse_sp|P38237|UBP14_YEAST:38:x:decoy_reverse_sp|Q12166|LEU9_YEAST:560
SQICSEKSER-EVQMHKEK-a7-b6	decoy_reverse_sp|P38288|TOS1_YEAST	decoy_reverse_sp|Q12273|YO11B_YEAST	xlink	inter-protein xl	F1902_fuerschj_002.10062.10062.4_F1902_fuerschj_002.10727.10727.4	343	224	119	-	0.94	22.15	decoy_reverse_sp|P38288|TOS1_YEAST:343:x:decoy_reverse_sp|Q12273|YO11B_YEAST:224
NSDNKDNLK-SSHKSR-a5-b4	decoy_reverse_sp|P38328|ARPC1_YEAST	decoy_reverse_sp|P46948|RRP41_YEAST	xlink	inter-protein xl	F1902_fuerschj_006.24246.24246.3_F1902_fuerschj_006.25342.25342.3	89	159	70	-	0.85	22.94	decoy_reverse_sp|P38328|ARPC1_YEAST:89:x:decoy_reverse_sp|P46948|RRP41_YEAST:159
DEEGYLKMAFNGNMAVK-RAKSTASR-a7-b3	sp|P15303|SEC23_YEAST	decoy_reverse_sp|P38333|ENP1_YEAST	xlink	inter-protein xl	F1902_fuerschj_006.07122.07122.5_F1902_fuerschj_006.07092.07092.5	397	476	79	-	0.94	30.93	decoy_reverse_sp|P38333|ENP1_YEAST:476:x:sp|P15303|SEC23_YEAST:397
VAIKLSK-KHQEIR-a4-b1	decoy_reverse_sp|P38439|LEO1_YEAST	decoy_reverse_sp|P49095|GCSP_YEAST	xlink	inter-protein xl	F1902_fuerschj_006.01336.01336.3_F1902_fuerschj_006.01313.01313.3	160	644	484	-	0.85	20.14	decoy_reverse_sp|P38439|LEO1_YEAST:160:x:decoy_reverse_sp|P49095|GCSP_YEAST:644
ELNNGHILKPIK-EAYGAMRKNLR-a9-b8	decoy_reverse_sp|Q03558|OYE2_YEAST	decoy_reverse_sp|P38439|LEO1_YEAST	xlink	inter-protein xl	F1902_fuerschj_002.27665.27665.4_F1902_fuerschj_002.27482.27482.4	379	36	343	-	0.86	24.3	decoy_reverse_sp|P38439|LEO1_YEAST:36:x:decoy_reverse_sp|Q03558|OYE2_YEAST:379
GTNVNDEDKSNDVQDR-LAIGNKR-a9-b6	decoy_reverse_sp|P38439|LEO1_YEAST	decoy_reverse_sp|P54885|PROA_YEAST	xlink	inter-protein xl	F1902_fuerschj_005.14422.14422.4_F1902_fuerschj_005.16206.16206.4	425	444	19	-	0.77	22.03	decoy_reverse_sp|P38439|LEO1_YEAST:425:x:decoy_reverse_sp|P54885|PROA_YEAST:444
KMSFYKVFIPER-YVDEQSKNELK-a6-b7	decoy_reverse_sp|P38707|SYNC_YEAST	sp|P0CX52|RS16B_YEAST	xlink	inter-protein xl	F1902_fuerschj_002.11721.11721.5_F1902_fuerschj_002.10864.10864.5	104	102	2	-	0.88	20.26	decoy_reverse_sp|P38707|SYNC_YEAST:104:x:sp|P0CX52|RS16B_YEAST:102
KMSFYKVFIPER-YAKAFQK-a6-b3	decoy_reverse_sp|P38707|SYNC_YEAST	sp|P50085|PHB2_YEAST	xlink	inter-protein xl	F1902_fuerschj_005.28040.28040.4_F1902_fuerschj_005.27937.27937.4	104	13	91	-	0.95	26.87	decoy_reverse_sp|P38707|SYNC_YEAST:104:x:sp|P50085|PHB2_YEAST:13
DPSSPAEWKR-EAAEANKQQK-a9-b7	sp|Q07381|TSR1_YEAST	decoy_reverse_sp|P38707|SYNC_YEAST	xlink	inter-protein xl	F1902_fuerschj_006.38077.38077.4_F1902_fuerschj_006.38053.38053.4	526	464	62	-	0.91	25.48	decoy_reverse_sp|P38707|SYNC_YEAST:464:x:sp|Q07381|TSR1_YEAST:526
VLASYDFEEVKKDNSR-KHIHETAR-a11-b1	decoy_reverse_sp|P38708|YHI0_YEAST	sp|P38708|YHI0_YEAST	xlink	inter-protein xl	F1902_fuerschj_009.10336.10336.6_F1902_fuerschj_009.10207.10207.6	128	493	365	F1902_fuerschj_009_matched	0.9	29.09	decoy_reverse_sp|P38708|YHI0_YEAST:128:x:sp|P38708|YHI0_YEAST:493
KELMNAELQNK-EKTEKR-a1-b2	sp|P36775|LONM_YEAST	decoy_reverse_sp|P38708|YHI0_YEAST	xlink	inter-protein xl	F1902_fuerschj_002.48731.48731.3_F1902_fuerschj_002.48628.48628.3	478	305	173	-	0.85	24.2	decoy_reverse_sp|P38708|YHI0_YEAST:305:x:sp|P36775|LONM_YEAST:478
LLATKTGGKPGPPYPVGLLKGIVR-ZPTFAFKDLFPNDTWGWR-a9-b1	decoy_reverse_sp|P53549|PRS10_YEAST	decoy_reverse_sp|P38715|GRE3_YEAST	xlink	inter-protein xl	F1902_fuerschj_001.39843.39843.5_F1902_fuerschj_001.39911.39911.5	214		214	-	0.91	23.06	decoy_reverse_sp|P38715|GRE3_YEAST::x:decoy_reverse_sp|P53549|PRS10_YEAST:214
EYSKQLKDCDK-ZPTFAFK-a4-b1	sp|P38968|SEC31_YEAST	decoy_reverse_sp|P38715|GRE3_YEAST	xlink	inter-protein xl	F1902_fuerschj_004.59698.59698.3_F1902_fuerschj_004.59590.59590.3	1194		1194	-	0.95	20.28	decoy_reverse_sp|P38715|GRE3_YEAST::x:sp|P38968|SEC31_YEAST:1194
GYFVKPTVFADVKEDMR-LSKQNGDK-a13-b3	sp|P40047|ALDH5_YEAST	decoy_reverse_sp|P38719|DBP8_YEAST	xlink	inter-protein xl	F1902_fuerschj_002.09394.09394.5_F1902_fuerschj_002.09425.09425.5	410	5	405	-	0.89	26.45	decoy_reverse_sp|P38719|DBP8_YEAST:5:x:sp|P40047|ALDH5_YEAST:410
GGEYAKFPYSVMEIK-LSKQNGDKK-a6-b3	sp|P43585|VTC2_YEAST	decoy_reverse_sp|P38719|DBP8_YEAST	xlink	inter-protein xl	F1902_fuerschj_009.09712.09712.5_F1902_fuerschj_009.09580.09580.5	468	5	463	F1902_fuerschj_009_matched	0.9	33.63	decoy_reverse_sp|P38719|DBP8_YEAST:5:x:sp|P43585|VTC2_YEAST:468
TSTQSKIK-VTDEDKEK-a6-b6	decoy_reverse_sp|P38732|EFM1_YEAST	sp|P53040|TAF6_YEAST	xlink	inter-protein xl	F1902_fuerschj_006.14169.14169.4_F1902_fuerschj_006.14068.14068.4	189	484	295	-	0.9	26.32	decoy_reverse_sp|P38732|EFM1_YEAST:189:x:sp|P53040|TAF6_YEAST:484
IIEKQILLTLENQISK-KDMVLFEEYFPK-a4-b1	sp|P38145|RISA_YEAST	decoy_reverse_sp|P38732|EFM1_YEAST	xlink	inter-protein xl	F1902_fuerschj_004.40556.40556.4_F1902_fuerschj_004.40484.40484.4	203	57	146	-	0.9	20.42	decoy_reverse_sp|P38732|EFM1_YEAST:57:x:sp|P38145|RISA_YEAST:203
EALKQLEVKEK-SAKKSLPNAK-a9-b3	decoy_reverse_sp|P38737|ECM29_YEAST	decoy_reverse_sp|Q12269|YG12B_YEAST	xlink	inter-protein xl	F1902_fuerschj_005.05214.05214.4_F1902_fuerschj_005.05124.05124.4	1858	939	919	-	0.95	27.36	decoy_reverse_sp|P38737|ECM29_YEAST:1858:x:decoy_reverse_sp|Q12269|YG12B_YEAST:939
AGKGLIKVNGSPITLVEPEILR-KVYKSMK-a7-b1	sp|P0CX52|RS16B_YEAST	decoy_reverse_sp|P38737|ECM29_YEAST	xlink	inter-protein xl	F1902_fuerschj_002.23501.23501.3_F1902_fuerschj_002.23359.23359.3	30	217	187	-	0.93	20.88	decoy_reverse_sp|P38737|ECM29_YEAST:217:x:sp|P0CX52|RS16B_YEAST:30
ILTKEYSK-TEFIKVK-a4-b5	decoy_reverse_sp|P38737|ECM29_YEAST	sp|P43597|YFI6_YEAST,sp|P43597|YFI6_YEAST	xlink	inter-protein xl	F1902_fuerschj_012.08014.08014.3_F1902_fuerschj_012.07985.07985.3	401	830+877,830+877	429	F1902_fuerschj_012_matched	0.92	33.37	decoy_reverse_sp|P38737|ECM29_YEAST:401:x:sp|P43597|YFI6_YEAST:830+877:|:sp|P43597|YFI6_YEAST:830+877
ADNVDIKQESER-SAMSMYAINKR-a7-b10	sp|P32566|SMI1_YEAST	decoy_reverse_sp|P38791|DHYS_YEAST	xlink	inter-protein xl	F1902_fuerschj_001.02707.02707.5_F1902_fuerschj_001.02737.02737.5	436	102	334	-	0.89	27.8	decoy_reverse_sp|P38791|DHYS_YEAST:102:x:sp|P32566|SMI1_YEAST:436
VKTPPCVFDTRTLADVIPLIEMSR-QNLLFSATMNSKIK-a2-b12	decoy_reverse_sp|P38795|NADE_YEAST	sp|P32892|DRS1_YEAST	xlink	inter-protein xl	F1902_fuerschj_003.24644.24644.5_F1902_fuerschj_003.24544.24544.5	392	422	30	-	0.93	20.72	decoy_reverse_sp|P38795|NADE_YEAST:392:x:sp|P32892|DRS1_YEAST:422
YLAKEEEK-LQKQEIK-a4-b3	sp|P32590|HSP79_YEAST	decoy_reverse_sp|P38810|SFB3_YEAST	xlink	inter-protein xl	F1902_fuerschj_002.06561.06561.4_F1902_fuerschj_002.06449.06449.4	645	26	619	-	0.93	33.05	decoy_reverse_sp|P38810|SFB3_YEAST:26:x:sp|P32590|HSP79_YEAST:645
YGPGSLVCKDWKYK-VELKFDAK-a12-b4	sp|P42842|EMW1_YEAST	decoy_reverse_sp|P38814|SBE22_YEAST	xlink	inter-protein xl	F1902_fuerschj_005.15427.15427.4_F1902_fuerschj_005.15362.15362.4	870	150	720	-	0.9	23.71	decoy_reverse_sp|P38814|SBE22_YEAST:150:x:sp|P42842|EMW1_YEAST:870
VELKFDAKEK-KDDDVNK-a8-b1	decoy_reverse_sp|P38814|SBE22_YEAST	sp|P32566|SMI1_YEAST	xlink	inter-protein xl	F1902_fuerschj_002.07478.07478.4_F1902_fuerschj_002.07337.07337.4	154	467	313	-	0.9	27.52	decoy_reverse_sp|P38814|SBE22_YEAST:154:x:sp|P32566|SMI1_YEAST:467
HTLIAQMNAARPHYYPIFKR-FWFNESAVETGKFGELK-a19-b12	decoy_reverse_sp|Q92393|YO12B_YEAST	decoy_reverse_sp|P38858|SOL3_YEAST	xlink	inter-protein xl	F1902_fuerschj_003.33272.33272.4_F1902_fuerschj_003.32985.32985.4	1164	19	1145	-	0.91	20.02	decoy_reverse_sp|P38858|SOL3_YEAST:19:x:decoy_reverse_sp|Q92393|YO12B_YEAST:1164
AKTGDHRK-LKHWRSK-a2-b2	decoy_reverse_sp|Q99337|YN12B_YEAST	decoy_reverse_sp|P38861|NMD3_YEAST	xlink	inter-protein xl	F1902_fuerschj_004.26005.26005.3_F1902_fuerschj_004.25967.25967.3	457	106	351	-	0.93	23.82	decoy_reverse_sp|P38861|NMD3_YEAST:106:x:decoy_reverse_sp|Q99337|YN12B_YEAST:457
EEMQKAQR-ELRKHK-a5-b4	decoy_reverse_sp|P38861|NMD3_YEAST	sp|P25847|MSH2_YEAST	xlink	inter-protein xl	F1902_fuerschj_003.04010.04010.3_F1902_fuerschj_003.03933.03933.3	83	553	470	-	0.92	22.36	decoy_reverse_sp|P38861|NMD3_YEAST:83:x:sp|P25847|MSH2_YEAST:553
EQDKKKPSK-KLIAQGK-a4-b1	decoy_reverse_sp|P38911|FKBP3_YEAST	sp|P15625|SYFA_YEAST	xlink	inter-protein xl	F1902_fuerschj_004.15667.15667.3_F1902_fuerschj_004.15470.15470.3	120	166	46	-	0.94	23.11	decoy_reverse_sp|P38911|FKBP3_YEAST:120:x:sp|P15625|SYFA_YEAST:166
KPLESYDEDNK-EEEKHEEKR-a1-b8	sp|Q07505|DLHH_YEAST	decoy_reverse_sp|P38911|FKBP3_YEAST	xlink	inter-protein xl	F1902_fuerschj_001.05154.05154.4_F1902_fuerschj_001.05082.05082.4	97	153	56	-	0.88	26.61	decoy_reverse_sp|P38911|FKBP3_YEAST:153:x:sp|Q07505|DLHH_YEAST:97
TKNVSLPSLSGEGETISAIKLTNTK-VNEKSFLYGELSK-a20-b4	decoy_reverse_sp|P38968|SEC31_YEAST	decoy_reverse_sp|Q05905|HRI1_YEAST	xlink	inter-protein xl	F1902_fuerschj_002.20615.20615.5_F1902_fuerschj_002.20452.20452.5	869	33	836	-	0.93	21.69	decoy_reverse_sp|P38968|SEC31_YEAST:869:x:decoy_reverse_sp|Q05905|HRI1_YEAST:33
KAKFTLHQK-KKGSNQKPK-a3-b7	decoy_reverse_sp|P38993|FET3_YEAST	sp|P40327|PRS4_YEAST	xlink	inter-protein xl	F1902_fuerschj_005.27959.27959.4_F1902_fuerschj_005.27960.27960.4	6	20	14	-	0.89	25.32	decoy_reverse_sp|P38993|FET3_YEAST:6:x:sp|P40327|PRS4_YEAST:20
KIADDNTVGQEAK-YKNDITQDQR-a1-b2	decoy_reverse_sp|P39076|TCPB_YEAST	sp|P38333|ENP1_YEAST	xlink	inter-protein xl	F1902_fuerschj_005.25618.25618.3_F1902_fuerschj_005.25542.25542.3	103	429	326	-	0.93	22.44	decoy_reverse_sp|P39076|TCPB_YEAST:103:x:sp|P38333|ENP1_YEAST:429
NQAAMNPHNTVFDAKR-NKMKER-a15-b4	sp|P22202|HSP74_YEAST	decoy_reverse_sp|P39076|TCPB_YEAST	xlink	inter-protein xl	F1902_fuerschj_001.15398.15398.4_F1902_fuerschj_001.17013.17013.4	69	260	191	-	0.94	20.2	decoy_reverse_sp|P39076|TCPB_YEAST:260:x:sp|P22202|HSP74_YEAST:69
FKTGIFKVK-EDEKDIK-a2-b4	decoy_reverse_sp|P39076|TCPB_YEAST	decoy_reverse_sp|P53912|YNN4_YEAST	xlink	inter-protein xl	F1902_fuerschj_003.10632.10632.3_F1902_fuerschj_003.10569.10569.3	279	94	185	-	0.9	20.96	decoy_reverse_sp|P39076|TCPB_YEAST:279:x:decoy_reverse_sp|P53912|YNN4_YEAST:94
AAIANIKRQVPEK-NSKILR-a7-b3	decoy_reverse_sp|P39078|TCPD_YEAST	sp|P32558|SPT16_YEAST	xlink	inter-protein xl	F1902_fuerschj_001.13789.13789.4_F1902_fuerschj_001.13658.13658.4	507	474	33	-	0.88	32.18	decoy_reverse_sp|P39078|TCPD_YEAST:507:x:sp|P32558|SPT16_YEAST:474
QVPEKEKNK-YGGTKLK-a7-b5	decoy_reverse_sp|P39078|TCPD_YEAST	decoy_reverse_sp|Q07527|TRM3_YEAST	xlink	inter-protein xl	F1902_fuerschj_014.03549.03549.3_F1902_fuerschj_014.03503.03503.3	515	891	376	F1902_fuerschj_014_matched	0.94	30.35	decoy_reverse_sp|P39078|TCPD_YEAST:515:x:decoy_reverse_sp|Q07527|TRM3_YEAST:891
HYNDTLLKQ-AKTKGK-a8-b2	sp|P38693|PPAC_YEAST,sp|P35842|PPAB_YEAST	decoy_reverse_sp|P39079|TCPZ_YEAST	xlink	inter-protein xl	F1902_fuerschj_005.14646.14646.3_F1902_fuerschj_005.15616.15616.3	466,466	106	360	-	0.9	20.41	decoy_reverse_sp|P39079|TCPZ_YEAST:106:x:sp|P35842|PPAB_YEAST:466:|:sp|P38693|PPAC_YEAST:466
GEPVDMDCNKLIIDKK-QALAIKDSK-a10-b6	decoy_reverse_sp|P39079|TCPZ_YEAST	sp|P04050|RPB1_YEAST	xlink	inter-protein xl	F1902_fuerschj_001.07781.07781.5_F1902_fuerschj_001.07720.07720.5	266	129	137	-	0.94	22.43	decoy_reverse_sp|P39079|TCPZ_YEAST:266:x:sp|P04050|RPB1_YEAST:129
FFKTKFE-FDVAKR-a3-b5	sp|P19454|CSK22_YEAST	decoy_reverse_sp|P39079|TCPZ_YEAST	xlink	inter-protein xl	F1902_fuerschj_006.06880.06880.4_F1902_fuerschj_006.06795.06795.4	335	279	56	-	0.91	26.94	decoy_reverse_sp|P39079|TCPZ_YEAST:279:x:sp|P19454|CSK22_YEAST:335
NTEFYFPTFKWHEAK-TNDKEK-a10-b4	decoy_reverse_sp|P39107|MNN9_YEAST	decoy_reverse_sp|Q08581|SLK19_YEAST	xlink	inter-protein xl	F1902_fuerschj_004.04216.04216.4_F1902_fuerschj_004.03672.03672.4	340	81	259	-	0.95	22.31	decoy_reverse_sp|P39107|MNN9_YEAST:340:x:decoy_reverse_sp|Q08581|SLK19_YEAST:81
VQDSEPSVKDEIK-NIIENLYSNAKK-a9-b11	decoy_reverse_sp|P39538|UBP12_YEAST	sp|Q07527|TRM3_YEAST	xlink	inter-protein xl	F1902_fuerschj_004.41010.41010.4_F1902_fuerschj_004.40825.40825.4	1209	1168	41	-	0.87	20.63	decoy_reverse_sp|P39538|UBP12_YEAST:1209:x:sp|Q07527|TRM3_YEAST:1168
ILIQQEKGLSSDGNGK-KEIDPKR-a7-b1	decoy_reverse_sp|P39538|UBP12_YEAST	sp|P0C2I2|YD14B_YEAST,sp|P0C2J0|YP13B_YEAST,sp|O13535|YH11B_YEAST,sp|Q03855|YD11B_YEAST,sp|Q12316|YG13B_YEAST,sp|Q03434|YM12B_YEAST,sp|Q12414|YP11B_YEAST,sp|P0C2I5|YL12B_YEAST,sp|Q03612|YE11B_YEAST,sp|Q12273|YO11B_YEAST,sp|Q12141|YG11B_YEAST,sp|P0C2I9|YP12B_YEAST,sp|Q07793|YD13B_YEAST,sp|P0C2I3|YD15B_YEAST,sp|P47100|YJ12B_YEAST,sp|P47098|YJ11B_YEAST,sp|P0C2J1|YP14B_YEAST,sp|P0C2I6|YL13B_YEAST,sp|…	xlink	inter-protein xl	F1902_fuerschj_001.21819.21819.4_F1902_fuerschj_001.20424.20424.4	134	1276,1277,1314,1276,1276,1276,1276,1276,1276,1276,1276,1276,1276,1276,1276,1276,1276,1276,1276,1276,1276,1276,1277,1276,1276,1270,1276,1276,1276	1142	-	0.9	20.94	decoy_reverse_sp|P39538|UBP12_YEAST:134:x:sp|O13535|YH11B_YEAST:1314:|:sp|P0C2I2|YD14B_YEAST:1276:|:sp|P0C2I3|YD15B_YEAST:1276:|:sp|P0C2I5|YL12B_YEAST:1276:|:sp|P0C2I6|YL13B_YEAST:1276:|:sp|P0C2I7|YL14B_YEAST:1276:|:sp|P0C2I9|YP12B_YEAST:1276:|:sp|P0C2J0|YP13B_YEAST:1277:|:sp|P0C2J1|YP14B_YEAST:1276:|:sp|P47098|YJ11B_YEAST:1276:|:sp|P47100|YJ12B_YEAST:1276:|:sp|Q03434|YM12B_YEAST:1276:|:sp|Q03612…
GLSSDGNGKHR-SKTENVR-a9-b2	decoy_reverse_sp|P39538|UBP12_YEAST	sp|Q01939|PRS8_YEAST	xlink	inter-protein xl	F1902_fuerschj_005.07439.07439.4_F1902_fuerschj_005.08723.08723.4	143	37	106	-	0.81	20.73	decoy_reverse_sp|P39538|UBP12_YEAST:143:x:sp|Q01939|PRS8_YEAST:37
EYETKKIIR-NKNLLDK-a5-b2	decoy_reverse_sp|P39538|UBP12_YEAST	decoy_reverse_sp|Q06338|BCP1_YEAST	xlink	inter-protein xl	F1902_fuerschj_005.04465.04465.4_F1902_fuerschj_005.04043.04043.4	772	273	499	-	0.94	22.35	decoy_reverse_sp|P39538|UBP12_YEAST:772:x:decoy_reverse_sp|Q06338|BCP1_YEAST:273
KVNPAGMTDKLISDNGK-LAIEKR-a10-b5	decoy_reverse_sp|P39683|NPT1_YEAST	sp|P34241|URB1_YEAST	xlink	inter-protein xl	F1902_fuerschj_002.17432.17432.4_F1902_fuerschj_002.17352.17352.4	33	857	824	-	0.9	29.26	decoy_reverse_sp|P39683|NPT1_YEAST:33:x:sp|P34241|URB1_YEAST:857
KVNPAGMTDKLISDNGK-LAIEKR-a10-b5	decoy_reverse_sp|P39683|NPT1_YEAST	sp|P34241|URB1_YEAST	xlink	inter-protein xl	F1902_fuerschj_006.19220.19220.3_F1902_fuerschj_006.19123.19123.3	33	857	824	-	0.82	22.05	decoy_reverse_sp|P39683|NPT1_YEAST:33:x:sp|P34241|URB1_YEAST:857
KVNPAGMTDKLISDNGK-LAIEKR-a10-b5	decoy_reverse_sp|P39683|NPT1_YEAST	sp|P34241|URB1_YEAST	xlink	inter-protein xl	F1902_fuerschj_005.18895.18895.3_F1902_fuerschj_005.18758.18758.3	33	857	824	-	0.85	21.86	decoy_reverse_sp|P39683|NPT1_YEAST:33:x:sp|P34241|URB1_YEAST:857
VVKAGNK-KASYAR-a3-b1	sp|P47136|BUD4_YEAST	decoy_reverse_sp|P39705|NUP60_YEAST	xlink	inter-protein xl	F1902_fuerschj_010.01171.01171.3_F1902_fuerschj_010.01155.01155.3	1003	305	698	F1902_fuerschj_010_matched	0.89	32.44	decoy_reverse_sp|P39705|NUP60_YEAST:305:x:sp|P47136|BUD4_YEAST:1003
ISAGNQKIR-QALEKK-a7-b5	decoy_reverse_sp|P39727|ERV46_YEAST	sp|P10964|RPA1_YEAST	xlink	inter-protein xl	F1902_fuerschj_012.12632.12632.4_F1902_fuerschj_012.12611.12611.4	207	462	255	F1902_fuerschj_012_matched	0.93	32.63	decoy_reverse_sp|P39727|ERV46_YEAST:207:x:sp|P10964|RPA1_YEAST:462
FRDITKR-EEKQKR-a6-b5	sp|P32610|VATD_YEAST	decoy_reverse_sp|P39730|IF2P_YEAST	xlink	inter-protein xl	F1902_fuerschj_005.12015.12015.4_F1902_fuerschj_005.11979.11979.4	48	763	715	-	0.94	24.84	decoy_reverse_sp|P39730|IF2P_YEAST:763:x:sp|P32610|VATD_YEAST:48
AKLDDEYSDFASDAEK-LTLKGAEK-a2-b4	sp|P32590|HSP79_YEAST	decoy_reverse_sp|P39730|IF2P_YEAST	xlink	inter-protein xl	F1902_fuerschj_001.04544.04544.4_F1902_fuerschj_001.04523.04523.4	584	768	184	-	0.91	29.57	decoy_reverse_sp|P39730|IF2P_YEAST:768:x:sp|P32590|HSP79_YEAST:584
GSQDENKVEAEQTLQEK-AAKEAEK-a7-b3	decoy_reverse_sp|Q04225|RRB1_YEAST	decoy_reverse_sp|P39730|IF2P_YEAST	xlink	inter-protein xl	F1902_fuerschj_005.04426.04426.4_F1902_fuerschj_005.04492.04492.4	429	787	358	-	0.9	28.16	decoy_reverse_sp|P39730|IF2P_YEAST:787:x:decoy_reverse_sp|Q04225|RRB1_YEAST:429
NFPKGSR-EAEKMK-a4-b4	sp|P40487|DPH1_YEAST	decoy_reverse_sp|P39730|IF2P_YEAST	xlink	inter-protein xl	F1902_fuerschj_001.02253.02253.3_F1902_fuerschj_001.03199.03199.3	190	791	601	-	0.79	20.32	decoy_reverse_sp|P39730|IF2P_YEAST:791:x:sp|P40487|DPH1_YEAST:190
MKELAENR-SITKSR-a2-b4	decoy_reverse_sp|P39730|IF2P_YEAST	sp|Q12416|WHI5_YEAST	xlink	inter-protein xl	F1902_fuerschj_003.06258.06258.3_F1902_fuerschj_003.06188.06188.3	793	72	721	-	0.94	23.09	decoy_reverse_sp|P39730|IF2P_YEAST:793:x:sp|Q12416|WHI5_YEAST:72
KAASSPK-ZMSAFVR-a1-b1	decoy_reverse_sp|P39730|IF2P_YEAST	sp|P12695|ODP2_YEAST	xlink	inter-protein xl	F1902_fuerschj_005.01309.01309.3_F1902_fuerschj_005.01392.01392.3	843		843	-	0.94	21.33	decoy_reverse_sp|P39730|IF2P_YEAST:843:x:sp|P12695|ODP2_YEAST:
KAASSPKSEDGK-LRAKSDDIEK-a7-b4	decoy_reverse_sp|P39730|IF2P_YEAST	decoy_reverse_sp|Q03559|YM8V_YEAST	xlink	inter-protein xl	F1902_fuerschj_006.13253.13253.3_F1902_fuerschj_006.14460.14460.3	849	166	683	-	0.94	20.32	decoy_reverse_sp|P39730|IF2P_YEAST:849:x:decoy_reverse_sp|Q03559|YM8V_YEAST:166
KAASSPKSEDGK-LRAKSDDIEK-a7-b4	decoy_reverse_sp|P39730|IF2P_YEAST	decoy_reverse_sp|Q03559|YM8V_YEAST	xlink	inter-protein xl	F1902_fuerschj_003.14064.14064.3_F1902_fuerschj_003.14008.14008.3	849	166	683	-	0.95	20.2	decoy_reverse_sp|P39730|IF2P_YEAST:849:x:decoy_reverse_sp|Q03559|YM8V_YEAST:166
KSLTHSK-ELNKNK-a1-b4	sp|P40986|CDC1_YEAST	decoy_reverse_sp|P39730|IF2P_YEAST	xlink	inter-protein xl	F1902_fuerschj_006.04940.04940.4_F1902_fuerschj_006.04801.04801.4	451	878	427	-	0.93	22.68	decoy_reverse_sp|P39730|IF2P_YEAST:878:x:sp|P40986|CDC1_YEAST:451
QQAQAQKKR-VDIKRDHR-a7-b4	decoy_reverse_sp|P39730|IF2P_YEAST	sp|P53914|NAT10_YEAST	xlink	inter-protein xl	F1902_fuerschj_006.24086.24086.4_F1902_fuerschj_006.23852.23852.4	889	360	529	-	0.94	20.62	decoy_reverse_sp|P39730|IF2P_YEAST:889:x:sp|P53914|NAT10_YEAST:360
APKAEPKQDIK-KTWTTR-a7-b1	sp|P53044|UFD1_YEAST	decoy_reverse_sp|P39940|RSP5_YEAST	xlink	inter-protein xl	F1902_fuerschj_001.18130.18130.4_F1902_fuerschj_001.17171.17171.4	275	552	277	-	0.89	20.12	decoy_reverse_sp|P39940|RSP5_YEAST:552:x:sp|P53044|UFD1_YEAST:275
ADTHPSKR-DQIKKIR-a7-b4	decoy_reverse_sp|P40022|YEM4_YEAST	sp|Q01662|MAP1_YEAST	xlink	inter-protein xl	F1902_fuerschj_005.27343.27343.3_F1902_fuerschj_005.25852.25852.3	163	136	27	-	0.84	21.02	decoy_reverse_sp|P40022|YEM4_YEAST:163:x:sp|Q01662|MAP1_YEAST:136
DKYPDAK-EQQQKR-a2-b5	decoy_reverse_sp|P40029|MSRA_YEAST	sp|P12754|EI2BD_YEAST	xlink	inter-protein xl	F1902_fuerschj_005.06123.06123.4_F1902_fuerschj_005.06381.06381.4	170	85	85	-	0.82	24.45	decoy_reverse_sp|P40029|MSRA_YEAST:170:x:sp|P12754|EI2BD_YEAST:85
VIYTSPIKALSNQK-SEHCYEQEPLKQK-a8-b11	sp|P47047|MTR4_YEAST	decoy_reverse_sp|P40032|TPA1_YEAST	xlink	inter-protein xl	F1902_fuerschj_001.13159.13159.4_F1902_fuerschj_001.13169.13169.4	202	259	57	-	0.91	20.86	decoy_reverse_sp|P40032|TPA1_YEAST:259:x:sp|P47047|MTR4_YEAST:202
LQFTGDKPKMGIFNDWKIK-LKFPVFVTPMGK-a7-b2	decoy_reverse_sp|P40032|TPA1_YEAST	sp|Q07471|THI3_YEAST	xlink	inter-protein xl	F1902_fuerschj_004.40139.40139.4_F1902_fuerschj_004.40061.40061.4	608	250	358	-	0.82	24.01	decoy_reverse_sp|P40032|TPA1_YEAST:608:x:sp|Q07471|THI3_YEAST:250
AAEAKEHMQEAN-VAETKRK-a5-b5	sp|P40217|EIF3I_YEAST	decoy_reverse_sp|P40032|TPA1_YEAST	xlink	inter-protein xl	F1902_fuerschj_005.31833.31833.3_F1902_fuerschj_005.31427.31427.3	340	641	301	-	0.91	21.05	decoy_reverse_sp|P40032|TPA1_YEAST:641:x:sp|P40217|EIF3I_YEAST:340
KTSEVSDHTSTPDSAPTPK-KLVDASPHRVVGER-a1-b1	decoy_reverse_sp|Q03855|YD11B_YEAST	decoy_reverse_sp|P40047|ALDH5_YEAST	xlink	inter-protein xl	F1902_fuerschj_004.14852.14852.5_F1902_fuerschj_004.14826.14826.5	781	261	520	-	0.75	23.42	decoy_reverse_sp|P40047|ALDH5_YEAST:261:x:decoy_reverse_sp|Q03855|YD11B_YEAST:781
SQMEYYKNMLLSWLRK-INTEFVNDPESKK-a7-b12	sp|Q12019|MDN1_YEAST	decoy_reverse_sp|P40047|ALDH5_YEAST	xlink	inter-protein xl	F1902_fuerschj_001.28543.28543.5_F1902_fuerschj_001.28563.28563.5	2830	462	2368	-	0.9	24.15	decoy_reverse_sp|P40047|ALDH5_YEAST:462:x:sp|Q12019|MDN1_YEAST:2830
NRFKSINSSENITIEIK-YKGEENFTFFR-a4-b2	decoy_reverse_sp|Q12088|YL11B_YEAST	decoy_reverse_sp|P40093|YEY6_YEAST	xlink	inter-protein xl	F1902_fuerschj_002.31783.31783.5_F1902_fuerschj_002.33590.33590.5	56	251	195	-	0.84	25.28	decoy_reverse_sp|P40093|YEY6_YEAST:251:x:decoy_reverse_sp|Q12088|YL11B_YEAST:56
SYGAAPYAAKLKQTENDLK-YKGEENFTFFR-a10-b2	sp|P33299|PRS7_YEAST	decoy_reverse_sp|P40093|YEY6_YEAST	xlink	inter-protein xl	F1902_fuerschj_003.34852.34852.5_F1902_fuerschj_003.34824.34824.5	48	251	203	-	0.93	27.82	decoy_reverse_sp|P40093|YEY6_YEAST:251:x:sp|P33299|PRS7_YEAST:48
SYGAAPYAAKLKQTENDLK-YKGEENFTFFR-a10-b2	sp|P33299|PRS7_YEAST	decoy_reverse_sp|P40093|YEY6_YEAST	xlink	inter-protein xl	F1902_fuerschj_011.36792.36792.5_F1902_fuerschj_011.36735.36735.5	48	251	203	F1902_fuerschj_011_matched	0.94	29.14	decoy_reverse_sp|P40093|YEY6_YEAST:251:x:sp|P33299|PRS7_YEAST:48
NKPTKPDNK-IENKER-a5-b4	sp|Q03855|YD11B_YEAST,sp|P0C2I3|YD15B_YEAST,sp|Q99231|YD12B_YEAST,sp|Q99337|YN12B_YEAST,sp|P0C2I7|YL14B_YEAST	decoy_reverse_sp|P40093|YEY6_YEAST	xlink	inter-protein xl	F1902_fuerschj_005.04250.04250.3_F1902_fuerschj_005.04152.04152.3	1600,1600,1600,1594,1600	85	1515	-	0.9	27.13	decoy_reverse_sp|P40093|YEY6_YEAST:85:x:sp|P0C2I3|YD15B_YEAST:1600:|:sp|P0C2I7|YL14B_YEAST:1600:|:sp|Q03855|YD11B_YEAST:1600:|:sp|Q99231|YD12B_YEAST:1600:|:sp|Q99337|YN12B_YEAST:1594
LEPACNLKALNK-EIKDPK-a8-b3	decoy_reverse_sp|P40106|GPP2_YEAST	decoy_reverse_sp|Q07793|YD13B_YEAST	xlink	inter-protein xl	F1902_fuerschj_005.05361.05361.3_F1902_fuerschj_005.06153.06153.3	149	326	177	-	0.92	20.46	decoy_reverse_sp|P40106|GPP2_YEAST:149:x:decoy_reverse_sp|Q07793|YD13B_YEAST:326
NMVRPGNKSVDK-INDTKR-a8-b5	decoy_reverse_sp|P40160|RIO2_YEAST	decoy_reverse_sp|Q06705|CSR1_YEAST	xlink	inter-protein xl	F1902_fuerschj_005.37041.37041.3_F1902_fuerschj_005.37083.37083.3	311	271	40	-	0.89	21.11	decoy_reverse_sp|P40160|RIO2_YEAST:311:x:decoy_reverse_sp|Q06705|CSR1_YEAST:271
MDLTHSKM-SRTPKR-a7-b5	decoy_reverse_sp|P40160|RIO2_YEAST	decoy_reverse_sp|Q12416|WHI5_YEAST	xlink	inter-protein xl	F1902_fuerschj_001.07089.07089.3_F1902_fuerschj_001.06509.06509.3	424	291	133	-	0.94	20.25	decoy_reverse_sp|P40160|RIO2_YEAST:424:x:decoy_reverse_sp|Q12416|WHI5_YEAST:291
HYIAIGKGK-SPQKDK-a7-b4	decoy_reverse_sp|P40217|EIF3I_YEAST	sp|P25623|SYP1_YEAST	xlink	inter-protein xl	F1902_fuerschj_005.14076.14076.3_F1902_fuerschj_005.13951.13951.3	182	292	110	-	0.92	28.67	decoy_reverse_sp|P40217|EIF3I_YEAST:182:x:sp|P25623|SYP1_YEAST:292
GKTGVGVACRK-INFGKDR-a2-b5	decoy_reverse_sp|P40303|PSA4_YEAST	sp|Q08925|MRN1_YEAST	xlink	inter-protein xl	F1902_fuerschj_005.42842.42842.3_F1902_fuerschj_005.42661.42661.3	218	601	383	-	0.83	23.57	decoy_reverse_sp|P40303|PSA4_YEAST:218:x:sp|Q08925|MRN1_YEAST:601
KEQEEKK-LGDTKR-a6-b5	decoy_reverse_sp|P40327|PRS4_YEAST	decoy_reverse_sp|Q04371|ARMT1_YEAST	xlink	inter-protein xl	F1902_fuerschj_005.20986.20986.3_F1902_fuerschj_005.21094.21094.3	350	82	268	-	0.93	25.06	decoy_reverse_sp|P40327|PRS4_YEAST:350:x:decoy_reverse_sp|Q04371|ARMT1_YEAST:82
ESSKKR-SQNGKK-a5-b5	sp|Q12460|NOP56_YEAST	decoy_reverse_sp|P40327|PRS4_YEAST	xlink	inter-protein xl	F1902_fuerschj_006.11488.11488.3_F1902_fuerschj_006.11484.11484.3	455	423	32	-	0.88	21.15	decoy_reverse_sp|P40327|PRS4_YEAST:423:x:sp|Q12460|NOP56_YEAST:455
GKINHK-MPKRQR-a2-b3	decoy_reverse_sp|P40347|PPAL_YEAST	sp|P34160|NCBP1_YEAST	xlink	inter-protein xl	F1902_fuerschj_003.20409.20409.3_F1902_fuerschj_003.20392.20392.3	86	25	61	-	0.78	21.67	decoy_reverse_sp|P40347|PPAL_YEAST:86:x:sp|P34160|NCBP1_YEAST:25
CLTGSKDKSR-LAEAKAAR-a8-b5	decoy_reverse_sp|P40413|TCPE_YEAST	sp|Q12191|BUG1_YEAST	xlink	inter-protein xl	F1902_fuerschj_005.09268.09268.3_F1902_fuerschj_005.09170.09170.3	192	269	77	-	0.89	21.88	decoy_reverse_sp|P40413|TCPE_YEAST:192:x:sp|Q12191|BUG1_YEAST:269
ISVKTGSLSKAAR-RKAVSTM-a10-b2	decoy_reverse_sp|P40413|TCPE_YEAST	decoy_reverse_sp|Q05022|RRP5_YEAST	xlink	inter-protein xl	F1902_fuerschj_005.22658.22658.3_F1902_fuerschj_005.22528.22528.3	378	1724	1346	-	0.86	23.73	decoy_reverse_sp|P40413|TCPE_YEAST:378:x:decoy_reverse_sp|Q05022|RRP5_YEAST:1724
GTATKYTIDK-NIKAYHR-a5-b3	decoy_reverse_sp|P40495|LYS12_YEAST	sp|P53043|PPT1_YEAST	xlink	inter-protein xl	F1902_fuerschj_003.08801.08801.4_F1902_fuerschj_003.08661.08661.4	212	81	131	-	0.91	20.97	decoy_reverse_sp|P40495|LYS12_YEAST:212:x:sp|P53043|PPT1_YEAST:81
GDPLTGKSGEIR-QIDKEEWLLPR-a7-b4	decoy_reverse_sp|P40495|LYS12_YEAST	sp|Q99312|ISN1_YEAST	xlink	inter-protein xl	F1902_fuerschj_003.24826.24826.4_F1902_fuerschj_003.24722.24722.4	22	272	250	-	0.85	24.42	decoy_reverse_sp|P40495|LYS12_YEAST:22:x:sp|Q99312|ISN1_YEAST:272
TSPIGDGGLGILIKRAAANSLGR-LAEYPQYCKDLLRDVPALK-a14-b9	decoy_reverse_sp|P40495|LYS12_YEAST	sp|P25655|NOT1_YEAST	xlink	inter-protein xl	F1902_fuerschj_001.39690.39690.4_F1902_fuerschj_001.39813.39813.4	350	722	372	-	0.9	24.43	decoy_reverse_sp|P40495|LYS12_YEAST:350:x:sp|P25655|NOT1_YEAST:722
TSPIGDGGLGILIKR-FPQAYKSLKPRVTR-a14-b6	decoy_reverse_sp|P40495|LYS12_YEAST	sp|P53040|TAF6_YEAST	xlink	inter-protein xl	F1902_fuerschj_004.25079.25079.5_F1902_fuerschj_004.25004.25004.5	350	366	16	-	0.91	29.17	decoy_reverse_sp|P40495|LYS12_YEAST:350:x:sp|P53040|TAF6_YEAST:366
GVKYIERR-EKMKNK-a3-b2	decoy_reverse_sp|P40498|UTP25_YEAST	sp|P39076|TCPB_YEAST	xlink	inter-protein xl	F1902_fuerschj_005.08907.08907.4_F1902_fuerschj_005.08761.08761.4	76	268	192	-	0.92	20.47	decoy_reverse_sp|P40498|UTP25_YEAST:76:x:sp|P39076|TCPB_YEAST:268
LVPPNGKPKINLK-MEYKLYDK-a7-b4	decoy_reverse_sp|P47098|YJ11B_YEAST	decoy_reverse_sp|P40506|PPCS_YEAST	xlink	inter-protein xl	F1902_fuerschj_005.12251.12251.5_F1902_fuerschj_005.12142.12142.5	258	197	61	-	0.93	26.34	decoy_reverse_sp|P40506|PPCS_YEAST:197:x:decoy_reverse_sp|P47098|YJ11B_YEAST:258
AVPEALIDHVEKNNLQGK-WDVGKRNVIQSPEFVK-a12-b5	sp|P32316|ACH1_YEAST	decoy_reverse_sp|P40506|PPCS_YEAST	xlink	inter-protein xl	F1902_fuerschj_001.42192.42192.4_F1902_fuerschj_001.42154.42154.4	60	40	20	-	0.94	21.18	decoy_reverse_sp|P40506|PPCS_YEAST:40:x:sp|P32316|ACH1_YEAST:60
KVSTIR-LGKLSR-a1-b3	decoy_reverse_sp|P40510|SER33_YEAST	sp|P40989|FKS2_YEAST	xlink	inter-protein xl	F1902_fuerschj_003.06831.06831.3_F1902_fuerschj_003.06727.06727.3	424	264	160	-	0.91	29.07	decoy_reverse_sp|P40510|SER33_YEAST:424:x:sp|P40989|FKS2_YEAST:264
ELAKTNLLK-KVSTIR-a4-b1	sp|P53914|NAT10_YEAST	decoy_reverse_sp|P40510|SER33_YEAST	xlink	inter-protein xl	F1902_fuerschj_006.36719.36719.3_F1902_fuerschj_006.35599.35599.3	689	424	265	-	0.9	23.75	decoy_reverse_sp|P40510|SER33_YEAST:424:x:sp|P53914|NAT10_YEAST:689
ZMSLRTPK-KREAVPM-a1-b1	sp|Q12416|WHI5_YEAST	decoy_reverse_sp|P40567|MSL1_YEAST	xlink	inter-protein xl	F1902_fuerschj_009.03241.03241.4_F1902_fuerschj_009.03221.03221.4		105	105	F1902_fuerschj_009_matched	0.89	30.39	decoy_reverse_sp|P40567|MSL1_YEAST:105:x:sp|Q12416|WHI5_YEAST:
VPAGKNKK-ENKLDYR-a7-b3	decoy_reverse_sp|P40991|NOP2_YEAST	decoy_reverse_sp|Q02046|MTD1_YEAST	xlink	inter-protein xl	F1902_fuerschj_003.68476.68476.3_F1902_fuerschj_003.68044.68044.3	14	181	167	-	0.93	20.63	decoy_reverse_sp|P40991|NOP2_YEAST:14:x:decoy_reverse_sp|Q02046|MTD1_YEAST:181
GTAKLIIHRK-LNLNKSVK-a4-b5	sp|P47037|SMC3_YEAST	decoy_reverse_sp|P40991|NOP2_YEAST	xlink	inter-protein xl	F1902_fuerschj_013.09101.09101.5_F1902_fuerschj_013.09080.09080.5	1066	20	1046	F1902_fuerschj_013_matched	0.85	32.57	decoy_reverse_sp|P40991|NOP2_YEAST:20:x:sp|P47037|SMC3_YEAST:1066
AETDVAKK-RTKNTLTR-a7-b3	decoy_reverse_sp|P43597|YFI6_YEAST	decoy_reverse_sp|P40991|NOP2_YEAST	xlink	inter-protein xl	F1902_fuerschj_003.06892.06892.4_F1902_fuerschj_003.06782.06782.4	295	340	45	-	0.86	33.89	decoy_reverse_sp|P40991|NOP2_YEAST:340:x:decoy_reverse_sp|P43597|YFI6_YEAST:295
VQNSSAGKR-ALRKHK-a8-b4	sp|P53145|LSG1_YEAST	decoy_reverse_sp|P41810|COPB_YEAST	xlink	inter-protein xl	F1902_fuerschj_005.14682.14682.3_F1902_fuerschj_005.14560.14560.3	619	303	316	-	0.91	24.11	decoy_reverse_sp|P41810|COPB_YEAST:303:x:sp|P53145|LSG1_YEAST:619
TVEDNKVEK-KSLAKLK-a6-b5	decoy_reverse_sp|P41921|GSHR_YEAST	decoy_reverse_sp|P47037|SMC3_YEAST	xlink	inter-protein xl	F1902_fuerschj_009.02925.02925.4_F1902_fuerschj_009.02867.02867.4	218	1051	833	F1902_fuerschj_009_matched	0.95	30.7	decoy_reverse_sp|P41921|GSHR_YEAST:218:x:decoy_reverse_sp|P47037|SMC3_YEAST:1051
VWFVDVAGKEKLENK-KNVSFATKIR-a9-b8	decoy_reverse_sp|P41921|GSHR_YEAST	decoy_reverse_sp|Q07938|MTAP_YEAST	xlink	inter-protein xl	F1902_fuerschj_002.12961.12961.5_F1902_fuerschj_002.12703.12703.5	353	333	20	-	0.93	20.84	decoy_reverse_sp|P41921|GSHR_YEAST:353:x:decoy_reverse_sp|Q07938|MTAP_YEAST:333
KNTASPM-EKLENK-a1-b2	decoy_reverse_sp|Q03532|HAS1_YEAST	decoy_reverse_sp|P41921|GSHR_YEAST	xlink	inter-protein xl	F1902_fuerschj_003.08848.08848.3_F1902_fuerschj_003.08606.08606.3	499	355	144	-	0.93	20.41	decoy_reverse_sp|P41921|GSHR_YEAST:355:x:decoy_reverse_sp|Q03532|HAS1_YEAST:499
ZFEALAAEKK-EGKDYLVR-a1-b3	decoy_reverse_sp|P41939|IDHC_YEAST	decoy_reverse_sp|Q12314|SFM1_YEAST	xlink	inter-protein xl	F1902_fuerschj_004.27380.27380.3_F1902_fuerschj_004.27346.27346.3		28	28	-	0.94	22.37	decoy_reverse_sp|P41939|IDHC_YEAST::x:decoy_reverse_sp|Q12314|SFM1_YEAST:28
VGDPFDEEVFQGAQTSDKQLHK-AKTSEITIR-a18-b2	sp|P40047|ALDH5_YEAST	decoy_reverse_sp|P42842|EMW1_YEAST	xlink	inter-protein xl	F1902_fuerschj_002.45684.45684.3_F1902_fuerschj_002.45749.45749.3	368	446	78	-	0.62	24.94	decoy_reverse_sp|P42842|EMW1_YEAST:446:x:sp|P40047|ALDH5_YEAST:368
LGLNGMVSKK-GNEQKVEK-a9-b5	decoy_reverse_sp|P42940|ETFB_YEAST	sp|P34078|LTV1_YEAST	xlink	inter-protein xl	F1902_fuerschj_006.03580.03580.4_F1902_fuerschj_006.04899.04899.4	144	109	35	-	0.93	21.82	decoy_reverse_sp|P42940|ETFB_YEAST:144:x:sp|P34078|LTV1_YEAST:109
KFDNGQGTQVVAR-KVEAVK-a1-b1	sp|P32468|CDC12_YEAST	decoy_reverse_sp|P42940|ETFB_YEAST	xlink	inter-protein xl	F1902_fuerschj_006.12296.12296.3_F1902_fuerschj_006.12182.12182.3	251	145	106	-	0.94	24.12	decoy_reverse_sp|P42940|ETFB_YEAST:145:x:sp|P32468|CDC12_YEAST:251
LAKTLKK-AIKEVK-a3-b3	sp|P38886|RPN10_YEAST	decoy_reverse_sp|P42940|ETFB_YEAST	xlink	inter-protein xl	F1902_fuerschj_005.06001.06001.4_F1902_fuerschj_005.05723.05723.4	130	3	127	-	0.8	33.52	decoy_reverse_sp|P42940|ETFB_YEAST:3:x:sp|P38886|RPN10_YEAST:130
VLIWKEENGR-KAKLPR-a5-b1	sp|Q04491|SEC13_YEAST	decoy_reverse_sp|P42940|ETFB_YEAST	xlink	inter-protein xl	F1902_fuerschj_004.10723.10723.4_F1902_fuerschj_004.10602.10602.4	83	56	27	-	0.92	27.56	decoy_reverse_sp|P42940|ETFB_YEAST:56:x:sp|Q04491|SEC13_YEAST:83
SIGTKEETKR-KAKLPR-a5-b3	sp|P20967|ODO1_YEAST	decoy_reverse_sp|P42940|ETFB_YEAST	xlink	inter-protein xl	F1902_fuerschj_002.13982.13982.4_F1902_fuerschj_002.13886.13886.4	887	58	829	-	0.91	30.64	decoy_reverse_sp|P42940|ETFB_YEAST:58:x:sp|P20967|ODO1_YEAST:887
AGITKYSDRCLK-FFGKPLK-a5-b4	decoy_reverse_sp|P42943|TCPH_YEAST	sp|P40567|MSL1_YEAST	xlink	inter-protein xl	F1902_fuerschj_005.22795.22795.3_F1902_fuerschj_005.22693.22693.3	122	97	25	-	0.86	26.64	decoy_reverse_sp|P42943|TCPH_YEAST:122:x:sp|P40567|MSL1_YEAST:97
IEDGFGYDTFGTVKK-AVDENKAEK-a14-b6	sp|Q04660|ERB1_YEAST	decoy_reverse_sp|P42943|TCPH_YEAST	xlink	inter-protein xl	F1902_fuerschj_001.04127.04127.4_F1902_fuerschj_001.03831.03831.4	543	297	246	-	0.95	25.0	decoy_reverse_sp|P42943|TCPH_YEAST:297:x:sp|Q04660|ERB1_YEAST:543
LLDGKDK-KDLCEK-a5-b1	decoy_reverse_sp|P43123|UAP1_YEAST	sp|P12754|EI2BD_YEAST	xlink	inter-protein xl	F1902_fuerschj_006.25675.25675.3_F1902_fuerschj_006.25719.25719.3	162	365	203	-	0.91	22.62	decoy_reverse_sp|P43123|UAP1_YEAST:162:x:sp|P12754|EI2BD_YEAST:365
LKLLDGKDK-NVETDKLK-a7-b6	decoy_reverse_sp|P43123|UAP1_YEAST	sp|P41921|GSHR_YEAST	xlink	inter-protein xl	F1902_fuerschj_002.28599.28599.4_F1902_fuerschj_002.28598.28598.4	162	272	110	-	0.8	32.08	decoy_reverse_sp|P43123|UAP1_YEAST:162:x:sp|P41921|GSHR_YEAST:272
DLMDEELRKHAQK-LLDGKDK-a9-b5	sp|P46948|RRP41_YEAST	decoy_reverse_sp|P43123|UAP1_YEAST	xlink	inter-protein xl	F1902_fuerschj_001.13443.13443.5_F1902_fuerschj_001.13387.13387.5	234	162	72	-	0.91	27.66	decoy_reverse_sp|P43123|UAP1_YEAST:162:x:sp|P46948|RRP41_YEAST:234
KPLLRPQR-LLDGKDK-a1-b5	sp|P48524|BUL1_YEAST	decoy_reverse_sp|P43123|UAP1_YEAST	xlink	inter-protein xl	F1902_fuerschj_006.20208.20208.3_F1902_fuerschj_006.20155.20155.3	15	162	147	-	0.94	20.56	decoy_reverse_sp|P43123|UAP1_YEAST:162:x:sp|P48524|BUL1_YEAST:15
IPGKRLNK-ENKAIR-a4-b3	decoy_reverse_sp|P49095|GCSP_YEAST	decoy_reverse_sp|P43123|UAP1_YEAST	xlink	inter-protein xl	F1902_fuerschj_005.11893.11893.4_F1902_fuerschj_005.11830.11830.4	674	248	426	-	0.94	27.15	decoy_reverse_sp|P43123|UAP1_YEAST:248:x:decoy_reverse_sp|P49095|GCSP_YEAST:674
QENQKR-QKLLQK-a5-b2	decoy_reverse_sp|P53691|PPID_YEAST	decoy_reverse_sp|P43585|VTC2_YEAST	xlink	inter-protein xl	F1902_fuerschj_006.08268.08268.4_F1902_fuerschj_006.08161.08161.4	16	485	469	-	0.93	25.72	decoy_reverse_sp|P43585|VTC2_YEAST:485:x:decoy_reverse_sp|P53691|PPID_YEAST:16
GNDSDKVESDK-LEEKLRLIK-a6-b4	decoy_reverse_sp|P43585|VTC2_YEAST	sp|P36016|LHS1_YEAST	xlink	inter-protein xl	F1902_fuerschj_003.02017.02017.4_F1902_fuerschj_003.02037.02037.4	794	798	4	-	0.95	29.17	decoy_reverse_sp|P43585|VTC2_YEAST:794:x:sp|P36016|LHS1_YEAST:798
IIQVSTTDEPKNDNKK-KLHQQTK-a15-b1	decoy_reverse_sp|P43597|YFI6_YEAST	sp|P49095|GCSP_YEAST	xlink	inter-protein xl	F1902_fuerschj_004.17273.17273.4_F1902_fuerschj_004.17267.17267.4	113	234	121	-	0.88	21.47	decoy_reverse_sp|P43597|YFI6_YEAST:113:x:sp|P49095|GCSP_YEAST:234
LSKAVIR-LKSSKR-a3-b2	sp|P38439|LEO1_YEAST	decoy_reverse_sp|P43597|YFI6_YEAST	xlink	inter-protein xl	F1902_fuerschj_004.03801.03801.4_F1902_fuerschj_004.04168.04168.4	305	1159	854	-	0.94	22.16	decoy_reverse_sp|P43597|YFI6_YEAST:1159:x:sp|P38439|LEO1_YEAST:305
LSIEDSPTSSADSKPK-AFSDADIKEKPNR-a14-b8	sp|P36775|LONM_YEAST	decoy_reverse_sp|P43597|YFI6_YEAST	xlink	inter-protein xl	F1902_fuerschj_001.27299.27299.4_F1902_fuerschj_001.27215.27215.4	854	164	690	-	0.94	21.69	decoy_reverse_sp|P43597|YFI6_YEAST:164:x:sp|P36775|LONM_YEAST:854
EEDETVNESDAEKK-NEKFHK-a13-b3	decoy_reverse_sp|P43597|YFI6_YEAST	sp|Q12019|MDN1_YEAST	xlink	inter-protein xl	F1902_fuerschj_005.11709.11709.4_F1902_fuerschj_005.10462.10462.4	422	723	301	-	0.87	20.23	decoy_reverse_sp|P43597|YFI6_YEAST:422:x:sp|Q12019|MDN1_YEAST:723
CKDEEK-GGKQTK-a2-b3	decoy_reverse_sp|P43597|YFI6_YEAST	decoy_reverse_sp|Q10740|LKHA4_YEAST	xlink	inter-protein xl	F1902_fuerschj_005.00566.00566.3_F1902_fuerschj_005.01579.01579.3	833	497	336	-	0.66	20.35	decoy_reverse_sp|P43597|YFI6_YEAST:833:x:decoy_reverse_sp|Q10740|LKHA4_YEAST:497
ENKVTPNEYTK-CKDEEKDK-a3-b2	decoy_reverse_sp|Q12019|MDN1_YEAST	decoy_reverse_sp|P43597|YFI6_YEAST	xlink	inter-protein xl	F1902_fuerschj_002.06259.06259.4_F1902_fuerschj_002.06223.06223.4	1264	833	431	-	0.91	23.22	decoy_reverse_sp|P43597|YFI6_YEAST:833:x:decoy_reverse_sp|Q12019|MDN1_YEAST:1264
FIDDFKYMDK-DEEKDK-a6-b4	sp|P32486|KRE6_YEAST	decoy_reverse_sp|P43597|YFI6_YEAST	xlink	inter-protein xl	F1902_fuerschj_005.22188.22188.3_F1902_fuerschj_005.22043.22043.3	243	837	594	-	0.89	26.55	decoy_reverse_sp|P43597|YFI6_YEAST:837:x:sp|P32486|KRE6_YEAST:243
EITGEKNQKILSVSGAPDR-KLKVVFGIE-a9-b3	decoy_reverse_sp|P43597|YFI6_YEAST	sp|P39730|IF2P_YEAST	xlink	inter-protein xl	F1902_fuerschj_003.15124.15124.6_F1902_fuerschj_003.14988.14988.6	856	996	140	-	0.88	26.84	decoy_reverse_sp|P43597|YFI6_YEAST:856:x:sp|P39730|IF2P_YEAST:996
CKNNLPSSK-EKYTQGK-a2-b2	decoy_reverse_sp|P43616|DUG1_YEAST	sp|P34241|URB1_YEAST	xlink	inter-protein xl	F1902_fuerschj_006.10668.10668.3_F1902_fuerschj_006.10573.10573.3	104	17	87	-	0.94	23.87	decoy_reverse_sp|P43616|DUG1_YEAST:104:x:sp|P34241|URB1_YEAST:17
NPTKPVKSK-FDVKSR-a7-b4	decoy_reverse_sp|Q12316|YG13B_YEAST,decoy_reverse_sp|Q12193|YB12B_YEAST	decoy_reverse_sp|P43616|DUG1_YEAST	xlink	inter-protein xl	F1902_fuerschj_004.03883.03883.4_F1902_fuerschj_004.03813.03813.4	159,159	441	282	-	0.89	26.89	decoy_reverse_sp|P43616|DUG1_YEAST:441:x:decoy_reverse_sp|Q12193|YB12B_YEAST:159:|:decoy_reverse_sp|Q12316|YG13B_YEAST:159
AQNDFPGVLALSKSK-TKYKFEK-a13-b4	decoy_reverse_sp|P43621|COPD_YEAST	sp|P47136|BUD4_YEAST	xlink	inter-protein xl	F1902_fuerschj_003.58050.58050.4_F1902_fuerschj_003.57902.57902.4	176	1185	1009	-	0.95	29.14	decoy_reverse_sp|P43621|COPD_YEAST:176:x:sp|P47136|BUD4_YEAST:1185
TINALVVNSLKQSSTDMKGLPEKPR-LKLQLESVPDLK-a18-b2	decoy_reverse_sp|P46948|RRP41_YEAST	sp|Q08581|SLK19_YEAST	xlink	inter-protein xl	F1902_fuerschj_003.33846.33846.5_F1902_fuerschj_003.33714.33714.5	185	162	23	-	0.71	20.93	decoy_reverse_sp|P46948|RRP41_YEAST:185:x:sp|Q08581|SLK19_YEAST:162
NDTDKNFAIMQK-ZRNASAVSR-a5-b1	sp|P38993|FET3_YEAST	decoy_reverse_sp|P46948|RRP41_YEAST	xlink	inter-protein xl	F1902_fuerschj_003.08165.08165.5_F1902_fuerschj_003.08126.08126.5	269		269	-	0.89	26.84	decoy_reverse_sp|P46948|RRP41_YEAST::x:sp|P38993|FET3_YEAST:269
ESMHNFEVTRPVKNDIR-RVVMAMYNPKMIDDR-a13-b10	decoy_reverse_sp|P46959|TRM61_YEAST	sp|P22276|RPC2_YEAST	xlink	inter-protein xl	F1902_fuerschj_004.21640.21640.4_F1902_fuerschj_004.21514.21514.4	355	364	9	-	0.94	21.19	decoy_reverse_sp|P46959|TRM61_YEAST:355:x:sp|P22276|RPC2_YEAST:364
RVELGQKHR-NRIIKETK-a7-b5	decoy_reverse_sp|P46959|TRM61_YEAST	sp|Q07381|TSR1_YEAST	xlink	inter-protein xl	F1902_fuerschj_002.09100.09100.4_F1902_fuerschj_002.09093.09093.4	99	543	444	-	0.89	23.07	decoy_reverse_sp|P46959|TRM61_YEAST:99:x:sp|Q07381|TSR1_YEAST:543
SLHEMKER-YCGTKQNK-a6-b5	sp|P09440|C1TM_YEAST	decoy_reverse_sp|P46985|MNN11_YEAST	xlink	inter-protein xl	F1902_fuerschj_003.11496.11496.4_F1902_fuerschj_003.12933.12933.4	612	392	220	-	0.87	20.18	decoy_reverse_sp|P46985|MNN11_YEAST:392:x:sp|P09440|C1TM_YEAST:612
GKRPTKAIM-IAKLINESK-a2-b3	decoy_reverse_sp|P46985|MNN11_YEAST	sp|P53066|YGZ2_YEAST	xlink	inter-protein xl	F1902_fuerschj_002.10703.10703.4_F1902_fuerschj_002.10633.10633.4	415	40	375	-	0.84	25.71	decoy_reverse_sp|P46985|MNN11_YEAST:415:x:sp|P53066|YGZ2_YEAST:40
MENGSLEKIQNIK-FIEEKAKSK-a8-b7	decoy_reverse_sp|P47037|SMC3_YEAST	sp|Q00402|NUM1_YEAST	xlink	inter-protein xl	F1902_fuerschj_012.20822.20822.4_F1902_fuerschj_012.20743.20743.4	1033	1475	442	F1902_fuerschj_012_matched	0.93	30.08	decoy_reverse_sp|P47037|SMC3_YEAST:1033:x:sp|Q00402|NUM1_YEAST:1475
IQNIKK-NKVNER-a5-b2	decoy_reverse_sp|P47037|SMC3_YEAST	sp|Q03862|ARX1_YEAST	xlink	inter-protein xl	F1902_fuerschj_003.05287.05287.4_F1902_fuerschj_003.05062.05062.4	1038	83	955	-	0.88	27.9	decoy_reverse_sp|P47037|SMC3_YEAST:1038:x:sp|Q03862|ARX1_YEAST:83
FAEQEPLLDKK-NNLTKLEK-a10-b5	decoy_reverse_sp|P53852|SYC_YEAST	decoy_reverse_sp|P47037|SMC3_YEAST	xlink	inter-protein xl	F1902_fuerschj_013.10109.10109.4_F1902_fuerschj_013.09978.09978.4	142	461	319	F1902_fuerschj_013_matched	0.94	28.26	decoy_reverse_sp|P47037|SMC3_YEAST:461:x:decoy_reverse_sp|P53852|SYC_YEAST:142
STSLELDKQK-GKGKGTR-a8-b4	decoy_reverse_sp|P47037|SMC3_YEAST	decoy_reverse_sp|Q03532|HAS1_YEAST	xlink	inter-protein xl	F1902_fuerschj_004.34196.34196.3_F1902_fuerschj_004.34099.34099.3	760	121	639	-	0.93	27.07	decoy_reverse_sp|P47037|SMC3_YEAST:760:x:decoy_reverse_sp|Q03532|HAS1_YEAST:121
STSLELDKQK-GKGKGTR-a8-b4	decoy_reverse_sp|P47037|SMC3_YEAST	decoy_reverse_sp|Q03532|HAS1_YEAST	xlink	inter-protein xl	F1902_fuerschj_011.36663.36663.3_F1902_fuerschj_011.36547.36547.3	760	121	639	F1902_fuerschj_011_matched	0.93	29.41	decoy_reverse_sp|P47037|SMC3_YEAST:760:x:decoy_reverse_sp|Q03532|HAS1_YEAST:121
WAVSYSGALKFKDK-DFLEEIDKNMK-a10-b8	decoy_reverse_sp|P53295|RBG2_YEAST	decoy_reverse_sp|P47047|MTR4_YEAST	xlink	inter-protein xl	F1902_fuerschj_001.08669.08669.5_F1902_fuerschj_001.08459.08459.5	34	259	225	-	0.89	25.96	decoy_reverse_sp|P47047|MTR4_YEAST:259:x:decoy_reverse_sp|P53295|RBG2_YEAST:34
KTQQESEPTVETK-SLKVGETK-a1-b3	decoy_reverse_sp|Q99337|YN12B_YEAST	decoy_reverse_sp|P47047|MTR4_YEAST	xlink	inter-protein xl	F1902_fuerschj_005.01827.01827.4_F1902_fuerschj_005.01718.01718.4	669	282	387	-	0.92	23.64	decoy_reverse_sp|P47047|MTR4_YEAST:282:x:decoy_reverse_sp|Q99337|YN12B_YEAST:669
QNGDAKENKVDAAVEK-SLKVGETK-a9-b3	sp|P34167|IF4B_YEAST	decoy_reverse_sp|P47047|MTR4_YEAST	xlink	inter-protein xl	F1902_fuerschj_005.14503.14503.4_F1902_fuerschj_005.14430.14430.4	407	282	125	-	0.91	22.8	decoy_reverse_sp|P47047|MTR4_YEAST:282:x:sp|P34167|IF4B_YEAST:407
NVELENMKAELKGNNDK-KMFRTGLIYSEDMVK-a8-b1	sp|Q08581|SLK19_YEAST	decoy_reverse_sp|P47047|MTR4_YEAST	xlink	inter-protein xl	F1902_fuerschj_001.07355.07355.6_F1902_fuerschj_001.07269.07269.6	440	45	395	-	0.94	25.65	decoy_reverse_sp|P47047|MTR4_YEAST:45:x:sp|Q08581|SLK19_YEAST:440
[truncated: 515 more rows]

## Sheet: Table 2
Supplemental Data 3: Protein crosslinks of lysate, mi-filtered
[truncated: 182 more rows]
